# Supplementary material for: Extension of the yeast metabolic model to include iron metabolism and its use to estimate global levels of iron‐recruiting enzyme abundance from cofactor requirements
Source: Biotechnol Bioeng. 2019 Jan 12;116(3):610–21. doi: 10.1002/bit.26905 (PMC6492170; doi:10.1002/bit.26905)
Supplement: Supplementary file 2 — Supplementary information [file BIT-116-610-s002.xlsx]

## Sheet: modifications
Species modifications
s_0924	ironII [cytoplasm]
s_0925	ironII [extracellular]
s_0926	ironII [mitochondrion]
s_1739	ironII [boundary]
Species type modifications
t_0359	FAD
t_0360	FADH2
t_0368	ferroheme b
t_0400	heme a
t_0446	ironII
t_0473	L-cysteine
t_0562	NADP
t_0563	NADPH
t_0591	oxygen
t_0608	phosphate
t_0641	pyridoxine
t_0943	GRX3
t_1054	GRX4
Rection modifications
r_0001	include 1E-14 s_1913 (mitochondrial hemeC) in both products and substrates
r_0002	include 1E-14 s_1913 (mitochondrial hemeC) in both products and substrates
r_0004	include 1E-14 s_0712 (mitochondrial ferrohemeB) and 1E-14 s_1913 (mitochondrial hemeC) in both products and substrates
r_0023	include 1E-14 s_1891 (4Fe-4S for non-mitochondrial holoproteins) in both products and substrates
r_0027	include 1E-14 s_1885 (4Fe-4S for other holoproteins) in both products and substrates
r_0060	include 1E-14 s_1891 (4Fe-4S for non-mitochondrial holoproteins) in both products and substrates
r_0081	include 1E-14 s_1641 (pyridoxine) in both products and substrates
r_0229	include 2E-14 s_1891 (4Fe-4S for non-mitochondrial holoproteins) in both products and substrates
r_0233	include 1E-14 s_3714 (cytoplasmic hemeA) in both products and substrates
r_0238	include 2E-14 s_1626 (cytoplasmic Fe3+) in both products and substrates
r_0239	include 2E-14 s_1626 (cytoplasmic Fe3+) in both products and substrates
r_0240	include 2E-14 s_1626 (cytoplasmic Fe3+) in both products and substrates
r_0241	include 2E-14 s_1626 (cytoplasmic Fe3+) in both products and substrates
r_0242	include 2E-14 s_1626 (cytoplasmic Fe3+) in both products and substrates
r_0255	include 1E-14 s_3714 (cytoplasmic hemeA) in both products and substrates
r_0256	include 1E-14 s_1904 (peroxisomal hemeA) in both products and substrates
r_0259	include 1E-14 s_1902 (ER hemeA) and E-14 s_1903 (ER Fe3+) in both products and substrates
r_0260	include 1E-14 s_1902 (ER hemeA) and E-14 s_1903 (ER Fe3+) in both products and substrates
r_0261	include 1E-14 s_1902 (ER hemeA) and E-14 s_1903 (ER Fe3+) in both products and substrates
r_0262	include 1E-14 s_1902 (ER hemeA) and E-14 s_1903 (ER Fe3+) in both products and substrates
r_0267	include 1E-14 s_1902 (ER hemeA) and E-14 s_1903 (ER Fe3+) in both products and substrates
r_0268	include 1E-14 s_1902 (ER hemeA) and E-14 s_1903 (ER Fe3+) in both products and substrates
r_0269	include 1E-14 s_1902 (ER hemeA) and E-14 s_1903 (ER Fe3+) in both products and substrates
r_0270	include 1E-14 s_1902 (ER hemeA) and E-14 s_1903 (ER Fe3+) in both products and substrates
r_0280	include 1E-14 s_1885 (4Fe-4S for other holoproteins) in both products and substrates
r_0302	include 1E-14 s_1885 (4Fe-4S for other holoproteins) in both products and substrates
r_0317	include 1E-14 s_3714 (cytoplasmic hemeA) in both products and substrates
r_0352	include 1E-14 s_1885 (4Fe-4S for other holoproteins) in both products and substrates
r_0437	include 1E-14 s_0712 (mitochondrial ferrohemeB) and 1E-14 s_1913 (mitochondrial hemeC) in both products and substrates
r_0438	include 2E-14 s_0811 (mitochondrial hemeA) in both products and substrates
r_0439	include 2E-14 s_1914 (mitochondrial hemeC1), 2E-14 s_0712 (mitochondrial ferrohemeB),1E-14 s_1884 (2Fe-2S for holoprotein) and 1E-14 s_1640 (mitochondrial copperI) in both products and substrates
r_0472	include 1E-14 s_1891 (4Fe-4S for non-mitochondrial holoproteins) in both products and substrates
r_0530	include 1E-14 s_1884 (2Fe-2S for holoprotein) in both products and substrates
r_0542	include 1E-14 s_1885 (4Fe-4S for other holoproteins) in both products and substrates
r_0694	include 1E-14 s_3714 (cytoplasmic hemeA) in both products and substrates
r_0761	include 1E-14 s_1885 (4Fe-4S for other holoproteins) in both products and substrates
r_0763	include 1E-14 s_3714 (cytoplasmic hemeA) in both products and substrates
r_0920	include 1E-14 s_1902 (cytoplasmic hemeA) in both products and substrates
r_0922	include 1E-14 s_1902 (ER hemeA) and E-14 s_1903 (ER Fe3+) in both products and substrates
r_0974	gene rule changed to ((YER070W OR YIL066C OR YGR180C) AND YJL026W), 2E-14 s_1626 (cytoplasmic Fe3+) in both products and substrates
r_0975	gene rule changed to ((YER070W OR YIL066C OR YGR180C) AND YJL026W), 2E-14 s_1626 (cytoplasmic Fe3+) in both products and substrates
r_0976	gene rule changed to ((YER070W OR YIL066C OR YGR180C) AND YJL026W), 2E-14 s_1626 (cytoplasmic Fe3+) in both products and substrates
r_0977	gene rule changed to ((YER070W OR YIL066C OR YGR180C) AND YJL026W), 2E-14 s_1626 (cytoplasmic Fe3+) in both products and substrates
r_0978	gene rule changed to ((YER070W OR YIL066C OR YGR180C) AND YJL026W), 2E-14 s_1626 (cytoplasmic Fe3+) in both products and substrates
r_0979	gene rule changed to ((YER070W OR YIL066C OR YGR180C) AND YJL026W), 2E-14 s_1626 (cytoplasmic Fe3+) in both products and substrates
r_1021	include 1E-14 s_0712 (mitochondrial ferrohemeB) , 1E-14 s_1884 (2Fe-2S for holoprotein), 2E-14 s_1886 (4Fe-4S for Lip5p and Sdh2p holoprotein) in both products and substrates
r_1027	include 1E-14 s_1430 (cytoplasmic siroheme) and 1E-14 s_1891 (4Fe-4S for non-mitochondrial holoproteins) in both products and substrates
r_1102	delete	5'-aminolevulinate transport
r_1178	delete	ironII transport from ext to cyt
r_1621	delete	5'-aminolevulinate exchange
r_2182	include 1E-14 s_1902 (ER hemeA) and E-14 s_1903 (ER Fe3+) in both products and substrates
r_2183	include 1E-14 s_1902 (ER hemeA) and E-14 s_1903 (ER Fe3+) in both products and substrates
r_2305	include 1E-14 s_1891 (4Fe-4S for non-mitochondrial holoproteins) in both products and substrates
to account for			delete
low copper concentration			r_1291
high copper concentration			r_1292
low iron concentration			r_1290
high iron concentration			r_1289

## Sheet: new_species_types
New species type
% t_2026	CTR3
t_2018	ironIII
t_2019	copperI
t_2020	copperII
t_2021	FRE1
t_2022	FRE2
t_2023	FET3
t_2024	FTR1
t_2025	CTR1
t_2027	YFH1
t_2028	MRS3
t_2029	MRS4
t_2030	CCC1
t_2031	FRE6
t_2032	SMF3
t_2033	FET5
t_2034	FTH1
t_2035	ATX1
t_2036	CCC2
t_2037	MSN5
t_2038	FRE5
t_2039	HMX1
t_2040	BPT1
t_2041	YCF1
t_2042	biliverdin
t_2043	carbonmonoxide
t_2044	bilirubin
t_2045	coprogen
t_2046	ferrichrome
t_2047	TAFC
t_2048	enterobactin
t_2049	ferrioxamineB
t_2050	coprogenFeIII
t_2051	ferrichromeFeIII
t_2052	TAFCFeIII
t_2053	enterobactinFeIII
t_2054	ferrioxamineBFeIII
t_2055	ARN1
t_2056	ARN2
t_2057	ARN3
t_2058	ARN4
t_2059	FRE3
t_2060	FRE4
t_2061	FIT1
t_2062	FIT2
t_2063	FIT3
t_2064	empty scaffold
t_2065	S-sulfanyl scaffold
t_2066	2Fe-2S on scaffold
t_2067	4Fe-4S on scaffold
t_2068	2Fe-2S for apoprotein
t_2069	4Fe-4S for other apoproteins
t_2070	Fe4-S4 for Lip5p and Sdh2p apoproteins
t_2071	2Fe-2S for holoprotein
t_2072	4Fe-4S for other holoproteins
t_2073	4Fe-4S for Lip5p and Sdh2p holoprotein
t_2074	4Fe-4S for non-mitochondrial apoproteins
t_2075	4Fe-4S intermediate for non-mitochondrial apoproteins
t_2076	4Fe-4S for non-mitochondrial holoproteins
t_2077	NFU1
t_2078	ISU1
t_2079	ISU2
t_2080	NFS1
t_2081	ISD11
t_2082	SSQ1
t_2083	JAC1
t_2084	MGE1
t_2085	SSC1
t_2086	ISA1
t_2087	ISA2
t_2088	IBA57
t_2089	ATM1
t_2090	ERV1
t_2091	CFD1
t_2092	NBP35
t_2093	DRE2
t_2094	TAH18
t_2095	CIA1
t_2096	CIA2
t_2097	MET18
t_2098	PS
t_2099	AS
t_2100	NAR1
t_2101	PSE1
t_2102	AFT1
t_2103	AFT2
t_2104	hemeC
t_2105	hemeC1
t_2106	CYC3
t_2107	CYT2

## Sheet: new_species
Newspecies										Notes
s_0718	FMNH2 [mitochondrion]					e_1054	FRE1 [cell envelope]
s_1624	ironII [vacuole]					e_1055	FRE2 [cell envelope]
s_1625	ironIII [extracellular]					e_1056	FET3 [cell envelope]
s_1626	ironIII [cytoplasm]					e_1057	FTR1 [cell envelope]
s_1627	ironIII [mitochondrion]					e_1058	CTR1 [cell envelope]
s_1628	ironIII [vacuole]					% e_1059	CTR3 [cell envelope]			not in S288C
s_1629	copperI [cytoplasm]					e_1060	YFH1 [mitochondrion]
s_1630	copperII [extracellular]					e_1061	MRS3 [mitochondrial membrane]
s_1631	ironII [cell envelope]					e_1062	MRS4 [mitochondrial membrane]
s_1632	ironIII [cell envelope]					e_1063	CCC1 [vacuole]
s_1633	copperI [cell envelope]					e_1064	FRE6 [vacuole]
s_1634	copperII [cell envelope]					e_1065	SMF3 [vacuolar membrane]
s_1635	NADPH [cell envelope]					e_1066	FET5 [vacuolar membrane]
s_1636	NADP [cell envelope]					e_1067	FTH1 [vacuolar membrane]
s_1637	oxygen [cell envelope]					e_1068	ATX1 [cytoplasm]
s_1638	NADPH [vacuole]					e_1069	CCC2 [golgi membrane]
s_1639	NADP [vacuole]					e_1070	GRX4 [nucleus]
s_1640	copperI [mitochondrion]					e_1071	FRE5 [mitochondrion]
s_1641	pyridoxine [mitochondrion]					e_1072	HMX1 [endoplasmic reticulum]
s_1642	FMN [cell envelope]					e_1073	BPT1 [vacuolar membrane]
s_1643	FMNH2 [cell envelope]					e_1074	YCF1 [vacuolar membrane]
s_1644	heme a [cell envelope]					e_1075	ARN1 [cell envelope]
s_1645	FMN [vacuole]					e_1076	ARN2 [cell envelope]
s_1646	FMNH2 [vacuole]					e_1077	ARN3 [cell envelope]
s_1647	heme a [vacuole]					e_1078	ARN4 [cell envelope]
s_1648	copperI [vacuole]					e_1079	FRE3 [cell envelope]
s_1649	oxygen [vacuole]					e_1080	FRE4 [cell envelope]
s_1650	ferroheme b [cytoplasm]					e_1081	FIT1 [cell envelope]
s_1651	ferroheme b [endoplasmic reticulum]					e_1082	FIT2 [cell envelope]
s_1652	biliverdin [endoplasmic reticulum]					e_1083	FIT3 [cell envelope]
s_1653	carbon monoxide [endoplasmic reticulum]					e_1084	NFU1 [mitochondrion]
s_1654	carbon monoxide [cytoplasm]					e_1085	ISU1 [mitochondrion]
s_1655	carbon monoxide [extracellular]					e_1086	ISU2 [mitochondrion]
s_1826	ironII [endoplasmic reticulum]					e_1087	NFS1 [mitochondrion]
s_1827	bilirubin [endoplasmic reticulum]					e_1088	ISD11 [mitochondrion]
s_1828	bilirubin [cytoplasm]					e_1089	SSQ1 [mitochondrion]
s_1829	bilirubin [vacuole]					e_1090	JAC1 [mitochondrion]
s_1846	coprogen [extracellular]					e_1091	MGE1 [mitochondrion]
s_1847	coprogen [cell envelope]					e_1092	SSC1 [mitochondrion]
s_1848	coprogen [cytoplasm]					e_1093	ISA1 [mitochondrion]
s_1849	coprogenFeIII [cell envelope]					e_1094	ISA2 [mitochondrion]
s_1850	coprogenFeIII [extracellular]					e_1095	IBA57 [mitochondrion]
s_1851	coprogenFeIII [cytoplasm]					e_1096	ATM1 [mitochondrial membrane]
s_1852	ferrichrome [extracellular]					e_1097	ERV1 [mitochondrial membrane]
s_1853	ferrichrome [cell envelope]					e_1098	CFD1 [cytoplasm]
s_1854	ferrichrome [cytoplasm]					e_1099	NBP35 [cytoplasm]
s_1855	ferrichromeFeIII [cell envelope]					e_1100	DRE2 [cytoplasm]
s_1856	ferrichromeFeIII [extracellular]					e_1101	TAH18 [cytoplasm]
s_1857	ferrichromeFeIII [cytoplasm]					e_1102	CIA1 [cytoplasm]
s_1858	TAFC [extracellular]					e_1103	CIA2 [cytoplasm]
s_1859	TAFC [cell envelope]					e_1104	MET18 [cytoplasm]
s_1860	TAFC [cytoplasm]					e_1105	NAR1 [cytoplasm]
s_1861	TAFCFeIII [cell envelope]					e_1106	CFD1 [nucleus]
s_1862	TAFCFeIII [extracellular]					e_1107	NBP35 [nucleus]
s_1863	TAFCFeIII [cytoplasm]					e_1108	DRE2 [nucleus]
s_1864	enterobactin [extracellular]					e_1109	TAH18 [nucleus]
s_1865	enterobactin [cell envelope]					e_1110	CIA1 [nucleus]
s_1866	enterobactin [cytoplasm]					e_1111	CIA2 [nucleus]
s_1867	enterobactinFeIII [cell envelope]					e_1112	MET18 [nucleus]
s_1868	enterobactinFeIII [extracellular]					e_1113	NAR1 [nucleus]
s_1869	enterobactinFeIII [cytoplasm]					e_1114	MSN5 [cytoplasm]
s_1870	ferrioxamineB [extracellular]					e_1115	PSE1 [cytoplasm]
s_1871	ferrioxamineB [cell envelope]					e_1116	AFT1 [cytoplasm]
s_1872	ferrioxamineB [cytoplasm]					e_1117	AFT2 [cytoplasm]
s_1873	ferrioxamineBFeIII [cell envelope]					e_1118	GRX3 [nucleus]
s_1874	ferrioxamineBFeIII [extracellular]					e_1119	CYC3 [mitochondrion]
s_1875	ferrioxamineBFeIII [cytoplasm]					e_1120	CYT2 [mitochondrion]
s_1876	ferrioxamineB [vacuole]
s_1877	empty scaffold [mitochondrion]
s_1878	S-sulfanyl scaffold [mitochondrion]
s_1879	2Fe-2S on scaffold [mitochondrion]
s_1880	4Fe-4S on scaffold [mitochondrion]
s_1881	2Fe-2S for apoprotein [mitochondrion]
s_1882	4Fe-4S for other apoproteins [mitochondrion]
s_1883	4Fe-4S for Lip5p and Sdh2p apoproteins [mitochondrion]
s_1884	2Fe-2S for holoprotein [mitochondrion]
s_1885	4Fe-4S for other holoproteins [mitochondrion]
s_1886	4Fe-4S for Lip5p and Sdh2p holoprotein [mitochondrion]
s_1887	4Fe-4S for non-mitochondrial apoproteins [cytoplasm]
s_1888	4Fe-4S for non-mitochondrial apoproteins [nucleus]
s_1889	4Fe-4S intermediate for non-mitochondrial apoproteins [cytoplasm]
s_1890	4Fe-4S intermediate for non-mitochondrial apoproteins [nucleus]
s_1891	4Fe-4S for non-mitochondrial holoproteins [cytoplasm]
s_1892	4Fe-4S for non-mitochondrial holoproteins [nucleus]
s_1893	L-cysteine [mitochondrion]
s_1894	phosphate [nucleus]
s_1895	PS [cytoplasm]
s_1896	PS [mitochondrion]
s_1897	AS [cytoplasm]
s_1898	AS [mitochondrion]
s_1899	AS [nucleus]
s_1900	AS [cell envelope]
s_1901	PS [extracellular]
s_1902	heme a [endoplasmic reticulum]
s_1903	ironIII [endoplasmic reticulum]
s_1904	heme a [peroxisome]
s_1905	coprogen [boundary]
s_1906	ferrichrome [boundary]
s_1907	TAFC [boundary]
s_1908	enterobactin [boundary]
s_1909	ferrioxamineB [boundary]
s_1910	ironIII [boundary]
s_1911	copperII [boundary]
s_1912	carbon monoxide [boundary]
s_1913	heme c [mitochondrion]
s_1914	heme c1 [mitochondrion]

## Sheet: new_reactions
RxnIDs	ReactantIDs								Directionality	ProductIDs									Enzymes (OR relationships not specified)										PMIDs		Description	KEGGID	Bounds		Open
r_1282	s_0925								<-->	s_1631																					transportofextracellularironIItocellenvelope
r_1283	s_1630								<-->	s_1634																					transportofextracellularcopperIItocellenvelope
r_1284	s_1625	s_1642	s_1635	1e-14	s_1644				-->	s_1631	s_1643	s_1636	1e-14	s_1644					e_1054	e_1055									2183029	8164662	ferricreductionatthecellenvelope	R00092	lb=0
r_1285	s_1634	s_1635	s_0793						-->	s_1633	s_1636								e_1055										8164662		cupricreductionatthecellenvelope	R00092	lb=0
r_1286	s_1207								<-->	s_1636																					transportofcytoplasmicNADPtocellenvelope
r_1287	s_1212								<-->	s_1635																					transportofcytoplasmicNADPHtocellenvelope
r_1288	4e-14	s_1629	4	s_1631	4	s_0793	s_1637		-->	4	s_1632	4e-14	s_1629	2	s_3449				e_1056	AND	e_1069	AND	e_1068						12572678	9162052	multicopperoxidase	R00078	lb=0,ub=0.0001
r_1289	s_1632	s_1900							-->	s_1626	s_1895								e_1057										8599111		highaffinityironIIItransmembanepermease		lb=0, ub=0.0001
r_1290	s_1631								-->	s_0924									e_0767										7929320		lowaffinityironII/metaltransporter		lb=0.0001,ub=INF		lb=0
r_1291	s_1633								-->	s_1629									e_0767										11523804		lowaffinityironII/metaltransporter		lb=0.002,ub=INF		lb=0
r_1292	4	s_1633							-->	4	s_1629								e_1058										10924521	15012137	highaffinitycopperItransporter		lb=0,ub=0.002
r_1293	4	s_0794	s_1275	4	s_0924				-->	4	s_1627	2	s_0807						e_1060										10428860		mitochondrialironIIchaperone	R00078	lb=0
r_1294	s_0924								-->	s_0926									e_1061	e_1062									1703236		ironIItransporter,mitochondrion		lb=0
r_1295	s_1626								-->	s_1628									e_1063										11390404		vacuolarironII/manganeseIItransporter		lb=0
r_1296	s_1638	s_1628	s_1645	1e-14	s_1647				-->	s_1624	s_1639	s_1646	1e-14	s_1647					e_1064										17681937		ferricreductase	R00092	lb=0
r_1297	s_1624								-->	s_0924									e_1065										11027260		vacuolarironIIexporter		lb=0
r_1299	s_1629								<-->	s_1640																					transportofcopperIbetweencytoplasmandmitochondrion
r_1300	s_3714								<-->	s_1644																					transportofhemeafromcytoplasmtocellenvelope
r_1301	s_3714								<-->	s_1647																					transportofhemeafromcytoplasmtovacuole
r_1302	s_1627	s_0716	s_1214	1e-14	s_0811				-->	s_0718	s_1210	s_0926	1e-14	s_0811					e_1071										14576278		ferricreductase	R00092	lb=0
r_1303	s_1275								essential among all	s_1649																					transportofoxygenfromcytoplasmtovacuole
r_1304	s_1629								<-->	s_1648																					transportofcopperIfromcytoplasmtovacuole
r_1305	4e-14	s_1648	4	s_1624	4	s_0802	s_1649		-->	4	s_1628	2	s_0810	4e-14	s_1648				e_1066										9413439		multicopperoxidase	R00078	lb=0
r_1306	s_1628								-->	s_1626									e_1067										10608875		vacuolarironIIIpermease		lb=0, ub=0.0001
r_1307	s_0712								<-->	s_1650																					transportofferrohemebfrommitochondriontocytoplasm
r_1308	s_1650								<-->	s_1651																					transportofferrohemebfromcytoplasmtoendoplasmicreticulum
r_1309	3	s_1276	s_1651	3	s_1213	3	s_0795		-->	s_1652	s_1653	s_1826	3	s_1208	3	s_0804			e_1072										17144670		hemeoxidase	R00311	lb=0
r_1310	s_1653								<-->	s_1654																					transportofcarbonmonoxidefromendoplasmicreticulumtocytoplasm
r_1311	s_1654								-->	s_1655																					exportofcarbonmonoxidefromcell		lb=0
r_1312	s_1826								<-->	s_0924																					transportofironIIfromendoplasmicreticulumtocytoplasm
r_1313	s_1652	s_1213	s_0795						-->	s_1827	s_1208																		19690164		biliverdinreductase	R02293	lb=0
r_1314	s_1827								<-->	s_1828																					transportofbilirubinfromendoplasmicreticulumtocytoplasm
r_1315	s_1828								-->	s_1829									e_1073	e_1074									10790694		vacuolarbilirubintransporter		lb=0
r_1316	s_1846	s_1625							-->	s_1850																			17804665		xenosiderophore-FeIIIbinding		lb=0
r_1317	s_1852	s_1625							-->	s_1856																			17804665		xenosiderophore-FeIIIbinding		lb=0
r_1318	s_1858	s_1625							-->	s_1862																			17804665		xenosiderophore-FeIIIbinding		lb=0
r_1319	s_1864	s_1625							-->	s_1868																			17804665		xenosiderophore-FeIIIbinding		lb=0
r_1320	s_1870	s_1625							-->	s_1874																			17804665		xenosiderophore-FeIIIbinding		lb=0
r_1321	s_1850	s_1900							-->	s_1851	s_1895								e_1075	e_1077									18680426		highaffinityxenosiderophoretransport		lb=0,ub=0.0001
r_1322	s_1851								-->	s_1626	s_1848																		18680426		FeIIIdissociationfromxenosiderophore		lb=0
r_1323	s_1856	s_1900							-->	s_1857	s_1895								e_1075	e_1077									18680426		highaffinityxenosiderophoretransport		lb=0,ub=0.0001
r_1324	s_1857								-->	s_1626	s_1854																		18680426		FeIIIdissociationfromxenosiderophore		lb=0
r_1325	s_1862	s_1900							-->	s_1863	s_1895								e_1076										18680426		highaffinityxenosiderophoretransport		lb=0,ub=0.0001
r_1326	s_1863								-->	s_1626	s_1860																		18680426		FeIIIdissociationfromxenosiderophore		lb=0
r_1327	s_1860								-->	s_1858																			18680426		TAFChydrolysisandsecretion		lb=0
r_1328	s_1868	s_1900							-->	s_1869	s_1895								e_1078										18680426		highaffinityxenosiderophoretransport		lb=0,ub=0.0001
r_1329	s_1869								-->	s_1626	s_1866																		18680426		FeIIIdissociationfromxenosiderophore		lb=0
r_1330	s_1874	s_1900							-->	s_1875	s_1895								e_1077										18680426		highaffinityxenosiderophoretransport		lb=0,ub=0.0001
r_1331	s_1875								-->	s_1626	s_1872																		18680426		FeIIIdissociationfromxenosiderophore		lb=0
r_1332	s_1872								-->	s_1876																			18680426		ferrioxamineBtransporttovacuole		lb=0
r_1333	s_1850								<-->	s_1849																					xenosiderophoreFeIIItransporttocellmembrane
r_1334	s_1849	s_1635	s_1642	1e-14	s_1644				-->	s_1847	s_1631	s_1636	s_1643	1e-14	s_1644				e_1054	e_1055	e_1079	e_1080	AND	e_1081	e_1082	e_1083			11120744		ferricreductionofthexenosiderophoreatthecellenvelope	R00092	lb=0
r_1335	s_1847								-->	s_1846																					releaseofxenosiderophore		lb=0
r_1336	s_1856								<-->	s_1855																					xenosiderophoreFeIIItransporttocellmembrane
r_1337	s_1855	s_1635	s_1642	1e-14	s_1644				-->	s_1853	s_1631	s_1636	s_1643	1e-14	s_1644				e_1054	e_1055	e_1079	e_1080	AND	e_1081	e_1082	e_1083			11120744		ferricreductionofthexenosiderophoreatthecellenvelope	R00092	lb=0
r_1338	s_1853								-->	s_1852																					releaseofxenosiderophore		lb=0
r_1339	s_1862								<-->	s_1861																					xenosiderophoreFeIIItransporttocellmembrane
r_1340	s_1861	s_1635	s_1642	1e-14	s_1644				-->	s_1859	s_1631	s_1636	s_1643	1e-14	s_1644				e_1054	e_1055	e_1079	e_1080	AND	e_1081	e_1082	e_1083			11120744		ferricreductionofthexenosiderophoreatthecellenvelope	R00092	lb=0
r_1341	s_1859								-->	s_1858																					releaseofxenosiderophore		lb=0
r_1342	s_1868								<-->	s_1867																					xenosiderophoreFeIIItransporttocellmembrane
r_1343	s_1867	s_1635	s_1642	1e-14	s_1644				-->	s_1865	s_1631	s_1636	s_1643	1e-14	s_1644				e_1054	e_1055	e_1079	e_1080	AND	e_1081	e_1082	e_1083			11120744		ferricreductionofthexenosiderophoreatthecellenvelope	R00092	lb=0
r_1344	s_1865								-->	s_1864																					releaseofxenosiderophore		lb=0
r_1345	s_1874								<-->	s_1873																					xenosiderophoreFeIIItransporttocellmembrane
r_1346	s_1873	s_1635	s_1642	1e-14	s_1644				-->	s_1871	s_1631	s_1636	s_1643	1e-14	s_1644				e_1054	e_1055	e_1079	e_1080	AND	e_1081	e_1082	e_1083			11120744		ferricreductionofthexenosiderophoreatthecellenvelope	R00092	lb=0
r_1347	s_1871								-->	s_1870																					releaseofxenosiderophore		lb=0
r_1348	s_1893	s_1877							-->	s_0957	s_1878								e_1087	AND	e_1088								10406803		incorporationofsulphurontoemptyscaffold	R07460	lb=0
r_1349	s_0799	2	s_0926	2	s_1878	s_1214	1e-14	s_1884	-->	s_1879	s_1210	s_1896	1e-14	s_1884					e_1084	e_1085	e_1086	AND	e_0222	AND	e_0938	AND	e_1060		18366324		incorporationofironontoS-sulfanylscaffold	R01195	lb=0
r_1350	s_0799	2	s_0926	2	s_1879	s_1214	1e-14	s_1884	-->	s_1880	s_1210	s_1896	1e-14	s_1884					e_1085	e_1086	AND	e_0222	AND	e_0938	AND	e_1060			19021507		tetramericironsulphurclusterassembly	R01195	lb=0
r_1351	s_1879	s_0437	s_0756	s_0799	s_1214				-->	s_1881	s_0397	s_1326	2	s_1877	2	s_0752	s_1210	s_1896	e_1089	AND	e_1090	AND	e_1091	AND	e_0910				23615440		removalofFe-Sclusterfromscaffold		lb=0
r_1352	s_1880	s_0437	s_0756	s_0799	s_1214				-->	s_1882	s_0397	s_1326	4	s_1877	2	s_0752	s_1210	s_1896	e_1089	AND	e_1090	AND	e_1091	AND	e_0910	AND	e_1092		23615440		removalofFe-Sclusterfromscaffold		lb=0
r_1353	s_1880	s_0437	s_0756	s_0799	s_1214				-->	s_1883	s_0397	s_1326	4	s_1877	2	s_0752	s_1210	s_1896	e_1089	AND	e_1090	AND	e_1091	AND	e_0910	AND	e_1092		23615440		removalofFe-Sclusterfromscaffold		lb=0
r_1354	s_1881								-->	s_1884																			22609301		proteinmaturationbyFe-Sclustertransfer		lb=0
r_1355	s_1882								-->	s_1885									e_1093	e_1094	AND	e_1095							22609301		proteinmaturationbyFe-Sclustertransfer		lb=0
r_1356	s_1883								-->	s_1886									e_1084	AND	e_1093	e_1094	AND	e_1095					22609301		proteinmaturationbyFe-Sclustertransfer		lb=0
r_1372	s_1882	s_0437							-->	s_1887	s_0394	s_1322							e_1096	AND	e_1097								23615440		transportofFe-Sclusterintocytoplasm		lb=0
r_1373	s_1887	s_0434							-->	s_1888	s_1894	s_0398																	15728363		transportofFe-Sclusterintonucleus		lb=0
r_1374	s_1887	2e-14	s_1891						-->	s_1889	2e-14	s_1891							e_1098	AND	e_1099	AND	e_1100	AND	e_1101	AND	e_0181	e_0304	23615440		formationofintermediaryFe-Scluster		lb=0
r_1375	s_1888	2e-14	s_1891						-->	s_1890	2e-14	s_1891							e_1106	AND	e_1107	AND	e_1108	AND	e_1109	AND	e_1118	e_1070	23615440		formationofintermediaryFe-Scluster		lb=0
r_1376	s_1889	2e-14	s_1891						-->	s_1891	2e-14	s_1891							e_1102	e_1103	AND	e_1104	AND	e_1105					23615440		proteinmaturationbyFe-Sclustertransfer		lb=0
r_1377	s_1890	2e-14	s_1891						-->	s_1892	2e-14	s_1891							e_1110	e_1111	AND	e_1112	AND	e_1113					23615440		proteinmaturationbyFe-Sclustertransfer		lb=0
r_1378	s_1896	1e-14	s_0926						-->	s_1901	1e-14	s_0926																	18366324*		diminishing signal for presence of mitochondrial Fe		lb=0.001, ub=INF		lb=0
r_1379	s_1896								-->	s_1898																			18366324*		induction of Fe depletion signal		lb=0, ub=0.001
r_1380	s_1898								-->	s_1897									e_1096										18366324*		translocation of Fe depletion signal into cytoplasm		lb=0
r_1381	s_1897								-->	s_1899									e_1115	AND	e_0181	e_0304							18366324*		translocation of Fe depletion signal into nucleus		lb=0
r_1382	s_1899								-->	s_1900									e_1116	e_1117	AND	e_1114							18366324*		translocation of Fe depletion signal into cell envelope		lb=0
r_1383	s_1895								-->	s_1896																			18366324*		presence of Fe signal entering mitochondrion		lb=0
r_1384	s_3714								<-->	s_1902																					heme a transport to endoplasmic reticulum
r_1385	s_1626								<-->	s_1903																					ironIII transport to endoplasmic reticulum
r_1386	s_3714								<-->	s_1904																					heme a transport to peroxisome
r_1387	s_1625								<-->	s_1910																					ironIII exchange
r_1388	s_1630								<-->	s_1911																					copperII exchange
r_1389	s_1655								<-->	s_1912																					carbon monoxide exchange
r_1390	s_1846								<-->	s_1905																					coprogen exchange		lb=0
r_1391	s_1852								<-->	s_1906																					ferrichrome exchange		lb=0
r_1392	s_1858								<-->	s_1907																					TAFC exchange		lb=0
r_1393	s_1864								<-->	s_1908																					enterobactin exchange		lb=0
r_1394	s_1870								<-->	s_1909																					ferrioxamineB exchange		lb=0
r_1395	s_1642								<-->	s_0714																					FMN exchange
r_1396	s_1643								<-->	s_0717																					FMNH2 exchange
r_1397	s_1637								<-->	s_1275																					O2 diffusion
r_1398	s_1644								<-->	s_3714
r_1399	s_1396								<-->	s_1641
r_1400	s_0712								<-->	s_1913									e_1119										15576047	22554985	hemeC biosynthesis	R02480	lb=0
r_1401	s_0712								<-->	s_1914									e_1120										15576047	22554985	hemeC1 biosynthesis	R02480	lb=0
