# Supplementary material for: Extension of the yeast metabolic model to include iron metabolism and its use to estimate global levels of iron‐recruiting enzyme abundance from cofactor requirements
Source: Biotechnol Bioeng. 2019 Jan 12;116(3):610–21. doi: 10.1002/bit.26905 (PMC6492170; doi:10.1002/bit.26905)
Supplement: Supplementary file 4 — Supplementary information [file BIT-116-610-s004.doc]

clc;
model = readCbModel('#18-520_S1.xml');
model2 = readCbModel('#18-520_S11.xml');
a0 = optimizeCbModel(model);
a1 = optimizeCbModel(model2);
%flux variability analysis
[minFlux, maxFlux, Vmin, Vmax] = fluxVariability(model);
%detection of dead end metabolites
deadends = detectDeadEnds(model);
deadends2 = model.mets(deadends);
%single gene deletion analysis and flux distributions for ARH1 (e_0222), YFH1 (e_1060), and
%ATM1 (e_1096) deletions
[grRatio, grRateKO, grRateWT, hasEffect, delRxns, fluxSolution] = singleGeneDeletion(model);
% for low affinity ironIII uptake 
model3 = removeRxns(model, 'r_1289');
a2 = optimizeCbModel(model3);
%for high affinity ironIII uptake
model4 = removeRxns(model, 'r_1290');
model4 = changeRxnBounds(model, 'r_1387', -0.00001, 'l');
a3 = optimizeCbModel(model4);
% for low affinity copperII uptake
model5 = removeRxns(model, 'r_1292');
a4 = optimizeCbModel(model5);
% for high affinity copperII uptake
model6 = removeRxns(model, 'r_1291');
model6 = changeRxnBounds(model, 'r_1388', -0.0002, 'l');
a5 = optimizeCbModel(model6);
%ARH1 hemizygosity simulation
model7 = changeRxnBounds(model, 'r_0530' 0.000000044, 'b');
a6 = optimizeCbModel(model7);
