# Supplementary material for: Extension of the yeast metabolic model to include iron metabolism and its use to estimate global levels of iron‐recruiting enzyme abundance from cofactor requirements
Source: Biotechnol Bioeng. 2019 Jan 12;116(3):610–21. doi: 10.1002/bit.26905 (PMC6492170; doi:10.1002/bit.26905)
Supplement: Supplementary file 5 — Supplementary information [file BIT-116-610-s005.xlsx]

## Sheet: predicted_flux_distributions
Unit glucose flux constraint									Comparable fluxes								Rxn ID	Gene ID	Gene Name		Comparable fluxes								Non-zero fluxes with difference between models > variability within							>35% difference								>30% difference
Rxn ID	Y7.Fe	Y7.Fe max	Y7.Fe min	Rxn ID	Y7.6	Y7.6 max	Y7.6 min		Rxn ID	Y7.Fe	Y7.Fe max	Y7.Fe min	Y7.6	Y7.6 max	Y7.6 min		r_0001	e_0151	DLD1		Rxn ID	Y7.Fe diff within	Y7.6 diff within	diff between	diff between > Y7.Fe diff within	diff between > Y7.6 diff within	diff between > diff within		Rxn ID	Y7.Fe	Y7.6	at least one flux nonzero	diff between > diff within	% difference		SUMMARY								SUMMARY
r_0001	0	1.92101e-05	0	r_0001	0	6.83587e-05	0		r_0001	0	1.92101e-05	0	0	6.83587e-05	0		r_0001	e_0255	CYC7		r_0001	1.92101e-05	6.83587e-05	0	No	No	No		r_0045	0.0151238	0	1	Yes	100		ADE1	r_0045	BNA5						ADE1	r_0020	ARO3
r_0002	0	1.92101e-05	0	r_0002	0	6.83587e-05	0		r_0002	0	1.92101e-05	0	0	6.83587e-05	0		r_0001	e_0268	DLD3		r_0002	1.92101e-05	6.83587e-05	0	No	No	No		r_0058	0.0151238	0	1	Yes	100		ADE12	r_0058	BNA1						ADE12	r_0039	ARO1
r_0003	0	0	-2.41333e-06	r_0003	0	0	-8.58777e-06		r_0003	0	0	-2.41333e-06	0	0	-8.58777e-06		r_0001	e_0531	CYC1		r_0003	2.41333e-06	8.58777e-06	0	No	No	No		r_0079	0.023833	0.00937996	1	Yes	60.6429		ADE13	r_0079	ADE6						ADE13	r_0040	ARO1
r_0004	0	1.62798e-05	0	r_0004	0	5.79311e-05	0		r_0004	0	1.62798e-05	0	0	5.79311e-05	0		r_0002	e_0152	DLD2		r_0004	1.62798e-05	5.79311e-05	0	No	No	No		r_0151	0.023833	0.00937996	1	Yes	60.6429		ADE16	r_0151	ADE13						ADE16	r_0045	BNA5
r_0005	0.0998399	0.0998399	0.0998397	r_0005	0.10753	0.10753	0.107529		r_0005	0.0998399	0.0998399	0.0998397	0.10753	0.10753	0.107529		r_0002	e_0256	CYC7		r_0005	2.04908e-07	7.8532e-07	0.00768999	Yes	Yes	Yes		r_0152	0.0253207	0.0109823	1	Yes	56.6272		ADE17	r_0152	ADE13						ADE17	r_0058	BNA1
r_0006	0.0998399	0.0998399	0.0998397	r_0006	0.10753	0.10753	0.107529		r_0006	0.0998399	0.0998399	0.0998397	0.10753	0.10753	0.107529		r_0002	e_0532	CYC1		r_0006	2.04908e-07	7.8532e-07	0.00768999	Yes	Yes	Yes		r_0153	0.0253207	0.0109823	1	Yes	56.6272		ADE2	r_0153	ADE12						ADE2	r_0065	ARO1
r_0007	0.00583309	0.0058348	0.00583307	r_0007	0.00628237	0.00628845	0.00628232		r_0007	0.00583309	0.0058348	0.00583307	0.00628237	0.00628845	0.00628232		r_0003	e_0015	BDH1		r_0007	1.72134e-06	6.12533e-06	0.000449283	Yes	Yes	Yes		r_0202	0.0176224	0.00269109	1	Yes	84.7292		ADE4	r_0202	TRP4						ADE4	r_0079	ADE6
r_0012	0	2.91062e-05	0	r_0012	0	0.000103574	0		r_0012	0	2.91062e-05	0	0	0.000103574	0		r_0004	e_0255	CYC7		r_0012	2.91062e-05	0.000103574	0	No	No	No		r_0203	0.0176224	0.00269109	1	Yes	84.7292		ADE5,7	r_0203	TRP2	TRP3					ADE5,7	r_0151	ADE13
r_0013	0	1.33962e-06	0	r_0013	0	4.76699e-06	0		r_0013	0	1.33962e-06	0	0	4.76699e-06	0		r_0004	e_0531	CYC1		r_0013	1.33962e-06	4.76699e-06	0	No	No	No		r_0452	0.0632921	0.0355897	1	Yes	43.7691		ADE6	r_0452	FUM1						ADE6	r_0152	ADE13
r_0014	8.71004e-05	8.71003e-05	8.71002e-05	r_0014	9.38091e-05	9.38091e-05	9.38084e-05		r_0014	8.71004e-05	8.71003e-05	8.71002e-05	9.38091e-05	9.38091e-05	9.38084e-05		r_0004	e_0704	CYB2		r_0014	1.46751e-10	6.85114e-10	6.70875e-06	Yes	Yes	Yes		r_0476	0.13268	0.0777451	1	Yes	41.4042		ADE8	r_0476	GLN1						ADE8	r_0153	ADE12
r_0015	8.71004e-05	8.71003e-05	8.71002e-05	r_0015	9.38091e-05	9.38091e-05	9.38084e-05		r_0015	8.71004e-05	8.71003e-05	8.71002e-05	9.38091e-05	9.38091e-05	9.38084e-05		r_0005	e_0364	GSC2		r_0015	1.46751e-10	6.85114e-10	6.70875e-06	Yes	Yes	Yes		r_0499	0.023833	0.00937996	1	Yes	60.6429		BNA1	r_0499	ADE8						ARO1	r_0202	TRP4
r_0016	0.0169538	0.0169554	0.0169537	r_0016	0.0182596	0.0182655	0.0182595		r_0016	0.0169538	0.0169554	0.0169537	0.0182596	0.0182655	0.0182595		r_0005	e_0682	FKS1		r_0016	1.6851e-06	5.99637e-06	0.00130583	Yes	Yes	Yes		r_0566	0.0176224	0.00269109	1	Yes	84.7292		BNA2	r_0566	TRP3						ARO2	r_0203	TRP2	TRP3
r_0017	0	0	0	r_0017	0	0	0		r_0017	0	0	0	0	0	0		r_0006	e_0379	SKN1		r_0017	0	0	0	No	No	No		r_0570	0.029666	0.0156623	1	Yes	47.2045		BNA4	r_0570	ADE16	ADE17					ARO3	r_0279	ARO2
r_0018	0.0251799	0.0251814	0.0251799	r_0018	0.0271194	0.0271247	0.0271192		r_0018	0.0251799	0.0251814	0.0251799	0.0271194	0.0271247	0.0271192		r_0006	e_0973	KRE6		r_0018	1.56434e-06	5.56667e-06	0.00193944	Yes	Yes	Yes		r_0671	0.0151238	0	1	Yes	100		BNA5	r_0671	BNA4						BNA1	r_0452	FUM1
r_0019	0	9.33436e-07	0	r_0019	0	3.32161e-06	0		r_0019	0	9.33436e-07	0	0	3.32161e-06	0		r_0007	e_0465	HIS6		r_0019	9.33436e-07	3.32161e-06	0	No	No	No		r_0694	0.0151238	0	1	Yes	100		BNA6	r_0694	BNA2						BNA2	r_0476	GLN1
r_0020	0.038377	0.0383784	0.0381848	r_0020	0.0250442	0.0250494	0.0243604		r_0020	0.038377	0.0383784	0.0381848	0.0250442	0.0250494	0.0243604		r_0012	e_0431	PUT2		r_0020	0.000193626	0.000689012	0.0133328	Yes	Yes	Yes		r_0762	0.0151238	0	1	Yes	100		BNA7	r_0762	BNA7						BNA4	r_0499	ADE8
r_0021	0	0	0	r_0021	0	0	0		r_0021	0	0	0	0	0	0		r_0013	e_0254	UTR4		r_0021	0	0	0	No	No	No		r_0768	0.0151238	0	1	Yes	100		FUM1	r_0768	QNS1						BNA5	r_0566	TRP3
r_0022	0	0	0	r_0022	0	0	0		r_0022	0	0	0	0	0	0		r_0013	e_0721	ADI1		r_0022	0	0	0	No	No	No		r_0771	0.0151238	0	1	Yes	100		GLN1	r_0771	YEF1	UTR1					BNA6	r_0570	ADE16	ADE17
r_0023	-0.0260773	-0.0260773	-0.0260791	r_0023	-0.0280859	-0.0280857	-0.0280921		r_0023	-0.0260773	-0.0260773	-0.0260791	-0.0280859	-0.0280857	-0.0280921		r_0014	e_0832	RIB2		r_0023	1.80886e-06	6.43678e-06	0.00200856	Yes	Yes	Yes		r_0785	0.0151238	0	1	Yes	100		NMA1	r_0785	NMA1						BNA7	r_0671	BNA4
r_0024	0	4.57384e-05	0	r_0024	0	0.000162759	0		r_0024	0	4.57384e-05	0	0	0.000162759	0		r_0015	e_0071	RIB7		r_0024	4.57384e-05	0.000162759	0	No	No	No		r_0786	0.0151238	0	1	Yes	100		PRS1	r_0786	BNA6						CTP1	r_0694	BNA2
r_0025	0.0260773	0.0260791	0.0260315	r_0025	0.0280859	0.0280921	0.0279229		r_0025	0.0260773	0.0260791	0.0260315	0.0280859	0.0280921	0.0279229		r_0016	e_0100	ILV6		r_0025	4.75472e-05	0.000169195	0.00200856	Yes	Yes	Yes		r_0855	0.023833	0.00937996	1	Yes	60.6429		PRS2	r_0855	ADE5,7						FUM1	r_0762	BNA7
r_0026	0	1.33962e-06	0	r_0026	0	4.76699e-06	0		r_0026	0	1.33962e-06	0	0	4.76699e-06	0		r_0016	e_0734	ILV2		r_0026	1.33962e-06	4.76699e-06	0	No	No	No		r_0908	0.023833	0.00937996	1	Yes	60.6429		PRS3	r_0908	ADE1						GLN1	r_0768	QNS1
r_0027	0.0251799	0.0251814	0.0251799	r_0027	0.0271194	0.0271247	0.0271192		r_0027	0.0251799	0.0251814	0.0251799	0.0271194	0.0271247	0.0271192		r_0017	e_0794	FOL1		r_0027	1.56434e-06	5.56667e-06	0.00193944	Yes	Yes	Yes		r_0911	0.023833	0.00937996	1	Yes	60.6429		PRS4	r_0911	ADE2						NMA1	r_0771	YEF1	UTR1
r_0028	0	0	0	r_0028	0	0	0		r_0028	0	0	0	0	0	0		r_0018	e_0348	ARO8		r_0028	0	0	0	No	No	No		r_0912	0.029666	0.0156623	1	Yes	47.2045		PRS5	r_0912	ADE16	ADE17					PHO84	r_0785	NMA1
r_0029	0	0.000192101	0	r_0029	0	0.000683587	0		r_0029	0	0.000192101	0	0	0.000683587	0		r_0018	e_0496	BNA3		r_0029	0.000192101	0.000683587	0	No	No	No		r_0913	0.0176224	0.00269109	1	Yes	84.7292		QNS1	r_0913	TRP1						PHO87	r_0786	BNA6
r_0030	0.0260773	0.0260791	0.0258852	r_0030	0.0280859	0.0280921	0.0274021		r_0030	0.0260773	0.0260791	0.0258852	0.0280859	0.0280921	0.0274021		r_0018	e_0980	YER152C		r_0030	0.00019391	0.000690023	0.00200856	Yes	Yes	Yes		r_0914	0.023833	0.00937996	1	Yes	60.6429		RKI1	r_0914	ADE5,7						PHO89	r_0855	ADE5,7
r_0032	0.00504126	0.00505603	0.00504012	r_0032	0.00542956	0.0054821	0.00542548		r_0032	0.00504126	0.00505603	0.00504012	0.00542956	0.0054821	0.00542548		r_0019	e_0437	PAN5		r_0032	1.5911e-05	5.66189e-05	0.000388294	Yes	Yes	Yes		r_0915	0.023833	0.00937996	1	Yes	60.6429		RPE1	r_0915	ADE4						PHO90	r_0908	ADE1
r_0033	0	2.7443e-05	0	r_0033	0	9.76552e-05	0		r_0033	0	2.7443e-05	0	0	9.76552e-05	0		r_0020	e_0170	ARO3		r_0033	2.7443e-05	9.76552e-05	0	No	No	No		r_0916	0.0721429	0.0288335	1	Yes	60.0328		TKL1	r_0916	PRS4	PRS2	PRS3	PRS1	PRS5		PHO91	r_0911	ADE2
r_0034	0	0	0	r_0034	0	0	0		r_0034	0	0	0	0	0	0		r_0021	e_0191	COQ4		r_0034	0	0	0	No	No	No		r_0982	0.0708112	0.0354044	1	Yes	50.0017		TKL2	r_0982	RKI1						PRS1	r_0912	ADE16	ADE17
r_0035	0	0	0	r_0035	0	0	0		r_0035	0	0	0	0	0	0		r_0021	e_0339	COQ8		r_0035	0	0	0	No	No	No		r_0984	-0.0410403	-0.0119024	1	Yes	70.9982		TRP1	r_0984	RPE1						PRS2	r_0913	TRP1
r_0036	0	0	0	r_0036	0	0	0		r_0036	0	0	0	0	0	0		r_0021	e_0406	COQ6		r_0036	0	0	0	No	No	No		r_1049	-0.00133167	0.00657088	1	Yes	593.431		TRP2	r_1049	TKL2	TKL1					PRS3	r_0914	ADE5,7
r_0037	0	0	0	r_0037	0	0	0		r_0037	0	0	0	0	0	0		r_0021	e_0660	COQ9		r_0037	0	0	0	No	No	No		r_1050	-0.0397086	-0.0184733	1	Yes	53.4778		TRP3	r_1050	TKL2	TKL1					PRS4	r_0915	ADE4
r_0038	0.000174201	0.000174201	0.0001742	r_0038	0.000187618	0.000187618	0.000187617		r_0038	0.000174201	0.000174201	0.0001742	0.000187618	0.000187618	0.000187617		r_0021	e_0713	COQ5		r_0038	3.5651e-10	1.37023e-09	1.34175e-05	Yes	Yes	Yes		r_1055	0.0176224	0.00269109	1	Yes	84.7292		TRP4	r_1055	TRP5						PRS5	r_0916	PRS4	PRS2	PRS3	PRS1
r_0039	0.038377	0.0383784	0.0383769	r_0039	0.0250442	0.0250494	0.025044		r_0039	0.038377	0.0383784	0.0383769	0.0250442	0.0250494	0.025044		r_0021	e_0835	COQ3		r_0039	1.52461e-06	5.42529e-06	0.0133328	Yes	Yes	Yes		r_2114	0.0151238	0	1	Yes	100		TRP5								QNS1	r_0982	RKI1
r_0040	0.038377	0.0383784	0.0383769	r_0040	0.0250442	0.0250494	0.025044		r_0040	0.038377	0.0383784	0.0383769	0.0250442	0.0250494	0.025044		r_0021	e_0858	CAT5		r_0040	1.52461e-06	5.42529e-06	0.0133328	Yes	Yes	Yes		r_0020	0.038377	0.0250442	1	Yes	34.7416		UTR1								RKI1	r_0984	RPE1
r_0041	3.79107e-05	3.83669e-05	3.71602e-05	r_0041	4.08307e-05	4.24541e-05	3.95133e-05		r_0041	3.79107e-05	3.83669e-05	3.71602e-05	4.08307e-05	4.24541e-05	3.95133e-05		r_0022	e_0191	COQ4		r_0041	1.20669e-06	2.94083e-06	2.92e-06	Yes	No	No		r_0039	0.038377	0.0250442	1	Yes	34.7416		YEF1								RPE1	r_0996	ARO1
r_0042	0	0.000192101	0	r_0042	0	0.000683587	0		r_0042	0	0.000192101	0	0	0.000683587	0		r_0022	e_0339	COQ8		r_0042	0.000192101	0.000683587	0	No	No	No		r_0040	0.038377	0.0250442	1	Yes	34.7416										TKL1	r_0997	ARO1
r_0043	0	0	0	r_0043	0	0	0		r_0043	0	0	0	0	0	0		r_0022	e_0406	COQ6		r_0043	0	0	0	No	No	No		r_0065	0.038377	0.0250442	1	Yes	34.7416										TKL2	r_1049	TKL2	TKL1
r_0044	0	0	0	r_0044	0	0	0		r_0044	0	0	0	0	0	0		r_0022	e_0660	COQ9		r_0044	0	0	0	No	No	No		r_0279	0.038377	0.0250442	1	Yes	34.7416										TRP1	r_1050	TKL2	TKL1
r_0045	0.0151238	0.0151242	0.0151238	r_0045	0	0	0		r_0045	0.0151238	0.0151242	0.0151238	0	0	0		r_0022	e_0713	COQ5		r_0045	4.07973e-07	0	0.0151238	Yes	Yes	Yes		r_0996	0.038377	0.0250442	1	Yes	34.7416										TRP2	r_1055	TRP5
r_0057	0	1.07922e-05	0	r_0057	0	3.84037e-05	0		r_0057	0	1.07922e-05	0	0	3.84037e-05	0		r_0022	e_0835	COQ3		r_0057	1.07922e-05	3.84037e-05	0	No	No	No		r_0997	0.038377	0.0250442	1	Yes	34.7416										TRP3	r_1127	CTP1
r_0058	0.0151238	0.0151242	0.0151238	r_0058	0	0	0		r_0058	0.0151238	0.0151242	0.0151238	0	0	0		r_0022	e_0858	CAT5		r_0058	4.07973e-07	0	0.0151238	Yes	Yes	Yes		r_1127	-0.038377	-0.0250442	1	Yes	34.7416										TRP4	r_1244	PHO89	PHO87	PHO90	PHO84
r_0059	0	0	0	r_0059	0	0	0		r_0059	0	0	0	0	0	0		r_0023	e_0328	LEU1		r_0059	0	0	0	No	No	No		r_1244	0.11521	0.0752175	1	Yes	34.7125										TRP5
r_0060	-0.0260773	-0.0260773	-0.0260791	r_0060	-0.0280859	-0.0280857	-0.0280921		r_0060	-0.0260773	-0.0260773	-0.0260791	-0.0280859	-0.0280857	-0.0280921		r_0024	e_0778	LEU4		r_0060	1.80886e-06	6.43678e-06	0.00200856	Yes	Yes	Yes		r_1567	-0.038377	-0.0250442	1	Yes	34.7416										UTR1
r_0061	0.0260773	0.0260791	0.0260773	r_0061	0.0280859	0.0280921	0.0280857		r_0061	0.0260773	0.0260791	0.0260773	0.0280859	0.0280921	0.0280857		r_0024	e_0855	LEU9		r_0061	1.80886e-06	6.43678e-06	0.00200856	Yes	Yes	Yes		r_1708	0.038377	0.0250442	1	Yes	34.7416										YEF1
r_0062	0	2.35996e-06	0	r_0062	0	8.39787e-06	0		r_0062	0	2.35996e-06	0	0	8.39787e-06	0		r_0025	e_0779	LEU4		r_0062	2.35996e-06	8.39787e-06	0	No	No	No		r_2005	-0.11521	-0.0752175	1	Yes	34.7125
r_0063	0	9.33436e-07	0	r_0063	0	3.32161e-06	0		r_0063	0	9.33436e-07	0	0	3.32161e-06	0		r_0027	e_0196	LYS4		r_0063	9.33436e-07	3.32161e-06	0	No	No	No		r_0091	0.0299451	0.0236896	1	Yes	20.89
r_0064	0	1.6851e-06	0	r_0064	0	5.99637e-06	0		r_0064	0	1.6851e-06	0	0	5.99637e-06	0		r_0028	e_0947	CIT3		r_0064	1.6851e-06	5.99637e-06	0	No	No	No		r_0466	0.0299451	0.0236896	1	Yes	20.89
r_0065	0.038377	0.0383784	0.0383769	r_0065	0.0250442	0.0250494	0.025044		r_0065	0.038377	0.0383784	0.0383769	0.0250442	0.0250494	0.025044		r_0029	e_0550	BAT2		r_0065	1.52461e-06	5.42529e-06	0.0133328	Yes	Yes	Yes		r_0889	0.0299451	0.0236896	1	Yes	20.89
r_0066	0	1.52461e-06	0	r_0066	0	5.42529e-06	0		r_0066	0	1.52461e-06	0	0	5.42529e-06	0		r_0030	e_0457	BAT1		r_0066	1.52461e-06	5.42529e-06	0	No	No	No		r_1194	0.0670064	0.0558788	1	Yes	16.6068
r_0067	0	1.52461e-06	0	r_0067	0	5.42529e-06	0		r_0067	0	1.52461e-06	0	0	5.42529e-06	0		r_0032	e_0830	MET22		r_0067	1.52461e-06	5.42529e-06	0	No	No	No		r_0005	0.0998399	0.10753	1	Yes	7.70232
r_0068	0	4.57384e-05	0	r_0068	0	0.000162759	0		r_0068	0	4.57384e-05	0	0	0.000162759	0		r_0033	e_0354	PDE1		r_0068	4.57384e-05	0.000162759	0	No	No	No		r_0006	0.0998399	0.10753	1	Yes	7.70232
r_0069	0	0	0	r_0069	0	0	0		r_0069	0	0	0	0	0	0		r_0033	e_0897	PDE2		r_0069	0	0	0	No	No	No		r_0007	0.00583309	0.00628237	1	Yes	7.70232
r_0070	0	0	0	r_0070	0	0	0		r_0070	0	0	0	0	0	0		r_0034	e_0897	PDE2		r_0070	0	0	0	No	No	No		r_0014	8.71004e-05	9.38091e-05	1	Yes	7.70232
r_0072	0	1.80886e-06	0	r_0072	0	6.43678e-06	0		r_0072	0	1.80886e-06	0	0	6.43678e-06	0		r_0035	e_0897	PDE2		r_0072	1.80886e-06	6.43678e-06	0	No	No	No		r_0015	8.71004e-05	9.38091e-05	1	Yes	7.70232
r_0073	0	0	-4.80253e-05	r_0073	0	0	-0.000170897		r_0073	0	0	-4.80253e-05	0	0	-0.000170897		r_0036	e_0897	PDE2		r_0073	4.80253e-05	0.000170897	0	No	No	No		r_0016	0.0169538	0.0182596	1	Yes	7.70232
r_0074	0	4.80253e-05	0	r_0074	0	0.000170897	0		r_0074	0	4.80253e-05	0	0	0.000170897	0		r_0037	e_0897	PDE2		r_0074	4.80253e-05	0.000170897	0	No	No	No		r_0018	0.0251799	0.0271194	1	Yes	7.70232
r_0075	0	1.33962e-06	0	r_0075	0	4.76699e-06	0		r_0075	0	1.33962e-06	0	0	4.76699e-06	0		r_0038	e_0237	RIB3		r_0075	1.33962e-06	4.76699e-06	0	No	No	No		r_0023	-0.0260773	-0.0280859	1	Yes	7.70232
r_0076	0	4.80253e-05	0	r_0076	0	0.000170897	0		r_0076	0	4.80253e-05	0	0	0.000170897	0		r_0039	e_0182	ARO1		r_0076	4.80253e-05	0.000170897	0	No	No	No		r_0025	0.0260773	0.0280859	1	Yes	7.70232
r_0077	0	4.80253e-05	0	r_0077	0	0.000170897	0		r_0077	0	4.80253e-05	0	0	0.000170897	0		r_0040	e_0182	ARO1		r_0077	4.80253e-05	0.000170897	0	No	No	No		r_0027	0.0251799	0.0271194	1	Yes	7.70232
r_0078	0	4.80253e-05	0	r_0078	0	0.000170897	0		r_0078	0	4.80253e-05	0	0	0.000170897	0		r_0041	e_0092	TSC10		r_0078	4.80253e-05	0.000170897	0	No	No	No		r_0030	0.0260773	0.0280859	1	Yes	7.70232
r_0079	0.023833	0.0238353	0.0238329	r_0079	0.00937996	0.00938827	0.0093799		r_0079	0.023833	0.0238353	0.0238329	0.00937996	0.00938827	0.0093799		r_0042	e_0088	ARO4		r_0079	2.35418e-06	8.37729e-06	0.014453	Yes	Yes	Yes		r_0032	0.00504126	0.00542956	1	Yes	7.70232
r_0080	0.00619442	0.00619833	0.00618225	r_0080	0.00667153	0.00668218	0.00662822		r_0080	0.00619442	0.00619833	0.00618225	0.00667153	0.00668218	0.00662822		r_0042	e_0169	ARO3		r_0080	1.60819e-05	5.39558e-05	0.000477114	Yes	Yes	Yes		r_0038	0.000174201	0.000187618	1	Yes	7.70232
r_0081	7.03841e-07	7.03841e-07	7.0384e-07	r_0081	7.58054e-07	7.58054e-07	7.58048e-07		r_0081	7.03841e-07	7.03841e-07	7.0384e-07	7.58054e-07	7.58054e-07	7.58048e-07		r_0045	e_0663	BNA5		r_0081	1.44454e-12	5.53627e-12	5.42121e-08	Yes	Yes	Yes		r_0060	-0.0260773	-0.0280859	1	Yes	7.70232
r_0082	0	4.80253e-05	0	r_0082	0	0.000170897	0		r_0082	0	4.80253e-05	0	0	0.000170897	0		r_0057	e_0598	FOX2		r_0082	4.80253e-05	0.000170897	0	No	No	No		r_0061	0.0260773	0.0280859	1	Yes	7.70232
r_0083	0	4.80253e-05	0	r_0083	0	0.000170897	0		r_0083	0	4.80253e-05	0	0	0.000170897	0		r_0058	e_0530	BNA1		r_0083	4.80253e-05	0.000170897	0	No	No	No		r_0080	0.00619442	0.00667153	1	Yes	7.70232
r_0084	0	0	0	r_0084	0	0	0		r_0084	0	0	0	0	0	0		r_0059	e_0305	TMT1		r_0084	0	0	0	No	No	No		r_0081	7.03841e-07	7.58054e-07	1	Yes	7.70232
r_0085	0	0	0	r_0085	0	0	0		r_0085	0	0	0	0	0	0		r_0060	e_0328	LEU1		r_0085	0	0	0	No	No	No		r_0096	0.0493569	0.0531585	1	Yes	7.70232
r_0086	0	1.33962e-06	0	r_0086	0	4.76699e-06	0		r_0086	0	1.33962e-06	0	0	4.76699e-06	0		r_0061	e_0101	LEU2		r_0086	1.33962e-06	4.76699e-06	0	No	No	No		r_0097	0.0493569	0.0531585	1	Yes	7.70232
r_0087	0	1.33962e-06	0	r_0087	0	4.76699e-06	0		r_0087	0	1.33962e-06	0	0	4.76699e-06	0		r_0062	e_0370	PDC6		r_0087	1.33962e-06	4.76699e-06	0	No	No	No		r_0104	0.00361625	0.00389478	1	Yes	7.70232
r_0088	0	0	-4.80253e-05	r_0088	0	0	-0.000170897		r_0088	0	0	-4.80253e-05	0	0	-0.000170897		r_0062	e_0636	PDC1		r_0088	4.80253e-05	0.000170897	0	No	No	No		r_0109	0.0140296	0.0151102	1	Yes	7.70232
r_0089	0	2.40126e-05	-4.80253e-05	r_0089	0	8.54483e-05	-0.000170897		r_0089	0	2.40126e-05	-4.80253e-05	0	8.54483e-05	-0.000170897		r_0062	e_0647	PDC5		r_0089	7.20379e-05	0.000256345	0	No	No	No		r_0112	0.0210433	0.0226641	1	Yes	7.70232
r_0090	0	4.80253e-05	0	r_0090	0	0.000170897	0		r_0090	0	4.80253e-05	0	0	0.000170897	0		r_0063	e_0075	ECM31		r_0090	4.80253e-05	0.000170897	0	No	No	No		r_0115	0.0286288	0.0308338	1	Yes	7.70232
r_0091	0.0299451	0.0300867	0.0298465	r_0091	0.0236896	0.0241933	0.0233388		r_0091	0.0299451	0.0300867	0.0298465	0.0236896	0.0241933	0.0233388		r_0064	e_0138	THI3		r_0091	0.000240126	0.000854483	0.00625553	Yes	Yes	Yes		r_0118	0.0286288	0.0308338	1	Yes	7.70232
r_0092	0	0	-4.80253e-05	r_0092	0	0	-0.000170897		r_0092	0	0	-4.80253e-05	0	0	-0.000170897		r_0064	e_0370	PDC6		r_0092	4.80253e-05	0.000170897	0	No	No	No		r_0144	0.00173383	0.00186737	1	Yes	7.70232
r_0093	0	4.80253e-05	0	r_0093	0	0.000170897	0		r_0093	0	4.80253e-05	0	0	0.000170897	0		r_0064	e_0636	PDC1		r_0093	4.80253e-05	0.000170897	0	No	No	No		r_0148	0.513162	0.471244	1	Yes	8.16856
r_0094	0	0	0	r_0094	0	0	0		r_0094	0	0	0	0	0	0		r_0064	e_0647	PDC5		r_0094	0	0	0	No	No	No		r_0154	0.00504126	0.00542956	1	Yes	7.70232
r_0095	0	2.41333e-06	0	r_0095	0	8.58777e-06	0		r_0095	0	2.41333e-06	0	0	8.58777e-06	0		r_0065	e_0182	ARO1		r_0095	2.41333e-06	8.58777e-06	0	No	No	No		r_0157	0.0403653	0.0434744	1	Yes	7.70232
r_0096	0.0493569	0.0493591	0.0493568	r_0096	0.0531585	0.0531665	0.0531581		r_0096	0.0493569	0.0493591	0.0493568	0.0531585	0.0531665	0.0531581		r_0066	e_0810	ABZ1		r_0096	2.35996e-06	8.39787e-06	0.00380162	Yes	Yes	Yes		r_0173	0.016002	0.0172346	1	Yes	7.70232
r_0097	0.0493569	0.0493591	0.0493568	r_0097	0.0531585	0.0531665	0.0531581		r_0097	0.0493569	0.0493591	0.0493568	0.0531585	0.0531665	0.0531581		r_0067	e_0759	ABZ2		r_0097	2.35996e-06	8.39787e-06	0.00380162	Yes	Yes	Yes		r_0195	0.00205874	0.00221731	1	Yes	7.70232
r_0099	0	0	0	r_0099	0	0	0		r_0099	0	0	0	0	0	0		r_0068	e_0361	UGA1		r_0099	0	0	0	No	No	No		r_0207	0.0141384	0.0152274	1	Yes	7.70232
r_0100	0	1.07922e-05	0	r_0100	0	3.84037e-05	0		r_0100	0	1.07922e-05	0	0	3.84037e-05	0		r_0069	e_0122	THR4		r_0100	1.07922e-05	3.84037e-05	0	No	No	No		r_0208	0.0141384	0.0152274	1	Yes	7.70232
r_0101	0	2.337e-06	0	r_0101	0	8.31614e-06	0		r_0101	0	2.337e-06	0	0	8.31614e-06	0		r_0072	e_0138	THI3		r_0101	2.337e-06	8.31614e-06	0	No	No	No		r_0209	0.0141384	0.0152274	1	Yes	7.70232
r_0102	0	1.32712e-05	0	r_0102	0	4.51753e-05	0		r_0102	0	1.32712e-05	0	0	4.51753e-05	0		r_0073	e_0691	VIP1		r_0102	1.32712e-05	4.51753e-05	0	No	No	No		r_0211	0.00894758	0.00963676	1	Yes	7.70232
r_0103	0	1.31576e-05	0	r_0103	0	4.6821e-05	0		r_0103	0	1.31576e-05	0	0	4.6821e-05	0		r_0073	e_0866	DDP1		r_0103	1.31576e-05	4.6821e-05	0	No	No	No		r_0212	0.00894758	0.00963676	1	Yes	7.70232
r_0104	0.00361625	0.00363618	0.00360308	r_0104	0.00389478	0.00392061	0.00384793		r_0104	0.00361625	0.00363618	0.00360308	0.00389478	0.00392061	0.00384793		r_0074	e_0166	KCS1		r_0104	3.30987e-05	7.26712e-05	0.000278535	Yes	Yes	Yes		r_0214	0.00973061	0.0104801	1	Yes	7.70232
r_0105	0	1.07922e-05	0	r_0105	0	3.84037e-05	0		r_0105	0	1.07922e-05	0	0	3.84037e-05	0		r_0075	e_0627	MEU1		r_0105	1.07922e-05	3.84037e-05	0	No	No	No		r_0215	0.0382538	0.0412002	1	Yes	7.70232
r_0106	0	1.49147e-06	0	r_0106	0	5.30735e-06	0		r_0106	0	1.49147e-06	0	0	5.30735e-06	0		r_0076	e_0350	SDT1		r_0106	1.49147e-06	5.30735e-06	0	No	No	No		r_0219	0.0382538	0.0412002	1	Yes	7.70232
r_0107	0	1.49147e-06	0	r_0107	0	5.30735e-06	0		r_0107	0	1.49147e-06	0	0	5.30735e-06	0		r_0076	e_1053	melibiose		r_0107	1.49147e-06	5.30735e-06	0	No	No	No		r_0220	0.0261741	0.0281901	1	Yes	7.70232
r_0108	0	0	0	r_0108	0	0	0		r_0108	0	0	0	0	0	0		r_0077	e_0865	ISN1		r_0108	0	0	0	No	No	No		r_0225	0.00583309	0.00628237	1	Yes	7.70232
r_0109	0.0140296	0.0140539	0.0139809	r_0109	0.0151102	0.0151966	0.0150576		r_0109	0.0140296	0.0140539	0.0139809	0.0151102	0.0151966	0.0150576		r_0078	e_0350	SDT1		r_0109	7.30255e-05	0.00013899	0.0010806	Yes	Yes	Yes		r_0226	6.07116	6.14619	1	Yes	1.2357
r_0111	0	3.20168e-05	0	r_0111	0	0.000113931	0		r_0111	0	3.20168e-05	0	0	0.000113931	0		r_0078	e_1053	melibiose		r_0111	3.20168e-05	0.000113931	0	No	No	No		r_0231	0.000599849	0.000646051	1	Yes	7.70232
r_0112	0.0210433	0.0211073	0.0209978	r_0112	0.0226641	0.0228918	0.022615		r_0112	0.0210433	0.0211073	0.0209978	0.0226641	0.0228918	0.022615		r_0079	e_0368	ADE6		r_0112	0.000109495	0.000276825	0.00162082	Yes	Yes	Yes		r_0234	0.000594922	0.000640745	1	Yes	7.70232
r_0113	0	4.83772e-05	0	r_0113	0	0.000171276	0		r_0113	0	4.83772e-05	0	0	0.000171276	0		r_0080	e_0340	MET13		r_0113	4.83772e-05	0.000171276	0	No	No	No		r_0235	0.000594922	0.000640745	1	Yes	7.70232
r_0114	0	0	0	r_0114	0	0	0		r_0114	0	0	0	0	0	0		r_0080	e_0903	MET12		r_0114	0	0	0	No	No	No		r_0236	0.000594922	0.000640745	1	Yes	7.70232
r_0115	0.0286288	0.0286578	0.0284366	r_0115	0.0308338	0.0309372	0.03015		r_0115	0.0286288	0.0286578	0.0284366	0.0308338	0.0309372	0.03015		r_0081	e_0195	HEM1		r_0115	0.000221207	0.00078716	0.00220508	Yes	Yes	Yes		r_0237	0.000594922	0.000640745	1	Yes	7.70232
r_0116	0	0	0	r_0116	0	0	0		r_0116	0	0	0	0	0	0		r_0082	e_0866	DDP1		r_0116	0	0	0	No	No	No		r_0238	0.000594922	0.000640745	1	Yes	7.70232
r_0117	0	0	0	r_0117	0	0	0		r_0117	0	0	0	0	0	0		r_0083	e_0166	KCS1		r_0117	0	0	0	No	No	No		r_0239	0.000594922	0.000640745	1	Yes	7.70232
r_0118	0.0286288	0.0286578	0.0284366	r_0118	0.0308338	0.0309372	0.03015		r_0118	0.0286288	0.0286578	0.0284366	0.0308338	0.0309372	0.03015		r_0084	e_0307	FAU1		r_0118	0.000221207	0.00078716	0.00220508	Yes	Yes	Yes		r_0240	0.000594922	0.000640745	1	Yes	7.70232
r_0119	0	1.4777e-05	0	r_0119	0	5.25836e-05	0		r_0119	0	1.4777e-05	0	0	5.25836e-05	0		r_0085	e_0298	MET6		r_0119	1.4777e-05	5.25836e-05	0	No	No	No		r_0241	0.000594922	0.000640745	1	Yes	7.70232
r_0120	0	1.49147e-06	0	r_0120	0	5.30735e-06	0		r_0120	0	1.49147e-06	0	0	5.30735e-06	0		r_0088	e_0691	VIP1		r_0120	1.49147e-06	5.30735e-06	0	No	No	No		r_0244	0.000564129	0.00060758	1	Yes	7.70232
r_0121	0	1.49147e-06	0	r_0121	0	5.30735e-06	0		r_0121	0	1.49147e-06	0	0	5.30735e-06	0		r_0089	e_0691	VIP1		r_0121	1.49147e-06	5.30735e-06	0	No	No	No		r_0250	0.023869	0.0257075	1	Yes	7.70232
r_0122	0	2.337e-06	0	r_0122	0	8.31614e-06	0		r_0122	0	2.337e-06	0	0	8.31614e-06	0		r_0090	e_0474	PFK26		r_0122	2.337e-06	8.31614e-06	0	No	No	No		r_0272	8.79802e-08	9.47567e-08	1	Yes	7.70232
r_0123	0	1.32712e-05	0	r_0123	0	4.51753e-05	0		r_0123	0	1.32712e-05	0	0	4.51753e-05	0		r_0090	e_0839	PFK27		r_0123	1.32712e-05	4.51753e-05	0	No	No	No		r_0278	0.0207545	0.0223531	1	Yes	7.70232
r_0124	0	1.07922e-05	0	r_0124	0	3.84037e-05	0		r_0124	0	1.07922e-05	0	0	3.84037e-05	0		r_0091	e_0404	SOL4		r_0124	1.07922e-05	3.84037e-05	0	No	No	No		r_0300	0.0896349	0.0965389	1	Yes	7.70232
r_0125	0	1.07922e-05	0	r_0125	0	3.84037e-05	0		r_0125	0	1.07922e-05	0	0	3.84037e-05	0		r_0091	e_0453	SOL3		r_0125	1.07922e-05	3.84037e-05	0	No	No	No		r_0304	8.79802e-08	9.47567e-08	1	Yes	7.70232
r_0126	0	2.7443e-05	0	r_0126	0	9.76552e-05	0		r_0126	0	2.7443e-05	0	0	9.76552e-05	0		r_0092	e_0691	VIP1		r_0126	2.7443e-05	9.76552e-05	0	No	No	No		r_0307	0.00445951	0.00480299	1	Yes	7.70232
r_0127	7.14399e-05	9.88828e-05	0	r_0127	7.69424e-05	0.000174597	0		r_0127	7.14399e-05	9.88828e-05	0	7.69424e-05	0.000174597	0		r_0092	e_0866	DDP1		r_0127	9.88828e-05	0.000174597	5.50253e-06	No	No	No		r_0313	0.000580669	0.000625394	1	Yes	7.70232
r_0128	0	2.7443e-05	0	r_0128	0	9.76552e-05	0		r_0128	0	2.7443e-05	0	0	9.76552e-05	0		r_0093	e_0166	KCS1		r_0128	2.7443e-05	9.76552e-05	0	No	No	No		r_0317	0.000599849	0.000646051	1	Yes	7.70232
r_0129	0	2.7443e-05	0	r_0129	0	9.76552e-05	0		r_0129	0	2.7443e-05	0	0	9.76552e-05	0		r_0095	e_0370	PDC6		r_0129	2.7443e-05	9.76552e-05	0	No	No	No		r_0344	0.000316729	0.000341124	1	Yes	7.70232
r_0130	0	2.7443e-05	0	r_0130	0	9.76552e-05	0		r_0130	0	2.7443e-05	0	0	9.76552e-05	0		r_0095	e_0636	PDC1		r_0130	2.7443e-05	9.76552e-05	0	No	No	No		r_0349	-0.00973061	-0.0104801	1	Yes	7.70232
r_0131	0	2.7443e-05	0	r_0131	0	9.76552e-05	0		r_0131	0	2.7443e-05	0	0	9.76552e-05	0		r_0095	e_0647	PDC5		r_0131	2.7443e-05	9.76552e-05	0	No	No	No		r_0352	0.0493569	0.0531585	1	Yes	7.70232
r_0132	0	8.18115e-05	0	r_0132	0	0.000156211	0		r_0132	0	8.18115e-05	0	0	0.000156211	0		r_0096	e_0685	ILV5		r_0132	8.18115e-05	0.000156211	0	No	No	No		r_0353	0.0169538	0.0182596	1	Yes	7.70232
r_0133	0	2.7443e-05	0	r_0133	0	9.76552e-05	0		r_0133	0	2.7443e-05	0	0	9.76552e-05	0		r_0097	e_0100	ILV6		r_0133	2.7443e-05	9.76552e-05	0	No	No	No		r_0355	0.00120542	0.00129826	1	Yes	7.70232
r_0134	0	2.7443e-05	0	r_0134	0	9.76552e-05	0		r_0134	0	2.7443e-05	0	0	9.76552e-05	0		r_0097	e_0734	ILV2		r_0134	2.7443e-05	9.76552e-05	0	No	No	No		r_0361	0.0710792	0.0765539	1	Yes	7.70232
r_0135	0	2.7443e-05	0	r_0135	0	9.76552e-05	0		r_0135	0	2.7443e-05	0	0	9.76552e-05	0		r_0100	e_0481	POT1		r_0135	2.7443e-05	9.76552e-05	0	No	No	No		r_0362	0.0710792	0.0765539	1	Yes	7.70232
r_0137	0	0	0	r_0137	0	0	0		r_0137	0	0	0	0	0	0		r_0101	e_0481	POT1		r_0137	0	0	0	No	No	No		r_0366	0.540524	0.582157	1	Yes	7.70232
r_0138	0	1.31396e-06	0	r_0138	0	4.67569e-06	0		r_0138	0	1.31396e-06	0	0	4.67569e-06	0		r_0102	e_0481	POT1		r_0138	1.31396e-06	4.67569e-06	0	No	No	No		r_0436	8.79802e-08	9.47567e-08	1	Yes	7.70232
r_0139	0	1.33962e-06	0	r_0139	0	4.76699e-06	0		r_0139	0	1.33962e-06	0	0	4.76699e-06	0		r_0103	e_0904	ERG10		r_0139	1.33962e-06	4.76699e-06	0	No	No	No		r_0438	1.90995	1.93698	1	Yes	1.41539
r_0140	0	3.31209e-05	0	r_0140	0	0.00011786	0		r_0140	0	3.31209e-05	0	0	0.00011786	0		r_0104	e_0905	ERG10		r_0140	3.31209e-05	0.00011786	0	No	No	No		r_0439	3.81989	3.87396	1	Yes	1.41539
r_0142	0.00173383	0.00178185	0.0017007	r_0142	0.00186737	0.00203825	0.0017495		r_0142	0.00173383	0.00178185	0.0017007	0.00186737	0.00203825	0.0017495		r_0105	e_0481	POT1		r_0142	8.11461e-05	0.000288756	0.000133545	Yes	No	No		r_0445	1.14232	1.16682	1	Yes	2.14486
r_0143	0	3.31209e-05	0	r_0143	0	0.00011786	0		r_0143	0	3.31209e-05	0	0	0.00011786	0		r_0106	e_0481	POT1		r_0143	3.31209e-05	0.00011786	0	No	No	No		r_0446	-1.12634	-1.1659	1	Yes	3.51215
r_0144	0.00173383	0.00175129	0.00172166	r_0144	0.00186737	0.0019295	0.00182409		r_0144	0.00173383	0.00175129	0.00172166	0.00186737	0.0019295	0.00182409		r_0107	e_0481	POT1		r_0144	2.9622e-05	0.000105409	0.000133545	Yes	Yes	Yes		r_0453	0.00973061	0.0104801	1	Yes	7.70232
r_0145	0	1.33962e-06	0	r_0145	0	4.76699e-06	0		r_0145	0	1.33962e-06	0	0	4.76699e-06	0		r_0108	e_0744	HFA1		r_0145	1.33962e-06	4.76699e-06	0	No	No	No		r_0462	0.00120542	0.00129826	1	Yes	7.70232
r_0146	0	0	0	r_0146	0	0	0		r_0146	0	0	0	0	0	0		r_0109	e_0147	BPL1		r_0146	0	0	0	No	No	No		r_0467	0.720357	0.70738	1	Yes	1.80147
r_0147	0	2.7443e-05	0	r_0147	0	9.76552e-05	0		r_0147	0	2.7443e-05	0	0	9.76552e-05	0		r_0109	e_0808	ACC1		r_0147	2.7443e-05	9.76552e-05	0	No	No	No		r_0478	0.00927311	0.00998736	1	Yes	7.70232
r_0148	0.513162	0.513225	0.513119	r_0148	0.471244	0.471469	0.471195		r_0148	0.513162	0.513225	0.513119	0.471244	0.471469	0.471195		r_0111	e_0023	ACH1		r_0148	0.000106248	0.000273328	0.041918	Yes	Yes	Yes		r_0479	0.0265524	0.0285976	1	Yes	7.70232
r_0149	0	4.83772e-05	0	r_0149	0	0.000171276	0		r_0149	0	4.83772e-05	0	0	0.000171276	0		r_0112	e_0013	ACS1		r_0149	4.83772e-05	0.000171276	0	No	No	No		r_0486	1.19347	1.22107	1	Yes	2.31304
r_0150	0	3.87018e-05	0	r_0150	0	0.000137021	0		r_0150	0	3.87018e-05	0	0	0.000137021	0		r_0112	e_0651	ACS2		r_0150	3.87018e-05	0.000137021	0	No	No	No		r_0502	1.18635	1.19795	1	Yes	0.978086
r_0151	0.023833	0.0238353	0.0238329	r_0151	0.00937996	0.00938827	0.0093799		r_0151	0.023833	0.0238353	0.0238329	0.00937996	0.00938827	0.0093799		r_0113	e_0014	ACS1		r_0151	2.35418e-06	8.37729e-06	0.014453	Yes	Yes	Yes		r_0503	-0.568482	-0.580527	1	Yes	2.11867
r_0152	0.0253207	0.0253538	0.0253206	r_0152	0.0109823	0.0111001	0.0109822		r_0152	0.0253207	0.0253538	0.0253206	0.0109823	0.0111001	0.0109822		r_0114	e_0652	ACS2		r_0152	3.31209e-05	0.00011786	0.0143384	Yes	Yes	Yes		r_0510	0.0456177	0.0491313	1	Yes	7.70232
r_0153	0.0253207	0.0253538	0.0253206	r_0153	0.0109823	0.0111001	0.0109822		r_0153	0.0253207	0.0253538	0.0253206	0.0109823	0.0111001	0.0109822		r_0115	e_0290	ARG5,6		r_0153	3.31209e-05	0.00011786	0.0143384	Yes	Yes	Yes		r_0512	0.0255494	0.0275173	1	Yes	7.70232
r_0154	0.00504126	0.00505341	0.00504125	r_0154	0.00542956	0.00547278	0.00542952		r_0154	0.00504126	0.00505341	0.00504125	0.00542956	0.00547278	0.00542952		r_0116	e_0019	PHO11		r_0154	1.21583e-05	4.3265e-05	0.000388294	Yes	Yes	Yes		r_0514	0.00434534	0.00468003	1	Yes	7.70232
r_0155	0	0	0	r_0155	0	0	0		r_0155	0	0	0	0	0	0		r_0116	e_0060	PHO5		r_0155	0	0	0	No	No	No		r_0525	8.71004e-05	9.38091e-05	1	Yes	7.70232
r_0156	0	6.86075e-05	0	r_0156	0	0.000244138	0		r_0156	0	6.86075e-05	0	0	0.000244138	0		r_0117	e_0948	PDH1		r_0156	6.86075e-05	0.000244138	0	No	No	No		r_0530	8.79802e-08	9.47567e-08	1	Yes	7.70232
r_0157	0.0403653	0.0403653	0.0403652	r_0157	0.0434744	0.0434744	0.0434741		r_0157	0.0403653	0.0403653	0.0403652	0.0434744	0.0434744	0.0434741		r_0118	e_0840	ARG8		r_0157	8.28442e-08	3.17505e-07	0.00310906	Yes	Yes	Yes		r_0531	8.79802e-08	9.47567e-08	1	Yes	7.70232
r_0158	0	1.23142e-06	0	r_0158	0	4.38196e-06	0		r_0158	0	1.23142e-06	0	0	4.38196e-06	0		r_0119	e_0925	PPT2		r_0158	1.23142e-06	4.38196e-06	0	No	No	No		r_0536	0.00583309	0.00628237	1	Yes	7.70232
r_0159	0	2.7443e-05	0	r_0159	0	9.76552e-05	0		r_0159	0	2.7443e-05	0	0	9.76552e-05	0		r_0120	e_0349	POX1		r_0159	2.7443e-05	9.76552e-05	0	No	No	No		r_0537	0.00583309	0.00628237	1	Yes	7.70232
r_0160	0	2.7443e-05	0	r_0160	0	9.76552e-05	0		r_0160	0	2.7443e-05	0	0	9.76552e-05	0		r_0121	e_0349	POX1		r_0160	2.7443e-05	9.76552e-05	0	No	No	No		r_0538	0.00583309	0.00628237	1	Yes	7.70232
r_0161	0	2.7443e-05	0	r_0161	0	9.76552e-05	0		r_0161	0	2.7443e-05	0	0	9.76552e-05	0		r_0122	e_0349	POX1		r_0161	2.7443e-05	9.76552e-05	0	No	No	No		r_0539	0.00583309	0.00628237	1	Yes	7.70232
r_0162	0	9.56679e-07	0	r_0162	0	3.40432e-06	0		r_0162	0	9.56679e-07	0	0	3.40432e-06	0		r_0123	e_0349	POX1		r_0162	9.56679e-07	3.40432e-06	0	No	No	No		r_0542	0.0251799	0.0271194	1	Yes	7.70232
r_0163	0	1000	0	r_0163	0.867614	1000	0		r_0163	0	1000	0	0.867614	1000	0		r_0124	e_0349	POX1		r_0163	1000	1000	0.867614	No	No	No		r_0545	0.0251799	0.0271194	1	Yes	7.70232
r_0164	0	0	0	r_0164	0	0	0		r_0164	0	0	0	0	0	0		r_0125	e_0349	POX1		r_0164	0	0	0	No	No	No		r_0546	0.0382538	0.0412002	1	Yes	7.70232
r_0165	0	1000	0	r_0165	0.867614	1000	0		r_0165	0	1000	0	0.867614	1000	0		r_0126	e_1010	ARE1		r_0165	1000	1000	0.867614	No	No	No		r_0548	0.0332125	0.0357707	1	Yes	7.70232
r_0166	0	1.60084e-06	0	r_0166	0	5.69655e-06	0		r_0166	0	1.60084e-06	0	0	5.69655e-06	0		r_0127	e_1009	ARE2		r_0166	1.60084e-06	5.69655e-06	0	No	No	No		r_0557	8.79802e-08	9.47567e-08	1	Yes	7.70232
r_0167	0	1.60084e-06	0	r_0167	0	5.69655e-06	0		r_0167	0	1.60084e-06	0	0	5.69655e-06	0		r_0127	e_1010	ARE1		r_0167	1.60084e-06	5.69655e-06	0	No	No	No		r_0558	0.00361625	0.00389478	1	Yes	7.70232
r_0168	0	1.57718e-06	0	r_0168	0	5.61237e-06	0		r_0168	0	1.57718e-06	0	0	5.61237e-06	0		r_0128	e_1010	ARE1		r_0168	1.57718e-06	5.61237e-06	0	No	No	No		r_0560	0.00361625	0.00389478	1	Yes	7.70232
r_0169	0	1.16566e-06	0	r_0169	0	4.14798e-06	0		r_0169	0	1.16566e-06	0	0	4.14798e-06	0		r_0129	e_1010	ARE1		r_0169	1.16566e-06	4.14798e-06	0	No	No	No		r_0563	0.00583309	0.00628237	1	Yes	7.70232
r_0170	0	1.16566e-06	0	r_0170	0	4.14798e-06	0		r_0170	0	1.16566e-06	0	0	4.14798e-06	0		r_0130	e_1010	ARE1		r_0170	1.16566e-06	4.14798e-06	0	No	No	No		r_0564	0.00583309	0.00628237	1	Yes	7.70232
r_0171	0	1.15307e-06	0	r_0171	0	4.10316e-06	0		r_0171	0	1.15307e-06	0	0	4.10316e-06	0		r_0131	e_1010	ARE1		r_0171	1.15307e-06	4.10316e-06	0	No	No	No		r_0565	0.00434534	0.00468003	1	Yes	7.70232
r_0172	0	9.33436e-07	0	r_0172	0	3.32161e-06	0		r_0172	0	9.33436e-07	0	0	3.32161e-06	0		r_0132	e_1009	ARE2		r_0172	9.33436e-07	3.32161e-06	0	No	No	No		r_0569	0.830825	0.813375	1	Yes	2.10039
r_0173	0.016002	0.0160477	0.0158953	r_0173	0.0172346	0.0173972	0.0168547		r_0173	0.016002	0.0160477	0.0158953	0.0172346	0.0173972	0.0168547		r_0132	e_1010	ARE1		r_0173	0.000152461	0.000542529	0.00123253	Yes	Yes	Yes		r_0665	0.0169538	0.0182596	1	Yes	7.70232
r_0174	0	3.20168e-05	0	r_0174	0	0.000113931	0		r_0174	0	3.20168e-05	0	0	0.000113931	0		r_0133	e_1010	ARE1		r_0174	3.20168e-05	0.000113931	0	No	No	No		r_0667	0.00120542	0.00129826	1	Yes	7.70232
r_0175	0	3.69425e-05	0	r_0175	0	0.000131459	0		r_0175	0	3.69425e-05	0	0	0.000131459	0		r_0134	e_1010	ARE1		r_0175	3.69425e-05	0.000131459	0	No	No	No		r_0669	0.0169538	0.0182596	1	Yes	7.70232
r_0176	0	0	0	r_0176	0	0	0		r_0176	0	0	0	0	0	0		r_0135	e_1010	ARE1		r_0176	0	0	0	No	No	No		r_0678	0.0251799	0.0271194	1	Yes	7.70232
r_0177	0	0	0	r_0177	0	0	0		r_0177	0	0	0	0	0	0		r_0137	e_0500	GWT1		r_0177	0	0	0	No	No	No		r_0698	0.000602664	0.000649083	1	Yes	7.70232
r_0178	0	0	0	r_0178	0	0	0		r_0178	0	0	0	0	0	0		r_0138	e_0786	AAH1		r_0178	0	0	0	No	No	No		r_0701	0.0260773	0.0280859	1	Yes	7.70232
r_0179	0	1.71213e-06	0	r_0179	0	6.09257e-06	0		r_0179	0	1.71213e-06	0	0	6.09257e-06	0		r_0139	e_0700	APT1		r_0179	1.71213e-06	6.09257e-06	0	No	No	No		r_0711	0.0251799	0.0271194	1	Yes	7.70232
r_0180	0	1.71213e-06	0	r_0180	0	6.09257e-06	0		r_0180	0	1.71213e-06	0	0	6.09257e-06	0		r_0140	e_0786	AAH1		r_0180	1.71213e-06	6.09257e-06	0	No	No	No		r_0722	0.0711171	0.0765948	1	Yes	7.70232
r_0181	0	1.6851e-06	0	r_0181	0	5.99637e-06	0		r_0181	0	1.6851e-06	0	0	5.99637e-06	0		r_0142	e_0541	ADO1		r_0181	1.6851e-06	5.99637e-06	0	No	No	No		r_0723	-0.0711171	-0.0765948	1	Yes	7.70232
r_0182	0	2.19795e-06	0	r_0182	0	7.82136e-06	0		r_0182	0	2.19795e-06	0	0	7.82136e-06	0		r_0143	e_0701	AMD1		r_0182	2.19795e-06	7.82136e-06	0	No	No	No		r_0725	1.17984	1.19094	1	Yes	0.940977
r_0183	0	2.19795e-06	0	r_0183	0	7.82136e-06	0		r_0183	0	2.19795e-06	0	0	7.82136e-06	0		r_0144	e_0280	SAH1		r_0183	2.19795e-06	7.82136e-06	0	No	No	No		r_0726	0.00173383	0.00186737	1	Yes	7.70232
r_0184	0	2.1536e-06	0	r_0184	0	7.66353e-06	0		r_0184	0	2.1536e-06	0	0	7.66353e-06	0		r_0145	e_0824	SPE2		r_0184	2.1536e-06	7.66353e-06	0	No	No	No		r_0727	0.00619442	0.00667153	1	Yes	7.70232
r_0185	0	0	0	r_0185	0	0	0		r_0185	0	0	0	0	0	0		r_0146	e_0816	BIO3		r_0185	0	0	0	No	No	No		r_0729	0.0044606	0.00480416	1	Yes	7.70232
r_0186	0	9.37078e-07	0	r_0186	0	3.33457e-06	0		r_0186	0	9.37078e-07	0	0	3.33457e-06	0		r_0147	e_0491	CYR1		r_0186	9.37078e-07	3.33457e-06	0	No	No	No		r_0732	1.17984	1.19094	1	Yes	0.940977
r_0187	0	9.37078e-07	0	r_0187	0	3.33457e-06	0		r_0187	0	9.37078e-07	0	0	3.33457e-06	0		r_0148	e_0194	ADK1		r_0187	9.37078e-07	3.33457e-06	0	No	No	No		r_0736	0.00361625	0.00389478	1	Yes	7.70232
r_0188	0	0	0	r_0188	0	0	0		r_0188	0	0	0	0	0	0		r_0149	e_0303	ADK2		r_0188	0	0	0	No	No	No		r_0739	0.00361625	0.00389478	1	Yes	7.70232
r_0189	0	0	0	r_0189	0	0	0		r_0189	0	0	0	0	0	0		r_0150	e_0303	ADK2		r_0189	0	0	0	No	No	No		r_0758	0.000283032	0.000304832	1	Yes	7.70232
r_0190	0	0	0	r_0190	0	0	0		r_0190	0	0	0	0	0	0		r_0151	e_0686	ADE13		r_0190	0	0	0	No	No	No		r_0759	0.0286288	0.0308338	1	Yes	7.70232
r_0191	0	7.74601e-06	0	r_0191	0	2.7564e-05	0		r_0191	0	7.74601e-06	0	0	2.7564e-05	0		r_0152	e_0686	ADE13		r_0191	7.74601e-06	2.7564e-05	0	No	No	No		r_0760	8.79802e-08	9.47567e-08	1	Yes	7.70232
r_0192	0	0	0	r_0192	0	0	0		r_0192	0	0	0	0	0	0		r_0153	e_0791	ADE12		r_0192	0	0	0	No	No	No		r_0800	0.0965249	0.0876709	1	Yes	9.17279
r_0193	0	1.74637e-05	0	r_0193	0	6.21442e-05	0		r_0193	0	1.74637e-05	0	0	6.21442e-05	0		r_0154	e_0556	MET14		r_0193	1.74637e-05	6.21442e-05	0	No	No	No		r_0811	0.251817	0.271213	1	Yes	7.70232
r_0194	0	1.74637e-05	0	r_0194	0	6.21442e-05	0		r_0194	0	1.74637e-05	0	0	6.21442e-05	0		r_0155	e_0403	CPD1		r_0194	1.74637e-05	6.21442e-05	0	No	No	No		r_0813	0.00504126	0.00542956	1	Yes	7.70232
r_0195	0.00205874	0.0020762	0.00205873	r_0195	0.00221731	0.00227943	0.00221729		r_0195	0.00205874	0.0020762	0.00205873	0.00221731	0.00227943	0.00221729		r_0156	e_0313	AGX1		r_0195	1.74637e-05	6.21442e-05	0.00015857	Yes	Yes	Yes		r_0816	0.0141384	0.0152274	1	Yes	7.70232
r_0198	0	0	0	r_0198	0	0	0		r_0198	0	0	0	0	0	0		r_0157	e_0894	ALA1		r_0198	0	0	0	No	No	No		r_0818	0.0286288	0.0308338	1	Yes	7.70232
r_0199	0	0	0	r_0199	0	0	0		r_0199	0	0	0	0	0	0		r_0158	e_0386	ATF2		r_0199	0	0	0	No	No	No		r_0819	0.0144903	0.0156064	1	Yes	7.70232
r_0200	0	0	0	r_0200	0	0	0		r_0200	0	0	0	0	0	0		r_0158	e_0900	ATF1		r_0200	0	0	0	No	No	No		r_0820	-0.00973061	-0.0104801	1	Yes	7.70232
r_0201	0	0	0	r_0201	0	0	0		r_0201	0	0	0	0	0	0		r_0159	e_0386	ATF2		r_0201	0	0	0	No	No	No		r_0821	0.00973061	0.0104801	1	Yes	7.70232
r_0202	0.0176224	0.0176288	0.0176224	r_0202	0.00269109	0.00271371	0.00269107		r_0202	0.0176224	0.0176288	0.0176224	0.00269109	0.00271371	0.00269107		r_0159	e_0900	ATF1		r_0202	6.36096e-06	2.26353e-05	0.0149313	Yes	Yes	Yes		r_0852	0.0117805	0.0126879	1	Yes	7.70232
r_0203	0.0176224	0.0176234	0.0176224	r_0203	0.00269109	0.00269451	0.00269107		r_0203	0.0176224	0.0176234	0.0176224	0.00269109	0.00269451	0.00269107		r_0160	e_0386	ATF2		r_0203	9.65332e-07	3.43511e-06	0.0149313	Yes	Yes	Yes		r_0882	8.79802e-08	9.47567e-08	1	Yes	7.70232
r_0204	0	4.80253e-05	0	r_0204	0	0.000170897	0		r_0204	0	4.80253e-05	0	0	0.000170897	0		r_0160	e_0900	ATF1		r_0204	4.80253e-05	0.000170897	0	No	No	No		r_0883	0.00504126	0.00542956	1	Yes	7.70232
r_0205	0	0	0	r_0205	0	0	0		r_0205	0	0	0	0	0	0		r_0161	e_0386	ATF2		r_0205	0	0	0	No	No	No		r_0888	0.247356	0.266408	1	Yes	7.70232
r_0206	0	9.23563e-06	0	r_0206	0	3.28647e-05	0		r_0206	0	9.23563e-06	0	0	3.28647e-05	0		r_0161	e_0900	ATF1		r_0206	9.23563e-06	3.28647e-05	0	No	No	No		r_0891	0.652945	0.638917	1	Yes	2.14835
r_0207	0.0141384	0.0141476	0.0141384	r_0207	0.0152274	0.0152602	0.0152273		r_0207	0.0141384	0.0141476	0.0141384	0.0152274	0.0152602	0.0152273		r_0162	e_0386	ATF2		r_0207	9.23563e-06	3.28647e-05	0.00108899	Yes	Yes	Yes		r_0892	1.19347	1.22107	1	Yes	2.31304
r_0208	0.0141384	0.0141476	0.0141384	r_0208	0.0152274	0.0152602	0.0152273		r_0208	0.0141384	0.0141476	0.0141384	0.0152274	0.0152602	0.0152273		r_0162	e_0900	ATF1		r_0208	9.23563e-06	3.28647e-05	0.00108899	Yes	Yes	Yes		r_0893	0.540524	0.582157	1	Yes	7.70232
r_0209	0.0141384	0.0141384	0.0141384	r_0209	0.0152274	0.0152274	0.0152273		r_0209	0.0141384	0.0141384	0.0141384	0.0152274	0.0152274	0.0152273		r_0163	e_0764	ADH2		r_0209	2.90171e-08	1.1121e-07	0.00108899	Yes	Yes	Yes		r_0902	-0.0711171	-0.0765948	1	Yes	7.70232
r_0210	0	0	0	r_0210	0	0	0		r_0210	0	0	0	0	0	0		r_0164	e_0221	YPR1		r_0210	0	0	0	No	No	No		r_0904	0.00361625	0.00389478	1	Yes	7.70232
r_0211	0.00894758	0.00896503	0.00894757	r_0211	0.00963676	0.00969883	0.00963669		r_0211	0.00894758	0.00896503	0.00894757	0.00963676	0.00969883	0.00963669		r_0164	e_0447	GRE3		r_0211	1.74637e-05	6.21442e-05	0.000689171	Yes	Yes	Yes		r_0909	0.00583309	0.00628237	1	Yes	7.70232
r_0212	0.00894758	0.00894758	0.00894757	r_0212	0.00963676	0.00963676	0.00963669		r_0212	0.00894758	0.00894758	0.00894757	0.00963676	0.00963676	0.00963669		r_0165	e_0356	ADH4		r_0212	1.83637e-08	7.03799e-08	0.000689171	Yes	Yes	Yes		r_0910	0.00583309	0.00628237	1	Yes	7.70232
r_0213	0	0	0	r_0213	0	0	0		r_0213	0	0	0	0	0	0		r_0165	e_0730	ADH3		r_0213	0	0	0	No	No	No		r_0917	0.652945	0.638917	1	Yes	2.14835
r_0214	0.00973061	0.00973159	0.00973059	r_0214	0.0104801	0.0104836	0.01048		r_0214	0.00973061	0.00973159	0.00973059	0.0104801	0.0104836	0.01048		r_0166	e_0069	ADH5		r_0214	1.00053e-06	3.56035e-06	0.000749482	Yes	Yes	Yes		r_0918	0.652945	0.638917	1	Yes	2.14835
r_0215	0.0382538	0.0382755	0.0382537	r_0215	0.0412002	0.0412776	0.0411999		r_0215	0.0382538	0.0382755	0.0382537	0.0412002	0.0412776	0.0411999		r_0166	e_0149	SFA1		r_0215	2.18297e-05	7.76803e-05	0.00294643	Yes	Yes	Yes		r_0935	3.51921e-07	3.79027e-07	1	Yes	7.70232
r_0216	-0.146398	1000	-0.146431	r_0216	-0.125097	1000	-0.125214		r_0216	-0.146398	1000	-0.146431	-0.125097	1000	-0.125214		r_0166	e_0834	ADH1		r_0216	1000.15	1000.13	0.0213013	No	No	No		r_0938	0.0117805	0.0126879	1	Yes	7.70232
r_0217	0	1000	0	r_0217	0	1000	0		r_0217	0	1000	0	0	1000	0		r_0167	e_0356	ADH4		r_0217	1000	1000	0	No	No	No		r_0939	0.00897398	0.00966518	1	Yes	7.70232
r_0218	0	3.00745e-06	-9.96633e-06	r_0218	0	1.07019e-05	-3.54649e-05		r_0218	0	3.00745e-06	-9.96633e-06	0	1.07019e-05	-3.54649e-05		r_0167	e_0730	ADH3		r_0218	1.29738e-05	4.61669e-05	0	No	No	No		r_0941	0.0144903	0.0156064	1	Yes	7.70232
r_0219	0.0382538	0.0382755	0.0382537	r_0219	0.0412002	0.0412776	0.0411999		r_0219	0.0382538	0.0382755	0.0382537	0.0412002	0.0412776	0.0411999		r_0168	e_0126	ADH7		r_0219	2.18297e-05	7.76803e-05	0.00294643	Yes	Yes	Yes		r_0942	4.39901e-08	4.73783e-08	1	Yes	7.70232
r_0220	0.0261741	0.0261741	0.0261741	r_0220	0.0281901	0.0281901	0.0281899		r_0220	0.0261741	0.0261741	0.0261741	0.0281901	0.0281901	0.0281899		r_0168	e_0221	YPR1		r_0220	5.37187e-08	2.0588e-07	0.00201601	Yes	Yes	Yes		r_0957	0.0144903	0.0156064	1	Yes	7.70232
r_0221	0	0	0	r_0221	0	0	0		r_0221	0	0	0	0	0	0		r_0168	e_0766	ADH6		r_0221	0	0	0	No	No	No		r_0958	0.172741	0.186046	1	Yes	7.70232
r_0222	0	4.80253e-05	0	r_0222	0	0.000170897	0		r_0222	0	4.80253e-05	0	0	0.000170897	0		r_0169	e_0069	ADH5		r_0222	4.80253e-05	0.000170897	0	No	No	No		r_0959	0.016002	0.0172346	1	Yes	7.70232
r_0223	0	0	0	r_0223	0	0	0		r_0223	0	0	0	0	0	0		r_0169	e_0149	SFA1		r_0223	0	0	0	No	No	No		r_0961	0.151741	0.163428	1	Yes	7.70232
r_0224	0	0	0	r_0224	0	0	0		r_0224	0	0	0	0	0	0		r_0169	e_0834	ADH1		r_0224	0	0	0	No	No	No		r_0962	0.463771	0.532069	1	Yes	14.7268
r_0225	0.00583309	0.0058348	0.00583307	r_0225	0.00628237	0.00628845	0.00628232		r_0225	0.00583309	0.0058348	0.00583307	0.00628237	0.00628845	0.00628232		r_0170	e_0356	ADH4		r_0225	1.72134e-06	6.12533e-06	0.000449283	Yes	Yes	Yes		r_0967	0.000174201	0.000187618	1	Yes	7.70232
r_0226	6.07116	6.07124	6.07109	r_0226	6.14619	6.14645	6.14605		r_0226	6.07116	6.07124	6.07109	6.14619	6.14645	6.14605		r_0170	e_0730	ADH3		r_0226	0.000149955	0.000399849	0.0750214	Yes	Yes	Yes		r_0968	8.71004e-05	9.38091e-05	1	Yes	7.70232
r_0227	0	4.80253e-05	0	r_0227	0	0.000170897	0		r_0227	0	4.80253e-05	0	0	0.000170897	0		r_0171	e_0126	ADH7		r_0227	4.80253e-05	0.000170897	0	No	No	No		r_0988	0.0251799	0.0271194	1	Yes	7.70232
r_0228	0	0	0	r_0228	0	0	0		r_0228	0	0	0	0	0	0		r_0171	e_0766	ADH6		r_0228	0	0	0	No	No	No		r_0989	0.0251799	0.0271194	1	Yes	7.70232
r_0229	0	0	0	r_0229	0	0	0		r_0229	0	0	0	0	0	0		r_0172	e_0739	ALD3		r_0229	0	0	0	No	No	No		r_0995	0.0163115	0.0175679	1	Yes	7.70232
r_0230	0	0	0	r_0230	0	0	0		r_0230	0	0	0	0	0	0		r_0172	e_0740	ALD2		r_0230	0	0	0	No	No	No		r_1011	0.000602664	0.000649083	1	Yes	7.70232
r_0231	0.000599849	0.000603162	0.000599848	r_0231	0.000646051	0.000650258	0.000646046		r_0231	0.000599849	0.000603162	0.000599848	0.000646051	0.000650258	0.000646046		r_0173	e_0911	ALD6		r_0231	3.3144e-06	4.21142e-06	4.62023e-05	Yes	Yes	Yes		r_1012	0.000602664	0.000649083	1	Yes	7.70232
r_0233	0	1.23142e-05	0	r_0233	0	4.38196e-05	0		r_0233	0	1.23142e-05	0	0	4.38196e-05	0		r_0174	e_0898	ALD4		r_0233	1.23142e-05	4.38196e-05	0	No	No	No		r_1026	0.00504126	0.00542956	1	Yes	7.70232
r_0234	0.000594922	0.000598231	0.000594921	r_0234	0.000640745	0.000644908	0.00064074		r_0234	0.000594922	0.000598231	0.000594921	0.000640745	0.000644908	0.00064074		r_0175	e_0293	ALD5		r_0234	3.31028e-06	4.16757e-06	4.58228e-05	Yes	Yes	Yes		r_1027	0.00504126	0.00542956	1	Yes	7.70232
r_0235	0.000594922	0.000598231	0.000594921	r_0235	0.000640745	0.000644908	0.00064074		r_0235	0.000594922	0.000598231	0.000594921	0.000640745	0.000644908	0.00064074		r_0175	e_0898	ALD4		r_0235	3.31028e-06	4.16757e-06	4.58228e-05	Yes	Yes	Yes		r_1038	0.00609703	0.00656664	1	Yes	7.70232
r_0236	0.000594922	0.000598231	0.000594921	r_0236	0.000640745	0.000644908	0.00064074		r_0236	0.000594922	0.000598231	0.000594921	0.000640745	0.000644908	0.00064074		r_0176	e_0898	ALD4		r_0236	3.31028e-06	4.16757e-06	4.58228e-05	Yes	Yes	Yes		r_1041	0.0332125	0.0357707	1	Yes	7.70232
r_0237	0.000594922	0.000598231	0.000594921	r_0237	0.000640745	0.000644908	0.00064074		r_0237	0.000594922	0.000598231	0.000594921	0.000640745	0.000644908	0.00064074		r_0177	e_0911	ALD6		r_0237	3.31028e-06	4.16757e-06	4.58228e-05	Yes	Yes	Yes		r_1042	0.0168394	0.0181364	1	Yes	7.70232
r_0238	0.000594922	0.000598231	0.000594921	r_0238	0.000640745	0.000644908	0.00064074		r_0238	0.000594922	0.000598231	0.000594921	0.000640745	0.000644908	0.00064074		r_0178	e_0293	ALD5		r_0238	3.31028e-06	4.16757e-06	4.58228e-05	Yes	Yes	Yes		r_1045	0.000316729	0.000341124	1	Yes	7.70232
r_0239	0.000594922	0.000598231	0.000594921	r_0239	0.000640745	0.000644908	0.00064074		r_0239	0.000594922	0.000598231	0.000594921	0.000640745	0.000644908	0.00064074		r_0178	e_0898	ALD4		r_0239	3.31028e-06	4.16757e-06	4.58228e-05	Yes	Yes	Yes		r_1051	0.00205874	0.00221731	1	Yes	7.70232
r_0240	0.000594922	0.000598231	0.000594921	r_0240	0.000640745	0.000644908	0.00064074		r_0240	0.000594922	0.000598231	0.000594921	0.000640745	0.000644908	0.00064074		r_0179	e_0069	ADH5		r_0240	3.31028e-06	4.16757e-06	4.58228e-05	Yes	Yes	Yes		r_1054	0.607356	0.617974	1	Yes	1.74827
r_0241	0.000594922	0.000598231	0.000594921	r_0241	0.000640745	0.000644908	0.00064074		r_0241	0.000594922	0.000598231	0.000594921	0.000640745	0.000644908	0.00064074		r_0179	e_0149	SFA1		r_0241	3.31028e-06	4.16757e-06	4.58228e-05	Yes	Yes	Yes		r_1057	0.00249864	0.00269109	1	Yes	7.70232
r_0242	0	1.23142e-05	0	r_0242	0	4.38196e-05	0		r_0242	0	1.23142e-05	0	0	4.38196e-05	0		r_0179	e_0834	ADH1		r_0242	1.23142e-05	4.38196e-05	0	No	No	No		r_1066	0.00897398	0.00966518	1	Yes	7.70232
r_0243	8.4461e-06	2.07603e-05	8.44608e-06	r_0243	9.09664e-06	5.29162e-05	9.09658e-06		r_0243	8.4461e-06	2.07603e-05	8.44608e-06	9.09664e-06	5.29162e-05	9.09658e-06		r_0180	e_0356	ADH4		r_0243	1.23142e-05	4.38196e-05	6.50545e-07	No	No	No		r_1069	8.79802e-08	9.47567e-08	1	Yes	7.70232
r_0244	0.000564129	0.000567435	0.000564128	r_0244	0.00060758	0.000611707	0.000607575		r_0244	0.000564129	0.000567435	0.000564128	0.00060758	0.000611707	0.000607575		r_0180	e_0730	ADH3		r_0244	3.30693e-06	4.13196e-06	4.3451e-05	Yes	Yes	Yes		r_1072	0.0044606	0.00480416	1	Yes	7.70232
r_0249	0	0	0	r_0249	0	0	0		r_0249	0	0	0	0	0	0		r_0181	e_0126	ADH7		r_0249	0	0	0	No	No	No		r_1081	8.79802e-08	9.47567e-08	1	Yes	7.70232
r_0250	0.023869	0.0238782	0.023869	r_0250	0.0257075	0.0257402	0.0257073		r_0250	0.023869	0.0238782	0.023869	0.0257075	0.0257402	0.0257073		r_0181	e_0766	ADH6		r_0250	9.23563e-06	3.28647e-05	0.00183847	Yes	Yes	Yes		r_1083	8.79802e-08	9.47567e-08	1	Yes	7.70232
r_0252	0	3.69425e-05	0	r_0252	0	0.000131459	0		r_0252	0	3.69425e-05	0	0	0.000131459	0		r_0182	e_0069	ADH5		r_0252	3.69425e-05	0.000131459	0	No	No	No		r_1089	0.0232796	0.0250726	1	Yes	7.70232
r_0253	0	1.24136e-05	0	r_0253	0	4.34207e-05	0		r_0253	0	1.24136e-05	0	0	4.34207e-05	0		r_0182	e_0149	SFA1		r_0253	1.24136e-05	4.34207e-05	0	No	No	No		r_1838	0.0251799	0.0271194	1	Yes	7.70232
r_0254	0	3.69425e-05	0	r_0254	0	0.000131459	0		r_0254	0	3.69425e-05	0	0	0.000131459	0		r_0182	e_0834	ADH1		r_0254	3.69425e-05	0.000131459	0	No	No	No		r_2131	0.0949394	0.102252	1	Yes	7.70232
r_0255	0	4.66718e-07	0	r_0255	0	1.6608e-06	0		r_0255	0	4.66718e-07	0	0	1.6608e-06	0		r_0183	e_0356	ADH4		r_0255	4.66718e-07	1.6608e-06	0	No	No	No		r_1099	0.0251799	0.0271194	1	Yes	7.70232
r_0256	0	6.63562e-06	0	r_0256	0	2.25877e-05	0		r_0256	0	6.63562e-06	0	0	2.25877e-05	0		r_0183	e_0730	ADH3		r_0256	6.63562e-06	2.25877e-05	0	No	No	No		r_1110	6.04254	6.11535	1	Yes	1.20506
r_0259	0	2.46283e-05	0	r_0259	0	4.16818e-05	0		r_0259	0	2.46283e-05	0	0	4.16818e-05	0		r_0184	e_0126	ADH7		r_0259	2.46283e-05	4.16818e-05	0	No	No	No		r_1115	0.597736	0.529755	1	Yes	11.3731
r_0260	0	2.46283e-05	0	r_0260	0	4.16818e-05	0		r_0260	0	2.46283e-05	0	0	4.16818e-05	0		r_0184	e_0766	ADH6		r_0260	2.46283e-05	4.16818e-05	0	No	No	No		r_1129	0.00361625	0.00389478	1	Yes	7.70232
r_0261	0	2.46283e-05	0	r_0261	0	4.16818e-05	0		r_0261	0	2.46283e-05	0	0	4.16818e-05	0		r_0185	e_0739	ALD3		r_0261	2.46283e-05	4.16818e-05	0	No	No	No		r_1179	0	9.47567e-08	1	Yes	#DIV/0!
r_0262	0	1.17613e-05	0	r_0262	0	3.95979e-05	0		r_0262	0	1.17613e-05	0	0	3.95979e-05	0		r_0185	e_0740	ALD2		r_0262	1.17613e-05	3.95979e-05	0	No	No	No		r_1237	0.0286288	0.0308338	1	Yes	7.70232
r_0263	0	2.7443e-05	0	r_0263	0	9.76552e-05	0		r_0263	0	2.7443e-05	0	0	9.76552e-05	0		r_0186	e_0069	ADH5		r_0263	2.7443e-05	9.76552e-05	0	No	No	No		r_1245	4.34251	4.46356	1	Yes	2.78757
r_0264	0	2.7443e-05	0	r_0264	0	9.76552e-05	0		r_0264	0	2.7443e-05	0	0	9.76552e-05	0		r_0186	e_0149	SFA1		r_0264	2.7443e-05	9.76552e-05	0	No	No	No		r_1266	0.00680087	0.00732469	1	Yes	7.70232
r_0265	0	2.7443e-05	0	r_0265	0	9.76552e-05	0		r_0265	0	2.7443e-05	0	0	9.76552e-05	0		r_0186	e_0834	ADH1		r_0265	2.7443e-05	9.76552e-05	0	No	No	No		r_1277	-3.72208	-3.53034	1	Yes	5.15146
r_0266	0	2.7443e-05	0	r_0266	0	9.76552e-05	0		r_0266	0	2.7443e-05	0	0	9.76552e-05	0		r_0187	e_0356	ADH4		r_0266	2.7443e-05	9.76552e-05	0	No	No	No		r_1543	0.0998399	0.10753	1	Yes	7.70232
r_0267	0	1.23142e-05	0	r_0267	0	4.09372e-05	0		r_0267	0	1.23142e-05	0	0	4.09372e-05	0		r_0187	e_0730	ADH3		r_0267	1.23142e-05	4.09372e-05	0	No	No	No		r_1574	-0.0260773	-0.0280859	1	Yes	7.70232
r_0268	0	7.95999e-06	0	r_0268	0	2.83254e-05	0		r_0268	0	7.95999e-06	0	0	2.83254e-05	0		r_0188	e_0235	PHO8		r_0268	7.95999e-06	2.83254e-05	0	No	No	No		r_1595	0.0260773	0.0280859	1	Yes	7.70232
r_0269	0	8.20945e-06	0	r_0269	0	2.92131e-05	0		r_0269	0	8.20945e-06	0	0	2.92131e-05	0		r_0189	e_0486	DAL2		r_0269	8.20945e-06	2.92131e-05	0	No	No	No		r_1622	-7.03841e-07	-7.58054e-07	1	Yes	7.70232
r_0270	0	6.01569e-06	0	r_0270	0	2.14067e-05	0		r_0270	0	6.01569e-06	0	0	2.14067e-05	0		r_0190	e_0484	DAL1		r_0270	6.01569e-06	2.14067e-05	0	No	No	No		r_1654	-0.597736	-0.529755	1	Yes	11.3731
r_0271	0	0	0	r_0271	0	0	0		r_0271	0	0	0	0	0	0		r_0191	e_0082	DUR1,2		r_0271	0	0	0	No	No	No		r_1696	-0.932732	-0.972832	1	Yes	4.29919
r_0272	8.79802e-08	8.798e-08	8.798e-08	r_0272	9.47567e-08	9.4756e-08	9.4756e-08		r_0272	8.79802e-08	8.798e-08	8.798e-08	9.47567e-08	9.4756e-08	9.4756e-08		r_0192	e_0080	KTR4		r_0272	0	0	6.77651e-09	Yes	Yes	Yes		r_1697	1.9638	1.99499	1	Yes	1.58782
r_0273	0	4.21854e-05	0	r_0273	0	0.000113533	0		r_0273	0	4.21854e-05	0	0	0.000113533	0		r_0192	e_0081	KTR3		r_0273	4.21854e-05	0.000113533	0	No	No	No		r_1701	3.66877e-05	3.95135e-05	1	Yes	7.70232
r_0274	0	4.21854e-05	0	r_0274	0	0.000113533	0		r_0274	0	4.21854e-05	0	0	0.000113533	0		r_0192	e_0236	KRE2		r_0274	4.21854e-05	0.000113533	0	No	No	No		r_1729	-0.000316729	-0.000341124	1	Yes	7.70232
r_0278	0.0207545	0.0207557	0.0207545	r_0278	0.0223531	0.0223572	0.0223529		r_0278	0.0207545	0.0207557	0.0207545	0.0223531	0.0223572	0.0223529		r_0192	e_0511	YUR1		r_0278	1.2097e-06	4.3047e-06	0.00159858	Yes	Yes	Yes		r_1748	-0.0710792	-0.0765539	1	Yes	7.70232
r_0279	0.038377	0.0383784	0.0383769	r_0279	0.0250442	0.0250494	0.025044		r_0279	0.038377	0.0383784	0.0383769	0.0250442	0.0250494	0.025044		r_0192	e_0604	KTR2		r_0279	1.52461e-06	5.42529e-06	0.0133328	Yes	Yes	Yes		r_1754	0.000564129	0.00060758	1	Yes	7.70232
r_0280	0.0949394	1000	-1000	r_0280	0.102252	1000	-1000		r_0280	0.0949394	1000	-1000	0.102252	1000	-1000		r_0192	e_0770	KTR5		r_0280	2000	2000	0.00731253	No	No	No		r_1766	8.79802e-08	9.47567e-08	1	Yes	7.70232
r_0281	0	0	0	r_0281	0	0	0		r_0281	0	0	0	0	0	0		r_0192	e_0853	KTR1		r_0281	0	0	0	No	No	No		r_1811	1.13697	1.16105	1	Yes	2.11867
r_0282	0	0	0	r_0282	0	0	0		r_0282	0	0	0	0	0	0		r_0192	e_0908	KTR6		r_0282	0	0	0	No	No	No		r_1825	-0.0698366	-0.0752156	1	Yes	7.70232
r_0283	0	0	0	r_0283	0	0	0		r_0283	0	0	0	0	0	0		r_0193	e_0952	ATH1		r_0283	0	0	0	No	No	No		r_1840	-0.00361625	-0.00389478	1	Yes	7.70232
r_0284	0	0	0	r_0284	0	0	0		r_0284	0	0	0	0	0	0		r_0194	e_0164	NTH1		r_0284	0	0	0	No	No	No		r_1887	0.0144903	0.0156064	1	Yes	7.70232
r_0285	0	0	0	r_0285	0	0	0		r_0285	0	0	0	0	0	0		r_0195	e_0065	TPS1		r_0285	0	0	0	No	No	No		r_1932	-0.0710792	-0.0765539	1	Yes	7.70232
r_0286	0	0	0	r_0286	0	0	0		r_0286	0	0	0	0	0	0		r_0195	e_0179	TPS2		r_0286	0	0	0	No	No	No		r_1963	-0.0012047	-0.00129749	1	Yes	7.70232
r_0287	0	0	0	r_0287	0	0	0		r_0287	0	0	0	0	0	0		r_0195	e_0711	TSL1		r_0287	0	0	0	No	No	No		r_1964	0.0012047	0.00129749	1	Yes	7.70232
r_0288	0	0	0	r_0288	0	0	0		r_0288	0	0	0	0	0	0		r_0195	e_0753	TPS3		r_0288	0	0	0	No	No	No		r_1978	1.90995	1.93698	1	Yes	1.4154
r_0289	0	0	0	r_0289	0	0	0		r_0289	0	0	0	0	0	0		r_0198	e_0098	MAL32		r_0289	0	0	0	No	No	No		r_1979	1.96278	1.94502	1	Yes	0.905012
r_0290	0	0	0	r_0290	0	0	0		r_0290	0	0	0	0	0	0		r_0198	e_0414	IMA1		r_0290	0	0	0	No	No	No		r_1992	-1.96278	-1.94502	1	Yes	0.905012
r_0291	0	0	0	r_0291	0	0	0		r_0291	0	0	0	0	0	0		r_0198	e_0416	MAL12		r_0291	0	0	0	No	No	No		r_2022	8.79802e-08	9.47567e-08	1	Yes	7.70232
r_0292	0	0	0	r_0292	0	0	0		r_0292	0	0	0	0	0	0		r_0198	e_0483	IMA3		r_0292	0	0	0	No	No	No		r_2030	8.71004e-05	9.38091e-05	1	Yes	7.70232
r_0293	0	0	0	r_0293	0	0	0		r_0293	0	0	0	0	0	0		r_0198	e_0521	IMA5		r_0293	0	0	0	No	No	No		r_2032	0.830825	0.813375	1	Yes	2.10039
r_0294	0	0	0	r_0294	0	0	0		r_0294	0	0	0	0	0	0		r_0198	e_0523	IMA4		r_0294	0	0	0	No	No	No		r_2045	-0.568482	-0.580527	1	Yes	2.11867
r_0295	0	0	0	r_0295	0	0	0		r_0295	0	0	0	0	0	0		r_0199	e_0760	HER2		r_0295	0	0	0	No	No	No		r_2053	0.000602664	0.000649083	1	Yes	7.70232
r_0296	0	0	0	r_0296	0	0	0		r_0296	0	0	0	0	0	0		r_0201	e_0898	ALD4		r_0296	0	0	0	No	No	No		r_2054	0.000602664	0.000649083	1	Yes	7.70232
r_0297	0	0	0	r_0297	0	0	0		r_0297	0	0	0	0	0	0		r_0202	e_0219	TRP4		r_0297	0	0	0	No	No	No		r_2060	-0.00680087	-0.00732469	1	Yes	7.70232
r_0298	0	0	0	r_0298	0	0	0		r_0298	0	0	0	0	0	0		r_0203	e_0297	TRP2		r_0298	0	0	0	No	No	No		r_2096	-8.37517	-8.51698	1	Yes	1.69315
r_0299	0	0	0	r_0299	0	0	0		r_0299	0	0	0	0	0	0		r_0203	e_0591	TRP3		r_0299	0	0	0	No	No	No		r_2108	0.0879802	0.0947567	1	Yes	7.70232
r_0300	0.0896349	0.0897308	0.0896209	r_0300	0.0965389	0.09688	0.0964914		r_0300	0.0896349	0.0897308	0.0896209	0.0965389	0.09688	0.0964914		r_0204	e_0210	HNT2		r_0300	0.000109928	0.000388575	0.00690396	Yes	Yes	Yes		r_2111	0.0879802	0.0947567	1	Yes	7.70232
r_0301	0	1.32712e-05	0	r_0301	0	4.61177e-05	0		r_0301	0	1.32712e-05	0	0	4.61177e-05	0		r_0205	e_0447	GRE3		r_0301	1.32712e-05	4.61177e-05	0	No	No	No		r_3545	0.000526915	0.0005675	1	Yes	7.70232
r_0302	0.0949394	1000	-1000	r_0302	0.102252	1000	-1000		r_0302	0.0949394	1000	-1000	0.102252	1000	-1000		r_0206	e_0921	CAR1		r_0302	2000	2000	0.00731253	No	No	No		r_3547	0.00114022	0.00122805	1	Yes	7.70232
r_0303	-0.0053045	1000	-1000	r_0303	-0.00571307	1000	-1000		r_0303	-0.0053045	1000	-1000	-0.00571307	1000	-1000		r_0207	e_0426	ARG4		r_0303	2000	2000	0.000408569	No	No	No		r_3548	-0.00114022	-0.00122805	1	Yes	7.70232
r_0304	8.79802e-08	8.798e-08	8.798e-08	r_0304	9.47567e-08	9.4756e-08	9.4756e-08		r_0304	8.79802e-08	8.798e-08	8.798e-08	9.47567e-08	9.4756e-08	9.4756e-08		r_0208	e_0826	ARG1		r_0304	0	0	6.77651e-09	Yes	Yes	Yes		r_3973	7.14399e-05	7.69424e-05	1	Yes	7.70232
r_0306	0	4.80253e-05	0	r_0306	0	0.000170897	0		r_0306	0	4.80253e-05	0	0	0.000170897	0		r_0209	e_0214	YDR341C		r_0306	4.80253e-05	0.000170897	0	No	No	No		r_3987	3.43123e-05	3.69551e-05	1	Yes	7.70232
r_0307	0.00445951	0.00447294	0.00436215	r_0307	0.00480299	0.00484819	0.00453922		r_0307	0.00445951	0.00447294	0.00436215	0.00480299	0.00484819	0.00453922		r_0210	e_0443	MSR1		r_0307	0.000110791	0.000308975	0.000343485	Yes	Yes	Yes		r_3996	0.000253383	0.000272899	1	Yes	7.70232
r_0308	0	3.31209e-05	0	r_0308	0	0.00011786	0		r_0308	0	3.31209e-05	0	0	0.00011786	0		r_0211	e_0376	ASN2		r_0308	3.31209e-05	0.00011786	0	No	No	No		r_4005	6.13222e-05	6.60454e-05	1	Yes	7.70232
r_0309	0.000580669	0.000613789	0.000532643	r_0309	0.000625394	0.000743249	0.000454493		r_0309	0.000580669	0.000613789	0.000532643	0.000625394	0.000743249	0.000454493		r_0211	e_0970	ASN1		r_0309	8.11461e-05	0.000288756	4.4725e-05	No	No	No		r_4038	6.87125e-05	7.4005e-05	1	Yes	7.70232
r_0310	0.000580669	0.000644702	0.000532643	r_0310	0.000625394	0.000853252	0.000454493		r_0310	0.000580669	0.000644702	0.000532643	0.000625394	0.000853252	0.000454493		r_0212	e_0427	DED81		r_0310	0.000112059	0.000398759	4.4725e-05	No	No	No		r_4040	8.79802e-08	9.47567e-08	1	Yes	7.70232
r_0311	0	6.40337e-05	0	r_0311	0	0.000227862	0		r_0311	0	6.40337e-05	0	0	0.000227862	0		r_0213	e_0114	SLM5		r_0311	6.40337e-05	0.000227862	0	No	No	No		r_4041	0.0879802	0.0947567	1	Yes	7.70232
r_0312	0	4.80253e-05	0	r_0312	0	0.000170897	0		r_0312	0	4.80253e-05	0	0	0.000170897	0		r_0214	e_0508	URA2		r_0312	4.80253e-05	0.000170897	0	No	No	No
r_0313	0.000580669	0.000580669	0.000580668	r_0313	0.000625394	0.000625394	0.00062539		r_0313	0.000580669	0.000580669	0.000580668	0.000625394	0.000625394	0.00062539		r_0215	e_0281	HOM3		r_0313	1.19174e-09	4.56743e-09	4.4725e-05	Yes	Yes	Yes
r_0314	0	1.28067e-05	0	r_0314	0	4.55724e-05	0		r_0314	0	1.28067e-05	0	0	4.55724e-05	0		r_0216	e_0629	AAT2		r_0314	1.28067e-05	4.55724e-05	0	No	No	No
r_0315	0	4.80253e-05	0	r_0315	0	0.000170897	0		r_0315	0	4.80253e-05	0	0	0.000170897	0		r_0217	e_0574	AAT1		r_0315	4.80253e-05	0.000170897	0	No	No	No
r_0317	0.000599849	0.000603162	0.000599848	r_0317	0.000646051	0.000650258	0.000646046		r_0317	0.000599849	0.000603162	0.000599848	0.000646051	0.000650258	0.000646046		r_0218	e_0630	AAT2		r_0317	3.3144e-06	4.21142e-06	4.62023e-05	Yes	Yes	Yes
r_0318	0	1.28067e-05	0	r_0318	0	4.55724e-05	0		r_0318	0	1.28067e-05	0	0	4.55724e-05	0		r_0219	e_0186	HOM2		r_0318	1.28067e-05	4.55724e-05	0	No	No	No
r_0319	0	0	0	r_0319	0	0	0		r_0319	0	0	0	0	0	0		r_0220	e_0615	DPS1		r_0319	0	0	0	No	No	No
r_0320	0	0	0	r_0320	0	0	0		r_0320	0	0	0	0	0	0		r_0221	e_0919	MSD1		r_0320	0	0	0	No	No	No
r_0321	0	0	0	r_0321	0	0	0		r_0321	0	0	0	0	0	0		r_0222	e_0244	APA2		r_0321	0	0	0	No	No	No
r_0322	0	0	0	r_0322	0	0	0		r_0322	0	0	0	0	0	0		r_0223	e_0107	APA1		r_0322	0	0	0	No	No	No
r_0323	0	0	0	r_0323	0	0	0		r_0323	0	0	0	0	0	0		r_0224	e_0107	APA1		r_0323	0	0	0	No	No	No
r_0326	0.00031564	0.000317723	0.000218295	r_0326	0.000339952	0.00034467	7.62113e-05		r_0326	0.00031564	0.000317723	0.000218295	0.000339952	0.00034467	7.62113e-05		r_0225	e_0283	HIS1		r_0326	9.94277e-05	0.000268458	2.43116e-05	No	No	No
r_0327	0	4.21854e-05	0	r_0327	0	0.000113533	0		r_0327	0	4.21854e-05	0	0	0.000113533	0		r_0226	e_0002	ATP8		r_0327	4.21854e-05	0.000113533	0	No	No	No
r_0328	0	0	0	r_0328	0	0	0		r_0328	0	0	0	0	0	0		r_0226	e_0003	ATP6		r_0328	0	0	0	No	No	No
r_0329	0	4.80253e-05	0	r_0329	0	0.000170897	0		r_0329	0	4.80253e-05	0	0	0.000170897	0		r_0226	e_0005	OLI1		r_0329	4.80253e-05	0.000170897	0	No	No	No
r_0330	-0.000211152	-0.000163127	-0.000211152	r_0330	-0.000227416	-5.65178e-05	-0.000227416		r_0330	-0.000211152	-0.000163127	-0.000211152	-0.000227416	-5.65178e-05	-0.000227416		r_0226	e_0033	ATP1		r_0330	4.80257e-05	0.000170898	1.62636e-05	No	No	No
r_0331	0	0	0	r_0331	0	0	0		r_0331	0	0	0	0	0	0		r_0226	e_0051	ATP3		r_0331	0	0	0	No	No	No
r_0332	0	0	0	r_0332	0	0	0		r_0332	0	0	0	0	0	0		r_0226	e_0127	ATP16		r_0332	0	0	0	No	No	No
r_0334	0	0	0	r_0334	0	0	0		r_0334	0	0	0	0	0	0		r_0226	e_0207	ATP5		r_0334	0	0	0	No	No	No
r_0335	0	0	0	r_0335	0	0	0		r_0335	0	0	0	0	0	0		r_0226	e_0213	TIM11		r_0335	0	0	0	No	No	No
r_0340	3.79107e-05	3.83669e-05	1.04676e-05	r_0340	4.08307e-05	4.24541e-05	-5.68249e-05		r_0340	3.79107e-05	3.83669e-05	1.04676e-05	4.08307e-05	4.24541e-05	-5.68249e-05		r_0226	e_0223	ATP17		r_0340	2.78993e-05	9.92789e-05	2.92e-06	No	No	No
r_0341	0	2.46283e-05	-2.7443e-05	r_0341	0	4.16818e-05	-9.76552e-05		r_0341	0	2.46283e-05	-2.7443e-05	0	4.16818e-05	-9.76552e-05		r_0226	e_0544	ATP2		r_0341	5.20714e-05	0.000139337	0	No	No	No
r_0342	0	1000	0	r_0342	0	1000	0		r_0342	0	1000	0	0	1000	0		r_0226	e_0559	ATP7		r_0342	1000	1000	0	No	No	No
r_0343	0	1000	0	r_0343	0	1000	0		r_0343	0	1000	0	0	1000	0		r_0226	e_0671	ATP14		r_0343	1000	1000	0	No	No	No
r_0344	0.000316729	0.000317729	0.000316728	r_0344	0.000341124	0.000344682	0.000341122		r_0344	0.000316729	0.000317729	0.000316728	0.000341124	0.000344682	0.000341122		r_0226	e_0709	ATP18		r_0344	1.00053e-06	3.56035e-06	2.43954e-05	Yes	Yes	Yes
r_0345	0	0	0	r_0345	0	0	0		r_0345	0	0	0	0	0	0		r_0226	e_0913	ATP4		r_0345	0	0	0	No	No	No
r_0346	0	0	0	r_0346	0	0	0		r_0346	0	0	0	0	0	0		r_0226	e_0944	ATP15		r_0346	0	0	0	No	No	No
r_0347	0	0	0	r_0347	0	0	0		r_0347	0	0	0	0	0	0		r_0226	e_0950	ATP20		r_0347	0	0	0	No	No	No
r_0348	0	0	0	r_0348	0	0	0		r_0348	0	0	0	0	0	0		r_0227	e_0115	PMP1		r_0348	0	0	0	No	No	No
r_0349	-0.00973061	-0.00973059	-0.00973159	r_0349	-0.0104801	-0.01048	-0.0104836		r_0349	-0.00973061	-0.00973059	-0.00973159	-0.0104801	-0.01048	-0.0104836		r_0227	e_0248	PMP2		r_0349	1.00053e-06	3.56035e-06	0.000749482	Yes	Yes	Yes
r_0350	0	0	0	r_0350	0	0	0		r_0350	0	0	0	0	0	0		r_0227	e_0270	YND1		r_0350	0	0	0	No	No	No
r_0351	0	0	0	r_0351	0	0	0		r_0351	0	0	0	0	0	0		r_0227	e_0327	PMA1		r_0351	0	0	0	No	No	No
r_0352	0.0493569	0.0493591	0.0493568	r_0352	0.0531585	0.0531665	0.0531581		r_0352	0.0493569	0.0493591	0.0493568	0.0531585	0.0531665	0.0531581		r_0227	e_0906	PMA2		r_0352	2.35996e-06	8.39787e-06	0.00380162	Yes	Yes	Yes
r_0353	0.0169538	0.0169554	0.0169537	r_0353	0.0182596	0.0182655	0.0182595		r_0353	0.0169538	0.0169554	0.0169537	0.0182596	0.0182655	0.0182595		r_0228	e_0061	ALG1		r_0353	1.6851e-06	5.99637e-06	0.00130583	Yes	Yes	Yes
r_0354	0	8.73187e-05	0	r_0354	0	0.000310721	0		r_0354	0	8.73187e-05	0	0	0.000310721	0		r_0229	e_0413	BIO2		r_0354	8.73187e-05	0.000310721	0	No	No	No
r_0355	0.00120542	0.00121205	0.00120541	r_0355	0.00129826	0.00130672	0.00129825		r_0355	0.00120542	0.00121205	0.00120541	0.00129826	0.00130672	0.00129825		r_0230	e_0147	BPL1		r_0355	6.63352e-06	8.47298e-06	9.2845e-05	Yes	Yes	Yes
r_0356	0	0	0	r_0356	0	0	0		r_0356	0	0	0	0	0	0		r_0231	e_0800	ERG24		r_0356	0	0	0	No	No	No
r_0357	0	4.80253e-05	0	r_0357	0	0.000170897	0		r_0357	0	4.80253e-05	0	0	0.000170897	0		r_0233	e_0724	ERG5		r_0357	4.80253e-05	0.000170897	0	No	No	No
r_0358	0	4.80253e-05	0	r_0358	0	0.000170897	0		r_0358	0	4.80253e-05	0	0	0.000170897	0		r_0234	e_0326	ERG26		r_0358	4.80253e-05	0.000170897	0	No	No	No
r_0359	0	0	0	r_0359	0	0	0		r_0359	0	0	0	0	0	0		r_0235	e_0326	ERG26		r_0359	0	0	0	No	No	No
r_0360	0	0	0	r_0360	0	0	0		r_0360	0	0	0	0	0	0		r_0236	e_0644	ERG27		r_0360	0	0	0	No	No	No
r_0361	0.0710792	0.0710792	0.071079	r_0361	0.0765539	0.0765539	0.0765534		r_0361	0.0710792	0.0710792	0.071079	0.0765539	0.0765539	0.0765534		r_0237	e_0644	ERG27		r_0361	1.4588e-07	5.59094e-07	0.00547474	Yes	Yes	Yes
r_0362	0.0710792	0.0710792	0.071079	r_0362	0.0765539	0.0765539	0.0765534		r_0362	0.0710792	0.0710792	0.071079	0.0765539	0.0765539	0.0765534		r_0238	e_0367	ERG25		r_0362	1.4588e-07	5.59094e-07	0.00547474	Yes	Yes	Yes
r_0363	0	1.00053e-06	0	r_0363	0	3.56035e-06	0		r_0363	0	1.00053e-06	0	0	3.56035e-06	0		r_0239	e_0367	ERG25		r_0363	1.00053e-06	3.56035e-06	0	No	No	No
r_0364	1.0886e-06	9.84326e-05	0	r_0364	1.17244e-06	0.00026491	0		r_0364	1.0886e-06	9.84326e-05	0	1.17244e-06	0.00026491	0		r_0240	e_0367	ERG25		r_0364	9.84326e-05	0.00026491	8.38471e-08	No	No	No
r_0365	0	0	0	r_0365	0	0	0		r_0365	0	0	0	0	0	0		r_0241	e_0367	ERG25		r_0365	0	0	0	No	No	No
r_0366	0.540524	0.540619	0.54049	r_0366	0.582157	0.582495	0.582035		r_0366	0.540524	0.540619	0.54049	0.582157	0.582495	0.582035		r_0242	e_0637	ERG3		r_0366	0.000129633	0.00046015	0.0416329	Yes	Yes	Yes
r_0368	0	0	0	r_0368	0	0	0		r_0368	0	0	0	0	0	0		r_0243	e_0742	ERG2		r_0368	0	0	0	No	No	No
r_0369	0	2.7443e-05	0	r_0369	0	9.76552e-05	0		r_0369	0	2.7443e-05	0	0	9.76552e-05	0		r_0244	e_0329	ERG4		r_0369	2.7443e-05	9.76552e-05	0	No	No	No
r_0370	0	0	0	r_0370	0	0	0		r_0370	0	0	0	0	0	0		r_0249	e_0140	RAM1		r_0370	0	0	0	No	No	No
r_0373	0	0	0	r_0373	0	0	0		r_0373	0	0	0	0	0	0		r_0249	e_0560	RAM2		r_0373	0	0	0	No	No	No
r_0399	0	2.7443e-05	-6.30253e-07	r_0399	0	9.76552e-05	-2.24274e-06		r_0399	0	2.7443e-05	-6.30253e-07	0	9.76552e-05	-2.24274e-06		r_0250	e_0508	URA2		r_0399	2.80733e-05	9.9898e-05	0	No	No	No
r_0400	0	2.7443e-05	-1.74637e-05	r_0400	0	9.76552e-05	-6.21442e-05		r_0400	0	2.7443e-05	-1.74637e-05	0	9.76552e-05	-6.21442e-05		r_0250	e_0542	CPA2		r_0400	4.49067e-05	0.000159799	0	No	No	No
r_0402	0	2.7443e-05	-1.74637e-05	r_0402	0	9.76552e-05	-6.21442e-05		r_0402	0	2.7443e-05	-1.74637e-05	0	9.76552e-05	-6.21442e-05		r_0250	e_0888	CPA1		r_0402	4.49067e-05	0.000159799	0	No	No	No
r_0410	0	2.7443e-05	-7.1948e-07	r_0410	0	9.76552e-05	-2.56025e-06		r_0410	0	2.7443e-05	-7.1948e-07	0	9.76552e-05	-2.56025e-06		r_0252	e_0018	YAT1		r_0410	2.81625e-05	0.000100215	0	No	No	No
r_0412	0	2.7443e-05	-1.74637e-05	r_0412	0	9.76552e-05	-6.21442e-05		r_0412	0	2.7443e-05	-1.74637e-05	0	9.76552e-05	-6.21442e-05		r_0252	e_0277	YAT2		r_0412	4.49067e-05	0.000159799	0	No	No	No
r_0436	8.79802e-08	8.798e-08	8.798e-08	r_0436	9.47567e-08	9.4756e-08	9.4756e-08		r_0436	8.79802e-08	8.798e-08	8.798e-08	9.47567e-08	9.4756e-08	9.4756e-08		r_0253	e_0703	CAT2		r_0436	0	0	6.77651e-09	Yes	Yes	Yes
r_0437	0	0	0	r_0437	0	0	0		r_0437	0	0	0	0	0	0		r_0254	e_0702	CAT2		r_0437	0	0	0	No	No	No
r_0438	1.90995	1.90995	1.90993	r_0438	1.93698	1.93701	1.93694		r_0438	1.90995	1.90995	1.90993	1.93698	1.93701	1.93694		r_0255	e_0371	CTT1		r_0438	2.68868e-05	6.86817e-05	0.0270333	Yes	Yes	Yes
r_0439	3.81989	3.81991	3.81985	r_0439	3.87396	3.87402	3.87388		r_0439	3.81989	3.81991	3.81985	3.87396	3.87402	3.87388		r_0256	e_0199	CTA1		r_0439	5.37735e-05	0.000137363	0.0540665	Yes	Yes	Yes
r_0440	0	0	0	r_0440	0	0	0		r_0440	0	0	0	0	0	0		r_0259	e_0206	SUR2		r_0440	0	0	0	No	No	No
r_0441	2.97597	3.81018	0	r_0441	3.86348	3.86354	0		r_0441	2.97597	3.81018	0	3.86348	3.86354	0		r_0260	e_0756	SCS7		r_0441	3.81018	3.86354	0.887512	No	No	No
r_0442	0	0.000106723	0	r_0442	0	0.00037977	0		r_0442	0	0.000106723	0	0	0.00037977	0		r_0261	e_0206	SUR2		r_0442	0.000106723	0.00037977	0	No	No	No
r_0443	0	0	0	r_0443	0	0	0		r_0443	0	0	0	0	0	0		r_0262	e_0756	SCS7		r_0443	0	0	0	No	No	No
r_0445	1.14232	1.14239	1.14214	r_0445	1.16682	1.16708	1.16617		r_0445	1.14232	1.14239	1.14214	1.16682	1.16708	1.16617		r_0263	e_0417	LAG1		r_0445	0.000257073	0.000912459	0.0245012	Yes	Yes	Yes
r_0446	-1.12634	-1.12615	-1.12641	r_0446	-1.1659	-1.16524	-1.16615		r_0446	-1.12634	-1.12615	-1.12641	-1.1659	-1.16524	-1.16615		r_0263	e_0558	LAC1		r_0446	0.000257073	0.000912459	0.0395587	Yes	Yes	Yes
r_0447	0	0	-9.60505e-05	r_0447	0	0	-0.000341793		r_0447	0	0	-9.60505e-05	0	0	-0.000341793		r_0263	e_0762	LIP1		r_0447	9.60505e-05	0.000341793	0	No	No	No
r_0448	0	4.80253e-05	0	r_0448	0	0.000170897	0		r_0448	0	4.80253e-05	0	0	0.000170897	0		r_0264	e_0417	LAG1		r_0448	4.80253e-05	0.000170897	0	No	No	No
r_0449	0	4.80253e-05	0	r_0449	0	0.000170897	0		r_0449	0	4.80253e-05	0	0	0.000170897	0		r_0264	e_0558	LAC1		r_0449	4.80253e-05	0.000170897	0	No	No	No
r_0450	0.608199	0.608249	-4.80253e-05	r_0450	0	0.619059	-0.000170897		r_0450	0.608199	0.608249	-4.80253e-05	0	0.619059	-0.000170897		r_0264	e_0762	LIP1		r_0450	0.608297	0.61923	0.608199	No	No	No
r_0451	0	0.000192101	-7.03841e-07	r_0451	0	0.000683587	-7.58053e-07		r_0451	0	0.000192101	-7.03841e-07	0	0.000683587	-7.58053e-07		r_0265	e_0417	LAG1		r_0451	0.000192805	0.000684345	0	No	No	No
r_0452	0.0632921	0.0633605	0.0630998	r_0452	0.0355897	0.0358335	0.0349058		r_0452	0.0632921	0.0633605	0.0630998	0.0355897	0.0358335	0.0349058		r_0265	e_0558	LAC1		r_0452	0.000260709	0.000927725	0.0277024	Yes	Yes	Yes
r_0453	0.00973061	0.00973159	0.00973059	r_0453	0.0104801	0.0104836	0.01048		r_0453	0.00973061	0.00973159	0.00973059	0.0104801	0.0104836	0.01048		r_0265	e_0762	LIP1		r_0453	1.00053e-06	3.56035e-06	0.000749482	Yes	Yes	Yes
r_0454	0.834195	3.81018	0	r_0454	0	3.86354	0		r_0454	0.834195	3.81018	0	0	3.86354	0		r_0266	e_0417	LAG1		r_0454	3.81018	3.86354	0.834195	No	No	No
r_0455	0	0	0	r_0455	0	0	0		r_0455	0	0	0	0	0	0		r_0266	e_0558	LAC1		r_0455	0	0	0	No	No	No
r_0457	0	0	0	r_0457	0	0	0		r_0457	0	0	0	0	0	0		r_0266	e_0762	LIP1		r_0457	0	0	0	No	No	No
r_0458	0	0	0	r_0458	0	0	0		r_0458	0	0	0	0	0	0		r_0267	e_0756	SCS7		r_0458	0	0	0	No	No	No
r_0459	0	1000	0	r_0459	0	1000	0		r_0459	0	1000	0	0	1000	0		r_0268	e_0756	SCS7		r_0459	1000	1000	0	No	No	No
r_0460	0	0	0	r_0460	0	0	0		r_0460	0	0	0	0	0	0		r_0269	e_0756	SCS7		r_0460	0	0	0	No	No	No
r_0461	0	0	0	r_0461	0	0	0		r_0461	0	0	0	0	0	0		r_0270	e_0756	SCS7		r_0461	0	0	0	No	No	No
r_0462	0.00120542	0.00121205	0.00120541	r_0462	0.00129826	0.00130672	0.00129825		r_0462	0.00120542	0.00121205	0.00120541	0.00129826	0.00130672	0.00129825		r_0271	e_0678	CDA1		r_0462	6.63352e-06	8.47298e-06	9.2845e-05	Yes	Yes	Yes
r_0463	0	2.7443e-05	0	r_0463	0	9.76552e-05	0		r_0463	0	2.7443e-05	0	0	9.76552e-05	0		r_0271	e_0679	CDA2		r_0463	2.7443e-05	9.76552e-05	0	No	No	No
r_0464	0	2.7443e-05	0	r_0464	0	9.76552e-05	0		r_0464	0	2.7443e-05	0	0	9.76552e-05	0		r_0272	e_0043	CHS3		r_0464	2.7443e-05	9.76552e-05	0	No	No	No
r_0465	0	4.80253e-05	0	r_0465	0	0.000170897	0		r_0465	0	4.80253e-05	0	0	0.000170897	0		r_0272	e_0050	CHS2		r_0465	4.80253e-05	0.000170897	0	No	No	No
r_0466	0.0299451	0.0300867	0.0298465	r_0466	0.0236896	0.0241933	0.0233388		r_0466	0.0299451	0.0300867	0.0298465	0.0236896	0.0241933	0.0233388		r_0272	e_0789	CHS1		r_0466	0.000240126	0.000854483	0.00625553	Yes	Yes	Yes
r_0467	0.720357	0.720456	0.720216	r_0467	0.70738	0.707733	0.706878		r_0467	0.720357	0.720456	0.720216	0.70738	0.707733	0.706878		r_0273	e_0646	CKI1		r_0467	0.000240126	0.000854483	0.012977	Yes	Yes	Yes
r_0468	0	0.000192101	0	r_0468	0	0.000683587	0		r_0468	0	0.000192101	0	0	0.000683587	0		r_0274	e_0395	PCT1		r_0468	0.000192101	0.000683587	0	No	No	No
r_0469	0	4.57384e-05	0	r_0469	0	0.000162759	0		r_0469	0	4.57384e-05	0	0	0.000162759	0		r_0278	e_0959	ARO7		r_0469	4.57384e-05	0.000162759	0	No	No	No
r_0470	0	0.000106723	0	r_0470	0	0.00037977	0		r_0470	0	0.000106723	0	0	0.00037977	0		r_0279	e_0342	ARO2		r_0470	0.000106723	0.00037977	0	No	No	No
r_0471	1.04644	1.04652	1.04634	r_0471	1.04643	1.04674	1.0461		r_0471	1.04644	1.04652	1.04634	1.04643	1.04674	1.0461		r_0280	e_0676	ACO1		r_0471	0.000181507	0.000645694	8.30844e-06	No	No	No
r_0472	0	8.73187e-05	0	r_0472	0	0.000310721	0		r_0472	0	8.73187e-05	0	0	0.000310721	0		r_0281	e_0034	RER2		r_0472	8.73187e-05	0.000310721	0	No	No	No
r_0473	0	0.000192101	0	r_0473	0	0.000683587	0		r_0473	0	0.000192101	0	0	0.000683587	0		r_0281	e_0732	SRT1		r_0473	0.000192101	0.000683587	0	No	No	No
r_0475	0	4.80253e-05	0	r_0475	0	0.000170897	0		r_0475	0	4.80253e-05	0	0	0.000170897	0		r_0282	e_0034	RER2		r_0475	4.80253e-05	0.000170897	0	No	No	No
r_0476	0.13268	0.132767	0.13268	r_0476	0.0777451	0.0780553	0.0777446		r_0476	0.13268	0.132767	0.13268	0.0777451	0.0780553	0.0777446		r_0282	e_0732	SRT1		r_0476	8.73187e-05	0.000310721	0.0549352	Yes	Yes	Yes
r_0477	8.79802e-08	4.81133e-05	8.798e-08	r_0477	9.47567e-08	0.000170991	9.4756e-08		r_0477	8.79802e-08	4.81133e-05	8.798e-08	9.47567e-08	0.000170991	9.4756e-08		r_0283	e_0034	RER2		r_0477	4.80253e-05	0.000170897	6.77651e-09	No	No	No
r_0478	0.00927311	0.00927311	0.00927309	r_0478	0.00998736	0.00998736	0.00998728		r_0478	0.00927311	0.00927311	0.00927309	0.00998736	0.00998736	0.00998728		r_0283	e_0732	SRT1		r_0478	1.90318e-08	7.29404e-08	0.000714244	Yes	Yes	Yes
r_0479	0.0265524	0.0265524	0.0265524	r_0479	0.0285976	0.0285976	0.0285974		r_0479	0.0265524	0.0265524	0.0265524	0.0285976	0.0285976	0.0285974		r_0284	e_0034	RER2		r_0479	5.44952e-08	2.08856e-07	0.00204515	Yes	Yes	Yes
r_0480	0	0	0	r_0480	0	0	0		r_0480	0	0	0	0	0	0		r_0284	e_0732	SRT1		r_0480	0	0	0	No	No	No
r_0481	0	8.9935e-07	0	r_0481	0	3.20031e-06	0		r_0481	0	8.9935e-07	0	0	3.20031e-06	0		r_0285	e_0034	RER2		r_0481	8.9935e-07	3.20031e-06	0	No	No	No
r_0482	0	0	0	r_0482	0	0	0		r_0482	0	0	0	0	0	0		r_0285	e_0732	SRT1		r_0482	0	0	0	No	No	No
r_0483	0	8.9935e-07	0	r_0483	0	3.20031e-06	0		r_0483	0	8.9935e-07	0	0	3.20031e-06	0		r_0286	e_0034	RER2		r_0483	8.9935e-07	3.20031e-06	0	No	No	No
r_0484	0	0	0	r_0484	0	0	0		r_0484	0	0	0	0	0	0		r_0286	e_0732	SRT1		r_0484	0	0	0	No	No	No
r_0485	0	0	0	r_0485	0	0	0		r_0485	0	0	0	0	0	0		r_0287	e_0034	RER2		r_0485	0	0	0	No	No	No
r_0486	1.19347	1.1935	1.19342	r_0486	1.22107	1.2212	1.22091		r_0486	1.19347	1.1935	1.19342	1.22107	1.2212	1.22091		r_0287	e_0732	SRT1		r_0486	8.00421e-05	0.000284828	0.0276054	Yes	Yes	Yes
r_0487	0	8.73187e-05	0	r_0487	0	0.000310721	0		r_0487	0	8.73187e-05	0	0	0.000310721	0		r_0288	e_0034	RER2		r_0487	8.73187e-05	0.000310721	0	No	No	No
r_0488	0	4.80253e-05	0	r_0488	0	0.000170897	0		r_0488	0	4.80253e-05	0	0	0.000170897	0		r_0288	e_0732	SRT1		r_0488	4.80253e-05	0.000170897	0	No	No	No
r_0489	0	8.73187e-05	0	r_0489	0	0.000310721	0		r_0489	0	8.73187e-05	0	0	0.000310721	0		r_0289	e_0034	RER2		r_0489	8.73187e-05	0.000310721	0	No	No	No
r_0490	0.834195	3.81018	0	r_0490	0	3.86354	0		r_0490	0.834195	3.81018	0	0	3.86354	0		r_0289	e_0732	SRT1		r_0490	3.81018	3.86354	0.834195	No	No	No
r_0491	0	3.81111	0	r_0491	0.000908208	3.86476	0		r_0491	0	3.81111	0	0.000908208	3.86476	0		r_0290	e_0034	RER2		r_0491	3.81111	3.86476	0.000908208	No	No	No
r_0492	0.835039	3.81111	0	r_0492	0	3.86476	0		r_0492	0.835039	3.81111	0	0	3.86476	0		r_0290	e_0732	SRT1		r_0492	3.81111	3.86476	0.835039	No	No	No
r_0497	0	1.13001e-05	0	r_0497	0	3.97366e-05	0		r_0497	0	1.13001e-05	0	0	3.97366e-05	0		r_0291	e_0034	RER2		r_0497	1.13001e-05	3.97366e-05	0	No	No	No
r_0499	0.023833	0.0238353	0.0238329	r_0499	0.00937996	0.00938827	0.0093799		r_0499	0.023833	0.0238353	0.0238329	0.00937996	0.00938827	0.0093799		r_0291	e_0732	SRT1		r_0499	2.35418e-06	8.37729e-06	0.014453	Yes	Yes	Yes
r_0500	0	0	0	r_0500	0	0	0		r_0500	0	0	0	0	0	0		r_0292	e_0034	RER2		r_0500	0	0	0	No	No	No
r_0501	0	0.568519	0	r_0501	0.580527	0.580654	0		r_0501	0	0.568519	0	0.580527	0.580654	0		r_0292	e_0732	SRT1		r_0501	0.568519	0.580654	0.580527	Yes	No	No
r_0502	1.18635	1.18642	1.18616	r_0502	1.19795	1.19821	1.19729		r_0502	1.18635	1.18642	1.18616	1.19795	1.19821	1.19729		r_0293	e_0034	RER2		r_0502	0.000257073	0.000912459	0.0116035	Yes	Yes	Yes
r_0503	-0.568482	-0.56839	-0.568519	r_0503	-0.580527	-0.580198	-0.580654		r_0503	-0.568482	-0.56839	-0.568519	-0.580527	-0.580198	-0.580654		r_0293	e_0732	SRT1		r_0503	0.000128537	0.00045623	0.0120443	Yes	Yes	Yes
r_0504	0	0.568519	0	r_0504	0	0.580654	0		r_0504	0	0.568519	0	0	0.580654	0		r_0294	e_0034	RER2		r_0504	0.568519	0.580654	0	No	No	No
r_0505	7.03841e-07	0.568519	0	r_0505	7.58054e-07	0.580654	0		r_0505	7.03841e-07	0.568519	0	7.58054e-07	0.580654	0		r_0294	e_0732	SRT1		r_0505	0.568519	0.580654	5.42121e-08	No	No	No
r_0506	0.568482	0.568519	0	r_0506	0	0.580654	0		r_0506	0.568482	0.568519	0	0	0.580654	0		r_0295	e_0034	RER2		r_0506	0.568519	0.580654	0.568482	No	No	No
r_0507	0.568482	0.568519	0	r_0507	0	0.580654	0		r_0507	0.568482	0.568519	0	0	0.580654	0		r_0295	e_0732	SRT1		r_0507	0.568519	0.580654	0.568482	No	No	No
r_0508	0.568482	0.568519	0	r_0508	0	0.580654	0		r_0508	0.568482	0.568519	0	0	0.580654	0		r_0296	e_0034	RER2		r_0508	0.568519	0.580654	0.568482	No	No	No
r_0509	0	0.568519	0	r_0509	0	0.580654	0		r_0509	0	0.568519	0	0	0.580654	0		r_0296	e_0732	SRT1		r_0509	0.568519	0.580654	0	No	No	No
r_0510	0.0456177	0.0456817	0.0456176	r_0510	0.0491313	0.0493588	0.049131		r_0510	0.0456177	0.0456817	0.0456176	0.0491313	0.0493588	0.049131		r_0297	e_0034	RER2		r_0510	6.40337e-05	0.000227862	0.00351362	Yes	Yes	Yes
r_0511	0	6.40337e-05	0	r_0511	0	0.000227862	0		r_0511	0	6.40337e-05	0	0	0.000227862	0		r_0297	e_0732	SRT1		r_0511	6.40337e-05	0.000227862	0	No	No	No
r_0512	0.0255494	0.0255494	0.0255494	r_0512	0.0275173	0.0275173	0.0275171		r_0512	0.0255494	0.0255494	0.0255494	0.0275173	0.0275173	0.0275171		r_0298	e_0034	RER2		r_0512	5.24367e-08	2.00967e-07	0.0019679	Yes	Yes	Yes
r_0514	0.00434534	0.004356	0.00434533	r_0514	0.00468003	0.00471798	0.00468		r_0514	0.00434534	0.004356	0.00434533	0.00468003	0.00471798	0.00468		r_0298	e_0732	SRT1		r_0514	1.06723e-05	3.7977e-05	0.000334692	Yes	Yes	Yes
r_0518	0	0	0	r_0518	0	0	0		r_0518	0	0	0	0	0	0		r_0299	e_0034	RER2		r_0518	0	0	0	No	No	No
r_0519	0	0	0	r_0519	0	0	0		r_0519	0	0	0	0	0	0		r_0299	e_0732	SRT1		r_0519	0	0	0	No	No	No
r_0520	0	0	0	r_0520	0	0	0		r_0520	0	0	0	0	0	0		r_0300	e_0805	CIT1		r_0520	0	0	0	No	No	No
r_0521	0	0	0	r_0521	0	0	0		r_0521	0	0	0	0	0	0		r_0300	e_0947	CIT3		r_0521	0	0	0	No	No	No
r_0522	0	0	0	r_0522	0	0	0		r_0522	0	0	0	0	0	0		r_0301	e_0111	CIT2		r_0522	0	0	0	No	No	No
r_0523	0	0	0	r_0523	0	0	0		r_0523	0	0	0	0	0	0		r_0302	e_0676	ACO1		r_0523	0	0	0	No	No	No
r_0524	0	0	0	r_0524	0	0	0		r_0524	0	0	0	0	0	0		r_0303	e_0675	ACO1		r_0524	0	0	0	No	No	No
r_0525	8.71004e-05	8.71003e-05	8.71002e-05	r_0525	9.38091e-05	9.38091e-05	9.38084e-05		r_0525	8.71004e-05	8.71003e-05	8.71002e-05	9.38091e-05	9.38091e-05	9.38084e-05		r_0304	e_0172	HEM13		r_0525	1.46751e-10	6.85114e-10	6.70875e-06	Yes	Yes	Yes
r_0526	0	1.06723e-05	0	r_0526	0	3.7977e-05	0		r_0526	0	1.06723e-05	0	0	3.7977e-05	0		r_0306	e_0026	URA7		r_0526	1.06723e-05	3.7977e-05	0	No	No	No
r_0527	0	2.7443e-05	0	r_0527	0	9.76552e-05	0		r_0527	0	2.7443e-05	0	0	9.76552e-05	0		r_0306	e_0540	URA8		r_0527	2.7443e-05	9.76552e-05	0	No	No	No
r_0528	0	0.000346277	0	r_0528	0.000321225	0.000492119	0		r_0528	0	0.000346277	0	0.000321225	0.000492119	0		r_0307	e_0026	URA7		r_0528	0.000346277	0.000492119	0.000321225	No	No	No
r_0529	0.000298253	0.000346277	0	r_0529	0	0.000492119	0		r_0529	0.000298253	0.000346277	0	0	0.000492119	0		r_0307	e_0540	URA8		r_0529	0.000346277	0.000492119	0.000298253	No	No	No
r_0530	8.79802e-08	8.798e-08	8.798e-08	r_0530	9.47567e-08	9.4756e-08	9.4756e-08		r_0530	8.79802e-08	8.798e-08	8.798e-08	9.47567e-08	9.4756e-08	9.4756e-08		r_0308	e_0344	STR3		r_0530	0	0	6.77651e-09	Yes	Yes	Yes
r_0531	8.79802e-08	8.798e-08	8.798e-08	r_0531	9.47567e-08	9.4756e-08	9.4756e-08		r_0531	8.79802e-08	8.798e-08	8.798e-08	9.47567e-08	9.4756e-08	9.4756e-08		r_0309	e_0380	CYS4		r_0531	0	0	6.77651e-09	Yes	Yes	Yes
r_0532	0	0	0	r_0532	0	0	0		r_0532	0	0	0	0	0	0		r_0310	e_0008	CYS3		r_0532	0	0	0	No	No	No
r_0533	0	0	0	r_0533	0	0	0		r_0533	0	0	0	0	0	0		r_0311	e_0545	STR2		r_0533	0	0	0	No	No	No
r_0534	1	1.00003	0.999998	r_0534	1	1.00012	0.999993		r_0534	1	1.00003	0.999998	1	1.00012	0.999993		r_0312	e_0674	MET17		r_0534	3.69798e-05	0.000131592	0	No	No	No
r_0535	0	0	0	r_0535	0	0	0		r_0535	0	0	0	0	0	0		r_0313	e_0793	YNL247W		r_0535	0	0	0	No	No	No
r_0536	0.00583309	0.0058348	0.00583307	r_0536	0.00628237	0.00628845	0.00628232		r_0536	0.00583309	0.0058348	0.00583307	0.00628237	0.00628845	0.00628232		r_0314	e_0666	CDD1		r_0536	1.72134e-06	6.12533e-06	0.000449283	Yes	Yes	Yes
r_0537	0.00583309	0.0058348	0.00583307	r_0537	0.00628237	0.00628845	0.00628232		r_0537	0.00583309	0.0058348	0.00583307	0.00628237	0.00628845	0.00628232		r_0315	e_0806	URK1		r_0537	1.72134e-06	6.12533e-06	0.000449283	Yes	Yes	Yes
r_0538	0.00583309	0.0058348	0.00583307	r_0538	0.00628237	0.00628845	0.00628232		r_0538	0.00583309	0.0058348	0.00583307	0.00628237	0.00628845	0.00628232		r_0317	e_0424	ERG11		r_0538	1.72134e-06	6.12533e-06	0.000449283	Yes	Yes	Yes
r_0539	0.00583309	0.00583309	0.00583307	r_0539	0.00628237	0.00628237	0.00628232		r_0539	0.00583309	0.00583309	0.00583307	0.00628237	0.00628237	0.00628232		r_0317	e_0434	NCP1		r_0539	1.19716e-08	4.58819e-08	0.000449283	Yes	Yes	Yes
r_0540	0	0	0	r_0540	0	0	0		r_0540	0	0	0	0	0	0		r_0318	e_0960	FCY1		r_0540	0	0	0	No	No	No
r_0541	0	0	0	r_0541	0	0	0		r_0541	0	0	0	0	0	0		r_0319	e_0710	ALO1		r_0541	0	0	0	No	No	No
r_0542	0.0251799	0.0251814	0.0251799	r_0542	0.0271194	0.0271247	0.0271192		r_0542	0.0251799	0.0251814	0.0251799	0.0271194	0.0271247	0.0271192		r_0320	e_0726	ARA2		r_0542	1.56434e-06	5.56667e-06	0.00193944	Yes	Yes	Yes
r_0543	0	0	0	r_0543	0	0	0		r_0543	0	0	0	0	0	0		r_0321	e_0070	ARA1		r_0543	0	0	0	No	No	No
r_0544	0	1.74637e-05	0	r_0544	0	6.21442e-05	0		r_0544	0	1.74637e-05	0	0	6.21442e-05	0		r_0322	e_0567	FBA1		r_0544	1.74637e-05	6.21442e-05	0	No	No	No
r_0545	0.0251799	0.0251814	0.0251799	r_0545	0.0271194	0.0271247	0.0271192		r_0545	0.0251799	0.0251814	0.0251799	0.0271194	0.0271247	0.0271192		r_0323	e_0554	SOR1		r_0545	1.56434e-06	5.56667e-06	0.00193944	Yes	Yes	Yes
r_0546	0.0382538	0.0382755	0.038147	r_0546	0.0412002	0.0412776	0.0408201		r_0546	0.0382538	0.0382755	0.038147	0.0412002	0.0412776	0.0408201		r_0326	e_0452	DCD1		r_0546	0.000128552	0.000457451	0.00294643	Yes	Yes	Yes
r_0547	0	0.000106723	0	r_0547	0	0.00037977	0		r_0547	0	0.000106723	0	0	0.00037977	0		r_0327	e_0452	DCD1		r_0547	0.000106723	0.00037977	0	No	No	No
r_0548	0.0332125	0.0332605	0.0331484	r_0548	0.0357707	0.0359413	0.0355425		r_0548	0.0332125	0.0332605	0.0331484	0.0357707	0.0359413	0.0355425		r_0328	e_0786	AAH1		r_0548	0.000112059	0.000398759	0.00255813	Yes	Yes	Yes
r_0549	0.00504126	0.00510529	0.00499323	r_0549	0.00542956	0.00565738	0.00525862		r_0549	0.00504126	0.00510529	0.00499323	0.00542956	0.00565738	0.00525862		r_0329	e_0666	CDD1		r_0549	0.000112059	0.000398759	0.000388294	Yes	No	No
r_0550	0	8.9935e-07	0	r_0550	0	3.20031e-06	0		r_0550	0	8.9935e-07	0	0	3.20031e-06	0		r_0330	e_0234	GUK1		r_0550	8.9935e-07	3.20031e-06	0	No	No	No
r_0551	0	0	0	r_0551	0	0	0		r_0551	0	0	0	0	0	0		r_0331	e_0439	DYS1		r_0551	0	0	0	No	No	No
r_0552	0	8.62407e-06	0	r_0552	0	3.06885e-05	0		r_0552	0	8.62407e-06	0	0	3.06885e-05	0		r_0332	e_0119	RBK1		r_0552	8.62407e-06	3.06885e-05	0	No	No	No
r_0553	0	1.92101e-05	0	r_0553	0	6.83587e-05	0		r_0553	0	1.92101e-05	0	0	6.83587e-05	0		r_0334	e_0190	CAB5		r_0553	1.92101e-05	6.83587e-05	0	No	No	No
r_0554	0	0	0	r_0554	0	0	0		r_0554	0	0	0	0	0	0		r_0335	e_0815	BIO4		r_0554	0	0	0	No	No	No
r_0555	0	0	0	r_0555	0	0	0		r_0555	0	0	0	0	0	0		r_0340	e_0914	YDC1		r_0555	0	0	0	No	No	No
r_0556	0	1.74637e-05	0	r_0556	0	6.21442e-05	0		r_0556	0	1.74637e-05	0	0	6.21442e-05	0		r_0341	e_0914	YDC1		r_0556	1.74637e-05	6.21442e-05	0	No	No	No
r_0557	8.79802e-08	8.798e-08	8.798e-08	r_0557	9.47567e-08	9.4756e-08	9.4756e-08		r_0557	8.79802e-08	8.798e-08	8.798e-08	9.47567e-08	9.4756e-08	9.4756e-08		r_0342	e_0914	YDC1		r_0557	0	0	6.77651e-09	Yes	Yes	Yes
r_0558	0.00361625	0.00363618	0.00361624	r_0558	0.00389478	0.00392061	0.00389476		r_0558	0.00361625	0.00363618	0.00361624	0.00389478	0.00392061	0.00389476		r_0343	e_0914	YDC1		r_0558	1.99411e-05	2.58502e-05	0.000278535	Yes	Yes	Yes
r_0559	0	1.31576e-05	0	r_0559	0	4.6821e-05	0		r_0559	0	1.31576e-05	0	0	4.6821e-05	0		r_0344	e_0880	DFR1		r_0559	1.31576e-05	4.6821e-05	0	No	No	No
r_0560	0.00361625	0.00363618	0.00360308	r_0560	0.00389478	0.00392061	0.00384793		r_0560	0.00361625	0.00363618	0.00360308	0.00389478	0.00392061	0.00384793		r_0345	e_0881	DFR1		r_0560	3.30987e-05	7.26712e-05	0.000278535	Yes	Yes	Yes
r_0561	0	1.74637e-05	0	r_0561	0	6.21442e-05	0		r_0561	0	1.74637e-05	0	0	6.21442e-05	0		r_0346	e_0735	FOL3		r_0561	1.74637e-05	6.21442e-05	0	No	No	No
r_0562	0	2.7443e-05	0	r_0562	0	9.76552e-05	0		r_0562	0	2.7443e-05	0	0	9.76552e-05	0		r_0347	e_0794	FOL1		r_0562	2.7443e-05	9.76552e-05	0	No	No	No
r_0563	0.00583309	0.0058348	0.00583307	r_0563	0.00628237	0.00628845	0.00628232		r_0563	0.00583309	0.0058348	0.00583307	0.00628237	0.00628845	0.00628232		r_0348	e_0143	GET3		r_0563	1.72134e-06	6.12533e-06	0.000449283	Yes	Yes	Yes
r_0564	0.00583309	0.0058348	0.00583307	r_0564	0.00628237	0.00628845	0.00628232		r_0564	0.00583309	0.0058348	0.00583307	0.00628237	0.00628845	0.00628232		r_0349	e_0692	URA4		r_0564	1.72134e-06	6.12533e-06	0.000449283	Yes	Yes	Yes
r_0565	0.00434534	0.00434755	0.00434533	r_0565	0.00468003	0.00468789	0.00468		r_0565	0.00434534	0.00434755	0.00434533	0.00468003	0.00468789	0.00468		r_0350	e_0794	FOL1		r_0565	2.21826e-06	7.89361e-06	0.000334692	Yes	Yes	Yes
r_0566	0.0176224	0.0176288	0.0176224	r_0566	0.00269109	0.00271371	0.00269107		r_0566	0.0176224	0.0176288	0.0176224	0.00269109	0.00271371	0.00269107		r_0351	e_0794	FOL1		r_0566	6.36096e-06	2.26353e-05	0.0149313	Yes	Yes	Yes
r_0567	0	9.65332e-07	0	r_0567	0	3.43511e-06	0		r_0567	0	9.65332e-07	0	0	3.43511e-06	0		r_0352	e_0528	ILV3		r_0567	9.65332e-07	3.43511e-06	0	No	No	No
r_0568	0	0.000192101	0	r_0568	0	0.000683587	0		r_0568	0	0.000192101	0	0	0.000683587	0		r_0353	e_0528	ILV3		r_0568	0.000192101	0.000683587	0	No	No	No
r_0569	0.830825	0.830888	0.830632	r_0569	0.813375	0.813597	0.812685		r_0569	0.830825	0.830888	0.830632	0.813375	0.813597	0.812685		r_0354	e_0315	DAK2		r_0569	0.000256369	0.000911701	0.0174506	Yes	Yes	Yes
r_0570	0.029666	0.0296683	0.029666	r_0570	0.0156623	0.0156706	0.0156622		r_0570	0.029666	0.0296683	0.029666	0.0156623	0.0156706	0.0156622		r_0354	e_0707	DAK1		r_0570	2.35418e-06	8.37729e-06	0.0140037	Yes	Yes	Yes
r_0571	0	2.40126e-05	0	r_0571	0	8.54483e-05	0		r_0571	0	2.40126e-05	0	0	8.54483e-05	0		r_0355	e_0515	ERG20		r_0571	2.40126e-05	8.54483e-05	0	No	No	No
r_0572	0	0	0	r_0572	0	0	0		r_0572	0	0	0	0	0	0		r_0356	e_0582	GPM1		r_0572	0	0	0	No	No	No
r_0573	0	0	0	r_0573	0	0	0		r_0573	0	0	0	0	0	0		r_0357	e_0866	DDP1		r_0573	0	0	0	No	No	No
r_0574	0	0	0	r_0574	0	0	0		r_0574	0	0	0	0	0	0		r_0358	e_0166	KCS1		r_0574	0	0	0	No	No	No
r_0575	0	0	0	r_0575	0	0	0		r_0575	0	0	0	0	0	0		r_0359	e_0657	DPH5		r_0575	0	0	0	No	No	No
r_0596	0	0	0	r_0596	0	0	0		r_0596	0	0	0	0	0	0		r_0360	e_0723	SEC59		r_0596	0	0	0	No	No	No
r_0597	0	0	0	r_0597	0	0	0		r_0597	0	0	0	0	0	0		r_0361	e_0976	DPM1		r_0597	0	0	0	No	No	No
r_0598	0	0	0	r_0598	0	0	0		r_0598	0	0	0	0	0	0		r_0362	e_0010	PMT2		r_0598	0	0	0	No	No	No
r_0599	0	0	0	r_0599	0	0	0		r_0599	0	0	0	0	0	0		r_0362	e_0141	PMT5		r_0599	0	0	0	No	No	No
r_0600	0	0	0	r_0600	0	0	0		r_0600	0	0	0	0	0	0		r_0362	e_0142	PMT1		r_0600	0	0	0	No	No	No
r_0601	0	0	0	r_0601	0	0	0		r_0601	0	0	0	0	0	0		r_0362	e_0549	PMT4		r_0601	0	0	0	No	No	No
r_0602	0	0	0	r_0602	0	0	0		r_0602	0	0	0	0	0	0		r_0362	e_0890	PMT3		r_0602	0	0	0	No	No	No
r_0603	0	0	0	r_0603	0	0	0		r_0603	0	0	0	0	0	0		r_0363	e_0535	CDC8		r_0603	0	0	0	No	No	No
r_0604	0	0	0	r_0604	0	0	0		r_0604	0	0	0	0	0	0		r_0364	e_0089	DUT1		r_0604	0	0	0	No	No	No
r_0605	0	0	0	r_0605	0	0	0		r_0605	0	0	0	0	0	0		r_0365	e_0552	PGU1		r_0605	0	0	0	No	No	No
r_0606	0	0	0	r_0606	0	0	0		r_0606	0	0	0	0	0	0		r_0366	e_0405	ENO1		r_0606	0	0	0	No	No	No
r_0607	0	0	0	r_0607	0	0	0		r_0607	0	0	0	0	0	0		r_0366	e_0454	ENO2		r_0607	0	0	0	No	No	No
r_0608	0	0	0	r_0608	0	0	0		r_0608	0	0	0	0	0	0		r_0368	e_0184	EKI1		r_0608	0	0	0	No	No	No
r_0609	0	0	0	r_0609	0	0	0		r_0609	0	0	0	0	0	0		r_0368	e_0646	CKI1		r_0609	0	0	0	No	No	No
r_0610	0	0	0	r_0610	0	0	0		r_0610	0	0	0	0	0	0		r_0369	e_0859	IAH1		r_0610	0	0	0	No	No	No
r_0611	0	0	0	r_0611	0	0	0		r_0611	0	0	0	0	0	0		r_0370	e_0200	EXG2		r_0611	0	0	0	No	No	No
r_0612	0	0	0	r_0612	0	0	0		r_0612	0	0	0	0	0	0		r_0370	e_0412	BGL2		r_0612	0	0	0	No	No	No
r_0613	0	0	0	r_0613	0	0	0		r_0613	0	0	0	0	0	0		r_0370	e_0673	EXG1		r_0613	0	0	0	No	No	No
r_0614	0	0	0	r_0614	0	0	0		r_0614	0	0	0	0	0	0		r_0370	e_0817	DSE4		r_0614	0	0	0	No	No	No
r_0615	0	0	0	r_0615	0	0	0		r_0615	0	0	0	0	0	0		r_0370	e_0873	SPR1		r_0615	0	0	0	No	No	No
r_0616	0	0	0	r_0616	0	0	0		r_0616	0	0	0	0	0	0		r_0373	e_0912	BTS1		r_0616	0	0	0	No	No	No
r_0617	0	0	0	r_0617	0	0	0		r_0617	0	0	0	0	0	0		r_0399	e_0273	FAA2		r_0617	0	0	0	No	No	No
r_0618	0	0	0	r_0618	0	0	0		r_0618	0	0	0	0	0	0		r_0400	e_0273	FAA2		r_0618	0	0	0	No	No	No
r_0619	0	0	0	r_0619	0	0	0		r_0619	0	0	0	0	0	0		r_0402	e_0273	FAA2		r_0619	0	0	0	No	No	No
r_0620	0	0	0	r_0620	0	0	0		r_0620	0	0	0	0	0	0		r_0410	e_0273	FAA2		r_0620	0	0	0	No	No	No
r_0621	0	0	0	r_0621	0	0	0		r_0621	0	0	0	0	0	0		r_0412	e_0273	FAA2		r_0621	0	0	0	No	No	No
r_0622	0	0	0	r_0622	0	0	0		r_0622	0	0	0	0	0	0		r_0436	e_0870	HEM15		r_0622	0	0	0	No	No	No
r_0623	0	0	0	r_0623	0	0	0		r_0623	0	0	0	0	0	0		r_0437	e_0256	CYC7		r_0623	0	0	0	No	No	No
r_0624	0	0	0	r_0624	0	0	0		r_0624	0	0	0	0	0	0		r_0437	e_0532	CYC1		r_0624	0	0	0	No	No	No
r_0625	0	0	0	r_0625	0	0	0		r_0625	0	0	0	0	0	0		r_0437	e_0605	CCP1		r_0625	0	0	0	No	No	No
r_0626	0	0	0	r_0626	0	0	0		r_0626	0	0	0	0	0	0		r_0438	e_0001	COX1		r_0626	0	0	0	No	No	No
r_0627	0	0	0	r_0627	0	0	0		r_0627	0	0	0	0	0	0		r_0438	e_0006	COX2		r_0627	0	0	0	No	No	No
r_0628	0	0	0	r_0628	0	0	0		r_0628	0	0	0	0	0	0		r_0438	e_0007	COX3		r_0628	0	0	0	No	No	No
r_0629	0	0	0	r_0629	0	0	0		r_0629	0	0	0	0	0	0		r_0438	e_0136	COX9		r_0629	0	0	0	No	No	No
r_0630	0	0	0	r_0630	0	0	0		r_0630	0	0	0	0	0	0		r_0438	e_0255	CYC7		r_0630	0	0	0	No	No	No
r_0631	0	0	0	r_0631	0	0	0		r_0631	0	0	0	0	0	0		r_0438	e_0346	COX4		r_0631	0	0	0	No	No	No
r_0632	0	0	0	r_0632	0	0	0		r_0632	0	0	0	0	0	0		r_0438	e_0347	COX13		r_0632	0	0	0	No	No	No
r_0633	0	0	0	r_0633	0	0	0		r_0633	0	0	0	0	0	0		r_0438	e_0436	COX6		r_0633	0	0	0	No	No	No
r_0634	0	0	0	r_0634	0	0	0		r_0634	0	0	0	0	0	0		r_0438	e_0475	COX5B		r_0634	0	0	0	No	No	No
r_0635	0	0	0	r_0635	0	0	0		r_0635	0	0	0	0	0	0		r_0438	e_0531	CYC1		r_0635	0	0	0	No	No	No
r_0636	0	0	0	r_0636	0	0	0		r_0636	0	0	0	0	0	0		r_0438	e_0632	COX12		r_0636	0	0	0	No	No	No
r_0637	0	0	0	r_0637	0	0	0		r_0637	0	0	0	0	0	0		r_0438	e_0690	COX8		r_0637	0	0	0	No	No	No
r_0638	0	0	0	r_0638	0	0	0		r_0638	0	0	0	0	0	0		r_0438	e_0752	COX7		r_0638	0	0	0	No	No	No
r_0639	0	0	0	r_0639	0	0	0		r_0639	0	0	0	0	0	0		r_0438	e_0774	COX5A		r_0639	0	0	0	No	No	No
r_0640	0	0	0	r_0640	0	0	0		r_0640	0	0	0	0	0	0		r_0439	e_0004	COB		r_0640	0	0	0	No	No	No
r_0641	0	0	0	r_0641	0	0	0		r_0641	0	0	0	0	0	0		r_0439	e_0028	COR1		r_0641	0	0	0	No	No	No
r_0642	0	0	0	r_0642	0	0	0		r_0642	0	0	0	0	0	0		r_0439	e_0243	QCR7		r_0642	0	0	0	No	No	No
r_0643	0	0	0	r_0643	0	0	0		r_0643	0	0	0	0	0	0		r_0439	e_0250	RIP1		r_0643	0	0	0	No	No	No
r_0644	0	0	0	r_0644	0	0	0		r_0644	0	0	0	0	0	0		r_0439	e_0255	CYC7		r_0644	0	0	0	No	No	No
r_0645	0	0	0	r_0645	0	0	0		r_0645	0	0	0	0	0	0		r_0439	e_0322	QCR6		r_0645	0	0	0	No	No	No
r_0646	0	6.12198e-05	0	r_0646	0	0.000134033	0		r_0646	0	6.12198e-05	0	0	0.000134033	0		r_0439	e_0389	QCR9		r_0646	6.12198e-05	0.000134033	0	No	No	No
r_0647	0	6.12198e-05	0	r_0647	0	0.000134033	0		r_0647	0	6.12198e-05	0	0	0.000134033	0		r_0439	e_0422	QCR10		r_0647	6.12198e-05	0.000134033	0	No	No	No
r_0648	0	6.12198e-05	0	r_0648	3.5876e-05	0.000134033	0		r_0648	0	6.12198e-05	0	3.5876e-05	0.000134033	0		r_0439	e_0514	QCR8		r_0648	6.12198e-05	0.000134033	3.5876e-05	No	No	No
r_0649	0	6.12198e-05	0	r_0649	0	0.000134033	0		r_0649	0	6.12198e-05	0	0	0.000134033	0		r_0439	e_0531	CYC1		r_0649	6.12198e-05	0.000134033	0	No	No	No
r_0650	0	6.12198e-05	0	r_0650	0	0.000134033	0		r_0650	0	6.12198e-05	0	0	0.000134033	0		r_0439	e_0848	CYT1		r_0650	6.12198e-05	0.000134033	0	No	No	No
r_0651	0	6.12198e-05	0	r_0651	0	0.000134033	0		r_0651	0	6.12198e-05	0	0	0.000134033	0		r_0439	e_0978	QCR2		r_0651	6.12198e-05	0.000134033	0	No	No	No
r_0652	0	6.12198e-05	0	r_0652	0	0.000134033	0		r_0652	0	6.12198e-05	0	0	0.000134033	0		r_0440	e_0131	FAD1		r_0652	6.12198e-05	0.000134033	0	No	No	No
r_0653	3.33103e-05	6.12198e-05	0	r_0653	0	0.000134033	0		r_0653	3.33103e-05	6.12198e-05	0	0	0.000134033	0		r_0441	e_0626	LOT6		r_0653	6.12198e-05	0.000134033	3.33103e-05	No	No	No
r_0654	0	6.12198e-05	0	r_0654	0	0.000134033	0		r_0654	0	6.12198e-05	0	0	0.000134033	0		r_0442	e_0626	LOT6		r_0654	6.12198e-05	0.000134033	0	No	No	No
r_0655	0	6.12198e-05	0	r_0655	0	0.000134033	0		r_0655	0	6.12198e-05	0	0	0.000134033	0		r_0443	e_0149	SFA1		r_0655	6.12198e-05	0.000134033	0	No	No	No
r_0656	0	2.7443e-05	0	r_0656	0	9.76552e-05	0		r_0656	0	2.7443e-05	0	0	9.76552e-05	0		r_0445	e_0901	FDH1		r_0656	2.7443e-05	9.76552e-05	0	No	No	No
r_0657	0	2.7443e-05	0	r_0657	0	9.76552e-05	0		r_0657	0	2.7443e-05	0	0	9.76552e-05	0		r_0446	e_0396	ADE3		r_0657	2.7443e-05	9.76552e-05	0	No	No	No
r_0658	0	0.000240126	0	r_0658	0	0.000854483	0		r_0658	0	0.000240126	0	0	0.000854483	0		r_0447	e_0057	MIS1		r_0658	0.000240126	0.000854483	0	No	No	No
r_0659	-0.0053045	-0.00511239	-0.00554462	r_0659	-0.00571307	-0.00502944	-0.00656751		r_0659	-0.0053045	-0.00511239	-0.00554462	-0.00571307	-0.00502944	-0.00656751		r_0448	e_0513	FBP26		r_0659	0.000432227	0.00153807	0.000408569	No	No	No
r_0661	0	3.00745e-06	0	r_0661	0	1.07019e-05	0		r_0661	0	3.00745e-06	0	0	1.07019e-05	0		r_0449	e_0688	FBP1		r_0661	3.00745e-06	1.07019e-05	0	No	No	No
r_0662	0	6.86075e-05	0	r_0662	0	0.000244138	0		r_0662	0	6.86075e-05	0	0	0.000244138	0		r_0450	e_0567	FBA1		r_0662	6.86075e-05	0.000244138	0	No	No	No
r_0663	-0.0169538	1000	-0.0169553	r_0663	-0.0182596	1000	-0.0182651		r_0663	-0.0169538	1000	-0.0169553	-0.0182596	1000	-0.0182651		r_0451	e_0941	FUM1		r_0663	1000.02	1000.02	0.00130583	No	No	No
r_0664	0	0	-1000	r_0664	0	0	-1000		r_0664	0	0	-1000	0	0	-1000		r_0452	e_0940	FUM1		r_0664	1000	1000	0	No	No	No
r_0665	0.0169538	0.0169538	0.0169537	r_0665	0.0182596	0.0182596	0.0182595		r_0665	0.0169538	0.0169538	0.0169537	0.0182596	0.0182596	0.0182595		r_0453	e_0594	URA1		r_0665	3.47953e-08	1.33355e-07	0.00130583	Yes	Yes	Yes
r_0666	0	0	0	r_0666	0	0	0		r_0666	0	0	0	0	0	0		r_0454	e_0262	FRD1		r_0666	0	0	0	No	No	No
r_0667	0.00120542	0.00121205	0.00120541	r_0667	0.00129826	0.00130672	0.00129825		r_0667	0.00120542	0.00121205	0.00120541	0.00129826	0.00130672	0.00129825		r_0455	e_0261	FRD1		r_0667	6.63352e-06	8.47298e-06	9.2845e-05	Yes	Yes	Yes
r_0668	0	0	0	r_0668	0	0	0		r_0668	0	0	0	0	0	0		r_0457	e_0672	ECM38		r_0668	0	0	0	No	No	No
r_0669	0.0169538	0.0169554	0.0169537	r_0669	0.0182596	0.0182655	0.0182595		r_0669	0.0169538	0.0169554	0.0169537	0.0182596	0.0182655	0.0182595		r_0458	e_0041	GAL1		r_0669	1.6851e-06	5.99637e-06	0.00130583	Yes	Yes	Yes
r_0670	0	6.36096e-06	0	r_0670	0	2.26353e-05	0		r_0670	0	6.36096e-06	0	0	2.26353e-05	0		r_0459	e_0039	GAL7		r_0670	6.36096e-06	2.26353e-05	0	No	No	No
r_0671	0.0151238	0.0151242	0.0151238	r_0671	0	0	0		r_0671	0.0151238	0.0151242	0.0151238	0	0	0		r_0460	e_0505	GSH1		r_0671	4.07973e-07	0	0.0151238	Yes	Yes	Yes
r_0672	0	0	-1000	r_0672	0	0	-1000		r_0672	0	0	-1000	0	0	-1000		r_0462	e_0515	ERG20		r_0672	1000	1000	0	No	No	No
r_0673	0	1000	0	r_0673	0	1000	0		r_0673	0	1000	0	0	1000	0		r_0463	e_0977	GDB1		r_0673	1000	1000	0	No	No	No
r_0674	0	0	-0.000192101	r_0674	0	0	-0.000683587		r_0674	0	0	-0.000192101	0	0	-0.000683587		r_0464	e_0473	SGA1		r_0674	0.000192101	0.000683587	0	No	No	No
r_0675	0	0	0	r_0675	0	0	0		r_0675	0	0	0	0	0	0		r_0466	e_0792	ZWF1		r_0675	0	0	0	No	No	No
r_0676	0	0	0	r_0676	0	0	0		r_0676	0	0	0	0	0	0		r_0467	e_0079	PGI1		r_0676	0	0	0	No	No	No
r_0678	0.0251799	0.0251814	0.0251799	r_0678	0.0271194	0.0271247	0.0271192		r_0678	0.0251799	0.0251814	0.0251799	0.0271194	0.0271247	0.0271192		r_0468	e_0208	PRO1		r_0678	1.56434e-06	5.56667e-06	0.00193944	Yes	Yes	Yes
r_0679	0	1.74637e-05	0	r_0679	0	6.21442e-05	0		r_0679	0	1.74637e-05	0	0	6.21442e-05	0		r_0469	e_0751	GAD1		r_0679	1.74637e-05	6.21442e-05	0	No	No	No
r_0680	0	1.74637e-05	0	r_0680	0	6.21442e-05	0		r_0680	0	1.74637e-05	0	0	6.21442e-05	0		r_0470	e_0160	GDH2		r_0680	1.74637e-05	6.21442e-05	0	No	No	No
r_0681	0	0	0	r_0681	0	0	0		r_0681	0	0	0	0	0	0		r_0471	e_0016	GDH3		r_0681	0	0	0	No	No	No
r_0682	0	0	0	r_0682	0	0	0		r_0682	0	0	0	0	0	0		r_0471	e_0899	GDH1		r_0682	0	0	0	No	No	No
r_0683	0	0	0	r_0683	0	0	0		r_0683	0	0	0	0	0	0		r_0472	e_0150	GLT1		r_0683	0	0	0	No	No	No
r_0687	0	0	0	r_0687	0	0	0		r_0687	0	0	0	0	0	0		r_0473	e_0891	PRO2		r_0687	0	0	0	No	No	No
r_0688	0	1.62798e-05	0	r_0688	0	5.79311e-05	0		r_0688	0	1.62798e-05	0	0	5.79311e-05	0		r_0476	e_0955	GLN1		r_0688	1.62798e-05	5.79311e-05	0	No	No	No
r_0689	0	3.31209e-05	0	r_0689	0	0.00011786	0		r_0689	0	3.31209e-05	0	0	0.00011786	0		r_0477	e_0573	GFA1		r_0689	3.31209e-05	0.00011786	0	No	No	No
r_0690	0	0	0	r_0690	0	0	0		r_0690	0	0	0	0	0	0		r_0478	e_0867	GLN4		r_0690	0	0	0	No	No	No
r_0691	0	0	0	r_0691	0	0	0		r_0691	0	0	0	0	0	0		r_0479	e_0353	GUS1		r_0691	0	0	0	No	No	No
r_0692	0.0163731	0.0164211	0	r_0692	0.0176342	0.017805	0		r_0692	0.0163731	0.0164211	0	0.0176342	0.017805	0		r_0480	e_0822	MSE1		r_0692	0.0164211	0.017805	0.00126111	No	No	No
r_0693	0	0.0164211	0	r_0693	0	0.017805	0		r_0693	0	0.0164211	0	0	0.017805	0		r_0481	e_0104	GRX1		r_0693	0.0164211	0.017805	0	No	No	No
r_0694	0.0151238	0.0151301	0.0151238	r_0694	0	2.26353e-05	0		r_0694	0.0151238	0.0151301	0.0151238	0	2.26353e-05	0		r_0481	e_0181	GRX3		r_0694	6.36096e-06	2.26353e-05	0.0151238	Yes	Yes	Yes
r_0695	0	1.11234e-06	0	r_0695	0	3.95823e-06	0		r_0695	0	1.11234e-06	0	0	3.95823e-06	0		r_0481	e_0242	GRX2		r_0695	1.11234e-06	3.95823e-06	0	No	No	No
r_0696	0	1.62798e-05	0	r_0696	0	5.79311e-05	0		r_0696	0	1.62798e-05	0	0	5.79311e-05	0		r_0481	e_0304	GRX4		r_0696	1.62798e-05	5.79311e-05	0	No	No	No
r_0697	0	1.92101e-05	0	r_0697	0	6.83587e-05	0		r_0697	0	1.92101e-05	0	0	6.83587e-05	0		r_0481	e_0915	GLR1		r_0697	1.92101e-05	6.83587e-05	0	No	No	No
r_0698	0.000602664	0.00060598	0.000602663	r_0698	0.000649083	0.000653315	0.000649079		r_0698	0.000602664	0.00060598	0.000602663	0.000649083	0.000653315	0.000649079		r_0482	e_0910	GRX5		r_0698	3.31676e-06	4.23649e-06	4.64191e-05	Yes	Yes	Yes
r_0699	0	1000	-1000	r_0699	0	1000	-1000		r_0699	0	1000	-1000	0	1000	-1000		r_0482	e_0916	GLR1		r_0699	2000	2000	0	No	No	No
r_0700	-0.0260773	1000	-1000	r_0700	-0.0280859	1000	-1000		r_0700	-0.0260773	1000	-1000	-0.0280859	1000	-1000		r_0483	e_0086	GPX2		r_0700	2000	2000	0.00200856	No	No	No
r_0701	0.0260773	0.0260773	0.0260773	r_0701	0.0280859	0.0280859	0.0280857		r_0701	0.0260773	0.0260773	0.0260773	0.0280859	0.0280859	0.0280857		r_0483	e_0104	GRX1		r_0701	5.35201e-08	2.05119e-07	0.00200856	Yes	Yes	Yes
r_0702	0	0	0	r_0702	0	0	0		r_0702	0	0	0	0	0	0		r_0483	e_0242	GRX2		r_0702	0	0	0	No	No	No
r_0703	0	0	0	r_0703	0	0	0		r_0703	0	0	0	0	0	0		r_0483	e_0490	HYR1		r_0703	0	0	0	No	No	No
r_0704	0	0	0	r_0704	0	0	0		r_0704	0	0	0	0	0	0		r_0483	e_0563	GPX1		r_0704	0	0	0	No	No	No
r_0705	0	0	0	r_0705	0	0	0		r_0705	0	0	0	0	0	0		r_0484	e_0910	GRX5		r_0705	0	0	0	No	No	No
r_0706	0	0	0	r_0706	0	0	0		r_0706	0	0	0	0	0	0		r_0485	e_0823	GSH2		r_0706	0	0	0	No	No	No
r_0707	0	0	0	r_0707	0	0	0		r_0707	0	0	0	0	0	0		r_0486	e_0392	TDH3		r_0707	0	0	0	No	No	No
r_0708	0	0	0	r_0708	0	0	0		r_0708	0	0	0	0	0	0		r_0486	e_0495	TDH1		r_0708	0	0	0	No	No	No
r_0711	0.0251799	0.0251799	0.0251799	r_0711	0.0271194	0.0271194	0.0271192		r_0711	0.0251799	0.0251799	0.0251799	0.0271194	0.0271194	0.0271192		r_0486	e_0525	TDH2		r_0711	5.16783e-08	1.9806e-07	0.00193944	Yes	Yes	Yes
r_0712	0	0	0	r_0712	0	0	0		r_0712	0	0	0	0	0	0		r_0487	e_1051	GCY1		r_0712	0	0	0	No	No	No
r_0713	0.0896349	1000	0.0894426	r_0713	0.0965389	1000	0.0958546		r_0713	0.0896349	1000	0.0894426	0.0965389	1000	0.0958546		r_0488	e_0420	GUT1		r_0713	999.911	999.904	0.00690396	No	No	No
r_0714	-0.0263428	-0.0261507	-1000	r_0714	-0.0609492	-0.0602652	-1000		r_0714	-0.0263428	-0.0261507	-1000	-0.0609492	-0.0602652	-1000		r_0489	e_0288	HOR2		r_0714	999.974	999.94	0.0346064	No	No	No
r_0715	0	0	-1.32712e-05	r_0715	0	0	-4.51753e-05		r_0715	0	0	-1.32712e-05	0	0	-4.51753e-05		r_0489	e_0466	RHR2		r_0715	1.32712e-05	4.51753e-05	0	No	No	No
r_0716	0	2.13446e-05	0	r_0716	0	7.59541e-05	0		r_0716	0	2.13446e-05	0	0	7.59541e-05	0		r_0490	e_0480	GUT2		r_0716	2.13446e-05	7.59541e-05	0	No	No	No
r_0717	0	9.96633e-06	0	r_0717	0	3.54649e-05	0		r_0717	0	9.96633e-06	0	0	3.54649e-05	0		r_0491	e_0129	GPD1		r_0717	9.96633e-06	3.54649e-05	0	No	No	No
r_0718	0	9.60505e-05	0	r_0718	0	0.000341793	0		r_0718	0	9.60505e-05	0	0	0.000341793	0		r_0491	e_0827	GPD2		r_0718	9.60505e-05	0.000341793	0	No	No	No
r_0719	0	0.000160084	0	r_0719	0	0.000569655	0		r_0719	0	0.000160084	0	0	0.000569655	0		r_0492	e_0828	GPD2		r_0719	0.000160084	0.000569655	0	No	No	No
r_0721	0	0	0	r_0721	0	0	0		r_0721	0	0	0	0	0	0		r_0497	e_0920	GDE1		r_0721	0	0	0	No	No	No
r_0722	0.0711171	0.0711174	0.0711151	r_0722	0.0765948	0.0765958	0.0765877		r_0722	0.0711171	0.0711174	0.0711151	0.0765948	0.0765958	0.0765877		r_0499	e_0231	ADE8		r_0722	2.26579e-06	8.06274e-06	0.00547766	Yes	Yes	Yes
r_0723	-0.0711171	-0.0711151	-0.0711174	r_0723	-0.0765948	-0.0765877	-0.0765958		r_0723	-0.0711171	-0.0711151	-0.0711174	-0.0765948	-0.0765877	-0.0765958		r_0501	e_0012	GCV3		r_0723	2.26579e-06	8.06274e-06	0.00547766	Yes	Yes	Yes
r_0724	0	9.60505e-05	0	r_0724	0	0.000341793	0		r_0724	0	9.60505e-05	0	0	0.000341793	0		r_0501	e_0167	GCV1		r_0724	9.60505e-05	0.000341793	0	No	No	No
r_0725	1.17984	1.17991	1.17965	r_0725	1.19094	1.19119	1.19028		r_0725	1.17984	1.17991	1.17965	1.19094	1.19119	1.19028		r_0501	e_0311	LPD1		r_0725	0.000257073	0.000912459	0.011102	Yes	Yes	Yes
r_0726	0.00173383	0.00175129	0.00172166	r_0726	0.00186737	0.0019295	0.00182409		r_0726	0.00173383	0.00175129	0.00172166	0.00186737	0.0019295	0.00182409		r_0501	e_0741	GCV2		r_0726	2.9622e-05	0.000105409	0.000133545	Yes	Yes	Yes
r_0727	0.00619442	0.00619833	0.00618225	r_0727	0.00667153	0.00668218	0.00662822		r_0727	0.00619442	0.00619833	0.00618225	0.00667153	0.00668218	0.00662822		r_0502	e_0638	SHM2		r_0727	1.60819e-05	5.39558e-05	0.000477114	Yes	Yes	Yes
r_0728	0	0	0	r_0728	0	0	0		r_0728	0	0	0	0	0	0		r_0503	e_0091	SHM1		r_0728	0	0	0	No	No	No
r_0729	0.0044606	0.0044606	0.00446059	r_0729	0.00480416	0.00480416	0.00480413		r_0729	0.0044606	0.0044606	0.00446059	0.00480416	0.00480416	0.00480413		r_0504	e_0012	GCV3		r_0729	9.15476e-09	3.50861e-08	0.000343569	Yes	Yes	Yes
r_0730	0	0	0	r_0730	0	0	0		r_0730	0	0	0	0	0	0		r_0504	e_0167	GCV1		r_0730	0	0	0	No	No	No
r_0731	0	0.000106723	0	r_0731	0	0.00037977	0		r_0731	0	0.000106723	0	0	0.00037977	0		r_0504	e_0311	LPD1		r_0731	0.000106723	0.00037977	0	No	No	No
r_0732	1.17984	1.17991	1.17965	r_0732	1.19094	1.19119	1.19028		r_0732	1.17984	1.17991	1.17965	1.19094	1.19119	1.19028		r_0504	e_0741	GCV2		r_0732	0.000257073	0.000912459	0.011102	Yes	Yes	Yes
r_0733	0	9.60505e-05	0	r_0733	0	0.000341793	0		r_0733	0	9.60505e-05	0	0	0.000341793	0		r_0505	e_0012	GCV3		r_0733	9.60505e-05	0.000341793	0	No	No	No
r_0734	0	0	0	r_0734	0	0	0		r_0734	0	0	0	0	0	0		r_0505	e_0167	GCV1		r_0734	0	0	0	No	No	No
r_0735	0	6.40337e-05	0	r_0735	0	0.000227862	0		r_0735	0	6.40337e-05	0	0	0.000227862	0		r_0505	e_0185	KGD2		r_0735	6.40337e-05	0.000227862	0	No	No	No
r_0736	0.00361625	0.00363614	0.00355221	r_0736	0.00389478	0.00392017	0.00366689		r_0736	0.00361625	0.00363614	0.00355221	0.00389478	0.00392017	0.00366689		r_0505	e_0311	LPD1		r_0736	8.39342e-05	0.000253281	0.000278535	Yes	Yes	Yes
r_0737	0	6.40337e-05	0	r_0737	0	0.000227862	0		r_0737	0	6.40337e-05	0	0	0.000227862	0		r_0505	e_0477	KGD1		r_0737	6.40337e-05	0.000227862	0	No	No	No
r_0738	0	6.40337e-05	0	r_0738	0	0.000227862	0		r_0738	0	6.40337e-05	0	0	0.000227862	0		r_0505	e_0741	GCV2		r_0738	6.40337e-05	0.000227862	0	No	No	No
r_0739	0.00361625	0.00363614	0.00361624	r_0739	0.00389478	0.00392017	0.00389476		r_0739	0.00361625	0.00363614	0.00361624	0.00389478	0.00392017	0.00389476		r_0506	e_0012	GCV3		r_0739	1.99006e-05	2.54189e-05	0.000278535	Yes	Yes	Yes
r_0747	3.79107e-05	3.83512e-05	1.32822e-05	r_0747	4.08307e-05	4.23982e-05	0		r_0747	3.79107e-05	3.83512e-05	1.32822e-05	4.08307e-05	4.23982e-05	0		r_0506	e_0167	GCV1		r_0747	2.50689e-05	4.23982e-05	2.92e-06	No	No	No
r_0748	0	2.25118e-05	0	r_0748	0	4.02678e-05	0		r_0748	0	2.25118e-05	0	0	4.02678e-05	0		r_0506	e_0311	LPD1		r_0748	2.25118e-05	4.02678e-05	0	No	No	No
r_0749	0	2.46283e-05	0	r_0749	0	4.16531e-05	0		r_0749	0	2.46283e-05	0	0	4.16531e-05	0		r_0506	e_0741	GCV2		r_0749	2.46283e-05	4.16531e-05	0	No	No	No
r_0750	0	1.17613e-05	0	r_0750	0	3.95951e-05	0		r_0750	0	1.17613e-05	0	0	3.95951e-05	0		r_0507	e_0012	GCV3		r_0750	1.17613e-05	3.95951e-05	0	No	No	No
r_0751	0	2.46283e-05	0	r_0751	0	4.16531e-05	0		r_0751	0	2.46283e-05	0	0	4.16531e-05	0		r_0507	e_0167	GCV1		r_0751	2.46283e-05	4.16531e-05	0	No	No	No
r_0752	0	1.17613e-05	0	r_0752	0	3.95951e-05	0		r_0752	0	1.17613e-05	0	0	3.95951e-05	0		r_0507	e_0311	LPD1		r_0752	1.17613e-05	3.95951e-05	0	No	No	No
r_0753	0	1.23142e-05	0	r_0753	0	4.09336e-05	0		r_0753	0	1.23142e-05	0	0	4.09336e-05	0		r_0507	e_0741	GCV2		r_0753	1.23142e-05	4.09336e-05	0	No	No	No
r_0754	0	7.95999e-06	0	r_0754	0	2.83254e-05	0		r_0754	0	7.95999e-06	0	0	2.83254e-05	0		r_0508	e_0012	GCV3		r_0754	7.95999e-06	2.83254e-05	0	No	No	No
r_0755	0	8.20945e-06	0	r_0755	0	2.92131e-05	0		r_0755	0	8.20945e-06	0	0	2.92131e-05	0		r_0508	e_0167	GCV1		r_0755	8.20945e-06	2.92131e-05	0	No	No	No
r_0756	0	6.01569e-06	0	r_0756	0	2.14067e-05	0		r_0756	0	6.01569e-06	0	0	2.14067e-05	0		r_0508	e_0311	LPD1		r_0756	6.01569e-06	2.14067e-05	0	No	No	No
r_0757	0.000316342	0.000344251	0.000279506	r_0757	0.000340708	0.000438863	0.000292287		r_0757	0.000316342	0.000344251	0.000279506	0.000340708	0.000438863	0.000292287		r_0508	e_0741	GCV2		r_0757	6.47446e-05	0.000146576	2.43657e-05	No	No	No
r_0758	0.000283032	0.000284172	0.000279506	r_0758	0.000304832	0.000308889	0.000292287		r_0758	0.000283032	0.000284172	0.000279506	0.000304832	0.000308889	0.000292287		r_0509	e_0012	GCV3		r_0758	4.66553e-06	1.66022e-05	2.18e-05	Yes	Yes	Yes
r_0759	0.0286288	0.0286578	0.0284366	r_0759	0.0308338	0.0309372	0.03015		r_0759	0.0286288	0.0286578	0.0284366	0.0308338	0.0309372	0.03015		r_0509	e_0167	GCV1		r_0759	0.000221207	0.00078716	0.00220508	Yes	Yes	Yes
r_0760	8.79802e-08	8.798e-08	8.798e-08	r_0760	9.47567e-08	9.4756e-08	9.4756e-08		r_0760	8.79802e-08	8.798e-08	8.798e-08	9.47567e-08	9.4756e-08	9.4756e-08		r_0509	e_0311	LPD1		r_0760	0	0	6.77651e-09	Yes	Yes	Yes
r_0761	0	0	0	r_0761	0	0	0		r_0761	0	0	0	0	0	0		r_0509	e_0741	GCV2		r_0761	0	0	0	No	No	No
r_0762	0.0151238	0.0151301	0.0151238	r_0762	0	2.26353e-05	0		r_0762	0.0151238	0.0151301	0.0151238	0	2.26353e-05	0		r_0510	e_0317	GSY1		r_0762	6.36096e-06	2.26353e-05	0.0151238	Yes	Yes	Yes
r_0763	0	5.5617e-07	0	r_0763	0	1.97912e-06	0		r_0763	0	5.5617e-07	0	0	1.97912e-06	0		r_0510	e_0510	GLG2		r_0763	5.5617e-07	1.97912e-06	0	No	No	No
r_0764	0	0	0	r_0764	0	0	0		r_0764	0	0	0	0	0	0		r_0510	e_0603	GLG1		r_0764	0	0	0	No	No	No
r_0765	0	0.000106723	0	r_0765	0	0	0		r_0765	0	0.000106723	0	0	0	0		r_0510	e_0667	GSY2		r_0765	0.000106723	0	0	No	No	No
r_0766	0	0	0	r_0766	0	0	0		r_0766	0	0	0	0	0	0		r_0511	e_0974	GPH1		r_0766	0	0	0	No	No	No
r_0767	0	0	0	r_0767	0	0	0		r_0767	0	0	0	0	0	0		r_0512	e_0064	GRS1		r_0767	0	0	0	No	No	No
r_0768	0.0151238	0.0151242	0.0151238	r_0768	0	0	0		r_0768	0.0151238	0.0151242	0.0151238	0	0	0		r_0512	e_0963	GRS2		r_0768	4.07973e-07	0	0.0151238	Yes	Yes	Yes
r_0769	0	0	0	r_0769	0	0	0		r_0769	0	0	0	0	0	0		r_0514	e_0746	GUA1		r_0769	0	0	0	No	No	No
r_0770	0	3.81018	0	r_0770	0	3.86354	0		r_0770	0	3.81018	0	0	3.86354	0		r_0518	e_0758	GPI12		r_0770	3.81018	3.86354	0	No	No	No
r_0771	0.0151238	0.0151242	0.015017	r_0771	0	0	0		r_0771	0.0151238	0.0151242	0.015017	0	0	0		r_0519	e_0108	PBN1		r_0771	0.000107131	0	0.0151238	Yes	Yes	Yes
r_0772	0	0	0	r_0772	0	0	0		r_0772	0	0	0	0	0	0		r_0519	e_0527	GPI14		r_0772	0	0	0	No	No	No
r_0773	0	3.81018	0	r_0773	0	3.86354	0		r_0773	0	3.81018	0	0	3.86354	0		r_0520	e_0583	MCD4		r_0773	3.81018	3.86354	0	No	No	No
r_0774	0	0	0	r_0774	0	0	0		r_0774	0	0	0	0	0	0		r_0521	e_0036	GPI18		r_0774	0	0	0	No	No	No
r_0775	0	0	0	r_0775	0	0	0		r_0775	0	0	0	0	0	0		r_0522	e_0341	GPI10		r_0775	0	0	0	No	No	No
r_0781	0	0	0	r_0781	0	0	0		r_0781	0	0	0	0	0	0		r_0523	e_0209	GPI11		r_0781	0	0	0	No	No	No
r_0782	0	0	0	r_0782	0	0	0		r_0782	0	0	0	0	0	0		r_0523	e_0618	GPI13		r_0782	0	0	0	No	No	No
r_0783	0	0	0	r_0783	0	0	0		r_0783	0	0	0	0	0	0		r_0524	e_0410	FOL2		r_0783	0	0	0	No	No	No
r_0784	0	0	0	r_0784	0	0	0		r_0784	0	0	0	0	0	0		r_0525	e_0025	RIB1		r_0784	0	0	0	No	No	No
r_0785	0.0151238	0.0151242	0.0151238	r_0785	0	0	0		r_0785	0.0151238	0.0151242	0.0151238	0	0	0		r_0526	e_0161	GUD1		r_0785	4.07973e-07	0	0.0151238	Yes	Yes	Yes
r_0786	0.0151238	0.0151242	0.0151238	r_0786	0	0	0		r_0786	0.0151238	0.0151242	0.0151238	0	0	0		r_0527	e_0226	HPT1		r_0786	4.07973e-07	0	0.0151238	Yes	Yes	Yes
r_0787	0	0	0	r_0787	0	0	0		r_0787	0	0	0	0	0	0		r_0528	e_0234	GUK1		r_0787	0	0	0	No	No	No
r_0788	0	4.80253e-05	0	r_0788	0	0.000170897	0		r_0788	0	4.80253e-05	0	0	0.000170897	0		r_0529	e_0234	GUK1		r_0788	4.80253e-05	0.000170897	0	No	No	No
r_0789	0	4.80253e-05	0	r_0789	0	0.000170897	0		r_0789	0	4.80253e-05	0	0	0.000170897	0		r_0530	e_0222	ARH1		r_0789	4.80253e-05	0.000170897	0	No	No	No
r_0790	0	4.80253e-05	0	r_0790	0	0.000170897	0		r_0790	0	4.80253e-05	0	0	0.000170897	0		r_0530	e_0301	COX15		r_0790	4.80253e-05	0.000170897	0	No	No	No
r_0791	0	0	0	r_0791	0	0	0		r_0791	0	0	0	0	0	0		r_0530	e_0938	YAH1		r_0791	0	0	0	No	No	No
r_0792	0.00308946	0.00317079	0.00305038	r_0792	0.00332742	0.00353416	0.00318997		r_0792	0.00308946	0.00317079	0.00305038	0.00332742	0.00353416	0.00318997		r_0531	e_0927	COX10		r_0792	0.000120409	0.000344193	0.00023796	Yes	No	No
r_0793	0	1.96022e-05	0	r_0793	0	6.97537e-05	0		r_0793	0	1.96022e-05	0	0	6.97537e-05	0		r_0532	e_0191	COQ4		r_0793	1.96022e-05	6.97537e-05	0	No	No	No
r_0795	0	6.40337e-05	0	r_0795	0	0.000227862	0		r_0795	0	6.40337e-05	0	0	0.000227862	0		r_0532	e_0339	COQ8		r_0795	6.40337e-05	0.000227862	0	No	No	No
r_0796	0.000298253	0.000346277	0	r_0796	0	0.000492119	0		r_0796	0.000298253	0.000346277	0	0	0.000492119	0		r_0532	e_0406	COQ6		r_0796	0.000346277	0.000492119	0.000298253	No	No	No
r_0797	0	2.7443e-05	0	r_0797	0	9.76552e-05	0		r_0797	0	2.7443e-05	0	0	9.76552e-05	0		r_0532	e_0660	COQ9		r_0797	2.7443e-05	9.76552e-05	0	No	No	No
r_0798	0	4.80253e-05	0	r_0798	0	0.000170897	0		r_0798	0	4.80253e-05	0	0	0.000170897	0		r_0532	e_0713	COQ5		r_0798	4.80253e-05	0.000170897	0	No	No	No
r_0799	0	1.00053e-06	0	r_0799	0	3.56035e-06	0		r_0799	0	1.00053e-06	0	0	3.56035e-06	0		r_0532	e_0835	COQ3		r_0799	1.00053e-06	3.56035e-06	0	No	No	No
r_0800	0.0965249	0.0965887	0.0965229	r_0800	0.0876709	0.0878981	0.0876637		r_0800	0.0965249	0.0965887	0.0965229	0.0876709	0.0878981	0.0876637		r_0532	e_0858	CAT5		r_0800	6.58589e-05	0.000234357	0.00885402	Yes	Yes	Yes
r_0801	0	4.80253e-05	0	r_0801	0	0.000170897	0		r_0801	0	4.80253e-05	0	0	0.000170897	0		r_0533	e_0325	HXK1		r_0801	4.80253e-05	0.000170897	0	No	No	No
r_0802	0	0	0	r_0802	0	0	0		r_0802	0	0	0	0	0	0		r_0533	e_0355	HXK2		r_0802	0	0	0	No	No	No
r_0803	0	2.7443e-05	0	r_0803	0	9.76552e-05	0		r_0803	0	2.7443e-05	0	0	9.76552e-05	0		r_0534	e_0106	GLK1		r_0803	2.7443e-05	9.76552e-05	0	No	No	No
r_0804	0	4.80253e-05	0	r_0804	0	0.000170897	0		r_0804	0	4.80253e-05	0	0	0.000170897	0		r_0534	e_0325	HXK1		r_0804	4.80253e-05	0.000170897	0	No	No	No
r_0805	0	4.80253e-05	0	r_0805	0	0.000170897	0		r_0805	0	4.80253e-05	0	0	0.000170897	0		r_0534	e_0355	HXK2		r_0805	4.80253e-05	0.000170897	0	No	No	No
r_0806	0	7.38244e-05	0	r_0806	0	0.000198683	0		r_0806	0	7.38244e-05	0	0	0.000198683	0		r_0535	e_0325	HXK1		r_0806	7.38244e-05	0.000198683	0	No	No	No
r_0807	0	4.80253e-05	0	r_0807	0	0.000170897	0		r_0807	0	4.80253e-05	0	0	0.000170897	0		r_0535	e_0355	HXK2		r_0807	4.80253e-05	0.000170897	0	No	No	No
r_0810	0	0	0	r_0810	0	0	0		r_0810	0	0	0	0	0	0		r_0536	e_0103	HIS4		r_0810	0	0	0	No	No	No
r_0811	0.251817	0.25188	0.251816	r_0811	0.271213	0.271439	0.271211		r_0811	0.251817	0.25188	0.251816	0.271213	0.271439	0.271211		r_0537	e_0320	HIS2		r_0811	6.40337e-05	0.000227862	0.0193957	Yes	Yes	Yes
r_0812	0	0	0	r_0812	0	0	0		r_0812	0	0	0	0	0	0		r_0538	e_0476	HIS5		r_0812	0	0	0	No	No	No
r_0813	0.00504126	0.00504139	0.00499323	r_0813	0.00542956	0.00543758	0.00525862		r_0813	0.00504126	0.00504139	0.00499323	0.00542956	0.00543758	0.00525862		r_0539	e_0953	HTS1		r_0813	4.81613e-05	0.000178958	0.000388294	Yes	Yes	Yes
r_0815	0	0	0	r_0815	0	0	0		r_0815	0	0	0	0	0	0		r_0540	e_0954	HTS1		r_0815	0	0	0	No	No	No
r_0816	0.0141384	0.0141476	0.0141384	r_0816	0.0152274	0.0152602	0.0152273		r_0816	0.0141384	0.0141476	0.0141384	0.0152274	0.0152602	0.0152273		r_0541	e_0047	HMT1		r_0816	9.23563e-06	3.28647e-05	0.00108899	Yes	Yes	Yes
r_0817	0	2.10637e-06	0	r_0817	0	7.49547e-06	0		r_0817	0	2.10637e-06	0	0	7.49547e-06	0		r_0542	e_0196	LYS4		r_0817	2.10637e-06	7.49547e-06	0	No	No	No
r_0818	0.0286288	0.0286578	0.0284366	r_0818	0.0308338	0.0309372	0.03015		r_0818	0.0286288	0.0286578	0.0284366	0.0308338	0.0309372	0.03015		r_0543	e_0146	LYS21		r_0818	0.000221207	0.00078716	0.00220508	Yes	Yes	Yes
r_0819	0.0144903	0.0145194	0.0142982	r_0819	0.0156064	0.0157099	0.0149227		r_0819	0.0144903	0.0145194	0.0142982	0.0156064	0.0157099	0.0149227		r_0543	e_0154	LYS20		r_0819	0.000221207	0.00078716	0.00111609	Yes	Yes	Yes
r_0820	-0.00973061	-0.00973059	-0.00973159	r_0820	-0.0104801	-0.01048	-0.0104836		r_0820	-0.00973061	-0.00973059	-0.00973159	-0.0104801	-0.01048	-0.0104836		r_0544	e_0625	MHT1		r_0820	1.00053e-06	3.56035e-06	0.000749482	Yes	Yes	Yes
r_0821	0.00973061	0.00973159	0.00973059	r_0821	0.0104801	0.0104836	0.01048		r_0821	0.00973061	0.00973159	0.00973059	0.0104801	0.0104836	0.01048		r_0544	e_0945	SAM4		r_0821	1.00053e-06	3.56035e-06	0.000749482	Yes	Yes	Yes
r_0831	7.03841e-07	9.67544e-05	0	r_0831	7.58054e-07	0.000342551	0		r_0831	7.03841e-07	9.67544e-05	0	7.58054e-07	0.000342551	0		r_0545	e_0472	LYS12		r_0831	9.67544e-05	0.000342551	5.42121e-08	No	No	No
r_0832	7.03841e-07	9.67544e-05	0	r_0832	7.58054e-07	0.000342551	0		r_0832	7.03841e-07	9.67544e-05	0	7.58054e-07	0.000342551	0		r_0546	e_0548	HOM6		r_0832	9.67544e-05	0.000342551	5.42121e-08	No	No	No
r_0841	0	1.4777e-05	0	r_0841	0	5.25836e-05	0		r_0841	0	1.4777e-05	0	0	5.25836e-05	0		r_0547	e_0548	HOM6		r_0841	1.4777e-05	5.25836e-05	0	No	No	No
r_0842	0	0	0	r_0842	0	0	0		r_0842	0	0	0	0	0	0		r_0548	e_0428	THR1		r_0842	0	0	0	No	No	No
r_0843	0	9.33436e-07	0	r_0843	0	3.32161e-06	0		r_0843	0	9.33436e-07	0	0	3.32161e-06	0		r_0549	e_0799	MET2		r_0843	9.33436e-07	3.32161e-06	0	No	No	No
r_0844	0	2.7443e-05	0	r_0844	0	9.76552e-05	0		r_0844	0	2.7443e-05	0	0	9.76552e-05	0		r_0550	e_0233	TSA2		r_0844	2.7443e-05	9.76552e-05	0	No	No	No
r_0845	0	2.7443e-05	0	r_0845	0	9.76552e-05	0		r_0845	0	2.7443e-05	0	0	9.76552e-05	0		r_0550	e_0398	TRX2		r_0845	2.7443e-05	9.76552e-05	0	No	No	No
r_0847	0	2.7443e-05	0	r_0847	0	9.76552e-05	0		r_0847	0	2.7443e-05	0	0	9.76552e-05	0		r_0551	e_0029	PRX1		r_0847	2.7443e-05	9.76552e-05	0	No	No	No
r_0848	0	2.7443e-05	0	r_0848	0	9.76552e-05	0		r_0848	0	2.7443e-05	0	0	9.76552e-05	0		r_0551	e_0124	TRX3		r_0848	2.7443e-05	9.76552e-05	0	No	No	No
r_0849	0	2.7443e-05	0	r_0849	0	9.76552e-05	0		r_0849	0	2.7443e-05	0	0	9.76552e-05	0		r_0552	e_0400	TRX2		r_0849	2.7443e-05	9.76552e-05	0	No	No	No
r_0850	0	2.7443e-05	0	r_0850	0	9.76552e-05	0		r_0850	0	2.7443e-05	0	0	9.76552e-05	0		r_0552	e_0645	AHP1		r_0850	2.7443e-05	9.76552e-05	0	No	No	No
r_0851	-0.0370221	1000	-1000	r_0851	-0.0561623	1000	-1000		r_0851	-0.0370221	1000	-1000	-0.0561623	1000	-1000		r_0553	e_0202	GLO2		r_0851	2000	2000	0.0191402	No	No	No
r_0852	0.0117805	0.0117805	0.0117805	r_0852	0.0126879	0.0126879	0.0126878		r_0852	0.0117805	0.0117805	0.0117805	0.0126879	0.0126879	0.0126878		r_0554	e_0846	GLO4		r_0852	2.41779e-08	9.26634e-08	0.000907375	Yes	Yes	Yes
r_0853	0	0	0	r_0853	0	0	0		r_0853	0	0	0	0	0	0		r_0555	e_0811	COQ2		r_0853	0	0	0	No	No	No
r_0854	0	1.2097e-06	0	r_0854	0	4.3047e-06	0		r_0854	0	1.2097e-06	0	0	4.3047e-06	0		r_0556	e_0933	THI6		r_0854	1.2097e-06	4.3047e-06	0	No	No	No
r_0855	0.023833	0.0238353	0.0238329	r_0855	0.00937996	0.00938827	0.0093799		r_0855	0.023833	0.0238353	0.0238329	0.00937996	0.00938827	0.0093799		r_0557	e_0158	HEM3		r_0855	2.35418e-06	8.37729e-06	0.014453	Yes	Yes	Yes
r_0882	8.79802e-08	8.798e-08	8.798e-08	r_0882	9.47567e-08	9.4756e-08	9.4756e-08		r_0882	8.79802e-08	8.798e-08	8.798e-08	9.47567e-08	9.4756e-08	9.4756e-08		r_0558	e_0697	HMG2		r_0882	0	0	6.77651e-09	Yes	Yes	Yes
r_0883	0.00504126	0.00505341	0.00504125	r_0883	0.00542956	0.00547278	0.00542952		r_0883	0.00504126	0.00505341	0.00504125	0.00542956	0.00547278	0.00542952		r_0558	e_0708	HMG1		r_0883	1.21583e-05	4.3265e-05	0.000388294	Yes	Yes	Yes
r_0884	0	4.80253e-05	0	r_0884	0	0.000170897	0		r_0884	0	4.80253e-05	0	0	0.000170897	0		r_0559	e_0716	ERG13		r_0884	4.80253e-05	0.000170897	0	No	No	No
r_0885	0	0	0	r_0885	0	0	0		r_0885	0	0	0	0	0	0		r_0560	e_0717	ERG13		r_0885	0	0	0	No	No	No
r_0886	0.608199	0.608249	0	r_0886	0	0.619059	0		r_0886	0.608199	0.608249	0	0	0.619059	0		r_0561	e_0825	THI20		r_0886	0.608249	0.619059	0.608199	No	No	No
r_0887	0	0.608249	0	r_0887	0.618883	0.619059	0		r_0887	0	0.608249	0	0.618883	0.619059	0		r_0561	e_0939	THI21		r_0887	0.608249	0.619059	0.618883	Yes	No	No
r_0888	0.247356	0.247383	0.247356	r_0888	0.266408	0.266504	0.266406		r_0888	0.247356	0.247383	0.247356	0.266408	0.266504	0.266406		r_0561	e_0966	THI22		r_0888	2.7443e-05	9.76552e-05	0.0190522	Yes	Yes	Yes
r_0889	0.0299451	0.0300867	0.0298465	r_0889	0.0236896	0.0241933	0.0233388		r_0889	0.0299451	0.0300867	0.0298465	0.0236896	0.0241933	0.0233388		r_0562	e_0226	HPT1		r_0889	0.000240126	0.000854483	0.00625553	Yes	Yes	Yes
r_0890	0	0	0	r_0890	0	0	0		r_0890	0	0	0	0	0	0		r_0563	e_0087	HIS7		r_0890	0	0	0	No	No	No
r_0891	0.652945	0.652981	0.652852	r_0891	0.638917	0.639045	0.638588		r_0891	0.652945	0.652981	0.652852	0.638917	0.639045	0.638588		r_0564	e_0875	HIS3		r_0891	0.000128537	0.00045623	0.0140275	Yes	Yes	Yes
r_0892	1.19347	1.1935	1.19342	r_0892	1.22107	1.2212	1.22091		r_0892	1.19347	1.1935	1.19342	1.22107	1.2212	1.22091		r_0565	e_0458	IMD2		r_0892	8.00421e-05	0.000284828	0.0276054	Yes	Yes	Yes
r_0893	0.540524	0.540619	0.54049	r_0893	0.582157	0.582495	0.582035		r_0893	0.540524	0.540619	0.54049	0.582157	0.582495	0.582035		r_0565	e_0693	IMD3		r_0893	0.000129633	0.00046015	0.0416329	Yes	Yes	Yes
r_0902	-0.0711171	-0.0711151	-0.0711174	r_0902	-0.0765948	-0.0765877	-0.0765958		r_0902	-0.0711171	-0.0711151	-0.0711174	-0.0765948	-0.0765877	-0.0765958		r_0565	e_0705	IMD4		r_0902	2.26579e-06	8.06274e-06	0.00547766	Yes	Yes	Yes
r_0903	0	1.74637e-05	0	r_0903	0	6.21442e-05	0		r_0903	0	1.74637e-05	0	0	6.21442e-05	0		r_0566	e_0591	TRP3		r_0903	1.74637e-05	6.21442e-05	0	No	No	No
r_0904	0.00361625	0.00363614	0.00361624	r_0904	0.00389478	0.00392017	0.00389476		r_0904	0.00361625	0.00363614	0.00361624	0.00389478	0.00392017	0.00389476		r_0567	e_0370	PDC6		r_0904	1.99006e-05	2.54189e-05	0.000278535	Yes	Yes	Yes
r_0905	0	0	0	r_0905	0	0	0		r_0905	0	0	0	0	0	0		r_0567	e_0636	PDC1		r_0905	0	0	0	No	No	No
r_0906	0	0	0	r_0906	0	0	0		r_0906	0	0	0	0	0	0		r_0567	e_0647	PDC5		r_0906	0	0	0	No	No	No
r_0907	0	2.7443e-05	-4.80253e-05	r_0907	0	9.76552e-05	-0.000170897		r_0907	0	2.7443e-05	-4.80253e-05	0	9.76552e-05	-0.000170897		r_0568	e_0038	IPP1		r_0907	7.54683e-05	0.000268552	0	No	No	No
r_0908	0.023833	0.0238353	0.0238329	r_0908	0.00937996	0.00938827	0.0093799		r_0908	0.023833	0.0238353	0.0238329	0.00937996	0.00938827	0.0093799		r_0569	e_0754	PPA2		r_0908	2.35418e-06	8.37729e-06	0.014453	Yes	Yes	Yes
r_0909	0.00583309	0.0058348	0.00583307	r_0909	0.00628237	0.00628845	0.00628232		r_0909	0.00583309	0.0058348	0.00583307	0.00628237	0.00628845	0.00628232		r_0570	e_0631	ADE16		r_0909	1.72134e-06	6.12533e-06	0.000449283	Yes	Yes	Yes
r_0910	0.00583309	0.0058348	0.00583307	r_0910	0.00628237	0.00628845	0.00628232		r_0910	0.00583309	0.0058348	0.00583307	0.00628237	0.00628845	0.00628232		r_0570	e_0736	ADE17		r_0910	1.72134e-06	6.12533e-06	0.000449283	Yes	Yes	Yes
r_0911	0.023833	0.0238353	0.0238329	r_0911	0.00937996	0.00938827	0.0093799		r_0911	0.023833	0.0238353	0.0238329	0.00937996	0.00938827	0.0093799		r_0571	e_0211	IPK1		r_0911	2.35418e-06	8.37729e-06	0.014453	Yes	Yes	Yes
r_0912	0.029666	0.0296683	0.029666	r_0912	0.0156623	0.0156706	0.0156622		r_0912	0.029666	0.0296683	0.029666	0.0156623	0.0156706	0.0156622		r_0572	e_0187	ARG82		r_0912	2.35418e-06	8.37729e-06	0.0140037	Yes	Yes	Yes
r_0913	0.0176224	0.0176288	0.0176224	r_0913	0.00269109	0.00271371	0.00269107		r_0913	0.0176224	0.0176288	0.0176224	0.00269109	0.00271371	0.00269107		r_0573	e_0187	ARG82		r_0913	6.36096e-06	2.26353e-05	0.0149313	Yes	Yes	Yes
r_0914	0.023833	0.0238353	0.0238329	r_0914	0.00937996	0.00938827	0.0093799		r_0914	0.023833	0.0238353	0.0238329	0.00937996	0.00938827	0.0093799		r_0574	e_0187	ARG82		r_0914	2.35418e-06	8.37729e-06	0.014453	Yes	Yes	Yes
r_0915	0.023833	0.0238353	0.0238329	r_0915	0.00937996	0.00938827	0.0093799		r_0915	0.023833	0.0238353	0.0238329	0.00937996	0.00938827	0.0093799		r_0575	e_0187	ARG82		r_0915	2.35418e-06	8.37729e-06	0.014453	Yes	Yes	Yes
r_0916	0.0721429	0.0721702	0.0721427	r_0916	0.0288335	0.028931	0.0288333		r_0916	0.0721429	0.0721702	0.0721427	0.0288335	0.028931	0.0288333		r_0596	e_0274	ISC1		r_0916	2.7443e-05	9.76552e-05	0.0433094	Yes	Yes	Yes
r_0917	0.652945	0.652981	0.652852	r_0917	0.638917	0.639045	0.638588		r_0917	0.652945	0.652981	0.652852	0.638917	0.639045	0.638588		r_0597	e_0274	ISC1		r_0917	0.000128537	0.00045623	0.0140275	Yes	Yes	Yes
r_0918	0.652945	0.652981	0.652852	r_0918	0.638917	0.639045	0.638588		r_0918	0.652945	0.652981	0.652852	0.638917	0.639045	0.638588		r_0598	e_0274	ISC1		r_0918	0.000128537	0.00045623	0.0140275	Yes	Yes	Yes
r_0919	0	1000	0	r_0919	0	1000	0		r_0919	0	1000	0	0	1000	0		r_0599	e_0274	ISC1		r_0919	1000	1000	0	No	No	No
r_0920	0	1000	0	r_0920	0	1000	0		r_0920	0	1000	0	0	1000	0		r_0600	e_0274	ISC1		r_0920	1000	1000	0	No	No	No
r_0921	0	0	0	r_0921	0	0	0		r_0921	0	0	0	0	0	0		r_0601	e_0274	ISC1		r_0921	0	0	0	No	No	No
r_0922	0	2.46283e-05	0	r_0922	0	4.16818e-05	0		r_0922	0	2.46283e-05	0	0	4.16818e-05	0		r_0602	e_0274	ISC1		r_0922	2.46283e-05	4.16818e-05	0	No	No	No
r_0929	0	0	0	r_0929	0	0	0		r_0929	0	0	0	0	0	0		r_0603	e_0274	ISC1		r_0929	0	0	0	No	No	No
r_0935	3.51921e-07	3.51921e-07	3.5192e-07	r_0935	3.79027e-07	3.79027e-07	3.79024e-07		r_0935	3.51921e-07	3.51921e-07	3.5192e-07	3.79027e-07	3.79027e-07	3.79024e-07		r_0604	e_0274	ISC1		r_0935	7.22269e-13	2.76814e-12	2.7106e-08	Yes	Yes	Yes
r_0936	0	0	0	r_0936	0	0	0		r_0936	0	0	0	0	0	0		r_0605	e_0274	ISC1		r_0936	0	0	0	No	No	No
r_0937	0	9.33436e-07	0	r_0937	0	3.32161e-06	0		r_0937	0	9.33436e-07	0	0	3.32161e-06	0		r_0606	e_0274	ISC1		r_0937	9.33436e-07	3.32161e-06	0	No	No	No
r_0938	0.0117805	0.0117817	0.0117805	r_0938	0.0126879	0.0126921	0.0126878		r_0938	0.0117805	0.0117817	0.0117805	0.0126879	0.0126921	0.0126878		r_0607	e_0274	ISC1		r_0938	1.2097e-06	4.3047e-06	0.000907375	Yes	Yes	Yes
r_0939	0.00897398	0.00897517	0.00897396	r_0939	0.00966518	0.00966942	0.00966511		r_0939	0.00897398	0.00897517	0.00897396	0.00966518	0.00966942	0.00966511		r_0608	e_0274	ISC1		r_0939	1.2097e-06	4.3047e-06	0.000691204	Yes	Yes	Yes
r_0940	0	2.91062e-05	0	r_0940	0	0.000103574	0		r_0940	0	2.91062e-05	0	0	0.000103574	0		r_0609	e_0274	ISC1		r_0940	2.91062e-05	0.000103574	0	No	No	No
r_0941	0.0144903	0.0144903	0.0144903	r_0941	0.0156064	0.0156064	0.0156063		r_0941	0.0144903	0.0144903	0.0144903	0.0156064	0.0156064	0.0156063		r_0610	e_0274	ISC1		r_0941	2.97394e-08	1.13978e-07	0.00111609	Yes	Yes	Yes
r_0942	4.39901e-08	4.399e-08	4.399e-08	r_0942	4.73783e-08	4.7378e-08	4.7378e-08		r_0942	4.39901e-08	4.399e-08	4.399e-08	4.73783e-08	4.7378e-08	4.7378e-08		r_0611	e_0274	ISC1		r_0942	0	0	3.38826e-09	Yes	Yes	Yes
r_0943	0	0	0	r_0943	0	0	0		r_0943	0	0	0	0	0	0		r_0612	e_0274	ISC1		r_0943	0	0	0	No	No	No
r_0949	0	2.7443e-05	0	r_0949	0	9.76552e-05	0		r_0949	0	2.7443e-05	0	0	9.76552e-05	0		r_0613	e_0274	ISC1		r_0949	2.7443e-05	9.76552e-05	0	No	No	No
r_0950	0	0	0	r_0950	0	0	0		r_0950	0	0	0	0	0	0		r_0614	e_0274	ISC1		r_0950	0	0	0	No	No	No
r_0951	0	2.7443e-05	-1.31396e-06	r_0951	0	9.76552e-05	-4.67569e-06		r_0951	0	2.7443e-05	-1.31396e-06	0	9.76552e-05	-4.67569e-06		r_0615	e_0274	ISC1		r_0951	2.8757e-05	0.000102331	0	No	No	No
r_0953	0	0	0	r_0953	0	0	0		r_0953	0	0	0	0	0	0		r_0616	e_0275	ISC1		r_0953	0	0	0	No	No	No
r_0954	0	0	0	r_0954	0	0	0		r_0954	0	0	0	0	0	0		r_0617	e_0275	ISC1		r_0954	0	0	0	No	No	No
r_0955	0	0	0	r_0955	0	0	0		r_0955	0	0	0	0	0	0		r_0618	e_0275	ISC1		r_0955	0	0	0	No	No	No
r_0956	0	0	0	r_0956	0	0	0		r_0956	0	0	0	0	0	0		r_0619	e_0275	ISC1		r_0956	0	0	0	No	No	No
r_0957	0.0144903	0.0145194	0.0144903	r_0957	0.0156064	0.0157099	0.0156063		r_0957	0.0144903	0.0145194	0.0144903	0.0156064	0.0157099	0.0156063		r_0620	e_0275	ISC1		r_0957	2.91062e-05	0.000103574	0.00111609	Yes	Yes	Yes
r_0958	0.172741	0.172901	0.172719	r_0958	0.186046	0.186614	0.185969		r_0958	0.172741	0.172901	0.172719	0.186046	0.186614	0.185969		r_0621	e_0275	ISC1		r_0958	0.000181429	0.000645609	0.0133051	Yes	Yes	Yes
r_0959	0.016002	0.0160477	0.0159509	r_0959	0.0172346	0.0173972	0.0171252		r_0959	0.016002	0.0160477	0.0159509	0.0172346	0.0173972	0.0171252		r_0622	e_0275	ISC1		r_0959	9.68672e-05	0.000271995	0.00123253	Yes	Yes	Yes
r_0960	0	2.41333e-06	0	r_0960	0	8.58777e-06	0		r_0960	0	2.41333e-06	0	0	8.58777e-06	0		r_0623	e_0275	ISC1		r_0960	2.41333e-06	8.58777e-06	0	No	No	No
r_0961	0.151741	0.151837	0.151694	r_0961	0.163428	0.163769	0.163264		r_0961	0.151741	0.151837	0.151694	0.163428	0.163769	0.163264		r_0624	e_0275	ISC1		r_0961	0.000142158	0.000504949	0.0116876	Yes	Yes	Yes
r_0962	0.463771	0.463866	0.463736	r_0962	0.532069	0.532407	0.531947		r_0962	0.463771	0.463866	0.463736	0.532069	0.532407	0.531947		r_0625	e_0275	ISC1		r_0962	0.000129633	0.00046015	0.0682984	Yes	Yes	Yes
r_0963	0	0	0	r_0963	0	0	0		r_0963	0	0	0	0	0	0		r_0626	e_0275	ISC1		r_0963	0	0	0	No	No	No
r_0965	0	0	0	r_0965	0	0	0		r_0965	0	0	0	0	0	0		r_0627	e_0275	ISC1		r_0965	0	0	0	No	No	No
r_0966	0	0	0	r_0966	0	0	0		r_0966	0	0	0	0	0	0		r_0628	e_0275	ISC1		r_0966	0	0	0	No	No	No
r_0967	0.000174201	0.000174201	0.0001742	r_0967	0.000187618	0.000187618	0.000187617		r_0967	0.000174201	0.000174201	0.0001742	0.000187618	0.000187618	0.000187617		r_0629	e_0275	ISC1		r_0967	3.5651e-10	1.37023e-09	1.34175e-05	Yes	Yes	Yes
r_0968	8.71004e-05	8.71003e-05	8.71002e-05	r_0968	9.38091e-05	9.38091e-05	9.38084e-05		r_0968	8.71004e-05	8.71003e-05	8.71002e-05	9.38091e-05	9.38091e-05	9.38084e-05		r_0630	e_0275	ISC1		r_0968	1.46751e-10	6.85114e-10	6.70875e-06	Yes	Yes	Yes
r_0969	0	4.80253e-05	0	r_0969	0	0.000170897	0		r_0969	0	4.80253e-05	0	0	0.000170897	0		r_0631	e_0275	ISC1		r_0969	4.80253e-05	0.000170897	0	No	No	No
r_0970	0	0.000316728	0	r_0970	0	0.000341124	0		r_0970	0	0.000316728	0	0	0.000341124	0		r_0632	e_0275	ISC1		r_0970	0.000316728	0.000341124	0	No	No	No
r_0971	0	4.21854e-05	0	r_0971	0	0.000113533	0		r_0971	0	4.21854e-05	0	0	0.000113533	0		r_0633	e_0275	ISC1		r_0971	4.21854e-05	0.000113533	0	No	No	No
r_0972	0	4.80253e-05	0	r_0972	0	0.000170897	0		r_0972	0	4.80253e-05	0	0	0.000170897	0		r_0634	e_0275	ISC1		r_0972	4.80253e-05	0.000170897	0	No	No	No
r_0973	1.0886e-06	9.84326e-05	0	r_0973	1.17244e-06	0.00026491	0		r_0973	1.0886e-06	9.84326e-05	0	1.17244e-06	0.00026491	0		r_0635	e_0275	ISC1		r_0973	9.84326e-05	0.00026491	8.38471e-08	No	No	No
r_0974	0.000316729	0.000316729	0	r_0974	0.000341124	0.000341124	0		r_0974	0.000316729	0.000316729	0	0.000341124	0.000341124	0		r_0636	e_0275	ISC1		r_0974	0.000316729	0.000341124	2.43954e-05	No	No	No
r_0975	0	0	0	r_0975	0	0	0		r_0975	0	0	0	0	0	0		r_0637	e_0275	ISC1		r_0975	0	0	0	No	No	No
r_0976	0.000526792	0.000528875	0.000429447	r_0976	0.000567368	0.000572084	0.000303626		r_0976	0.000526792	0.000528875	0.000429447	0.000567368	0.000572084	0.000303626		r_0638	e_0275	ISC1		r_0976	9.94277e-05	0.000268458	4.05752e-05	No	No	No
r_0977	0	0	0	r_0977	0	0	0		r_0977	0	0	0	0	0	0		r_0639	e_0275	ISC1		r_0977	0	0	0	No	No	No
r_0978	0.000211152	0.000211152	0.000163127	r_0978	0.000227416	0.000227416	5.65178e-05		r_0978	0.000211152	0.000211152	0.000163127	0.000227416	0.000227416	5.65178e-05		r_0640	e_0275	ISC1		r_0978	4.80257e-05	0.000170898	1.62636e-05	No	No	No
r_0979	0	0	0	r_0979	0	0	0		r_0979	0	0	0	0	0	0		r_0641	e_0275	ISC1		r_0979	0	0	0	No	No	No
r_0982	0.0708112	0.0708583	0.0707782	r_0982	0.0354044	0.0355721	0.0352873		r_0982	0.0708112	0.0708583	0.0707782	0.0354044	0.0355721	0.0352873		r_0642	e_0275	ISC1		r_0982	8.00421e-05	0.000284828	0.0354068	Yes	Yes	Yes
r_0983	0	0	0	r_0983	0	0	0		r_0983	0	0	0	0	0	0		r_0643	e_0275	ISC1		r_0983	0	0	0	No	No	No
r_0984	-0.0410403	-0.0409458	-0.0411059	r_0984	-0.0119024	-0.0115664	-0.0121361		r_0984	-0.0410403	-0.0409458	-0.0411059	-0.0119024	-0.0115664	-0.0121361		r_0644	e_0275	ISC1		r_0984	0.000160084	0.000569655	0.0291379	Yes	Yes	Yes
r_0985	0	0	0	r_0985	0	0	0		r_0985	0	0	0	0	0	0		r_0645	e_0275	ISC1		r_0985	0	0	0	No	No	No
r_0986	1.84758e-05	3.079e-05	1.84758e-05	r_0986	1.98989e-05	6.37184e-05	1.98988e-05		r_0986	1.84758e-05	3.079e-05	1.84758e-05	1.98989e-05	6.37184e-05	1.98988e-05		r_0646	e_0274	ISC1		r_0986	1.23142e-05	4.38196e-05	1.42307e-06	No	No	No
r_0987	0	0	0	r_0987	0	0	0		r_0987	0	0	0	0	0	0		r_0647	e_0274	ISC1		r_0987	0	0	0	No	No	No
r_0988	0.0251799	0.0251814	0.0251799	r_0988	0.0271194	0.0271247	0.0271192		r_0988	0.0251799	0.0251814	0.0251799	0.0271194	0.0271247	0.0271192		r_0648	e_0274	ISC1		r_0988	1.56434e-06	5.56667e-06	0.00193944	Yes	Yes	Yes
r_0989	0.0251799	0.0251814	0.0251799	r_0989	0.0271194	0.0271247	0.0271192		r_0989	0.0251799	0.0251814	0.0251799	0.0271194	0.0271247	0.0271192		r_0649	e_0274	ISC1		r_0989	1.56434e-06	5.56667e-06	0.00193944	Yes	Yes	Yes
r_0990	0	0.608249	-4.80253e-05	r_0990	0.618883	0.619059	-0.000170897		r_0990	0	0.608249	-4.80253e-05	0.618883	0.619059	-0.000170897		r_0650	e_0274	ISC1		r_0990	0.608297	0.61923	0.618883	Yes	No	No
r_0992	0	4.80253e-05	0	r_0992	0	0.000170897	0		r_0992	0	4.80253e-05	0	0	0.000170897	0		r_0651	e_0274	ISC1		r_0992	4.80253e-05	0.000170897	0	No	No	No
r_0993	3.79107e-05	3.83669e-05	3.71602e-05	r_0993	4.08307e-05	4.24541e-05	3.95133e-05		r_0993	3.79107e-05	3.83669e-05	3.71602e-05	4.08307e-05	4.24541e-05	3.95133e-05		r_0652	e_0274	ISC1		r_0993	1.20669e-06	2.94083e-06	2.92e-06	Yes	No	No
r_0995	0.0163115	0.0163115	0.0163115	r_0995	0.0175679	0.0175679	0.0175678		r_0995	0.0163115	0.0163115	0.0163115	0.0175679	0.0175679	0.0175678		r_0653	e_0274	ISC1		r_0995	3.34772e-08	1.28303e-07	0.00125637	Yes	Yes	Yes
r_0996	0.038377	0.0383784	0.0383769	r_0996	0.0250442	0.0250494	0.025044		r_0996	0.038377	0.0383784	0.0383769	0.0250442	0.0250494	0.025044		r_0654	e_0274	ISC1		r_0996	1.52461e-06	5.42529e-06	0.0133328	Yes	Yes	Yes
r_0997	0.038377	0.0383784	0.0383769	r_0997	0.0250442	0.0250494	0.025044		r_0997	0.038377	0.0383784	0.0383769	0.0250442	0.0250494	0.025044		r_0655	e_0274	ISC1		r_0997	1.52461e-06	5.42529e-06	0.0133328	Yes	Yes	Yes
r_0998	0	0	0	r_0998	0	0	0		r_0998	0	0	0	0	0	0		r_0656	e_0859	IAH1		r_0998	0	0	0	No	No	No
r_0999	0	0	0	r_0999	0	0	0		r_0999	0	0	0	0	0	0		r_0657	e_0859	IAH1		r_0999	0	0	0	No	No	No
r_1000	2.97597	3.81018	0	r_1000	3.86348	3.86354	0		r_1000	2.97597	3.81018	0	3.86348	3.86354	0		r_0658	e_0771	IDH1		r_1000	3.81018	3.86354	0.887512	No	No	No
r_1001	0	1.01641e-06	0	r_1001	0	3.61686e-06	0		r_1001	0	1.01641e-06	0	0	3.61686e-06	0		r_0658	e_0862	IDH2		r_1001	1.01641e-06	3.61686e-06	0	No	No	No
r_1002	0	9.33436e-07	0	r_1002	0	3.32161e-06	0		r_1002	0	9.33436e-07	0	0	3.32161e-06	0		r_0659	e_0984	IDP2		r_1002	9.33436e-07	3.32161e-06	0	No	No	No
r_1003	0	0	0	r_1003	0	0	0		r_1003	0	0	0	0	0	0		r_0661	e_0769	IDP3		r_1003	0	0	0	No	No	No
r_1004	0	4.80253e-05	0	r_1004	0	0.000170897	0		r_1004	0	4.80253e-05	0	0	0.000170897	0		r_0662	e_0289	ICL1		r_1004	4.80253e-05	0.000170897	0	No	No	No
r_1005	0	4.80253e-05	0	r_1005	0	0.000170897	0		r_1005	0	4.80253e-05	0	0	0.000170897	0		r_0663	e_0550	BAT2		r_1005	4.80253e-05	0.000170897	0	No	No	No
r_1006	0	4.80253e-05	0	r_1006	0	0.000170897	0		r_1006	0	4.80253e-05	0	0	0.000170897	0		r_0664	e_0457	BAT1		r_1006	4.80253e-05	0.000170897	0	No	No	No
r_1007	0	4.80253e-05	0	r_1007	0	0.000170897	0		r_1007	0	4.80253e-05	0	0	0.000170897	0		r_0665	e_0031	ILS1		r_1007	4.80253e-05	0.000170897	0	No	No	No
r_1008	0	0	0	r_1008	0	0	0		r_1008	0	0	0	0	0	0		r_0666	e_0907	ISM1		r_1008	0	0	0	No	No	No
r_1009	0	0	0	r_1009	0	0	0		r_1009	0	0	0	0	0	0		r_0667	e_0922	IDI1		r_1009	0	0	0	No	No	No
r_1010	0	0	0	r_1010	0	0	0		r_1010	0	0	0	0	0	0		r_0668	e_0402	LSC2		r_1010	0	0	0	No	No	No
r_1011	0.000602664	0.00060598	0.000602663	r_1011	0.000649083	0.000653315	0.000649079		r_1011	0.000602664	0.00060598	0.000602663	0.000649083	0.000653315	0.000649079		r_0668	e_0863	LSC1		r_1011	3.31676e-06	4.23649e-06	4.64191e-05	Yes	Yes	Yes
r_1012	0.000602664	0.00060598	0.000602663	r_1012	0.000649083	0.000653315	0.000649079		r_1012	0.000602664	0.00060598	0.000602663	0.000649083	0.000653315	0.000649079		r_0669	e_0685	ILV5		r_1012	3.31676e-06	4.23649e-06	4.64191e-05	Yes	Yes	Yes
r_1021	3.81989	3.81991	0.00972627	r_1021	3.87396	3.87402	0.0104663		r_1021	3.81989	3.81991	0.00972627	3.87396	3.87402	0.0104663		r_0670	e_0663	BNA5		r_1021	3.81018	3.86355	0.0540665	No	No	No
r_1022	0	9.60505e-05	0	r_1022	0	0.000341793	0		r_1022	0	9.60505e-05	0	0	0.000341793	0		r_0671	e_0032	BNA4		r_1022	9.60505e-05	0.000341793	0	No	No	No
r_1023	0	4.57384e-05	0	r_1023	0	0.000162759	0		r_1023	0	4.57384e-05	0	0	0.000162759	0		r_0672	e_0431	PUT2		r_1023	4.57384e-05	0.000162759	0	No	No	No
r_1024	0	0	0	r_1024	0	0	0		r_1024	0	0	0	0	0	0		r_0673	e_0431	PUT2		r_1024	0	0	0	No	No	No
r_1025	0	6.40337e-05	0	r_1025	0	0.000227862	0		r_1025	0	6.40337e-05	0	0	0.000227862	0		r_0674	e_0642	ALT1		r_1025	6.40337e-05	0.000227862	0	No	No	No
r_1026	0.00504126	0.00505341	0.00497722	r_1026	0.00542956	0.00547278	0.00520166		r_1026	0.00504126	0.00505341	0.00497722	0.00542956	0.00547278	0.00520166		r_0675	e_0260	GLY1		r_1026	7.6192e-05	0.000271127	0.000388294	Yes	Yes	Yes
r_1027	0.00504126	0.00504139	0.00504125	r_1027	0.00542956	0.00543758	0.00542952		r_1027	0.00504126	0.00504139	0.00504125	0.00542956	0.00543758	0.00542952		r_0676	e_0748	YMR226C		r_1027	1.35991e-07	8.06116e-06	0.000388294	Yes	Yes	Yes
r_1029	0	0	0	r_1029	0	0	0		r_1029	0	0	0	0	0	0		r_0678	e_0062	LYS2		r_1029	0	0	0	No	No	No
r_1030	0	4.80253e-05	0	r_1030	0	0.000170897	0		r_1030	0	4.80253e-05	0	0	0.000170897	0		r_0678	e_0343	LYS5		r_1030	4.80253e-05	0.000170897	0	No	No	No
r_1031	0	0	0	r_1031	0	0	0		r_1031	0	0	0	0	0	0		r_0679	e_0212	ASP1		r_1031	0	0	0	No	No	No
r_1032	0	0	0	r_1032	0	0	0		r_1032	0	0	0	0	0	0		r_0680	e_0653	ASP3-1		r_1032	0	0	0	No	No	No
r_1033	0	0	0	r_1033	0	0	0		r_1033	0	0	0	0	0	0		r_0680	e_0654	ASP3-2		r_1033	0	0	0	No	No	No
r_1034	0	0	0	r_1034	0	0	0		r_1034	0	0	0	0	0	0		r_0680	e_0655	ASP3-3		r_1034	0	0	0	No	No	No
r_1035	0	0	0	r_1035	0	0	0		r_1035	0	0	0	0	0	0		r_0680	e_0656	ASP3-4		r_1035	0	0	0	No	No	No
r_1036	0	1.74637e-05	0	r_1036	0	6.21442e-05	0		r_1036	0	1.74637e-05	0	0	6.21442e-05	0		r_0681	e_0629	AAT2		r_1036	1.74637e-05	6.21442e-05	0	No	No	No
r_1037	0	0	0	r_1037	0	0	0		r_1037	0	0	0	0	0	0		r_0682	e_0574	AAT1		r_1037	0	0	0	No	No	No
r_1038	0.00609703	0.00610917	0.00609701	r_1038	0.00656664	0.00660986	0.00656659		r_1038	0.00609703	0.00610917	0.00609701	0.00656664	0.00660986	0.00656659		r_0683	e_0630	AAT2		r_1038	1.21583e-05	4.3265e-05	0.000469612	Yes	Yes	Yes
r_1039	0	0	0	r_1039	0	0	0		r_1039	0	0	0	0	0	0		r_0687	e_0276	PRO3		r_1039	0	0	0	No	No	No
r_1040	0	2.18297e-05	0	r_1040	0	7.76803e-05	0		r_1040	0	2.18297e-05	0	0	7.76803e-05	0		r_0688	e_0447	GRE3		r_1040	2.18297e-05	7.76803e-05	0	No	No	No
r_1041	0.0332125	0.0332605	0.0331484	r_1041	0.0357707	0.0359413	0.0355425		r_1041	0.0332125	0.0332605	0.0331484	0.0357707	0.0359413	0.0355425		r_0688	e_0842	GRE2		r_1041	0.000112059	0.000398759	0.00255813	Yes	Yes	Yes
r_1042	0.0168394	0.0168394	0.0168394	r_1042	0.0181364	0.0181364	0.0181363		r_1042	0.0168394	0.0168394	0.0168394	0.0181364	0.0181364	0.0181363		r_0689	e_0109	CHA1		r_1042	3.45606e-08	1.32455e-07	0.00129702	Yes	Yes	Yes
r_1043	0	0	0	r_1043	0	0	0		r_1043	0	0	0	0	0	0		r_0690	e_0748	YMR226C		r_1043	0	0	0	No	No	No
r_1045	0.000316729	0.000317729	0.000316728	r_1045	0.000341124	0.000344682	0.000341122		r_1045	0.000316729	0.000317729	0.000316728	0.000341124	0.000344682	0.000341122		r_0691	e_0554	SOR1		r_1045	1.00053e-06	3.56035e-06	2.43954e-05	Yes	Yes	Yes
r_1046	0	0	0	r_1046	0	0	0		r_1046	0	0	0	0	0	0		r_0692	e_0109	CHA1		r_1046	0	0	0	No	No	No
r_1047	0	0	0	r_1047	0	0	0		r_1047	0	0	0	0	0	0		r_0693	e_0295	ILV1		r_1047	0	0	0	No	No	No
r_1048	-0.00133167	-0.00128446	-0.609598	r_1048	-0.612312	0.00673881	-0.612548		r_1048	-0.00133167	-0.00128446	-0.609598	-0.612312	0.00673881	-0.612548		r_0694	e_0538	BNA2		r_1048	0.608313	0.619287	0.61098	Yes	No	No
r_1049	-0.00133167	-0.00128446	-0.00136451	r_1049	0.00657088	0.00673881	0.00645398		r_1049	-0.00133167	-0.00128446	-0.00136451	0.00657088	0.00673881	0.00645398		r_0695	e_0230	DIT1		r_1049	8.00421e-05	0.000284828	0.00790255	Yes	Yes	Yes
r_1050	-0.0397086	-0.0396613	-0.0397414	r_1050	-0.0184733	-0.0183052	-0.01859		r_1050	-0.0397086	-0.0396613	-0.0397414	-0.0184733	-0.0183052	-0.01859		r_0697	e_0698	GLO1		r_1050	8.00421e-05	0.000284828	0.0212353	Yes	Yes	Yes
r_1051	0.00205874	0.0020762	0.00205873	r_1051	0.00221731	0.00227943	0.00221729		r_1051	0.00205874	0.0020762	0.00205873	0.00221731	0.00227943	0.00221729		r_0698	e_0440	ERG7		r_1051	1.74637e-05	6.21442e-05	0.00015857	Yes	Yes	Yes
r_1054	0.607356	0.60739	0.60731	r_1054	0.617974	0.618094	0.617809		r_1054	0.607356	0.60739	0.60731	0.617974	0.618094	0.617809		r_0699	e_0550	BAT2		r_1054	8.00421e-05	0.000284828	0.0106182	Yes	Yes	Yes
r_1055	0.0176224	0.0176288	0.0176224	r_1055	0.00269109	0.00271371	0.00269107		r_1055	0.0176224	0.0176288	0.0176224	0.00269109	0.00271371	0.00269107		r_0700	e_0457	BAT1		r_1055	6.36096e-06	2.26353e-05	0.0149313	Yes	Yes	Yes
r_1056	0	9.65332e-07	0	r_1056	0	3.43511e-06	0		r_1056	0	9.65332e-07	0	0	3.43511e-06	0		r_0701	e_0926	CDC60		r_1056	9.65332e-07	3.43511e-06	0	No	No	No
r_1057	0.00249864	0.00249864	0.00249863	r_1057	0.00269109	0.00269109	0.00269107		r_1057	0.00249864	0.00249864	0.00249863	0.00269109	0.00269109	0.00269107		r_0702	e_0689	NAM2		r_1057	5.12811e-09	1.96538e-08	0.000192453	Yes	Yes	Yes
r_1058	0	0	0	r_1058	0	0	0		r_1058	0	0	0	0	0	0		r_0703	e_0772	LAP2		r_1058	0	0	0	No	No	No
r_1063	0.00897398	1000	-1000	r_1063	0.00966518	1000	-1000		r_1063	0.00897398	1000	-1000	0.00966518	1000	-1000		r_0704	e_0773	LAP2		r_1063	2000	2000	0.000691204	No	No	No
r_1065	0	0	0	r_1065	0	0	0		r_1065	0	0	0	0	0	0		r_0705	e_0772	LAP2		r_1065	0	0	0	No	No	No
r_1066	0.00897398	0.00897398	0.00897396	r_1066	0.00966518	0.00966518	0.00966511		r_1066	0.00897398	0.00897398	0.00897396	0.00966518	0.00966518	0.00966511		r_0706	e_0773	LAP2		r_1066	1.84179e-08	7.05875e-08	0.000691204	Yes	Yes	Yes
r_1067	0	0	0	r_1067	0	0	0		r_1067	0	0	0	0	0	0		r_0707	e_0772	LAP2		r_1067	0	0	0	No	No	No
r_1068	0	0	0	r_1068	0	0	0		r_1068	0	0	0	0	0	0		r_0708	e_0773	LAP2		r_1068	0	0	0	No	No	No
r_1069	8.79802e-08	8.798e-08	8.798e-08	r_1069	9.47567e-08	9.4756e-08	9.4756e-08		r_1069	8.79802e-08	8.798e-08	8.798e-08	9.47567e-08	9.4756e-08	9.4756e-08		r_0711	e_0171	KRS1		r_1069	0	0	6.77651e-09	Yes	Yes	Yes
r_1070	0	0	0	r_1070	0	0	0		r_1070	0	0	0	0	0	0		r_0712	e_0776	MSK1		r_1070	0	0	0	No	No	No
r_1071	0	0	-1000	r_1071	0	0	-1000		r_1071	0	0	-1000	0	0	-1000		r_0713	e_0571	MDH1		r_1071	1000	1000	0	No	No	No
r_1072	0.0044606	0.00450861	0.00446059	r_1072	0.00480416	0.00497503	0.00480413		r_1072	0.0044606	0.00450861	0.00446059	0.00480416	0.00497503	0.00480413		r_0714	e_0838	MDH2		r_1072	4.80253e-05	0.000170897	0.000343569	Yes	Yes	Yes
r_1073	0	0	0	r_1073	0	0	0		r_1073	0	0	0	0	0	0		r_0715	e_0137	MDH3		r_1073	0	0	0	No	No	No
r_1074	0	2.7443e-05	0	r_1074	0	9.76552e-05	0		r_1074	0	2.7443e-05	0	0	9.76552e-05	0		r_0716	e_0487	DAL7		r_1074	2.7443e-05	9.76552e-05	0	No	No	No
r_1075	0	7.74601e-06	0	r_1075	0	2.7564e-05	0		r_1075	0	7.74601e-06	0	0	2.7564e-05	0		r_0716	e_0782	MLS1		r_1075	7.74601e-06	2.7564e-05	0	No	No	No
r_1076	0	0	0	r_1076	0	0	0		r_1076	0	0	0	0	0	0		r_0717	e_0783	MLS1		r_1076	0	0	0	No	No	No
r_1077	0	4.80253e-05	0	r_1077	0	0.000170897	0		r_1077	0	4.80253e-05	0	0	0.000170897	0		r_0718	e_0564	MAE1		r_1077	4.80253e-05	0.000170897	0	No	No	No
r_1078	0	4.80253e-05	0	r_1078	0	0.000170897	0		r_1078	0	4.80253e-05	0	0	0.000170897	0		r_0719	e_0564	MAE1		r_1078	4.80253e-05	0.000170897	0	No	No	No
r_1079	0	2.7443e-05	0	r_1079	0	9.76552e-05	0		r_1079	0	2.7443e-05	0	0	9.76552e-05	0		r_0721	e_0878	MCT1		r_1079	2.7443e-05	9.76552e-05	0	No	No	No
r_1080	0	2.7443e-05	0	r_1080	0	9.76552e-05	0		r_1080	0	2.7443e-05	0	0	9.76552e-05	0		r_0722	e_0134	PSA1		r_1080	2.7443e-05	9.76552e-05	0	No	No	No
r_1081	8.79802e-08	8.798e-08	8.798e-08	r_1081	9.47567e-08	9.4756e-08	9.4756e-08		r_1081	8.79802e-08	8.798e-08	8.798e-08	9.47567e-08	9.4756e-08	9.4756e-08		r_0723	e_0269	PMI40		r_1081	0	0	6.77651e-09	Yes	Yes	Yes
r_1082	0	0	0	r_1082	0	0	0		r_1082	0	0	0	0	0	0		r_0724	e_0057	MIS1		r_1082	0	0	0	No	No	No
r_1083	8.79802e-08	8.798e-08	8.798e-08	r_1083	9.47567e-08	9.4756e-08	9.4756e-08		r_1083	8.79802e-08	8.798e-08	8.798e-08	9.47567e-08	9.4756e-08	9.4756e-08		r_0725	e_0396	ADE3		r_1083	0	0	6.77651e-09	Yes	Yes	Yes
r_1084	0.247356	0.24742	-1000	r_1084	0.266408	0.266634	-1000		r_1084	0.247356	0.24742	-1000	0.266408	0.266634	-1000		r_0726	e_0239	SAM2		r_1084	1000.25	1000.27	0.0190522	No	No	No
r_1087	-0.039608	1000	-1000	r_1087	-0.0589474	1000	-1000		r_1087	-0.039608	1000	-1000	-0.0589474	1000	-1000		r_0726	e_0658	SAM1		r_1087	2000	2000	0.0193394	No	No	No
r_1088	0.0163284	1000	-1000	r_1088	0.0338748	1000	-1000		r_1088	0.0163284	1000	-1000	0.0338748	1000	-1000		r_0727	e_0298	MET6		r_1088	2000	2000	0.0175463	No	No	No
r_1089	0.0232796	0.0232796	0.0232795	r_1089	0.0250726	0.0250726	0.0250724		r_1089	0.0232796	0.0232796	0.0232795	0.0250726	0.0250726	0.0250724		r_0728	e_0021	FMT1		r_1089	4.77781e-08	1.83112e-07	0.00179306	Yes	Yes	Yes
r_1090	0	0	0	r_1090	0	0	0		r_1090	0	0	0	0	0	0		r_0729	e_0409	MES1		r_1090	0	0	0	No	No	No
r_1091	0	1.06723e-05	0	r_1091	0	3.7977e-05	0		r_1091	0	1.06723e-05	0	0	3.7977e-05	0		r_0730	e_0384	MSM1		r_1091	1.06723e-05	3.7977e-05	0	No	No	No
r_1092	0	0	0	r_1092	0	0	0		r_1092	0	0	0	0	0	0		r_0731	e_0610	MTD1		r_1092	0	0	0	No	No	No
r_1093	0	0	0	r_1093	0	0	0		r_1093	0	0	0	0	0	0		r_0732	e_0396	ADE3		r_1093	0	0	0	No	No	No
r_1094	0	0	0	r_1094	0	0	0		r_1094	0	0	0	0	0	0		r_0733	e_0057	MIS1		r_1094	0	0	0	No	No	No
r_1095	0	0	0	r_1095	0	0	0		r_1095	0	0	0	0	0	0		r_0734	e_0949	ICL2		r_1095	0	0	0	No	No	No
r_1619	0	4.80253e-05	0	r_1619	0	0.000170897	0		r_1619	0	4.80253e-05	0	0	0.000170897	0		r_0735	e_0745	ERG12		r_1619	4.80253e-05	0.000170897	0	No	No	No
r_1838	0.0251799	0.0251814	0.0251799	r_1838	0.0271194	0.0271247	0.0271192		r_1838	0.0251799	0.0251814	0.0251799	0.0271194	0.0271247	0.0271192		r_0736	e_0745	ERG12		r_1838	1.56434e-06	5.56667e-06	0.00193944	Yes	Yes	Yes
r_2029	0	0	0	r_2029	0	0	0		r_2029	0	0	0	0	0	0		r_0737	e_0745	ERG12		r_2029	0	0	0	No	No	No
r_2112	0	0	0	r_2112	0	0	0		r_2112	0	0	0	0	0	0		r_0738	e_0745	ERG12		r_2112	0	0	0	No	No	No
r_2113	0	0	0	r_2113	0	0	0		r_2113	0	0	0	0	0	0		r_0739	e_0812	MVD1		r_2113	0	0	0	No	No	No
r_2114	0.0151238	0.0151242	0.0151238	r_2114	0	0	0		r_2114	0.0151238	0.0151242	0.0151238	0	0	0		r_0747	e_0049	CSG2		r_2114	4.07973e-07	0	0.0151238	Yes	Yes	Yes
r_2115	0	1000	0	r_2115	0	1000	0		r_2115	0	1000	0	0	1000	0		r_0747	e_0073	CSH1		r_2115	1000	1000	0	No	No	No
r_2116	0	0.000106723	0	r_2116	0	0.00037977	0		r_2116	0	0.000106723	0	0	0.00037977	0		r_0747	e_0909	SUR1		r_2116	0.000106723	0.00037977	0	No	No	No
r_2117	0.0252415	1000	-1000	r_2117	0.0434744	1000	-1000		r_2117	0.0252415	1000	-1000	0.0434744	1000	-1000		r_0748	e_0049	CSG2		r_2117	2000	2000	0.0182329	No	No	No
r_2118	0	9.65332e-07	0	r_2118	0	3.43511e-06	0		r_2118	0	9.65332e-07	0	0	3.43511e-06	0		r_0748	e_0073	CSH1		r_2118	9.65332e-07	3.43511e-06	0	No	No	No
r_2119	0	1000	-1000	r_2119	0	1000	-1000		r_2119	0	1000	-1000	0	1000	-1000		r_0748	e_0909	SUR1		r_2119	2000	2000	0	No	No	No
r_2126	0	4.80253e-05	0	r_2126	0	0.000170897	0		r_2126	0	4.80253e-05	0	0	0.000170897	0		r_0749	e_0049	CSG2		r_2126	4.80253e-05	0.000170897	0	No	No	No
r_2131	0.0949394	0.0949683	0.0947471	r_2131	0.102252	0.102355	0.101568		r_2131	0.0949394	0.0949683	0.0947471	0.102252	0.102355	0.101568		r_0749	e_0073	CSH1		r_2131	0.000221207	0.00078716	0.00731253	Yes	Yes	Yes
r_2140	0.00186301	0.00197603	0.00177384	r_2140	0.0020065	0.00213233	0.00168921		r_2140	0.00186301	0.00197603	0.00177384	0.0020065	0.00213233	0.00168921		r_0749	e_0909	SUR1		r_2140	0.000202189	0.000443121	0.000143495	No	No	No
r_2141	0.000109351	0.000190406	0	r_2141	0.000117773	0.000406205	0		r_2141	0.000109351	0.000190406	0	0.000117773	0.000406205	0		r_0750	e_0049	CSG2		r_2141	0.000190406	0.000406205	8.42253e-06	No	No	No
r_2142	0	0	0	r_2142	0	0	0		r_2142	0	0	0	0	0	0		r_0750	e_0073	CSH1		r_2142	0	0	0	No	No	No
r_2143	0	0	0	r_2143	0	0	0		r_2143	0	0	0	0	0	0		r_0750	e_0909	SUR1		r_2143	0	0	0	No	No	No
r_2144	0	0	0	r_2144	0	0	0		r_2144	0	0	0	0	0	0		r_0751	e_0049	CSG2		r_2144	0	0	0	No	No	No
r_2145	0	0	0	r_2145	0	0	0		r_2145	0	0	0	0	0	0		r_0751	e_0073	CSH1		r_2145	0	0	0	No	No	No
r_2146	0	0	0	r_2146	0	0	0		r_2146	0	0	0	0	0	0		r_0751	e_0909	SUR1		r_2146	0	0	0	No	No	No
r_2147	0	0	0	r_2147	0	0	0		r_2147	0	0	0	0	0	0		r_0752	e_0049	CSG2		r_2147	0	0	0	No	No	No
r_2148	0	0	0	r_2148	0	0	0		r_2148	0	0	0	0	0	0		r_0752	e_0073	CSH1		r_2148	0	0	0	No	No	No
r_2149	0	0	0	r_2149	0	0	0		r_2149	0	0	0	0	0	0		r_0752	e_0909	SUR1		r_2149	0	0	0	No	No	No
r_2150	0	0	0	r_2150	0	0	0		r_2150	0	0	0	0	0	0		r_0753	e_0049	CSG2		r_2150	0	0	0	No	No	No
r_2151	0	0	0	r_2151	0	0	0		r_2151	0	0	0	0	0	0		r_0753	e_0073	CSH1		r_2151	0	0	0	No	No	No
r_2152	0	0	0	r_2152	0	0	0		r_2152	0	0	0	0	0	0		r_0753	e_0909	SUR1		r_2152	0	0	0	No	No	No
r_2153	0	0	0	r_2153	0	0	0		r_2153	0	0	0	0	0	0		r_0754	e_0049	CSG2		r_2153	0	0	0	No	No	No
r_2154	0	1.07922e-05	0	r_2154	0	3.84037e-05	0		r_2154	0	1.07922e-05	0	0	3.84037e-05	0		r_0754	e_0073	CSH1		r_2154	1.07922e-05	3.84037e-05	0	No	No	No
r_2155	0	1.07922e-05	0	r_2155	0	3.84037e-05	0		r_2155	0	1.07922e-05	0	0	3.84037e-05	0		r_0754	e_0909	SUR1		r_2155	1.07922e-05	3.84037e-05	0	No	No	No
r_2156	0	0.000190406	0	r_2156	0	0.000406205	0		r_2156	0	0.000190406	0	0	0.000406205	0		r_0755	e_0049	CSG2		r_2156	0.000190406	0.000406205	0	No	No	No
r_2157	3.79107e-05	4.45808e-05	3.71602e-05	r_2157	4.08307e-05	6.4566e-05	3.95133e-05		r_2157	3.79107e-05	4.45808e-05	3.71602e-05	4.08307e-05	6.4566e-05	3.95133e-05		r_0755	e_0073	CSH1		r_2157	7.42057e-06	2.50528e-05	2.92e-06	No	No	No
r_2158	3.79107e-05	4.20329e-05	3.71602e-05	r_2158	4.08307e-05	5.54996e-05	3.95133e-05		r_2158	3.79107e-05	4.20329e-05	3.71602e-05	4.08307e-05	5.54996e-05	3.95133e-05		r_0755	e_0909	SUR1		r_2158	4.87274e-06	1.59863e-05	2.92e-06	No	No	No
r_2159	3.79107e-05	4.08935e-05	3.71602e-05	r_2159	4.08307e-05	5.14451e-05	3.95133e-05		r_2159	3.79107e-05	4.08935e-05	3.71602e-05	4.08307e-05	5.14451e-05	3.95133e-05		r_0756	e_0049	CSG2		r_2159	3.73333e-06	1.19318e-05	2.92e-06	No	No	No
r_2160	0	2.25118e-05	0	r_2160	0	4.37274e-05	0		r_2160	0	2.25118e-05	0	0	4.37274e-05	0		r_0756	e_0073	CSH1		r_2160	2.25118e-05	4.37274e-05	0	No	No	No
r_2161	0	1.07922e-05	0	r_2161	0	3.84037e-05	0		r_2161	0	1.07922e-05	0	0	3.84037e-05	0		r_0756	e_0909	SUR1		r_2161	1.07922e-05	3.84037e-05	0	No	No	No
r_2162	0	1.07922e-05	0	r_2162	0	3.84037e-05	0		r_2162	0	1.07922e-05	0	0	3.84037e-05	0		r_0757	e_0204	INM2		r_2162	1.07922e-05	3.84037e-05	0	No	No	No
r_2163	0	0.000190406	0	r_2163	0	0.000406205	0		r_2163	0	0.000190406	0	0	0.000406205	0		r_0757	e_0435	INM1		r_2163	0.000190406	0.000406205	0	No	No	No
r_2164	3.79107e-05	4.45808e-05	3.71602e-05	r_2164	4.08307e-05	6.4566e-05	3.95133e-05		r_2164	3.79107e-05	4.45808e-05	3.71602e-05	4.08307e-05	6.4566e-05	3.95133e-05		r_0758	e_0512	INO1		r_2164	7.42057e-06	2.50528e-05	2.92e-06	No	No	No
r_2165	3.79107e-05	4.20329e-05	3.71602e-05	r_2165	4.08307e-05	5.54996e-05	3.95133e-05		r_2165	3.79107e-05	4.20329e-05	3.71602e-05	4.08307e-05	5.54996e-05	3.95133e-05		r_0759	e_0290	ARG5,6		r_2165	4.87274e-06	1.59863e-05	2.92e-06	No	No	No
r_2166	3.79107e-05	4.08935e-05	3.71602e-05	r_2166	4.08307e-05	5.14451e-05	3.95133e-05		r_2166	3.79107e-05	4.08935e-05	3.71602e-05	4.08307e-05	5.14451e-05	3.95133e-05		r_0760	e_0310	GNA1		r_2166	3.73333e-06	1.19318e-05	2.92e-06	No	No	No
r_2167	0	2.25118e-05	0	r_2167	0	4.37274e-05	0		r_2167	0	2.25118e-05	0	0	4.37274e-05	0		r_0761	e_0498	ARG2		r_2167	2.25118e-05	4.37274e-05	0	No	No	No
r_2168	0	1.07922e-05	0	r_2168	0	3.84037e-05	0		r_2168	0	1.07922e-05	0	0	3.84037e-05	0		r_0761	e_0729	ARG7		r_2168	1.07922e-05	3.84037e-05	0	No	No	No
r_2169	0	1.07922e-05	0	r_2169	0	3.84037e-05	0		r_2169	0	1.07922e-05	0	0	3.84037e-05	0		r_0762	e_0232	BNA7		r_2169	1.07922e-05	3.84037e-05	0	No	No	No
r_2170	0	0.000190406	0	r_2170	0	0.000406205	0		r_2170	0	0.000190406	0	0	0.000406205	0		r_0763	e_0228	DIT2		r_2170	0.000190406	0.000406205	0	No	No	No
r_2171	3.79107e-05	4.45808e-05	3.71602e-05	r_2171	4.08307e-05	6.4566e-05	3.95133e-05		r_2171	3.79107e-05	4.45808e-05	3.71602e-05	4.08307e-05	6.4566e-05	3.95133e-05		r_0763	e_0230	DIT1		r_2171	7.42057e-06	2.50528e-05	2.92e-06	No	No	No
r_2172	3.79107e-05	4.20329e-05	3.71602e-05	r_2172	4.08307e-05	5.54996e-05	3.95133e-05		r_2172	3.79107e-05	4.20329e-05	3.71602e-05	4.08307e-05	5.54996e-05	3.95133e-05		r_0764	e_0336	NPY1		r_2172	4.87274e-06	1.59863e-05	2.92e-06	No	No	No
r_2173	3.79107e-05	4.08935e-05	3.71602e-05	r_2173	4.08307e-05	5.14451e-05	3.95133e-05		r_2173	3.79107e-05	4.08935e-05	3.71602e-05	4.08307e-05	5.14451e-05	3.95133e-05		r_0765	e_0257	YEF1		r_2173	3.73333e-06	1.19318e-05	2.92e-06	No	No	No
r_2174	0	2.25118e-05	0	r_2174	0	4.37274e-05	0		r_2174	0	2.25118e-05	0	0	4.37274e-05	0		r_0765	e_0533	UTR1		r_2174	2.25118e-05	4.37274e-05	0	No	No	No
r_2175	0	1.07922e-05	0	r_2175	0	3.84037e-05	0		r_2175	0	1.07922e-05	0	0	3.84037e-05	0		r_0766	e_0258	YEF1		r_2175	1.07922e-05	3.84037e-05	0	No	No	No
r_2176	0	1.07922e-05	0	r_2176	0	3.84037e-05	0		r_2176	0	1.07922e-05	0	0	3.84037e-05	0		r_0766	e_0534	UTR1		r_2176	1.07922e-05	3.84037e-05	0	No	No	No
r_2177	0	0.000190406	0	r_2177	0	0.000406205	0		r_2177	0	0.000190406	0	0	0.000406205	0		r_0766	e_0928	POS5		r_2177	0.000190406	0.000406205	0	No	No	No
r_2178	3.79107e-05	4.45808e-05	3.71602e-05	r_2178	4.08307e-05	6.4566e-05	3.95133e-05		r_2178	3.79107e-05	4.45808e-05	3.71602e-05	4.08307e-05	6.4566e-05	3.95133e-05		r_0767	e_0130	SIR2		r_2178	7.42057e-06	2.50528e-05	2.92e-06	No	No	No
r_2179	3.79107e-05	4.20329e-05	3.71602e-05	r_2179	4.08307e-05	5.54996e-05	3.95133e-05		r_2179	3.79107e-05	4.20329e-05	3.71602e-05	4.08307e-05	5.54996e-05	3.95133e-05		r_0767	e_0189	HST4		r_2179	4.87274e-06	1.59863e-05	2.92e-06	No	No	No
r_2180	3.79107e-05	4.08935e-05	3.71602e-05	r_2180	4.08307e-05	5.14451e-05	3.95133e-05		r_2180	3.79107e-05	4.08935e-05	3.71602e-05	4.08307e-05	5.14451e-05	3.95133e-05		r_0767	e_0833	HST1		r_2180	3.73333e-06	1.19318e-05	2.92e-06	No	No	No
r_2181	0	2.25118e-05	0	r_2181	0	4.37274e-05	0		r_2181	0	2.25118e-05	0	0	4.37274e-05	0		r_0767	e_0845	HST3		r_2181	2.25118e-05	4.37274e-05	0	No	No	No
r_2182	0.000843257	0.000926254	0.000758147	r_2182	0.000908208	0.00107704	0.000605346		r_2182	0.000843257	0.000926254	0.000758147	0.000908208	0.00107704	0.000605346		r_0767	e_0902	HST2		r_2182	0.000168107	0.000471694	6.49503e-05	No	No	No
r_2183	7.14399e-05	0.000152495	0	r_2183	7.69424e-05	0.000365375	0		r_2183	7.14399e-05	0.000152495	0	7.69424e-05	0.000365375	0		r_0768	e_0441	QNS1		r_2183	0.000152495	0.000365375	5.50253e-06	No	No	No
r_2194	0	1000	-1000	r_2194	0	1000	-1000		r_2194	0	1000	-1000	0	1000	-1000		r_0769	e_0442	QNS1		r_2194	2000	2000	0	No	No	No
r_2195	0	1000	-1000	r_2195	0	1000	-1000		r_2195	0	1000	-1000	0	1000	-1000		r_0770	e_0139	NDE2		r_2195	2000	2000	0	No	No	No
r_2196	0	1000	-1000	r_2196	0	1000	-1000		r_2196	0	1000	-1000	0	1000	-1000		r_0770	e_0737	NDE1		r_2196	2000	2000	0	No	No	No
r_2197	0	1000	-1000	r_2197	0	1000	-1000		r_2197	0	1000	-1000	0	1000	-1000		r_0771	e_0257	YEF1		r_2197	2000	2000	0	No	No	No
r_2198	0	1000	-1000	r_2198	0	1000	-1000		r_2198	0	1000	-1000	0	1000	-1000		r_0771	e_0533	UTR1		r_2198	2000	2000	0	No	No	No
r_2199	0	1000	-1000	r_2199	0	1000	-1000		r_2199	0	1000	-1000	0	1000	-1000		r_0772	e_0258	YEF1		r_2199	2000	2000	0	No	No	No
r_2200	0	1000	-1000	r_2200	0	1000	-1000		r_2200	0	1000	-1000	0	1000	-1000		r_0772	e_0534	UTR1		r_2200	2000	2000	0	No	No	No
r_2201	0	1000	-1000	r_2201	0	1000	-1000		r_2201	0	1000	-1000	0	1000	-1000		r_0772	e_0928	POS5		r_2201	2000	2000	0	No	No	No
r_2202	-2.94514e-05	1000	-1000	r_2202	-3.17198e-05	1000	-1000		r_2202	-2.94514e-05	1000	-1000	-3.17198e-05	1000	-1000		r_0773	e_0714	NDI1		r_2202	2000	2000	2.26844e-06	No	No	No
r_2203	0	1000	-1000	r_2203	0	1000	-1000		r_2203	0	1000	-1000	0	1000	-1000		r_0774	e_0876	NPT1		r_2203	2000	2000	0	No	No	No
r_2204	0	1000	-1000	r_2204	0	1000	-1000		r_2204	0	1000	-1000	0	1000	-1000		r_0775	e_0877	NPT1		r_2204	2000	2000	0	No	No	No
r_2205	0	1000	-1000	r_2205	0	1000	-1000		r_2205	0	1000	-1000	0	1000	-1000		r_0781	e_0331	PNC1		r_2205	2000	2000	0	No	No	No
r_2206	0	2.7443e-05	-1.74637e-05	r_2206	0	9.76552e-05	-6.21442e-05		r_2206	0	2.7443e-05	-1.74637e-05	0	9.76552e-05	-6.21442e-05		r_0782	e_0670	NNT1		r_2206	4.49067e-05	0.000159799	0	No	No	No
r_2207	0	2.7443e-05	-1.74637e-05	r_2207	0	9.76552e-05	-6.21442e-05		r_2207	0	2.7443e-05	-1.74637e-05	0	9.76552e-05	-6.21442e-05		r_0783	e_0680	NMA1		r_2207	4.49067e-05	0.000159799	0	No	No	No
r_2208	0	2.7443e-05	-1.74637e-05	r_2208	0	9.76552e-05	-6.21442e-05		r_2208	0	2.7443e-05	-1.74637e-05	0	9.76552e-05	-6.21442e-05		r_0784	e_0359	NMA2		r_2208	4.49067e-05	0.000159799	0	No	No	No
r_2209	0	0	0	r_2209	0	0	0		r_2209	0	0	0	0	0	0		r_0784	e_0681	NMA1		r_2209	0	0	0	No	No	No
r_2210	0	0	0	r_2210	0	0	0		r_2210	0	0	0	0	0	0		r_0785	e_0358	NMA2		r_2210	0	0	0	No	No	No
r_2211	0	1000	-1000	r_2211	0	1000	-1000		r_2211	0	1000	-1000	0	1000	-1000		r_0785	e_0680	NMA1		r_2211	2000	2000	0	No	No	No
r_2212	0	1000	-1000	r_2212	0	1000	-1000		r_2212	0	1000	-1000	0	1000	-1000		r_0786	e_0323	BNA6		r_2212	2000	2000	0	No	No	No
r_2213	0	0	0	r_2213	0	0	0		r_2213	0	0	0	0	0	0		r_0787	e_0324	BNA6		r_2213	0	0	0	No	No	No
r_2214	-3.79107e-05	1000	-1000	r_2214	-4.08307e-05	1000	-1000		r_2214	-3.79107e-05	1000	-1000	-4.08307e-05	1000	-1000		r_0788	e_0271	YND1		r_2214	2000	2000	2.92e-06	No	No	No
r_2215	0	1000	-1000	r_2215	0	1000	-1000		r_2215	0	1000	-1000	0	1000	-1000		r_0789	e_0271	YND1		r_2215	2000	2000	0	No	No	No
r_2216	0	0	0	r_2216	0	0	0		r_2216	0	0	0	0	0	0		r_0790	e_0271	YND1		r_2216	0	0	0	No	No	No
r_2217	0	1000	-1000	r_2217	0	1000	-1000		r_2217	0	1000	-1000	0	1000	-1000		r_0791	e_0259	GDA1		r_2217	2000	2000	0	No	No	No
r_2218	0	1000	-1000	r_2218	0	1000	-1000		r_2218	0	1000	-1000	0	1000	-1000		r_0792	e_0271	YND1		r_2218	2000	2000	0	No	No	No
r_2232	0	9.68251e-07	0	r_2232	0	3.4455e-06	0		r_2232	0	9.68251e-07	0	0	3.4455e-06	0		r_0793	e_0271	YND1		r_2232	9.68251e-07	3.4455e-06	0	No	No	No
r_2233	0	8.13298e-07	0	r_2233	0	2.8941e-06	0		r_2233	0	8.13298e-07	0	0	2.8941e-06	0		r_0795	e_0568	YNK1		r_2233	8.13298e-07	2.8941e-06	0	No	No	No
r_2234	0	2.7443e-05	0	r_2234	0	9.76552e-05	0		r_2234	0	2.7443e-05	0	0	9.76552e-05	0		r_0796	e_0568	YNK1		r_2234	2.7443e-05	9.76552e-05	0	No	No	No
r_2235	0	2.7443e-05	0	r_2235	0	9.76552e-05	0		r_2235	0	2.7443e-05	0	0	9.76552e-05	0		r_0797	e_0568	YNK1		r_2235	2.7443e-05	9.76552e-05	0	No	No	No
r_2236	0	1.49147e-06	0	r_2236	0	5.30735e-06	0		r_2236	0	1.49147e-06	0	0	5.30735e-06	0		r_0798	e_0568	YNK1		r_2236	1.49147e-06	5.30735e-06	0	No	No	No
r_2237	0	1.49147e-06	0	r_2237	0	5.30735e-06	0		r_2237	0	1.49147e-06	0	0	5.30735e-06	0		r_0799	e_0568	YNK1		r_2237	1.49147e-06	5.30735e-06	0	No	No	No
r_2238	0	1.49147e-06	0	r_2238	0	5.30735e-06	0		r_2238	0	1.49147e-06	0	0	5.30735e-06	0		r_0800	e_0568	YNK1		r_2238	1.49147e-06	5.30735e-06	0	No	No	No
r_2239	0	6.67018e-06	0	r_2239	0	2.37356e-05	0		r_2239	0	6.67018e-06	0	0	2.37356e-05	0		r_0801	e_0568	YNK1		r_2239	6.67018e-06	2.37356e-05	0	No	No	No
r_2240	0	4.12234e-06	0	r_2240	0	1.46692e-05	0		r_2240	0	4.12234e-06	0	0	1.46692e-05	0		r_0802	e_0568	YNK1		r_2240	4.12234e-06	1.46692e-05	0	No	No	No
r_2241	0	2.98294e-06	0	r_2241	0	1.06147e-05	0		r_2241	0	2.98294e-06	0	0	1.06147e-05	0		r_0803	e_0568	YNK1		r_2241	2.98294e-06	1.06147e-05	0	No	No	No
r_2242	0	1.42508e-06	0	r_2242	0	5.07112e-06	0		r_2242	0	1.42508e-06	0	0	5.07112e-06	0		r_0804	e_0271	YND1		r_2242	1.42508e-06	5.07112e-06	0	No	No	No
r_2243	0	1.42508e-06	0	r_2243	0	5.07112e-06	0		r_2243	0	1.42508e-06	0	0	5.07112e-06	0		r_0805	e_0271	YND1		r_2243	1.42508e-06	5.07112e-06	0	No	No	No
r_2244	0	1.42508e-06	0	r_2244	0	5.07112e-06	0		r_2244	0	1.42508e-06	0	0	5.07112e-06	0		r_0806	e_0271	YND1		r_2244	1.42508e-06	5.07112e-06	0	No	No	No
r_2245	0	3.00745e-06	0	r_2245	0	1.07019e-05	0		r_2245	0	3.00745e-06	0	0	1.07019e-05	0		r_0807	e_0271	YND1		r_2245	3.00745e-06	1.07019e-05	0	No	No	No
r_2246	0	3.00745e-06	0	r_2246	0	1.07019e-05	0		r_2246	0	3.00745e-06	0	0	1.07019e-05	0		r_0810	e_0259	GDA1		r_2246	3.00745e-06	1.07019e-05	0	No	No	No
r_2247	0	3.00745e-06	0	r_2247	0	1.07019e-05	0		r_2247	0	3.00745e-06	0	0	1.07019e-05	0		r_0811	e_0568	YNK1		r_2247	3.00745e-06	1.07019e-05	0	No	No	No
r_2248	0	1.49147e-06	0	r_2248	0	5.30735e-06	0		r_2248	0	1.49147e-06	0	0	5.30735e-06	0		r_0812	e_0674	MET17		r_2248	1.49147e-06	5.30735e-06	0	No	No	No
r_2249	0	1.49147e-06	0	r_2249	0	5.30735e-06	0		r_2249	0	1.49147e-06	0	0	5.30735e-06	0		r_0813	e_0674	MET17		r_2249	1.49147e-06	5.30735e-06	0	No	No	No
r_2250	0	1.07922e-05	0	r_2250	0	3.84037e-05	0		r_2250	0	1.07922e-05	0	0	3.84037e-05	0		r_0815	e_0008	CYS3		r_2250	1.07922e-05	3.84037e-05	0	No	No	No
r_2251	0	1.32712e-05	0	r_2251	0	4.51753e-05	0		r_2251	0	1.32712e-05	0	0	4.51753e-05	0		r_0816	e_0499	ARG3		r_2251	1.32712e-05	4.51753e-05	0	No	No	No
r_2252	0	1.07922e-05	0	r_2252	0	3.84037e-05	0		r_2252	0	1.07922e-05	0	0	3.84037e-05	0		r_0817	e_0587	SPE1		r_2252	1.07922e-05	3.84037e-05	0	No	No	No
r_2253	0	2.337e-06	0	r_2253	0	8.31614e-06	0		r_2253	0	2.337e-06	0	0	8.31614e-06	0		r_0818	e_0729	ARG7		r_2253	2.337e-06	8.31614e-06	0	No	No	No
r_2254	0	1.49147e-06	0	r_2254	0	5.30735e-06	0		r_2254	0	1.49147e-06	0	0	5.30735e-06	0		r_0819	e_0694	CAR2		r_2254	1.49147e-06	5.30735e-06	0	No	No	No
r_2255	0	1.49147e-06	0	r_2255	0	5.30735e-06	0		r_2255	0	1.49147e-06	0	0	5.30735e-06	0		r_0820	e_0712	URA5		r_2255	1.49147e-06	5.30735e-06	0	No	No	No
r_2256	0	1.49147e-06	0	r_2256	0	5.30735e-06	0		r_2256	0	1.49147e-06	0	0	5.30735e-06	0		r_0820	e_0755	URA10		r_2256	1.49147e-06	5.30735e-06	0	No	No	No
r_2257	0	6.67018e-06	0	r_2257	0	2.37356e-05	0		r_2257	0	6.67018e-06	0	0	2.37356e-05	0		r_0821	e_0249	URA3		r_2257	6.67018e-06	2.37356e-05	0	No	No	No
r_2258	0	4.12234e-06	0	r_2258	0	1.46692e-05	0		r_2258	0	4.12234e-06	0	0	1.46692e-05	0		r_0831	e_0185	KGD2		r_2258	4.12234e-06	1.46692e-05	0	No	No	No
r_2259	0	2.98294e-06	0	r_2259	0	1.06147e-05	0		r_2259	0	2.98294e-06	0	0	1.06147e-05	0		r_0831	e_0311	LPD1		r_2259	2.98294e-06	1.06147e-05	0	No	No	No
r_2260	0	1.42508e-06	0	r_2260	0	5.07112e-06	0		r_2260	0	1.42508e-06	0	0	5.07112e-06	0		r_0831	e_0477	KGD1		r_2260	1.42508e-06	5.07112e-06	0	No	No	No
r_2261	0	1.42508e-06	0	r_2261	0	5.07112e-06	0		r_2261	0	1.42508e-06	0	0	5.07112e-06	0		r_0832	e_0185	KGD2		r_2261	1.42508e-06	5.07112e-06	0	No	No	No
r_2262	0	1.42508e-06	0	r_2262	0	5.07112e-06	0		r_2262	0	1.42508e-06	0	0	5.07112e-06	0		r_0832	e_0311	LPD1		r_2262	1.42508e-06	5.07112e-06	0	No	No	No
r_2263	0	3.00745e-06	0	r_2263	0	1.07019e-05	0		r_2263	0	3.00745e-06	0	0	1.07019e-05	0		r_0832	e_0477	KGD1		r_2263	3.00745e-06	1.07019e-05	0	No	No	No
r_2264	0	3.00745e-06	0	r_2264	0	1.07019e-05	0		r_2264	0	3.00745e-06	0	0	1.07019e-05	0		r_0841	e_0411	CAB4		r_2264	3.00745e-06	1.07019e-05	0	No	No	No
r_2265	0	1.25885e-06	0	r_2265	0	4.4796e-06	0		r_2265	0	1.25885e-06	0	0	4.4796e-06	0		r_0842	e_0245	CAB1		r_2265	1.25885e-06	4.4796e-06	0	No	No	No
r_2266	0	1.49147e-06	0	r_2266	0	5.30735e-06	0		r_2266	0	1.49147e-06	0	0	5.30735e-06	0		r_0843	e_0479	PAN6		r_2266	1.49147e-06	5.30735e-06	0	No	No	No
r_2267	0	1.49147e-06	0	r_2267	0	5.30735e-06	0		r_2267	0	1.49147e-06	0	0	5.30735e-06	0		r_0844	e_0529	TES1		r_2267	1.49147e-06	5.30735e-06	0	No	No	No
r_2268	0	1.32712e-05	0	r_2268	0	4.51753e-05	0		r_2268	0	1.32712e-05	0	0	4.51753e-05	0		r_0845	e_0529	TES1		r_2268	1.32712e-05	4.51753e-05	0	No	No	No
r_2269	0	1.07922e-05	0	r_2269	0	3.84037e-05	0		r_2269	0	1.07922e-05	0	0	3.84037e-05	0		r_0847	e_0529	TES1		r_2269	1.07922e-05	3.84037e-05	0	No	No	No
r_2270	0	2.337e-06	0	r_2270	0	8.31614e-06	0		r_2270	0	2.337e-06	0	0	8.31614e-06	0		r_0848	e_0529	TES1		r_2270	2.337e-06	8.31614e-06	0	No	No	No
r_2271	0	1.49147e-06	0	r_2271	0	5.30735e-06	0		r_2271	0	1.49147e-06	0	0	5.30735e-06	0		r_0849	e_0529	TES1		r_2271	1.49147e-06	5.30735e-06	0	No	No	No
r_2272	0	1.49147e-06	0	r_2272	0	5.30735e-06	0		r_2272	0	1.49147e-06	0	0	5.30735e-06	0		r_0850	e_0529	TES1		r_2272	1.49147e-06	5.30735e-06	0	No	No	No
r_2273	0	1.49147e-06	0	r_2273	0	5.30735e-06	0		r_2273	0	1.49147e-06	0	0	5.30735e-06	0		r_0851	e_0348	ARO8		r_2273	1.49147e-06	5.30735e-06	0	No	No	No
r_2274	0	6.67018e-06	0	r_2274	0	2.37356e-05	0		r_2274	0	6.67018e-06	0	0	2.37356e-05	0		r_0852	e_0312	FRS2		r_2274	6.67018e-06	2.37356e-05	0	No	No	No
r_2275	0	4.12234e-06	0	r_2275	0	1.46692e-05	0		r_2275	0	4.12234e-06	0	0	1.46692e-05	0		r_0852	e_0639	FRS1		r_2275	4.12234e-06	1.46692e-05	0	No	No	No
r_2276	0	2.98294e-06	0	r_2276	0	1.06147e-05	0		r_2276	0	2.98294e-06	0	0	1.06147e-05	0		r_0853	e_0958	MSF1		r_2276	2.98294e-06	1.06147e-05	0	No	No	No
r_2277	0	1.42508e-06	0	r_2277	0	5.07112e-06	0		r_2277	0	1.42508e-06	0	0	5.07112e-06	0		r_0854	e_0224	ARO10		r_2277	1.42508e-06	5.07112e-06	0	No	No	No
r_2278	0	1.42508e-06	0	r_2278	0	5.07112e-06	0		r_2278	0	1.42508e-06	0	0	5.07112e-06	0		r_0855	e_0352	ADE5,7		r_2278	1.42508e-06	5.07112e-06	0	No	No	No
r_2279	0	1.42508e-06	0	r_2279	0	5.07112e-06	0		r_2279	0	1.42508e-06	0	0	5.07112e-06	0		r_0882	e_0265	PCM1		r_2279	1.42508e-06	5.07112e-06	0	No	No	No
r_2280	0	3.00745e-06	0	r_2280	0	1.07019e-05	0		r_2280	0	3.00745e-06	0	0	1.07019e-05	0		r_0883	e_0398	TRX2		r_2280	3.00745e-06	1.07019e-05	0	No	No	No
r_2281	0	3.00745e-06	0	r_2281	0	1.07019e-05	0		r_2281	0	3.00745e-06	0	0	1.07019e-05	0		r_0883	e_0975	MET16		r_2281	3.00745e-06	1.07019e-05	0	No	No	No
r_2282	0	1.25885e-06	0	r_2282	0	4.4796e-06	0		r_2282	0	1.25885e-06	0	0	4.4796e-06	0		r_0884	e_0612	PCK1		r_2282	1.25885e-06	4.4796e-06	0	No	No	No
r_2283	0	1.49147e-06	0	r_2283	0	5.30735e-06	0		r_2283	0	1.49147e-06	0	0	5.30735e-06	0		r_0885	e_0357	ECT1		r_2283	1.49147e-06	5.30735e-06	0	No	No	No
r_2284	0	1.49147e-06	0	r_2284	0	5.30735e-06	0		r_2284	0	1.49147e-06	0	0	5.30735e-06	0		r_0886	e_0401	PFK1		r_2284	1.49147e-06	5.30735e-06	0	No	No	No
r_2285	0	1.49147e-06	0	r_2285	0	5.30735e-06	0		r_2285	0	1.49147e-06	0	0	5.30735e-06	0		r_0886	e_0743	PFK2		r_2285	1.49147e-06	5.30735e-06	0	No	No	No
r_2286	0	6.67018e-06	0	r_2286	0	2.37356e-05	0		r_2286	0	6.67018e-06	0	0	2.37356e-05	0		r_0887	e_0401	PFK1		r_2286	6.67018e-06	2.37356e-05	0	No	No	No
r_2287	0	4.12234e-06	0	r_2287	0	1.46692e-05	0		r_2287	0	4.12234e-06	0	0	1.46692e-05	0		r_0887	e_0743	PFK2		r_2287	4.12234e-06	1.46692e-05	0	No	No	No
r_2288	0	2.98294e-06	0	r_2288	0	1.06147e-05	0		r_2288	0	2.98294e-06	0	0	1.06147e-05	0		r_0888	e_0576	PGM1		r_2288	2.98294e-06	1.06147e-05	0	No	No	No
r_2289	0	1.42508e-06	0	r_2289	0	5.07112e-06	0		r_2289	0	1.42508e-06	0	0	5.07112e-06	0		r_0888	e_0733	PGM2		r_2289	1.42508e-06	5.07112e-06	0	No	No	No
r_2290	0	1.42508e-06	0	r_2290	0	5.07112e-06	0		r_2290	0	1.42508e-06	0	0	5.07112e-06	0		r_0889	e_0407	GND2		r_2290	1.42508e-06	5.07112e-06	0	No	No	No
r_2291	0	1.42508e-06	0	r_2291	0	5.07112e-06	0		r_2291	0	1.42508e-06	0	0	5.07112e-06	0		r_0889	e_0455	GND1		r_2291	1.42508e-06	5.07112e-06	0	No	No	No
r_2292	0	3.00745e-06	0	r_2292	0	1.07019e-05	0		r_2292	0	3.00745e-06	0	0	1.07019e-05	0		r_0890	e_0265	PCM1		r_2292	3.00745e-06	1.07019e-05	0	No	No	No
r_2293	0	3.00745e-06	0	r_2293	0	1.07019e-05	0		r_2293	0	3.00745e-06	0	0	1.07019e-05	0		r_0891	e_0294	SER3		r_2293	3.00745e-06	1.07019e-05	0	No	No	No
r_2294	0	1.25885e-06	0	r_2294	0	4.4796e-06	0		r_2294	0	1.25885e-06	0	0	4.4796e-06	0		r_0891	e_0469	SER33		r_2294	1.25885e-06	4.4796e-06	0	No	No	No
r_2295	0	1.42508e-06	0	r_2295	0	5.07112e-06	0		r_2295	0	1.42508e-06	0	0	5.07112e-06	0		r_0892	e_0113	PGK1		r_2295	1.42508e-06	5.07112e-06	0	No	No	No
r_2296	0	1.34713e-06	0	r_2296	0	4.79373e-06	0		r_2296	0	1.34713e-06	0	0	4.79373e-06	0		r_0893	e_0582	GPM1		r_2296	1.34713e-06	4.79373e-06	0	No	No	No
r_2297	0	1.34713e-06	0	r_2297	0	4.79373e-06	0		r_2297	0	1.34713e-06	0	0	4.79373e-06	0		r_0902	e_0314	SEC53		r_2297	1.34713e-06	4.79373e-06	0	No	No	No
r_2298	0	1.25885e-06	0	r_2298	0	4.4796e-06	0		r_2298	0	1.25885e-06	0	0	4.4796e-06	0		r_0903	e_0825	THI20		r_2298	1.25885e-06	4.4796e-06	0	No	No	No
r_2299	0	3.00745e-06	0	r_2299	0	1.07019e-05	0		r_2299	0	3.00745e-06	0	0	1.07019e-05	0		r_0903	e_0939	THI21		r_2299	3.00745e-06	1.07019e-05	0	No	No	No
r_2300	0	3.00745e-06	0	r_2300	0	1.07019e-05	0		r_2300	0	3.00745e-06	0	0	1.07019e-05	0		r_0903	e_0966	THI22		r_2300	3.00745e-06	1.07019e-05	0	No	No	No
r_2301	0	1.34713e-06	0	r_2301	0	4.79373e-06	0		r_2301	0	1.34713e-06	0	0	4.79373e-06	0		r_0904	e_0747	ERG8		r_2301	1.34713e-06	4.79373e-06	0	No	No	No
r_2302	0	3.00745e-06	0	r_2302	0	1.07019e-05	0		r_2302	0	3.00745e-06	0	0	1.07019e-05	0		r_0905	e_0471	CAB2		r_2302	3.00745e-06	1.07019e-05	0	No	No	No
r_2303	0	1.34713e-06	0	r_2303	0	4.79373e-06	0		r_2303	0	1.34713e-06	0	0	4.79373e-06	0		r_0906	e_0572	CAB3		r_2303	1.34713e-06	4.79373e-06	0	No	No	No
r_2304	0	3.00745e-06	0	r_2304	0	1.07019e-05	0		r_2304	0	3.00745e-06	0	0	1.07019e-05	0		r_0906	e_0609	SIS2		r_2304	3.00745e-06	1.07019e-05	0	No	No	No
r_2305	-0.0053045	1000	-1000	r_2305	-0.00571307	1000	-1000		r_2305	-0.0053045	1000	-1000	-0.00571307	1000	-1000		r_0906	e_0847	VHS3		r_2305	2000	2000	0.000408569	No	No	No
r_2308	0.000843257	0.000855114	0.000736533	r_2308	0.000908208	0.000950398	0.000528431		r_2308	0.000843257	0.000855114	0.000736533	0.000908208	0.000950398	0.000528431		r_0907	e_0576	PGM1		r_2308	0.000118581	0.000421967	6.49503e-05	No	No	No
r_2309	0	3.20168e-05	0	r_2309	0	0.000113931	0		r_2309	0	3.20168e-05	0	0	0.000113931	0		r_0907	e_0733	PGM2		r_2309	3.20168e-05	0.000113931	0	No	No	No
r_2310	0	8.10553e-05	0	r_2310	0	0.000288433	0		r_2310	0	8.10553e-05	0	0	0.000288433	0		r_0907	e_0757	PGM3		r_2310	8.10553e-05	0.000288433	0	No	No	No
r_2311	0	2.29511e-05	0	r_2311	0	8.1671e-05	0		r_2311	0	2.29511e-05	0	0	8.1671e-05	0		r_0908	e_0017	ADE1		r_2311	2.29511e-05	8.1671e-05	0	No	No	No
r_2312	0	0.000106723	0	r_2312	0	0.00037977	0		r_2312	0	0.000106723	0	0	0.00037977	0		r_0909	e_0103	HIS4		r_2312	0.000106723	0.00037977	0	No	No	No
r_2313	0	2.46283e-05	0	r_2313	0	8.76393e-05	0		r_2313	0	2.46283e-05	0	0	8.76393e-05	0		r_0910	e_0103	HIS4		r_2313	2.46283e-05	8.76393e-05	0	No	No	No
r_2314	0	4.60674e-05	0	r_2314	0	0.00016393	0		r_2314	0	4.60674e-05	0	0	0.00016393	0		r_0911	e_0860	ADE2		r_2314	4.60674e-05	0.00016393	0	No	No	No
r_2315	0	1.8889e-05	0	r_2315	0	6.7216e-05	0		r_2315	0	1.8889e-05	0	0	6.7216e-05	0		r_0912	e_0631	ADE16		r_2315	1.8889e-05	6.7216e-05	0	No	No	No
r_2316	0	8.10553e-05	0	r_2316	0	0.000288433	0		r_2316	0	8.10553e-05	0	0	0.000288433	0		r_0912	e_0736	ADE17		r_2316	8.10553e-05	0.000288433	0	No	No	No
r_2317	0	2.29511e-05	0	r_2317	0	8.1671e-05	0		r_2317	0	2.29511e-05	0	0	8.1671e-05	0		r_0913	e_0165	TRP1		r_2317	2.29511e-05	8.1671e-05	0	No	No	No
r_2318	0	4.05277e-05	0	r_2318	0	0.000144217	0		r_2318	0	4.05277e-05	0	0	0.000144217	0		r_0914	e_0352	ADE5,7		r_2318	4.05277e-05	0.000144217	0	No	No	No
r_2319	0	1.78865e-05	0	r_2319	0	6.36486e-05	0		r_2319	0	1.78865e-05	0	0	6.36486e-05	0		r_0915	e_0763	ADE4		r_2319	1.78865e-05	6.36486e-05	0	No	No	No
r_2320	0	4.60674e-05	0	r_2320	0	0.00016393	0		r_2320	0	4.60674e-05	0	0	0.00016393	0		r_0916	e_0030	PRS4		r_2320	4.60674e-05	0.00016393	0	No	No	No
r_2321	0	1.8889e-05	0	r_2321	0	6.7216e-05	0		r_2321	0	1.8889e-05	0	0	6.7216e-05	0		r_0916	e_0299	PRS2		r_2321	1.8889e-05	6.7216e-05	0	No	No	No
r_2322	0	2.93733e-05	0	r_2322	0	0.000104524	0		r_2322	0	2.93733e-05	0	0	0.000104524	0		r_0916	e_0418	PRS3		r_2322	2.93733e-05	0.000104524	0	No	No	No
r_2323	0	1.53191e-05	0	r_2323	0	5.45125e-05	0		r_2323	0	1.53191e-05	0	0	5.45125e-05	0		r_0916	e_0585	PRS1		r_2323	1.53191e-05	5.45125e-05	0	No	No	No
r_2324	0	0.000106723	0	r_2324	0	0.00037977	0		r_2324	0	0.000106723	0	0	0.00037977	0		r_0916	e_0829	PRS5		r_2324	0.000106723	0.00037977	0	No	No	No
r_2325	0	2.46283e-05	0	r_2325	0	8.76393e-05	0		r_2325	0	2.46283e-05	0	0	8.76393e-05	0		r_0917	e_0397	SER2		r_2325	2.46283e-05	8.76393e-05	0	No	No	No
r_2326	0	4.60674e-05	0	r_2326	0	0.00016393	0		r_2326	0	4.60674e-05	0	0	0.00016393	0		r_0918	e_0872	SER1		r_2326	4.60674e-05	0.00016393	0	No	No	No
r_2327	0	1.8889e-05	0	r_2327	0	6.7216e-05	0		r_2327	0	1.8889e-05	0	0	6.7216e-05	0		r_0919	e_0077	YPC1		r_2327	1.8889e-05	6.7216e-05	0	No	No	No
r_2328	0	4.60674e-05	0	r_2328	0	0.00016393	0		r_2328	0	4.60674e-05	0	0	0.00016393	0		r_0920	e_0229	DIT2		r_2328	4.60674e-05	0.00016393	0	No	No	No
r_2329	0	1.8889e-05	0	r_2329	0	6.7216e-05	0		r_2329	0	1.8889e-05	0	0	6.7216e-05	0		r_0921	e_0205	DPL1		r_2329	1.8889e-05	6.7216e-05	0	No	No	No
r_2330	0	2.93733e-05	0	r_2330	0	0.000104524	0		r_2330	0	2.93733e-05	0	0	0.000104524	0		r_0922	e_0206	SUR2		r_2330	2.93733e-05	0.000104524	0	No	No	No
r_2331	0	1.53191e-05	0	r_2331	0	5.45125e-05	0		r_2331	0	1.53191e-05	0	0	5.45125e-05	0		r_0929	e_0725	FMS1		r_2331	1.53191e-05	5.45125e-05	0	No	No	No
r_2332	0.000843257	0.000855114	0.000758147	r_2332	0.000908208	0.000950398	0.000605346		r_2332	0.000843257	0.000855114	0.000758147	0.000908208	0.000950398	0.000605346		r_0935	e_0332	HEM2		r_2332	9.69662e-05	0.000345051	6.49503e-05	No	No	No
r_2333	0	8.10553e-05	0	r_2333	0	0.000288433	0		r_2333	0	8.10553e-05	0	0	0.000288433	0		r_0936	e_0725	FMS1		r_2333	8.10553e-05	0.000288433	0	No	No	No
r_2334	0	3.20168e-05	0	r_2334	0	0.000113931	0		r_2334	0	3.20168e-05	0	0	0.000113931	0		r_0937	e_0725	FMS1		r_2334	3.20168e-05	0.000113931	0	No	No	No
r_2335	0	2.29511e-05	0	r_2335	0	8.1671e-05	0		r_2335	0	2.29511e-05	0	0	8.1671e-05	0		r_0938	e_0802	PHA2		r_2335	2.29511e-05	8.1671e-05	0	No	No	No
r_2336	0	8.10553e-05	0	r_2336	0	0.000288433	0		r_2336	0	8.10553e-05	0	0	0.000288433	0		r_0939	e_0074	TYR1		r_2336	8.10553e-05	0.000288433	0	No	No	No
r_2337	0	4.05277e-05	0	r_2337	0	0.000144217	0		r_2337	0	4.05277e-05	0	0	0.000144217	0		r_0940	e_0649	PUT1		r_2337	4.05277e-05	0.000144217	0	No	No	No
r_2338	0	2.29511e-05	0	r_2338	0	8.1671e-05	0		r_2338	0	2.29511e-05	0	0	8.1671e-05	0		r_0941	e_0985	YHR020W		r_2338	2.29511e-05	8.1671e-05	0	No	No	No
r_2339	0	1.78865e-05	0	r_2339	0	6.36486e-05	0		r_2339	0	1.78865e-05	0	0	6.36486e-05	0		r_0942	e_0272	HEM14		r_2339	1.78865e-05	6.36486e-05	0	No	No	No
r_2340	0	8.10553e-05	0	r_2340	0	0.000288433	0		r_2340	0	8.10553e-05	0	0	0.000288433	0		r_0943	e_0227	URH1		r_2340	8.10553e-05	0.000288433	0	No	No	No
r_2341	0	2.29511e-05	0	r_2341	0	8.1671e-05	0		r_2341	0	2.29511e-05	0	0	8.1671e-05	0		r_0943	e_0627	MEU1		r_2341	2.29511e-05	8.1671e-05	0	No	No	No
r_2342	0	4.05277e-05	0	r_2342	0	0.000144217	0		r_2342	0	4.05277e-05	0	0	0.000144217	0		r_0943	e_0661	PNP1		r_2342	4.05277e-05	0.000144217	0	No	No	No
r_2343	0	1.78865e-05	0	r_2343	0	6.36486e-05	0		r_2343	0	1.78865e-05	0	0	6.36486e-05	0		r_0949	e_0661	PNP1		r_2343	1.78865e-05	6.36486e-05	0	No	No	No
r_2344	0	0.000107135	0	r_2344	0	0.000234558	0		r_2344	0	0.000107135	0	0	0.000234558	0		r_0950	e_0662	PNP1		r_2344	0.000107135	0.000234558	0	No	No	No
r_2345	0	8.09264e-05	0	r_2345	0	0.000206332	0		r_2345	0	8.09264e-05	0	0	0.000206332	0		r_0951	e_0661	PNP1		r_2345	8.09264e-05	0.000206332	0	No	No	No
r_2346	0	7.38244e-05	0	r_2346	0	0.000198683	0		r_2346	0	7.38244e-05	0	0	0.000198683	0		r_0953	e_0048	PDX3		r_2346	7.38244e-05	0.000198683	0	No	No	No
r_2347	0	7.38244e-05	0	r_2347	0	0.000198683	0		r_2347	0	7.38244e-05	0	0	0.000198683	0		r_0954	e_0048	PDX3		r_2347	7.38244e-05	0.000198683	0	No	No	No
r_2348	0	8.09264e-05	0	r_2348	0	0.000206332	0		r_2348	0	8.09264e-05	0	0	0.000206332	0		r_0955	e_0048	PDX3		r_2348	8.09264e-05	0.000206332	0	No	No	No
r_2349	0	7.38244e-05	0	r_2349	0	0.000198683	0		r_2349	0	7.38244e-05	0	0	0.000198683	0		r_0956	e_0048	PDX3		r_2349	7.38244e-05	0.000198683	0	No	No	No
r_2350	0	7.38244e-05	0	r_2350	0	0.000198683	0		r_2350	0	7.38244e-05	0	0	0.000198683	0		r_0957	e_0276	PRO3		r_2350	7.38244e-05	0.000198683	0	No	No	No
r_2351	0	7.38244e-05	0	r_2351	0	0.000198683	0		r_2351	0	7.38244e-05	0	0	0.000198683	0		r_0958	e_0084	PYC2		r_2351	7.38244e-05	0.000198683	0	No	No	No
r_2352	0	0	0	r_2352	0	0	0		r_2352	0	0	0	0	0	0		r_0958	e_0334	PYC1		r_2352	0	0	0	No	No	No
r_2353	0	0	0	r_2353	0	0	0		r_2353	0	0	0	0	0	0		r_0959	e_0370	PDC6		r_2353	0	0	0	No	No	No
r_2354	0	0	0	r_2354	0	0	0		r_2354	0	0	0	0	0	0		r_0959	e_0636	PDC1		r_2354	0	0	0	No	No	No
r_2355	0	0	0	r_2355	0	0	0		r_2355	0	0	0	0	0	0		r_0959	e_0647	PDC5		r_2355	0	0	0	No	No	No
r_2356	0	0	0	r_2356	0	0	0		r_2356	0	0	0	0	0	0		r_0960	e_0370	PDC6		r_2356	0	0	0	No	No	No
r_2357	0	0	0	r_2357	0	0	0		r_2357	0	0	0	0	0	0		r_0960	e_0636	PDC1		r_2357	0	0	0	No	No	No
r_2358	0	0	0	r_2358	0	0	0		r_2358	0	0	0	0	0	0		r_0960	e_0647	PDC5		r_2358	0	0	0	No	No	No
r_2359	0	0	0	r_2359	0	0	0		r_2359	0	0	0	0	0	0		r_0961	e_0085	PDB1		r_2359	0	0	0	No	No	No
r_2360	0	0.000107135	0	r_2360	0	0.000234558	0		r_2360	0	0.000107135	0	0	0.000234558	0		r_0961	e_0306	PDA1		r_2360	0.000107135	0.000234558	0	No	No	No
r_2361	0	8.09264e-05	0	r_2361	0	0.000206332	0		r_2361	0	8.09264e-05	0	0	0.000206332	0		r_0961	e_0311	LPD1		r_2361	8.09264e-05	0.000206332	0	No	No	No
r_2362	0	7.38244e-05	0	r_2362	0	0.000198683	0		r_2362	0	7.38244e-05	0	0	0.000198683	0		r_0961	e_0393	PDX1		r_2362	7.38244e-05	0.000198683	0	No	No	No
r_2363	0	7.38244e-05	0	r_2363	0	0.000198683	0		r_2363	0	7.38244e-05	0	0	0.000198683	0		r_0961	e_0775	LAT1		r_2363	7.38244e-05	0.000198683	0	No	No	No
r_2364	0	8.09264e-05	0	r_2364	0	0.000206332	0		r_2364	0	8.09264e-05	0	0	0.000206332	0		r_0962	e_0011	CDC19		r_2364	8.09264e-05	0.000206332	0	No	No	No
r_2365	0	7.38244e-05	0	r_2365	0	0.000198683	0		r_2365	0	7.38244e-05	0	0	0.000198683	0		r_0962	e_0895	PYK2		r_2365	7.38244e-05	0.000198683	0	No	No	No
r_2366	0	7.38244e-05	0	r_2366	0	0.000198683	0		r_2366	0	7.38244e-05	0	0	0.000198683	0		r_0963	e_0191	COQ4		r_2366	7.38244e-05	0.000198683	0	No	No	No
r_2367	0	7.38244e-05	0	r_2367	0	0.000198683	0		r_2367	0	7.38244e-05	0	0	0.000198683	0		r_0963	e_0339	COQ8		r_2367	7.38244e-05	0.000198683	0	No	No	No
r_2368	0.000109132	0.000136574	0	r_2368	0	0.000215192	0		r_2368	0.000109132	0.000136574	0	0	0.000215192	0		r_0963	e_0406	COQ6		r_2368	0.000136574	0.000215192	0.000109132	No	No	No
r_2369	0	6.16949e-05	0	r_2369	0	0.000160447	0		r_2369	0	6.16949e-05	0	0	0.000160447	0		r_0963	e_0660	COQ9		r_2369	6.16949e-05	0.000160447	0	No	No	No
r_2370	0	3.20168e-05	0	r_2370	0	0.000113931	0		r_2370	0	3.20168e-05	0	0	0.000113931	0		r_0963	e_0713	COQ5		r_2370	3.20168e-05	0.000113931	0	No	No	No
r_2371	0	2.7443e-05	0	r_2371	0	9.76552e-05	0		r_2371	0	2.7443e-05	0	0	9.76552e-05	0		r_0963	e_0835	COQ3		r_2371	2.7443e-05	9.76552e-05	0	No	No	No
r_2372	0	6.16949e-05	0	r_2372	0	0.000160447	0		r_2372	0	6.16949e-05	0	0	0.000160447	0		r_0963	e_0858	CAT5		r_2372	6.16949e-05	0.000160447	0	No	No	No
r_2373	0	3.08475e-05	0	r_2373	0	0.000109684	0		r_2373	0	3.08475e-05	0	0	0.000109684	0		r_0964	e_0183	YCF1		r_2373	3.08475e-05	0.000109684	0	No	No	No
r_2374	0	2.7443e-05	0	r_2374	0	9.76552e-05	0		r_2374	0	2.7443e-05	0	0	9.76552e-05	0		r_0965	e_0197	FMN1		r_2374	2.7443e-05	9.76552e-05	0	No	No	No
r_2375	0	2.7443e-05	0	r_2375	0	9.76552e-05	0		r_2375	0	2.7443e-05	0	0	9.76552e-05	0		r_0966	e_0198	FMN1		r_2375	2.7443e-05	9.76552e-05	0	No	No	No
r_2376	0	3.20168e-05	0	r_2376	0	0.000113931	0		r_2376	0	3.20168e-05	0	0	0.000113931	0		r_0967	e_0841	RIB4		r_2376	3.20168e-05	0.000113931	0	No	No	No
r_2377	0	3.20168e-05	0	r_2377	0	0.000113931	0		r_2377	0	3.20168e-05	0	0	0.000113931	0		r_0968	e_0090	RIB5		r_2377	3.20168e-05	0.000113931	0	No	No	No
r_2378	0	3.20168e-05	0	r_2378	0	0.000113931	0		r_2378	0	3.20168e-05	0	0	0.000113931	0		r_0969	e_0119	RBK1		r_2378	3.20168e-05	0.000113931	0	No	No	No
r_2379	0	3.20168e-05	0	r_2379	0	0.000113931	0		r_2379	0	3.20168e-05	0	0	0.000113931	0		r_0970	e_0398	TRX2		r_2379	3.20168e-05	0.000113931	0	No	No	No
r_2380	0	3.20168e-05	0	r_2380	0	0.000113931	0		r_2380	0	3.20168e-05	0	0	0.000113931	0		r_0971	e_0398	TRX2		r_2380	3.20168e-05	0.000113931	0	No	No	No
r_2381	0	3.20168e-05	0	r_2381	0	0.000113931	0		r_2381	0	3.20168e-05	0	0	0.000113931	0		r_0972	e_0398	TRX2		r_2381	3.20168e-05	0.000113931	0	No	No	No
r_2382	0	3.20168e-05	0	r_2382	0	0.000113931	0		r_2382	0	3.20168e-05	0	0	0.000113931	0		r_0973	e_0398	TRX2		r_2382	3.20168e-05	0.000113931	0	No	No	No
r_2383	0	3.20168e-05	0	r_2383	0	0.000113931	0		r_2383	0	3.20168e-05	0	0	0.000113931	0		r_0974	e_0291	RNR1		r_2383	3.20168e-05	0.000113931	0	No	No	No
r_2384	0	6.16949e-05	0	r_2384	0	0.000160447	0		r_2384	0	6.16949e-05	0	0	0.000160447	0		r_0974	e_0387	RNR4		r_2384	6.16949e-05	0.000160447	0	No	No	No
r_2385	0	3.08475e-05	0	r_2385	0	0.000109684	0		r_2385	0	3.08475e-05	0	0	0.000109684	0		r_0974	e_0467	RNR3		r_2385	3.08475e-05	0.000109684	0	No	No	No
r_2386	0	2.7443e-05	0	r_2386	0	9.76552e-05	0		r_2386	0	2.7443e-05	0	0	9.76552e-05	0		r_0974	e_0492	RNR2		r_2386	2.7443e-05	9.76552e-05	0	No	No	No
r_2387	0	2.7443e-05	0	r_2387	0	9.76552e-05	0		r_2387	0	2.7443e-05	0	0	9.76552e-05	0		r_0975	e_0292	RNR1		r_2387	2.7443e-05	9.76552e-05	0	No	No	No
r_2388	0	3.08475e-05	0	r_2388	0	0.000109684	0		r_2388	0	3.08475e-05	0	0	0.000109684	0		r_0975	e_0388	RNR4		r_2388	3.08475e-05	0.000109684	0	No	No	No
r_2389	0	2.7443e-05	0	r_2389	0	9.76552e-05	0		r_2389	0	2.7443e-05	0	0	9.76552e-05	0		r_0975	e_0468	RNR3		r_2389	2.7443e-05	9.76552e-05	0	No	No	No
r_2390	0	2.7443e-05	0	r_2390	0	9.76552e-05	0		r_2390	0	2.7443e-05	0	0	9.76552e-05	0		r_0975	e_0493	RNR2		r_2390	2.7443e-05	9.76552e-05	0	No	No	No
r_2391	0	2.7443e-05	0	r_2391	0	9.76552e-05	0		r_2391	0	2.7443e-05	0	0	9.76552e-05	0		r_0976	e_0291	RNR1		r_2391	2.7443e-05	9.76552e-05	0	No	No	No
r_2392	0	2.7443e-05	0	r_2392	0	9.76552e-05	0		r_2392	0	2.7443e-05	0	0	9.76552e-05	0		r_0976	e_0387	RNR4		r_2392	2.7443e-05	9.76552e-05	0	No	No	No
r_2393	0	2.7443e-05	0	r_2393	0	9.76552e-05	0		r_2393	0	2.7443e-05	0	0	9.76552e-05	0		r_0976	e_0467	RNR3		r_2393	2.7443e-05	9.76552e-05	0	No	No	No
r_2394	0	2.7443e-05	0	r_2394	0	9.76552e-05	0		r_2394	0	2.7443e-05	0	0	9.76552e-05	0		r_0976	e_0492	RNR2		r_2394	2.7443e-05	9.76552e-05	0	No	No	No
r_2395	0	2.7443e-05	0	r_2395	0	9.76552e-05	0		r_2395	0	2.7443e-05	0	0	9.76552e-05	0		r_0977	e_0292	RNR1		r_2395	2.7443e-05	9.76552e-05	0	No	No	No
r_2396	0	2.7443e-05	0	r_2396	0	9.76552e-05	0		r_2396	0	2.7443e-05	0	0	9.76552e-05	0		r_0977	e_0388	RNR4		r_2396	2.7443e-05	9.76552e-05	0	No	No	No
r_2397	0	2.7443e-05	0	r_2397	0	9.76552e-05	0		r_2397	0	2.7443e-05	0	0	9.76552e-05	0		r_0977	e_0468	RNR3		r_2397	2.7443e-05	9.76552e-05	0	No	No	No
r_2398	0	2.7443e-05	0	r_2398	0	9.76552e-05	0		r_2398	0	2.7443e-05	0	0	9.76552e-05	0		r_0977	e_0493	RNR2		r_2398	2.7443e-05	9.76552e-05	0	No	No	No
r_2399	0	2.7443e-05	0	r_2399	0	9.76552e-05	0		r_2399	0	2.7443e-05	0	0	9.76552e-05	0		r_0978	e_0291	RNR1		r_2399	2.7443e-05	9.76552e-05	0	No	No	No
r_2400	0	0.000136574	0	r_2400	0.000117537	0.000215192	0		r_2400	0	0.000136574	0	0.000117537	0.000215192	0		r_0978	e_0387	RNR4		r_2400	0.000136574	0.000215192	0.000117537	No	No	No
r_2401	0	6.16949e-05	0	r_2401	0	0.000160447	0		r_2401	0	6.16949e-05	0	0	0.000160447	0		r_0978	e_0467	RNR3		r_2401	6.16949e-05	0.000160447	0	No	No	No
r_2402	0	3.20168e-05	0	r_2402	0	0.000113931	0		r_2402	0	3.20168e-05	0	0	0.000113931	0		r_0978	e_0492	RNR2		r_2402	3.20168e-05	0.000113931	0	No	No	No
r_2403	0	2.7443e-05	0	r_2403	0	9.76552e-05	0		r_2403	0	2.7443e-05	0	0	9.76552e-05	0		r_0979	e_0292	RNR1		r_2403	2.7443e-05	9.76552e-05	0	No	No	No
r_2404	0	6.16949e-05	0	r_2404	0	0.000160447	0		r_2404	0	6.16949e-05	0	0	0.000160447	0		r_0979	e_0388	RNR4		r_2404	6.16949e-05	0.000160447	0	No	No	No
r_2405	0	3.08475e-05	0	r_2405	0	0.000109684	0		r_2405	0	3.08475e-05	0	0	0.000109684	0		r_0979	e_0468	RNR3		r_2405	3.08475e-05	0.000109684	0	No	No	No
r_2406	0	2.7443e-05	0	r_2406	0	9.76552e-05	0		r_2406	0	2.7443e-05	0	0	9.76552e-05	0		r_0979	e_0493	RNR2		r_2406	2.7443e-05	9.76552e-05	0	No	No	No
r_2407	0	2.7443e-05	0	r_2407	0	9.76552e-05	0		r_2407	0	2.7443e-05	0	0	9.76552e-05	0		r_0982	e_0852	RKI1		r_2407	2.7443e-05	9.76552e-05	0	No	No	No
r_2408	0	3.20168e-05	0	r_2408	0	0.000113931	0		r_2408	0	3.20168e-05	0	0	0.000113931	0		r_0983	e_0784	NRK1		r_2408	3.20168e-05	0.000113931	0	No	No	No
r_2409	0	3.20168e-05	0	r_2409	0	0.000113931	0		r_2409	0	3.20168e-05	0	0	0.000113931	0		r_0984	e_0506	RPE1		r_2409	3.20168e-05	0.000113931	0	No	No	No
r_2410	0	3.20168e-05	0	r_2410	0	0.000113931	0		r_2410	0	3.20168e-05	0	0	0.000113931	0		r_0985	e_0191	COQ4		r_2410	3.20168e-05	0.000113931	0	No	No	No
r_2411	0	3.20168e-05	0	r_2411	0	0.000113931	0		r_2411	0	3.20168e-05	0	0	0.000113931	0		r_0985	e_0339	COQ8		r_2411	3.20168e-05	0.000113931	0	No	No	No
r_2412	0	3.20168e-05	0	r_2412	0	0.000113931	0		r_2412	0	3.20168e-05	0	0	0.000113931	0		r_0985	e_0406	COQ6		r_2412	3.20168e-05	0.000113931	0	No	No	No
r_2413	0	3.20168e-05	0	r_2413	0	0.000113931	0		r_2413	0	3.20168e-05	0	0	0.000113931	0		r_0985	e_0660	COQ9		r_2413	3.20168e-05	0.000113931	0	No	No	No
r_2414	0	3.20168e-05	0	r_2414	0	0.000113931	0		r_2414	0	3.20168e-05	0	0	0.000113931	0		r_0985	e_0713	COQ5		r_2414	3.20168e-05	0.000113931	0	No	No	No
r_2415	0	3.20168e-05	0	r_2415	0	0.000113931	0		r_2415	0	3.20168e-05	0	0	0.000113931	0		r_0985	e_0835	COQ3		r_2415	3.20168e-05	0.000113931	0	No	No	No
r_2416	0	6.16949e-05	0	r_2416	0	0.000160447	0		r_2416	0	6.16949e-05	0	0	0.000160447	0		r_0985	e_0858	CAT5		r_2416	6.16949e-05	0.000160447	0	No	No	No
r_2417	0	3.08475e-05	0	r_2417	0	0.000109684	0		r_2417	0	3.08475e-05	0	0	0.000109684	0		r_0986	e_0699	ERG6		r_2417	3.08475e-05	0.000109684	0	No	No	No
r_2418	0	2.7443e-05	0	r_2418	0	9.76552e-05	0		r_2418	0	2.7443e-05	0	0	9.76552e-05	0		r_0987	e_0497	YJL068C		r_2418	2.7443e-05	9.76552e-05	0	No	No	No
r_2419	0	2.7443e-05	0	r_2419	0	9.76552e-05	0		r_2419	0	2.7443e-05	0	0	9.76552e-05	0		r_0988	e_0489	LYS1		r_2419	2.7443e-05	9.76552e-05	0	No	No	No
r_2420	0	3.08475e-05	0	r_2420	0	0.000109684	0		r_2420	0	3.08475e-05	0	0	0.000109684	0		r_0989	e_0813	LYS9		r_2420	3.08475e-05	0.000109684	0	No	No	No
r_2421	0	2.7443e-05	0	r_2421	0	9.76552e-05	0		r_2421	0	2.7443e-05	0	0	9.76552e-05	0		r_0990	e_0567	FBA1		r_2421	2.7443e-05	9.76552e-05	0	No	No	No
r_2422	0	2.7443e-05	0	r_2422	0	9.76552e-05	0		r_2422	0	2.7443e-05	0	0	9.76552e-05	0		r_0993	e_0054	TSC3		r_2422	2.7443e-05	9.76552e-05	0	No	No	No
r_2423	0	2.7443e-05	0	r_2423	0	9.76552e-05	0		r_2423	0	2.7443e-05	0	0	9.76552e-05	0		r_0993	e_0177	LCB2		r_2423	2.7443e-05	9.76552e-05	0	No	No	No
r_2424	0	2.7443e-05	0	r_2424	0	9.76552e-05	0		r_2424	0	2.7443e-05	0	0	9.76552e-05	0		r_0993	e_0761	LCB1		r_2424	2.7443e-05	9.76552e-05	0	No	No	No
r_2425	0	2.7443e-05	0	r_2425	0	9.76552e-05	0		r_2425	0	2.7443e-05	0	0	9.76552e-05	0		r_0995	e_0168	SES1		r_2425	2.7443e-05	9.76552e-05	0	No	No	No
r_2426	0	2.7443e-05	0	r_2426	0	9.76552e-05	0		r_2426	0	2.7443e-05	0	0	9.76552e-05	0		r_0995	e_0425	DIA4		r_2426	2.7443e-05	9.76552e-05	0	No	No	No
r_2427	0	2.7443e-05	0	r_2427	0	9.76552e-05	0		r_2427	0	2.7443e-05	0	0	9.76552e-05	0		r_0996	e_0182	ARO1		r_2427	2.7443e-05	9.76552e-05	0	No	No	No
r_2428	0	2.7443e-05	0	r_2428	0	9.76552e-05	0		r_2428	0	2.7443e-05	0	0	9.76552e-05	0		r_0997	e_0182	ARO1		r_2428	2.7443e-05	9.76552e-05	0	No	No	No
r_2429	0	2.7443e-05	0	r_2429	0	9.76552e-05	0		r_2429	0	2.7443e-05	0	0	9.76552e-05	0		r_0998	e_0083	MET8		r_2429	2.7443e-05	9.76552e-05	0	No	No	No
r_2430	0	2.7443e-05	0	r_2430	0	9.76552e-05	0		r_2430	0	2.7443e-05	0	0	9.76552e-05	0		r_0999	e_0083	MET8		r_2430	2.7443e-05	9.76552e-05	0	No	No	No
r_2431	0	2.7443e-05	0	r_2431	0	9.76552e-05	0		r_2431	0	2.7443e-05	0	0	9.76552e-05	0		r_1000	e_0261	FRD1		r_2431	2.7443e-05	9.76552e-05	0	No	No	No
r_2432	0.000843257	0.000871165	0.000703864	r_2432	0.000908208	0.00100636	0.000541396		r_2432	0.000843257	0.000871165	0.000703864	0.000908208	0.00100636	0.000541396		r_1001	e_0961	SPE3		r_2432	0.000167302	0.000464963	6.49503e-05	No	No	No
r_2433	0	7.38244e-05	0	r_2433	0	0.000159675	0		r_2433	0	7.38244e-05	0	0	0.000159675	0		r_1002	e_0650	SPE4		r_2433	7.38244e-05	0.000159675	0	No	No	No
r_2434	0	0.000102823	0	r_2434	0	0.000317571	0		r_2434	0	0.000102823	0	0	0.000317571	0		r_1003	e_0205	DPL1		r_2434	0.000102823	0.000317571	0	No	No	No
r_2435	0	7.38244e-05	0	r_2435	0	0.00014853	0		r_2435	0	7.38244e-05	0	0	0.00014853	0		r_1004	e_0509	LCB3		r_2435	7.38244e-05	0.00014853	0	No	No	No
r_2436	0	0.000102823	0	r_2436	0	0.000317571	0		r_2436	0	0.000102823	0	0	0.000317571	0		r_1004	e_0602	YSR3		r_2436	0.000102823	0.000317571	0	No	No	No
r_2437	0	7.38244e-05	0	r_2437	0	0.00014853	0		r_2437	0	7.38244e-05	0	0	0.00014853	0		r_1005	e_0509	LCB3		r_2437	7.38244e-05	0.00014853	0	No	No	No
r_2438	0	7.38244e-05	0	r_2438	0	0.000187086	0		r_2438	0	7.38244e-05	0	0	0.000187086	0		r_1005	e_0602	YSR3		r_2438	7.38244e-05	0.000187086	0	No	No	No
r_2439	0	7.38244e-05	0	r_2439	0	0.00014853	0		r_2439	0	7.38244e-05	0	0	0.00014853	0		r_1006	e_0668	LCB5		r_2439	7.38244e-05	0.00014853	0	No	No	No
r_2440	0	5.35673e-05	0	r_2440	0	0.000117279	0		r_2440	0	5.35673e-05	0	0	0.000117279	0		r_1006	e_0868	LCB4		r_2440	5.35673e-05	0.000117279	0	No	No	No
r_2441	0	3.69122e-05	0	r_2441	0	9.93414e-05	0		r_2441	0	3.69122e-05	0	0	9.93414e-05	0		r_1007	e_0668	LCB5		r_2441	3.69122e-05	9.93414e-05	0	No	No	No
r_2442	0	4.04632e-05	0	r_2442	0	0.000103166	0		r_2442	0	4.04632e-05	0	0	0.000103166	0		r_1007	e_0868	LCB4		r_2442	4.04632e-05	0.000103166	0	No	No	No
r_2443	0	3.69122e-05	0	r_2443	0	9.93414e-05	0		r_2443	0	3.69122e-05	0	0	9.93414e-05	0		r_1010	e_0385	ERG1		r_2443	3.69122e-05	9.93414e-05	0	No	No	No
r_2444	0	4.04632e-05	0	r_2444	0	0.000103166	0		r_2444	0	4.04632e-05	0	0	0.000103166	0		r_1011	e_0385	ERG1		r_2444	4.04632e-05	0.000103166	0	No	No	No
r_2445	0	3.69122e-05	0	r_2445	0	9.93414e-05	0		r_2445	0	3.69122e-05	0	0	9.93414e-05	0		r_1012	e_0456	ERG9		r_2445	3.69122e-05	9.93414e-05	0	No	No	No
r_2446	0.000526915	0.000527782	0.000441806	r_2446	0.0005675	0.000570586	0.000264641		r_2446	0.000526915	0.000527782	0.000441806	0.0005675	0.000570586	0.000264641		r_1021	e_0188	SDH4		r_2446	8.59765e-05	0.000305945	4.05847e-05	No	No	No
r_2447	0	4.34831e-05	0	r_2447	0	0.00012628	0		r_2447	0	4.34831e-05	0	0	0.00012628	0		r_1021	e_0494	YJL045W		r_2447	4.34831e-05	0.00012628	0	No	No	No
r_2448	0	8.10553e-05	0	r_2448	0	0.000288433	0		r_2448	0	8.10553e-05	0	0	0.000288433	0		r_1021	e_0579	SDH3		r_2448	8.10553e-05	0.000288433	0	No	No	No
r_2449	0	4.21854e-05	0	r_2449	0	0.000113533	0		r_2449	0	4.21854e-05	0	0	0.000113533	0		r_1021	e_0581	SDH1		r_2449	4.21854e-05	0.000113533	0	No	No	No
r_2450	0	8.10553e-05	0	r_2450	0	0.000288433	0		r_2450	0	8.10553e-05	0	0	0.000288433	0		r_1021	e_0619	SDH2		r_2450	8.10553e-05	0.000288433	0	No	No	No
r_2451	0	4.21854e-05	0	r_2451	0	0.000113533	0		r_2451	0	4.21854e-05	0	0	0.000113533	0		r_1022	e_0402	LSC2		r_2451	4.21854e-05	0.000113533	0	No	No	No
r_2452	0	4.60635e-05	0	r_2452	0	0.000151627	0		r_2452	0	4.60635e-05	0	0	0.000151627	0		r_1022	e_0863	LSC1		r_2452	4.60635e-05	0.000151627	0	No	No	No
r_2453	0	4.21854e-05	0	r_2453	0	0.000113533	0		r_2453	0	4.21854e-05	0	0	0.000113533	0		r_1023	e_0037	UGA2		r_2453	4.21854e-05	0.000113533	0	No	No	No
r_2454	0.000316342	0.000344251	0.000202343	r_2454	0.000340708	0.000438863	0.000137155		r_2454	0.000316342	0.000344251	0.000202343	0.000340708	0.000438863	0.000137155		r_1024	e_0482	SUC2		r_2454	0.000141908	0.000301708	2.43657e-05	No	No	No
r_2455	0	7.38244e-05	0	r_2455	0	0.000159675	0		r_2455	0	7.38244e-05	0	0	0.000159675	0		r_1025	e_0526	MET3		r_2455	7.38244e-05	0.000159675	0	No	No	No
r_2456	0	8.13161e-05	0	r_2456	0	0.000169194	0		r_2456	0	8.13161e-05	0	0	0.000169194	0		r_1026	e_0107	APA1		r_2456	8.13161e-05	0.000169194	0	No	No	No
r_2457	0	7.38244e-05	0	r_2457	0	0.00014853	0		r_2457	0	7.38244e-05	0	0	0.00014853	0		r_1027	e_0321	MET10		r_2457	7.38244e-05	0.00014853	0	No	No	No
r_2458	0	8.13161e-05	0	r_2458	0	0.000169194	0		r_2458	0	8.13161e-05	0	0	0.000169194	0		r_1027	e_0547	MET5		r_2458	8.13161e-05	0.000169194	0	No	No	No
r_2459	0	7.38244e-05	0	r_2459	0	0.00014853	0		r_2459	0	7.38244e-05	0	0	0.00014853	0		r_1028	e_0621	YBT1		r_2459	7.38244e-05	0.00014853	0	No	No	No
r_2460	0	7.38244e-05	0	r_2460	0	0.00014853	0		r_2460	0	7.38244e-05	0	0	0.00014853	0		r_1029	e_0623	JLP1		r_2460	7.38244e-05	0.00014853	0	No	No	No
r_2461	0	7.38244e-05	0	r_2461	0	0.00014853	0		r_2461	0	7.38244e-05	0	0	0.00014853	0		r_1030	e_0012	GCV3		r_2461	7.38244e-05	0.00014853	0	No	No	No
r_2462	0	0	0	r_2462	0	0	0		r_2462	0	0	0	0	0	0		r_1030	e_0167	GCV1		r_2462	0	0	0	No	No	No
r_2463	0	0	0	r_2463	0	0	0		r_2463	0	0	0	0	0	0		r_1030	e_0306	PDA1		r_2463	0	0	0	No	No	No
r_2464	0.000474544	0.000475411	0.000282442	r_2464	0.000511095	0.000514181	0		r_2464	0.000474544	0.000475411	0.000282442	0.000511095	0.000514181	0		r_1030	e_0741	GCV2		r_2464	0.00019297	0.000514181	3.65509e-05	No	No	No
r_2465	0	4.34831e-05	0	r_2465	0	0.00012628	0		r_2465	0	4.34831e-05	0	0	0.00012628	0		r_1031	e_0577	RMA1		r_2465	4.34831e-05	0.00012628	0	No	No	No
r_2466	0	8.10553e-05	0	r_2466	0	0.000288433	0		r_2466	0	8.10553e-05	0	0	0.000288433	0		r_1031	e_0882	MET7		r_2466	8.10553e-05	0.000288433	0	No	No	No
r_2467	0	4.21854e-05	0	r_2467	0	0.000113533	0		r_2467	0	4.21854e-05	0	0	0.000113533	0		r_1032	e_0059	PHO3		r_2467	4.21854e-05	0.000113533	0	No	No	No
r_2468	0	8.10553e-05	0	r_2468	0	0.000288433	0		r_2468	0	8.10553e-05	0	0	0.000288433	0		r_1033	e_0059	PHO3		r_2468	8.10553e-05	0.000288433	0	No	No	No
r_2469	0	4.21854e-05	0	r_2469	0	0.000113533	0		r_2469	0	4.21854e-05	0	0	0.000113533	0		r_1034	e_0864	THI80		r_2469	4.21854e-05	0.000113533	0	No	No	No
r_2470	0	4.60635e-05	0	r_2470	0	0.000151627	0		r_2470	0	4.60635e-05	0	0	0.000151627	0		r_1035	e_0864	THI80		r_2470	4.60635e-05	0.000151627	0	No	No	No
r_2471	0	4.21854e-05	0	r_2471	0	0.000113533	0		r_2471	0	4.21854e-05	0	0	0.000113533	0		r_1036	e_0933	THI6		r_2471	4.21854e-05	0.000113533	0	No	No	No
r_2472	0	0.000192101	0	r_2472	0	0.000511867	0		r_2472	0	0.000192101	0	0	0.000511867	0		r_1037	e_0399	TRX2		r_2472	0.000192101	0.000511867	0	No	No	No
r_2473	0	3.72713e-05	0	r_2473	0	0.00010824	0		r_2473	0	3.72713e-05	0	0	0.00010824	0		r_1037	e_0463	DOT5		r_2473	3.72713e-05	0.00010824	0	No	No	No
r_2474	0	5.70033e-05	0	r_2474	0	0.000202845	0		r_2474	0	5.70033e-05	0	0	0.000202845	0		r_1038	e_0218	TRR1		r_2474	5.70033e-05	0.000202845	0	No	No	No
r_2475	0	3.69122e-05	0	r_2475	0	9.93414e-05	0		r_2475	0	3.69122e-05	0	0	9.93414e-05	0		r_1038	e_0398	TRX2		r_2475	3.69122e-05	9.93414e-05	0	No	No	No
r_2476	0	5.70033e-05	0	r_2476	0	0.000202845	0		r_2476	0	5.70033e-05	0	0	0.000202845	0		r_1039	e_0124	TRX3		r_2476	5.70033e-05	0.000202845	0	No	No	No
r_2477	0	3.69122e-05	0	r_2477	0	9.93414e-05	0		r_2477	0	3.69122e-05	0	0	9.93414e-05	0		r_1039	e_0448	TRR2		r_2477	3.69122e-05	9.93414e-05	0	No	No	No
r_2478	0	3.79433e-05	0	r_2478	0	0.000124898	0		r_2478	0	3.79433e-05	0	0	0.000124898	0		r_1039	e_0916	GLR1		r_2478	3.79433e-05	0.000124898	0	No	No	No
r_2479	0	3.69122e-05	0	r_2479	0	9.93414e-05	0		r_2479	0	3.69122e-05	0	0	9.93414e-05	0		r_1040	e_0260	GLY1		r_2479	3.69122e-05	9.93414e-05	0	No	No	No
r_2480	0	0.000192101	0	r_2480	0	0.000511867	0		r_2480	0	0.000192101	0	0	0.000511867	0		r_1041	e_0122	THR4		r_2480	0.000192101	0.000511867	0	No	No	No
r_2481	0	3.72713e-05	0	r_2481	0	0.00010824	0		r_2481	0	3.72713e-05	0	0	0.00010824	0		r_1042	e_0470	THS1		r_2481	3.72713e-05	0.00010824	0	No	No	No
r_2482	0	5.70033e-05	0	r_2482	0	0.000202845	0		r_2482	0	5.70033e-05	0	0	0.000202845	0		r_1043	e_0590	MST1		r_2482	5.70033e-05	0.000202845	0	No	No	No
r_2483	0	3.69122e-05	0	r_2483	0	9.93414e-05	0		r_2483	0	3.69122e-05	0	0	9.93414e-05	0		r_1045	e_0850	CDC21		r_2483	3.69122e-05	9.93414e-05	0	No	No	No
r_2484	0	5.70033e-05	0	r_2484	0	0.000202845	0		r_2484	0	5.70033e-05	0	0	0.000202845	0		r_1046	e_0305	TMT1		r_2484	5.70033e-05	0.000202845	0	No	No	No
r_2485	0	3.69122e-05	0	r_2485	0	9.93414e-05	0		r_2485	0	3.69122e-05	0	0	9.93414e-05	0		r_1047	e_0035	COQ1		r_2485	3.69122e-05	9.93414e-05	0	No	No	No
r_2486	0	3.79433e-05	0	r_2486	0	0.000124898	0		r_2486	0	3.79433e-05	0	0	0.000124898	0		r_1048	e_0684	TAL1		r_2486	3.79433e-05	0.000124898	0	No	No	No
r_2487	0	3.69122e-05	0	r_2487	0	9.93414e-05	0		r_2487	0	3.69122e-05	0	0	9.93414e-05	0		r_1049	e_0063	TKL2		r_2487	3.69122e-05	9.93414e-05	0	No	No	No
r_2488	0	0.000380942	0	r_2488	0.000409349	0.000412436	0		r_2488	0	0.000380942	0	0.000409349	0.000412436	0		r_1049	e_0962	TKL1		r_2488	0.000380942	0.000412436	0.000409349	Yes	No	No
r_2489	0	4.34831e-05	0	r_2489	0	0.00012628	0		r_2489	0	4.34831e-05	0	0	0.00012628	0		r_1050	e_0063	TKL2		r_2489	4.34831e-05	0.00012628	0	No	No	No
r_2490	0	8.10553e-05	0	r_2490	0	0.000288433	0		r_2490	0	8.10553e-05	0	0	0.000288433	0		r_1050	e_0962	TKL1		r_2490	8.10553e-05	0.000288433	0	No	No	No
r_2491	0	4.21854e-05	0	r_2491	0	0.000113533	0		r_2491	0	4.21854e-05	0	0	0.000113533	0		r_1051	e_0065	TPS1		r_2491	4.21854e-05	0.000113533	0	No	No	No
r_2492	0.000380074	0.000380942	0	r_2492	0	0.000412436	0		r_2492	0.000380074	0.000380942	0	0	0.000412436	0		r_1051	e_0179	TPS2		r_2492	0.000380942	0.000412436	0.000380074	No	No	No
r_2493	0	4.34831e-05	0	r_2493	0	0.00012628	0		r_2493	0	4.34831e-05	0	0	0.00012628	0		r_1051	e_0711	TSL1		r_2493	4.34831e-05	0.00012628	0	No	No	No
r_2494	0	8.10553e-05	0	r_2494	0	0.000288433	0		r_2494	0	8.10553e-05	0	0	0.000288433	0		r_1051	e_0753	TPS3		r_2494	8.10553e-05	0.000288433	0	No	No	No
r_2495	0	4.21854e-05	0	r_2495	0	0.000113533	0		r_2495	0	4.21854e-05	0	0	0.000113533	0		r_1054	e_0175	TPI1		r_2495	4.21854e-05	0.000113533	0	No	No	No
r_2496	0	0.000380942	0	r_2496	0.000409349	0.000412436	0		r_2496	0	0.000380942	0	0.000409349	0.000412436	0		r_1055	e_0330	TRP5		r_2496	0.000380942	0.000412436	0.000409349	Yes	No	No
r_2497	0	4.34831e-05	0	r_2497	0	0.00012628	0		r_2497	0	4.34831e-05	0	0	0.00012628	0		r_1056	e_0348	ARO8		r_2497	4.34831e-05	0.00012628	0	No	No	No
r_2498	0	8.10553e-05	0	r_2498	0	0.000288433	0		r_2498	0	8.10553e-05	0	0	0.000288433	0		r_1057	e_0836	WRS1		r_2498	8.10553e-05	0.000288433	0	No	No	No
r_2499	0	4.21854e-05	0	r_2499	0	0.000113533	0		r_2499	0	4.21854e-05	0	0	0.000113533	0		r_1058	e_0201	MSW1		r_2499	4.21854e-05	0.000113533	0	No	No	No
r_2500	0.000380074	0.000380942	0	r_2500	0	0.000412436	0		r_2500	0.000380074	0.000380942	0	0	0.000412436	0		r_1063	e_0348	ARO8		r_2500	0.000380942	0.000412436	0.000380074	No	No	No
r_2501	0	4.34831e-05	0	r_2501	0	0.00012628	0		r_2501	0	4.34831e-05	0	0	0.00012628	0		r_1065	e_0630	AAT2		r_2501	4.34831e-05	0.00012628	0	No	No	No
r_2502	0	8.10553e-05	0	r_2502	0	0.000288433	0		r_2502	0	8.10553e-05	0	0	0.000288433	0		r_1066	e_0390	TYS1		r_2502	8.10553e-05	0.000288433	0	No	No	No
r_2503	0	4.21854e-05	0	r_2503	0	0.000113533	0		r_2503	0	4.21854e-05	0	0	0.000113533	0		r_1067	e_0918	MSY1		r_2503	4.21854e-05	0.000113533	0	No	No	No
r_2504	0	0.000380942	0	r_2504	0.000409349	0.000412436	0		r_2504	0	0.000380942	0	0.000409349	0.000412436	0		r_1068	e_0659	ATG26		r_2504	0.000380942	0.000412436	0.000409349	Yes	No	No
r_2505	0	4.34831e-05	0	r_2505	0	0.00012628	0		r_2505	0	4.34831e-05	0	0	0.00012628	0		r_1069	e_0144	QRI1		r_2505	4.34831e-05	0.00012628	0	No	No	No
r_2506	0	8.10553e-05	0	r_2506	0	0.000288433	0		r_2506	0	8.10553e-05	0	0	0.000288433	0		r_1070	e_0040	GAL10		r_2506	8.10553e-05	0.000288433	0	No	No	No
r_2507	0	4.21854e-05	0	r_2507	0	0.000113533	0		r_2507	0	4.21854e-05	0	0	0.000113533	0		r_1071	e_0039	GAL7		r_2507	4.21854e-05	0.000113533	0	No	No	No
r_2508	0.000380074	0.000380942	0	r_2508	0	0.000412436	0		r_2508	0.000380074	0.000380942	0	0	0.000412436	0		r_1072	e_0561	URA6		r_2508	0.000380942	0.000412436	0.000380074	No	No	No
r_2509	0	4.34831e-05	0	r_2509	0	0.00012628	0		r_2509	0	4.34831e-05	0	0	0.00012628	0		r_1073	e_0562	URA6		r_2509	4.34831e-05	0.00012628	0	No	No	No
r_2510	0	8.10553e-05	0	r_2510	0	0.000288433	0		r_2510	0	8.10553e-05	0	0	0.000288433	0		r_1074	e_0450	FUR1		r_2510	8.10553e-05	0.000288433	0	No	No	No
r_2511	0	4.21854e-05	0	r_2511	0	0.000113533	0		r_2511	0	4.21854e-05	0	0	0.000113533	0		r_1075	e_0082	DUR1,2		r_2511	4.21854e-05	0.000113533	0	No	No	No
r_2512	0	7.38244e-05	0	r_2512	0	0.000198683	0		r_2512	0	7.38244e-05	0	0	0.000198683	0		r_1076	e_0488	DAL3		r_2512	7.38244e-05	0.000198683	0	No	No	No
r_2513	0	7.38244e-05	0	r_2513	0	0.000198683	0		r_2513	0	7.38244e-05	0	0	0.000198683	0		r_1077	e_0806	URK1		r_2513	7.38244e-05	0.000198683	0	No	No	No
r_2514	0	7.38244e-05	0	r_2514	0	0.000198683	0		r_2514	0	7.38244e-05	0	0	0.000198683	0		r_1078	e_0806	URK1		r_2514	7.38244e-05	0.000198683	0	No	No	No
r_2515	0	7.38244e-05	0	r_2515	0	0.000198683	0		r_2515	0	7.38244e-05	0	0	0.000198683	0		r_1079	e_0561	URA6		r_2515	7.38244e-05	0.000198683	0	No	No	No
r_2516	0	7.38244e-05	0	r_2516	0	0.000198683	0		r_2516	0	7.38244e-05	0	0	0.000198683	0		r_1080	e_0562	URA6		r_2516	7.38244e-05	0.000198683	0	No	No	No
r_2517	0	7.38244e-05	0	r_2517	0	0.000198683	0		r_2517	0	7.38244e-05	0	0	0.000198683	0		r_1081	e_0174	HEM12		r_2517	7.38244e-05	0.000198683	0	No	No	No
r_2518	0	7.38244e-05	0	r_2518	0	0.000198683	0		r_2518	0	7.38244e-05	0	0	0.000198683	0		r_1082	e_0608	MET1		r_2518	7.38244e-05	0.000198683	0	No	No	No
r_2519	0	7.38244e-05	0	r_2519	0	0.000198683	0		r_2519	0	7.38244e-05	0	0	0.000198683	0		r_1083	e_0887	HEM4		r_2519	7.38244e-05	0.000198683	0	No	No	No
r_2520	0	0	0	r_2520	0	0	0		r_2520	0	0	0	0	0	0		r_1084	e_0565	UGP1		r_2520	0	0	0	No	No	No
r_2521	0	0	0	r_2521	0	0	0		r_2521	0	0	0	0	0	0		r_1085	e_0066	VMA2		r_2521	0	0	0	No	No	No
r_2522	0	0	0	r_2522	0	0	0		r_2522	0	0	0	0	0	0		r_1085	e_0155	VMA1		r_2522	0	0	0	No	No	No
r_2523	0	0	0	r_2523	0	0	0		r_2523	0	0	0	0	0	0		r_1085	e_0251	VMA3		r_2523	0	0	0	No	No	No
r_2524	0	0	0	r_2524	0	0	0		r_2524	0	0	0	0	0	0		r_1085	e_0263	VMA8		r_2524	0	0	0	No	No	No
r_2525	0	0	0	r_2525	0	0	0		r_2525	0	0	0	0	0	0		r_1085	e_0362	VMA7		r_2525	0	0	0	No	No	No
r_2526	0	0	0	r_2526	0	0	0		r_2526	0	0	0	0	0	0		r_1085	e_0429	VMA16		r_2526	0	0	0	No	No	No
r_2527	0	0	0	r_2527	0	0	0		r_2527	0	0	0	0	0	0		r_1085	e_0432	VMA10		r_2527	0	0	0	No	No	No
r_2528	0	4.21854e-05	0	r_2528	0	0.000113533	0		r_2528	0	4.21854e-05	0	0	0.000113533	0		r_1085	e_0569	VMA5		r_2528	4.21854e-05	0.000113533	0	No	No	No
r_2529	0	4.21854e-05	0	r_2529	0	0.000113533	0		r_2529	0	4.21854e-05	0	0	0.000113533	0		r_1085	e_0695	VMA6		r_2529	4.21854e-05	0.000113533	0	No	No	No
r_2530	0	4.21854e-05	0	r_2530	0	0.000113533	0		r_2530	0	4.21854e-05	0	0	0.000113533	0		r_1085	e_0727	STV1		r_2530	4.21854e-05	0.000113533	0	No	No	No
r_2531	0	4.21854e-05	0	r_2531	0	0.000113533	0		r_2531	0	4.21854e-05	0	0	0.000113533	0		r_1085	e_0892	VMA4		r_2531	4.21854e-05	0.000113533	0	No	No	No
r_2532	0	4.21854e-05	0	r_2532	0	0.000113533	0		r_2532	0	4.21854e-05	0	0	0.000113533	0		r_1085	e_0935	VMA11		r_2532	4.21854e-05	0.000113533	0	No	No	No
r_2533	0	4.21854e-05	0	r_2533	0	0.000113533	0		r_2533	0	4.21854e-05	0	0	0.000113533	0		r_1085	e_0956	VMA13		r_2533	4.21854e-05	0.000113533	0	No	No	No
r_2534	0	4.21854e-05	0	r_2534	0	0.000113533	0		r_2534	0	4.21854e-05	0	0	0.000113533	0		r_1086	e_0067	VMA2		r_2534	4.21854e-05	0.000113533	0	No	No	No
r_2535	0	4.21854e-05	0	r_2535	0	0.000113533	0		r_2535	0	4.21854e-05	0	0	0.000113533	0		r_1086	e_0156	VMA1		r_2535	4.21854e-05	0.000113533	0	No	No	No
r_2536	0	5.35673e-05	0	r_2536	0	0.000117279	0		r_2536	0	5.35673e-05	0	0	0.000117279	0		r_1086	e_0252	VMA3		r_2536	5.35673e-05	0.000117279	0	No	No	No
r_2537	0	3.69122e-05	0	r_2537	0	9.93414e-05	0		r_2537	0	3.69122e-05	0	0	9.93414e-05	0		r_1086	e_0264	VMA8		r_2537	3.69122e-05	9.93414e-05	0	No	No	No
r_2538	0	4.04632e-05	0	r_2538	0	0.000103166	0		r_2538	0	4.04632e-05	0	0	0.000103166	0		r_1086	e_0363	VMA7		r_2538	4.04632e-05	0.000103166	0	No	No	No
r_2539	0	3.69122e-05	0	r_2539	0	9.93414e-05	0		r_2539	0	3.69122e-05	0	0	9.93414e-05	0		r_1086	e_0430	VMA16		r_2539	3.69122e-05	9.93414e-05	0	No	No	No
r_2540	0	4.04632e-05	0	r_2540	0	0.000103166	0		r_2540	0	4.04632e-05	0	0	0.000103166	0		r_1086	e_0433	VMA10		r_2540	4.04632e-05	0.000103166	0	No	No	No
r_2541	0	3.69122e-05	0	r_2541	0	9.93414e-05	0		r_2541	0	3.69122e-05	0	0	9.93414e-05	0		r_1086	e_0570	VMA5		r_2541	3.69122e-05	9.93414e-05	0	No	No	No
r_2542	0	5.35673e-05	0	r_2542	0	0.000117279	0		r_2542	0	5.35673e-05	0	0	0.000117279	0		r_1086	e_0696	VMA6		r_2542	5.35673e-05	0.000117279	0	No	No	No
r_2543	0	3.69122e-05	0	r_2543	0	9.93414e-05	0		r_2543	0	3.69122e-05	0	0	9.93414e-05	0		r_1086	e_0884	VPH1		r_2543	3.69122e-05	9.93414e-05	0	No	No	No
r_2544	0	4.04632e-05	0	r_2544	0	0.000103166	0		r_2544	0	4.04632e-05	0	0	0.000103166	0		r_1086	e_0893	VMA4		r_2544	4.04632e-05	0.000103166	0	No	No	No
r_2545	0	3.69122e-05	0	r_2545	0	9.93414e-05	0		r_2545	0	3.69122e-05	0	0	9.93414e-05	0		r_1086	e_0936	VMA11		r_2545	3.69122e-05	9.93414e-05	0	No	No	No
r_2546	0	4.04632e-05	0	r_2546	0	0.000103166	0		r_2546	0	4.04632e-05	0	0	0.000103166	0		r_1086	e_0957	VMA13		r_2546	4.04632e-05	0.000103166	0	No	No	No
r_2547	0	3.69122e-05	0	r_2547	0	9.93414e-05	0		r_2547	0	3.69122e-05	0	0	9.93414e-05	0		r_1087	e_0550	BAT2		r_2547	3.69122e-05	9.93414e-05	0	No	No	No
r_2548	0	0	0	r_2548	0	0	0		r_2548	0	0	0	0	0	0		r_1088	e_0457	BAT1		r_2548	0	0	0	No	No	No
r_2549	0	0	0	r_2549	0	0	0		r_2549	0	0	0	0	0	0		r_1089	e_0372	VAS1		r_2549	0	0	0	No	No	No
r_2550	0	0	0	r_2550	0	0	0		r_2550	0	0	0	0	0	0		r_1090	e_0373	VAS1		r_2550	0	0	0	No	No	No
r_2551	0	0	0	r_2551	0	0	0		r_2551	0	0	0	0	0	0		r_1091	e_0546	XPT1		r_2551	0	0	0	No	No	No
r_2552	0	0	0	r_2552	0	0	0		r_2552	0	0	0	0	0	0		r_1092	e_0640	XYL2		r_2552	0	0	0	No	No	No
r_2553	0	0	0	r_2553	0	0	0		r_2553	0	0	0	0	0	0		r_1093	e_0447	GRE3		r_2553	0	0	0	No	No	No
r_2554	0	0	0	r_2554	0	0	0		r_2554	0	0	0	0	0	0		r_1094	e_0394	XKS1		r_2554	0	0	0	No	No	No
r_2555	0	0	0	r_2555	0	0	0		r_2555	0	0	0	0	0	0		r_1095	e_0308	DEG1		r_2555	0	0	0	No	No	No
r_2556	0	0	0	r_2556	0	0	0		r_2556	0	0	0	0	0	0		r_1095	e_0335	PUS2		r_2556	0	0	0	No	No	No
r_2557	0	0	0	r_2557	0	0	0		r_2557	0	0	0	0	0	0		r_1095	e_0801	PUS4		r_2557	0	0	0	No	No	No
r_2558	0	0	0	r_2558	0	0	0		r_2558	0	0	0	0	0	0		r_1095	e_0932	PUS1		r_2558	0	0	0	No	No	No
r_2559	0	0	0	r_2559	0	0	0		r_2559	0	0	0	0	0	0		r_1099	e_0879	ODC2		r_2559	0	0	0	No	No	No
r_2560	0	0	0	r_2560	0	0	0		r_2560	0	0	0	0	0	0		r_1099	e_0923	ODC1		r_2560	0	0	0	No	No	No
r_2561	0	0	0	r_2561	0	0	0		r_2561	0	0	0	0	0	0		r_1101	e_0159	UGA4		r_2561	0	0	0	No	No	No
r_2562	0	0	0	r_2562	0	0	0		r_2562	0	0	0	0	0	0		r_1101	e_0896	PUT4		r_2562	0	0	0	No	No	No
r_2563	0	0	0	r_2563	0	0	0		r_2563	0	0	0	0	0	0		r_1104	e_0814	BIO5		r_2563	0	0	0	No	No	No
r_2564	0	0	0	r_2564	0	0	0		r_2564	0	0	0	0	0	0		r_1106	e_0112	ADY2		r_2564	0	0	0	No	No	No
r_2565	0	0	0	r_2565	0	0	0		r_2565	0	0	0	0	0	0		r_1108	e_0284	FCY2		r_2565	0	0	0	No	No	No
r_2566	0	0	0	r_2566	0	0	0		r_2566	0	0	0	0	0	0		r_1108	e_0285	FCY21		r_2566	0	0	0	No	No	No
r_2567	0	0	0	r_2567	0	0	0		r_2567	0	0	0	0	0	0		r_1108	e_0286	FCY22		r_2567	0	0	0	No	No	No
r_2568	0	0	0	r_2568	0	0	0		r_2568	0	0	0	0	0	0		r_1108	e_0345	TPN1		r_2568	0	0	0	No	No	No
r_2569	0	0	0	r_2569	0	0	0		r_2569	0	0	0	0	0	0		r_1109	e_0009	FUN26		r_2569	0	0	0	No	No	No
r_2570	0	0	0	r_2570	0	0	0		r_2570	0	0	0	0	0	0		r_1110	e_0024	PET9		r_2570	0	0	0	No	No	No
r_2571	0	0	0	r_2571	0	0	0		r_2571	0	0	0	0	0	0		r_1110	e_0058	AAC3		r_2571	0	0	0	No	No	No
r_2572	0	0	0	r_2572	0	0	0		r_2572	0	0	0	0	0	0		r_1110	e_0728	AAC1		r_2572	0	0	0	No	No	No
r_2573	0	0	0	r_2573	0	0	0		r_2573	0	0	0	0	0	0		r_1111	e_0967	ANT1		r_2573	0	0	0	No	No	No
r_2574	0	0	0	r_2574	0	0	0		r_2574	0	0	0	0	0	0		r_1112	e_0749	YHM2		r_2574	0	0	0	No	No	No
r_2575	0	0	0	r_2575	0	0	0		r_2575	0	0	0	0	0	0		r_1113	e_0551	DAL5		r_2575	0	0	0	No	No	No
r_2576	0	0	0	r_2576	0	0	0		r_2576	0	0	0	0	0	0		r_1114	e_0485	DAL4		r_2576	0	0	0	No	No	No
r_2577	0	0	0	r_2577	0	0	0		r_2577	0	0	0	0	0	0		r_1115	e_0225	ATO3		r_2577	0	0	0	No	No	No
r_2578	0	0	0	r_2578	0	0	0		r_2578	0	0	0	0	0	0		r_1115	e_0375	MEP1		r_2578	0	0	0	No	No	No
r_2579	0	0	0	r_2579	0	0	0		r_2579	0	0	0	0	0	0		r_1115	e_0787	MEP2		r_2579	0	0	0	No	No	No
r_2580	0	0	0	r_2580	0	0	0		r_2580	0	0	0	0	0	0		r_1115	e_0968	MEP3		r_2580	0	0	0	No	No	No
r_2581	0	0	0	r_2581	0	0	0		r_2581	0	0	0	0	0	0		r_1116	e_0967	ANT1		r_2581	0	0	0	No	No	No
r_2582	0	0	0	r_2582	0	0	0		r_2582	0	0	0	0	0	0		r_1118	e_0951	AGC1		r_2582	0	0	0	No	No	No
r_2583	0	0	0	r_2583	0	0	0		r_2583	0	0	0	0	0	0		r_1119	e_0369	VHT1		r_2583	0	0	0	No	No	No
r_2584	0	0	0	r_2584	0	0	0		r_2584	0	0	0	0	0	0		r_1120	e_0854	CRC1		r_2584	0	0	0	No	No	No
r_2585	0	0	0	r_2585	0	0	0		r_2585	0	0	0	0	0	0		r_1125	e_0337	HNM1		r_2585	0	0	0	No	No	No
r_2586	0	0	0	r_2586	0	0	0		r_2586	0	0	0	0	0	0		r_1126	e_0093	CTP1		r_2586	0	0	0	No	No	No
r_2587	0	0	0	r_2587	0	0	0		r_2587	0	0	0	0	0	0		r_1127	e_0093	CTP1		r_2587	0	0	0	No	No	No
r_2588	0	0	0	r_2588	0	0	0		r_2588	0	0	0	0	0	0		r_1128	e_0093	CTP1		r_2588	0	0	0	No	No	No
r_2589	0	0	0	r_2589	0	0	0		r_2589	0	0	0	0	0	0		r_1129	e_0423	LEU5		r_2589	0	0	0	No	No	No
r_2590	0	0	0	r_2590	0	0	0		r_2590	0	0	0	0	0	0		r_1130	e_0078	RIM2		r_2590	0	0	0	No	No	No
r_2591	0	0	0	r_2591	0	0	0		r_2591	0	0	0	0	0	0		r_1131	e_0078	RIM2		r_2591	0	0	0	No	No	No
r_2592	0	0	0	r_2592	0	0	0		r_2592	0	0	0	0	0	0		r_1132	e_0009	FUN26		r_2592	0	0	0	No	No	No
r_2593	0	0	0	r_2593	0	0	0		r_2593	0	0	0	0	0	0		r_1133	e_0284	FCY2		r_2593	0	0	0	No	No	No
r_2594	0	0	0	r_2594	0	0	0		r_2594	0	0	0	0	0	0		r_1133	e_0285	FCY21		r_2594	0	0	0	No	No	No
r_2595	0	0	0	r_2595	0	0	0		r_2595	0	0	0	0	0	0		r_1133	e_0286	FCY22		r_2595	0	0	0	No	No	No
r_2596	0	0	0	r_2596	0	0	0		r_2596	0	0	0	0	0	0		r_1133	e_0345	TPN1		r_2596	0	0	0	No	No	No
r_2597	0	0	0	r_2597	0	0	0		r_2597	0	0	0	0	0	0		r_1134	e_0162	HXT15		r_2597	0	0	0	No	No	No
r_2598	0	0	0	r_2598	0	0	0		r_2598	0	0	0	0	0	0		r_1134	e_0215	HXT7		r_2598	0	0	0	No	No	No
r_2599	0	0	0	r_2599	0	0	0		r_2599	0	0	0	0	0	0		r_1134	e_0216	HXT6		r_2599	0	0	0	No	No	No
r_2600	0	0	0	r_2600	0	0	0		r_2600	0	0	0	0	0	0		r_1134	e_0217	HXT3		r_2600	0	0	0	No	No	No
r_2601	0	0	0	r_2601	0	0	0		r_2601	0	0	0	0	0	0		r_1134	e_0267	HXT13		r_2601	0	0	0	No	No	No
r_2602	0	0	0	r_2602	0	0	0		r_2602	0	0	0	0	0	0		r_1134	e_0309	HXT10		r_2602	0	0	0	No	No	No
r_2603	0	0	0	r_2603	0	0	0		r_2603	0	0	0	0	0	0		r_1134	e_0444	HXT4		r_2603	0	0	0	No	No	No
r_2604	0	0	0	r_2604	0	0	0		r_2604	0	0	0	0	0	0		r_1134	e_0445	HXT1		r_2604	0	0	0	No	No	No
r_2605	0	0	0	r_2605	0	0	0		r_2605	0	0	0	0	0	0		r_1134	e_0446	HXT5		r_2605	0	0	0	No	No	No
r_2606	0	0	0	r_2606	0	0	0		r_2606	0	0	0	0	0	0		r_1134	e_0520	HXT8		r_2606	0	0	0	No	No	No
r_2607	0	0	0	r_2607	0	0	0		r_2607	0	0	0	0	0	0		r_1134	e_0522	HXT9		r_2607	0	0	0	No	No	No
r_2608	0	0	0	r_2608	0	0	0		r_2608	0	0	0	0	0	0		r_1134	e_0553	HXT16		r_2608	0	0	0	No	No	No
r_2609	0	0	0	r_2609	0	0	0		r_2609	0	0	0	0	0	0		r_1134	e_0722	HXT2		r_2609	0	0	0	No	No	No
r_2610	0	0	0	r_2610	0	0	0		r_2610	0	0	0	0	0	0		r_1134	e_0818	HXT17		r_2610	0	0	0	No	No	No
r_2611	0	0	0	r_2611	0	0	0		r_2611	0	0	0	0	0	0		r_1134	e_0843	HXT11		r_2611	0	0	0	No	No	No
r_2612	0	0	0	r_2612	0	0	0		r_2612	0	0	0	0	0	0		r_1135	e_0246	STL1		r_2612	0	0	0	No	No	No
r_2613	0	0	0	r_2613	0	0	0		r_2613	0	0	0	0	0	0		r_1135	e_0309	HXT10		r_2613	0	0	0	No	No	No
r_2614	0	0	0	r_2614	0	0	0		r_2614	0	0	0	0	0	0		r_1135	e_0522	HXT9		r_2614	0	0	0	No	No	No
r_2615	0	0	0	r_2615	0	0	0		r_2615	0	0	0	0	0	0		r_1135	e_0641	GAL2		r_2615	0	0	0	No	No	No
r_2616	0	0	0	r_2616	0	0	0		r_2616	0	0	0	0	0	0		r_1135	e_0803	HXT14		r_2616	0	0	0	No	No	No
r_2617	0	0	0	r_2617	0	0	0		r_2617	0	0	0	0	0	0		r_1135	e_0843	HXT11		r_2617	0	0	0	No	No	No
r_2618	0	0	0	r_2618	0	0	0		r_2618	0	0	0	0	0	0		r_1136	e_0596	JEN1		r_2618	0	0	0	No	No	No
r_2619	0	0	0	r_2619	0	0	0		r_2619	0	0	0	0	0	0		r_1139	e_0162	HXT15		r_2619	0	0	0	No	No	No
r_2620	0	1000	-1000	r_2620	0	1000	-1000		r_2620	0	1000	-1000	0	1000	-1000		r_1139	e_0215	HXT7		r_2620	2000	2000	0	No	No	No
r_2621	0	1000	-1000	r_2621	0	1000	-1000		r_2621	0	1000	-1000	0	1000	-1000		r_1139	e_0216	HXT6		r_2621	2000	2000	0	No	No	No
r_2622	0	1000	-1000	r_2622	0	1000	-1000		r_2622	0	1000	-1000	0	1000	-1000		r_1139	e_0217	HXT3		r_2622	2000	2000	0	No	No	No
r_2623	0	1000	-1000	r_2623	0	1000	-1000		r_2623	0	1000	-1000	0	1000	-1000		r_1139	e_0267	HXT13		r_2623	2000	2000	0	No	No	No
r_2624	0	1000	-1000	r_2624	0	1000	-1000		r_2624	0	1000	-1000	0	1000	-1000		r_1139	e_0309	HXT10		r_2624	2000	2000	0	No	No	No
r_2625	0	1000	-1000	r_2625	0	1000	-1000		r_2625	0	1000	-1000	0	1000	-1000		r_1139	e_0444	HXT4		r_2625	2000	2000	0	No	No	No
r_2626	0	1000	-1000	r_2626	0	1000	-1000		r_2626	0	1000	-1000	0	1000	-1000		r_1139	e_0445	HXT1		r_2626	2000	2000	0	No	No	No
r_2627	0	1000	-1000	r_2627	0	1000	-1000		r_2627	0	1000	-1000	0	1000	-1000		r_1139	e_0446	HXT5		r_2627	2000	2000	0	No	No	No
r_2628	0	1000	-1000	r_2628	0	1000	-1000		r_2628	0	1000	-1000	0	1000	-1000		r_1139	e_0520	HXT8		r_2628	2000	2000	0	No	No	No
r_2629	0	1000	-1000	r_2629	0	1000	-1000		r_2629	0	1000	-1000	0	1000	-1000		r_1139	e_0522	HXT9		r_2629	2000	2000	0	No	No	No
r_2630	0	1000	-1000	r_2630	0	1000	-1000		r_2630	0	1000	-1000	0	1000	-1000		r_1139	e_0553	HXT16		r_2630	2000	2000	0	No	No	No
r_2631	0	1000	-1000	r_2631	0	1000	-1000		r_2631	0	1000	-1000	0	1000	-1000		r_1139	e_0722	HXT2		r_2631	2000	2000	0	No	No	No
r_2632	0	1000	-1000	r_2632	0	1000	-1000		r_2632	0	1000	-1000	0	1000	-1000		r_1139	e_0818	HXT17		r_2632	2000	2000	0	No	No	No
r_2633	0	1000	-1000	r_2633	0	1000	-1000		r_2633	0	1000	-1000	0	1000	-1000		r_1139	e_0843	HXT11		r_2633	2000	2000	0	No	No	No
r_2634	0	1000	-1000	r_2634	0	1000	-1000		r_2634	0	1000	-1000	0	1000	-1000		r_1146	e_0464	PDR11		r_2634	2000	2000	0	No	No	No
r_2635	0	1000	-1000	r_2635	0	1000	-1000		r_2635	0	1000	-1000	0	1000	-1000		r_1146	e_0844	AUS1		r_2635	2000	2000	0	No	No	No
r_2636	0	1000	-1000	r_2636	0	1000	-1000		r_2636	0	1000	-1000	0	1000	-1000		r_1147	e_0464	PDR11		r_2636	2000	2000	0	No	No	No
r_2637	0	1000	-1000	r_2637	0	1000	-1000		r_2637	0	1000	-1000	0	1000	-1000		r_1147	e_0844	AUS1		r_2637	2000	2000	0	No	No	No
r_2638	0	1000	-1000	r_2638	0	1000	-1000		r_2638	0	1000	-1000	0	1000	-1000		r_1148	e_0464	PDR11		r_2638	2000	2000	0	No	No	No
r_2639	0	1000	-1000	r_2639	0	1000	-1000		r_2639	0	1000	-1000	0	1000	-1000		r_1148	e_0844	AUS1		r_2639	2000	2000	0	No	No	No
r_2640	0	1000	-1000	r_2640	0	1000	-1000		r_2640	0	1000	-1000	0	1000	-1000		r_1151	e_0478	FLX1		r_2640	2000	2000	0	No	No	No
r_2641	0	1000	-1000	r_2641	0	1000	-1000		r_2641	0	1000	-1000	0	1000	-1000		r_1161	e_0464	PDR11		r_2641	2000	2000	0	No	No	No
r_2642	0	1000	-1000	r_2642	0	1000	-1000		r_2642	0	1000	-1000	0	1000	-1000		r_1161	e_0844	AUS1		r_2642	2000	2000	0	No	No	No
r_2643	0	1000	-1000	r_2643	0	1000	-1000		r_2643	0	1000	-1000	0	1000	-1000		r_1162	e_0464	PDR11		r_2643	2000	2000	0	No	No	No
r_2644	0	1000	-1000	r_2644	0	1000	-1000		r_2644	0	1000	-1000	0	1000	-1000		r_1162	e_0844	AUS1		r_2644	2000	2000	0	No	No	No
r_2645	0	1000	-1000	r_2645	0	1000	-1000		r_2645	0	1000	-1000	0	1000	-1000		r_1165	e_0351	VRG4		r_2645	2000	2000	0	No	No	No
r_2646	0	1000	-1000	r_2646	0	1000	-1000		r_2646	0	1000	-1000	0	1000	-1000		r_1166	e_0162	HXT15		r_2646	2000	2000	0	No	No	No
r_2647	0	1000	-1000	r_2647	0	1000	-1000		r_2647	0	1000	-1000	0	1000	-1000		r_1166	e_0163	MPH2		r_2647	2000	2000	0	No	No	No
r_2648	0	1000	-1000	r_2648	0	1000	-1000		r_2648	0	1000	-1000	0	1000	-1000		r_1166	e_0215	HXT7		r_2648	2000	2000	0	No	No	No
r_2649	0	1000	-1000	r_2649	0	1000	-1000		r_2649	0	1000	-1000	0	1000	-1000		r_1166	e_0216	HXT6		r_2649	2000	2000	0	No	No	No
r_2650	0	1000	-1000	r_2650	0	1000	-1000		r_2650	0	1000	-1000	0	1000	-1000		r_1166	e_0217	HXT3		r_2650	2000	2000	0	No	No	No
r_2651	0	1000	-1000	r_2651	0	1000	-1000		r_2651	0	1000	-1000	0	1000	-1000		r_1166	e_0246	STL1		r_2651	2000	2000	0	No	No	No
r_2652	0	1000	-1000	r_2652	0	1000	-1000		r_2652	0	1000	-1000	0	1000	-1000		r_1166	e_0267	HXT13		r_2652	2000	2000	0	No	No	No
r_2653	0	1000	-1000	r_2653	0	1000	-1000		r_2653	0	1000	-1000	0	1000	-1000		r_1166	e_0309	HXT10		r_2653	2000	2000	0	No	No	No
r_2654	0	1000	-1000	r_2654	0	1000	-1000		r_2654	0	1000	-1000	0	1000	-1000		r_1166	e_0444	HXT4		r_2654	2000	2000	0	No	No	No
r_2655	0	1000	-1000	r_2655	0	1000	-1000		r_2655	0	1000	-1000	0	1000	-1000		r_1166	e_0445	HXT1		r_2655	2000	2000	0	No	No	No
r_2656	0	1000	-1000	r_2656	0	1000	-1000		r_2656	0	1000	-1000	0	1000	-1000		r_1166	e_0446	HXT5		r_2656	2000	2000	0	No	No	No
r_2657	0	1000	-1000	r_2657	0	1000	-1000		r_2657	0	1000	-1000	0	1000	-1000		r_1166	e_0520	HXT8		r_2657	2000	2000	0	No	No	No
r_2658	0	1000	-1000	r_2658	0	1000	-1000		r_2658	0	1000	-1000	0	1000	-1000		r_1166	e_0522	HXT9		r_2658	2000	2000	0	No	No	No
r_2659	0	1000	-1000	r_2659	0	1000	-1000		r_2659	0	1000	-1000	0	1000	-1000		r_1166	e_0553	HXT16		r_2659	2000	2000	0	No	No	No
r_2660	0	1000	-1000	r_2660	0	1000	-1000		r_2660	0	1000	-1000	0	1000	-1000		r_1166	e_0555	MPH3		r_2660	2000	2000	0	No	No	No
r_2661	0	1000	-1000	r_2661	0	1000	-1000		r_2661	0	1000	-1000	0	1000	-1000		r_1166	e_0641	GAL2		r_2661	2000	2000	0	No	No	No
r_2662	0	1000	-1000	r_2662	0	1000	-1000		r_2662	0	1000	-1000	0	1000	-1000		r_1166	e_0722	HXT2		r_2662	2000	2000	0	No	No	No
r_2663	0	1000	-1000	r_2663	0	1000	-1000		r_2663	0	1000	-1000	0	1000	-1000		r_1166	e_0818	HXT17		r_2663	2000	2000	0	No	No	No
r_2664	0	1000	-1000	r_2664	0	1000	-1000		r_2664	0	1000	-1000	0	1000	-1000		r_1166	e_0843	HXT11		r_2664	2000	2000	0	No	No	No
r_2665	0	1000	-1000	r_2665	0	1000	-1000		r_2665	0	1000	-1000	0	1000	-1000		r_1167	e_0519	OPT1		r_2665	2000	2000	0	No	No	No
r_2666	0	1000	-1000	r_2666	0	1000	-1000		r_2666	0	1000	-1000	0	1000	-1000		r_1168	e_0183	YCF1		r_2666	2000	2000	0	No	No	No
r_2667	0	1000	-1000	r_2667	0	1000	-1000		r_2667	0	1000	-1000	0	1000	-1000		r_1168	e_0614	BPT1		r_2667	2000	2000	0	No	No	No
r_2668	0	1000	-1000	r_2668	0	1000	-1000		r_2668	0	1000	-1000	0	1000	-1000		r_1169	e_0125	GIT1		r_2668	2000	2000	0	No	No	No
r_2669	0	1000	-1000	r_2669	0	1000	-1000		r_2669	0	1000	-1000	0	1000	-1000		r_1170	e_0125	GIT1		r_2669	2000	2000	0	No	No	No
r_2670	0	1000	-1000	r_2670	0	1000	-1000		r_2670	0	1000	-1000	0	1000	-1000		r_1171	e_0246	STL1		r_2670	2000	2000	0	No	No	No
r_2671	0	1000	-1000	r_2671	0	1000	-1000		r_2671	0	1000	-1000	0	1000	-1000		r_1171	e_0338	GUP1		r_2671	2000	2000	0	No	No	No
r_2672	0	1000	-1000	r_2672	0	1000	-1000		r_2672	0	1000	-1000	0	1000	-1000		r_1171	e_0929	GUP2		r_2672	2000	2000	0	No	No	No
r_2673	0	1000	-1000	r_2673	0	1000	-1000		r_2673	0	1000	-1000	0	1000	-1000		r_1172	e_0620	FPS1		r_2673	2000	2000	0	No	No	No
r_2674	0	1000	-1000	r_2674	0	1000	-1000		r_2674	0	1000	-1000	0	1000	-1000		r_1173	e_0102	AGP1		r_2674	2000	2000	0	No	No	No
r_2675	0	1000	-1000	r_2675	0	1000	-1000		r_2675	0	1000	-1000	0	1000	-1000		r_1173	e_0600	GAP1		r_2675	2000	2000	0	No	No	No
r_2676	0	1000	-1000	r_2676	0	1000	-1000		r_2676	0	1000	-1000	0	1000	-1000		r_1173	e_0821	TAT2		r_2676	2000	2000	0	No	No	No
r_2677	0	1000	-1000	r_2677	0	1000	-1000		r_2677	0	1000	-1000	0	1000	-1000		r_1173	e_0896	PUT4		r_2677	2000	2000	0	No	No	No
r_2678	0	1000	-1000	r_2678	0	1000	-1000		r_2678	0	1000	-1000	0	1000	-1000		r_1173	e_0942	DIP5		r_2678	2000	2000	0	No	No	No
r_2679	0	1000	-1000	r_2679	0	1000	-1000		r_2679	0	1000	-1000	0	1000	-1000		r_1175	e_0157	GGC1		r_2679	2000	2000	0	No	No	No
r_2680	0	1000	-1000	r_2680	0	1000	-1000		r_2680	0	1000	-1000	0	1000	-1000		r_1176	e_0284	FCY2		r_2680	2000	2000	0	No	No	No
r_2681	0	1000	-1000	r_2681	0	1000	-1000		r_2681	0	1000	-1000	0	1000	-1000		r_1176	e_0285	FCY21		r_2681	2000	2000	0	No	No	No
r_2682	0	1000	-1000	r_2682	0	1000	-1000		r_2682	0	1000	-1000	0	1000	-1000		r_1176	e_0286	FCY22		r_2682	2000	2000	0	No	No	No
r_2683	0	1000	-1000	r_2683	0	1000	-1000		r_2683	0	1000	-1000	0	1000	-1000		r_1176	e_0345	TPN1		r_2683	2000	2000	0	No	No	No
r_2684	0	1000	-1000	r_2684	0	1000	-1000		r_2684	0	1000	-1000	0	1000	-1000		r_1177	e_0238	ITR1		r_2684	2000	2000	0	No	No	No
r_2685	0	1000	-1000	r_2685	0	1000	-1000		r_2685	0	1000	-1000	0	1000	-1000		r_1177	e_0837	ITR2		r_2685	2000	2000	0	No	No	No
r_2686	0	1000	-1000	r_2686	0	1000	-1000		r_2686	0	1000	-1000	0	1000	-1000		r_1183	e_0055	BAP2		r_2686	2000	2000	0	No	No	No
r_2687	0	1000	-1000	r_2687	0	1000	-1000		r_2687	0	1000	-1000	0	1000	-1000		r_1183	e_0102	AGP1		r_2687	2000	2000	0	No	No	No
r_2688	0	1000	-1000	r_2688	0	1000	-1000		r_2688	0	1000	-1000	0	1000	-1000		r_1183	e_0173	BAP3		r_2688	2000	2000	0	No	No	No
r_2689	0	1000	-1000	r_2689	0	1000	-1000		r_2689	0	1000	-1000	0	1000	-1000		r_1183	e_0600	GAP1		r_2689	2000	2000	0	No	No	No
r_2690	0	1000	-1000	r_2690	0	1000	-1000		r_2690	0	1000	-1000	0	1000	-1000		r_1183	e_0821	TAT2		r_2690	2000	2000	0	No	No	No
r_2691	0	1000	-1000	r_2691	0	1000	-1000		r_2691	0	1000	-1000	0	1000	-1000		r_1183	e_0896	PUT4		r_2691	2000	2000	0	No	No	No
r_2692	0	1000	-1000	r_2692	0	1000	-1000		r_2692	0	1000	-1000	0	1000	-1000		r_1183	e_0942	DIP5		r_2692	2000	2000	0	No	No	No
r_2693	0	1000	-1000	r_2693	0	1000	-1000		r_2693	0	1000	-1000	0	1000	-1000		r_1184	e_0266	CAN1		r_2693	2000	2000	0	No	No	No
r_2694	0	1000	-1000	r_2694	0	1000	-1000		r_2694	0	1000	-1000	0	1000	-1000		r_1184	e_0600	GAP1		r_2694	2000	2000	0	No	No	No
r_2695	0	1000	-1000	r_2695	0	1000	-1000		r_2695	0	1000	-1000	0	1000	-1000		r_1184	e_0798	ALP1		r_2695	2000	2000	0	No	No	No
r_2696	0	1000	-1000	r_2696	0	1000	-1000		r_2696	0	1000	-1000	0	1000	-1000		r_1185	e_0094	VBA2		r_2696	2000	2000	0	No	No	No
r_2697	0	1000	-1000	r_2697	0	1000	-1000		r_2697	0	1000	-1000	0	1000	-1000		r_1186	e_0102	AGP1		r_2697	2000	2000	0	No	No	No
r_2698	0	1000	-1000	r_2698	0	1000	-1000		r_2698	0	1000	-1000	0	1000	-1000		r_1186	e_0241	GNP1		r_2698	2000	2000	0	No	No	No
r_2699	0	1000	-1000	r_2699	0	1000	-1000		r_2699	0	1000	-1000	0	1000	-1000		r_1186	e_0600	GAP1		r_2699	2000	2000	0	No	No	No
r_2700	0	1000	-1000	r_2700	0	1000	-1000		r_2700	0	1000	-1000	0	1000	-1000		r_1186	e_0942	DIP5		r_2700	2000	2000	0	No	No	No
r_2701	0	1000	-1000	r_2701	0	1000	-1000		r_2701	0	1000	-1000	0	1000	-1000		r_1187	e_0524	AVT1		r_2701	2000	2000	0	No	No	No
r_2702	0	1000	-1000	r_2702	0	1000	-1000		r_2702	0	1000	-1000	0	1000	-1000		r_1188	e_0580	AVT3		r_2702	2000	2000	0	No	No	No
r_2703	0	1000	-1000	r_2703	0	1000	-1000		r_2703	0	1000	-1000	0	1000	-1000		r_1188	e_0777	AVT4		r_2703	2000	2000	0	No	No	No
r_2704	0	1000	-1000	r_2704	0	1000	-1000		r_2704	0	1000	-1000	0	1000	-1000		r_1189	e_0300	AVT6		r_2704	2000	2000	0	No	No	No
r_2705	0	1000	-1000	r_2705	0	1000	-1000		r_2705	0	1000	-1000	0	1000	-1000		r_1190	e_0316	AGP3		r_2705	2000	2000	0	No	No	No
r_2706	0	1000	-1000	r_2706	0	1000	-1000		r_2706	0	1000	-1000	0	1000	-1000		r_1190	e_0600	GAP1		r_2706	2000	2000	0	No	No	No
r_2707	0	1000	-1000	r_2707	0	1000	-1000		r_2707	0	1000	-1000	0	1000	-1000		r_1190	e_0942	DIP5		r_2707	2000	2000	0	No	No	No
r_2708	0	1000	-1000	r_2708	0	1000	-1000		r_2708	0	1000	-1000	0	1000	-1000		r_1191	e_0068	AGP2		r_2708	2000	2000	0	No	No	No
r_2709	0	1000	-1000	r_2709	0	1000	-1000		r_2709	0	1000	-1000	0	1000	-1000		r_1192	e_0055	BAP2		r_2709	2000	2000	0	No	No	No
r_2710	0	1000	-1000	r_2710	0	1000	-1000		r_2710	0	1000	-1000	0	1000	-1000		r_1192	e_0056	TAT1		r_2710	2000	2000	0	No	No	No
r_2711	0	1000	-1000	r_2711	0	1000	-1000		r_2711	0	1000	-1000	0	1000	-1000		r_1192	e_0102	AGP1		r_2711	2000	2000	0	No	No	No
r_2712	0	1000	-1000	r_2712	0	1000	-1000		r_2712	0	1000	-1000	0	1000	-1000		r_1192	e_0173	BAP3		r_2712	2000	2000	0	No	No	No
r_2713	0	1000	-1000	r_2713	0	1000	-1000		r_2713	0	1000	-1000	0	1000	-1000		r_1192	e_0241	GNP1		r_2713	2000	2000	0	No	No	No
r_2714	0	1000	-1000	r_2714	0	1000	-1000		r_2714	0	1000	-1000	0	1000	-1000		r_1192	e_0600	GAP1		r_2714	2000	2000	0	No	No	No
r_2715	0	1000	-1000	r_2715	0	1000	-1000		r_2715	0	1000	-1000	0	1000	-1000		r_1192	e_0821	TAT2		r_2715	2000	2000	0	No	No	No
r_2716	0	1000	-1000	r_2716	0	1000	-1000		r_2716	0	1000	-1000	0	1000	-1000		r_1193	e_0123	ERS1		r_2716	2000	2000	0	No	No	No
r_2717	0	1000	-1000	r_2717	0	1000	-1000		r_2717	0	1000	-1000	0	1000	-1000		r_1194	e_0951	AGC1		r_2717	2000	2000	0	No	No	No
r_2718	0	1000	-1000	r_2718	0	1000	-1000		r_2718	0	1000	-1000	0	1000	-1000		r_1195	e_0300	AVT6		r_2718	2000	2000	0	No	No	No
r_2719	0	1000	-1000	r_2719	0	1000	-1000		r_2719	0	1000	-1000	0	1000	-1000		r_1196	e_0102	AGP1		r_2719	2000	2000	0	No	No	No
r_2720	0	1000	-1000	r_2720	0	1000	-1000		r_2720	0	1000	-1000	0	1000	-1000		r_1196	e_0316	AGP3		r_2720	2000	2000	0	No	No	No
r_2721	0	1000	-1000	r_2721	0	1000	-1000		r_2721	0	1000	-1000	0	1000	-1000		r_1196	e_0600	GAP1		r_2721	2000	2000	0	No	No	No
r_2722	0	1000	-1000	r_2722	0	1000	-1000		r_2722	0	1000	-1000	0	1000	-1000		r_1196	e_0942	DIP5		r_2722	2000	2000	0	No	No	No
r_2723	0	1000	-1000	r_2723	0	1000	-1000		r_2723	0	1000	-1000	0	1000	-1000		r_1197	e_0524	AVT1		r_2723	2000	2000	0	No	No	No
r_2724	0	1000	-1000	r_2724	0	1000	-1000		r_2724	0	1000	-1000	0	1000	-1000		r_1198	e_0580	AVT3		r_2724	2000	2000	0	No	No	No
r_2725	0	1000	-1000	r_2725	0	1000	-1000		r_2725	0	1000	-1000	0	1000	-1000		r_1198	e_0777	AVT4		r_2725	2000	2000	0	No	No	No
r_2726	0	1000	-1000	r_2726	0	1000	-1000		r_2726	0	1000	-1000	0	1000	-1000		r_1199	e_0102	AGP1		r_2726	2000	2000	0	No	No	No
r_2727	0	1000	-1000	r_2727	0	1000	-1000		r_2727	0	1000	-1000	0	1000	-1000		r_1199	e_0241	GNP1		r_2727	2000	2000	0	No	No	No
r_2728	0	1000	-1000	r_2728	0	1000	-1000		r_2728	0	1000	-1000	0	1000	-1000		r_1199	e_0600	GAP1		r_2728	2000	2000	0	No	No	No
r_2729	0	1000	-1000	r_2729	0	1000	-1000		r_2729	0	1000	-1000	0	1000	-1000		r_1199	e_0942	DIP5		r_2729	2000	2000	0	No	No	No
r_2730	0	1000	-1000	r_2730	0	1000	-1000		r_2730	0	1000	-1000	0	1000	-1000		r_1200	e_0094	VBA2		r_2730	2000	2000	0	No	No	No
r_2731	0	1000	-1000	r_2731	0	1000	-1000		r_2731	0	1000	-1000	0	1000	-1000		r_1200	e_0110	VBA3		r_2731	2000	2000	0	No	No	No
r_2732	0	1000	-1000	r_2732	0	1000	-1000		r_2732	0	1000	-1000	0	1000	-1000		r_1200	e_0731	VBA1		r_2732	2000	2000	0	No	No	No
r_2733	0	1000	-1000	r_2733	0	1000	-1000		r_2733	0	1000	-1000	0	1000	-1000		r_1201	e_0056	TAT1		r_2733	2000	2000	0	No	No	No
r_2734	0	1000	-1000	r_2734	0	1000	-1000		r_2734	0	1000	-1000	0	1000	-1000		r_1201	e_0391	HIP1		r_2734	2000	2000	0	No	No	No
r_2735	0	1000	-1000	r_2735	0	1000	-1000		r_2735	0	1000	-1000	0	1000	-1000		r_1201	e_0600	GAP1		r_2735	2000	2000	0	No	No	No
r_2736	0	1000	-1000	r_2736	0	1000	-1000		r_2736	0	1000	-1000	0	1000	-1000		r_1202	e_0105	ATG22		r_2736	2000	2000	0	No	No	No
r_2737	0	1000	-1000	r_2737	0	1000	-1000		r_2737	0	1000	-1000	0	1000	-1000		r_1203	e_0524	AVT1		r_2737	2000	2000	0	No	No	No
r_2738	0	1000	-1000	r_2738	0	1000	-1000		r_2738	0	1000	-1000	0	1000	-1000		r_1204	e_0580	AVT3		r_2738	2000	2000	0	No	No	No
r_2739	0	1000	-1000	r_2739	0	1000	-1000		r_2739	0	1000	-1000	0	1000	-1000		r_1204	e_0777	AVT4		r_2739	2000	2000	0	No	No	No
r_2740	0	1000	-1000	r_2740	0	1000	-1000		r_2740	0	1000	-1000	0	1000	-1000		r_1205	e_0055	BAP2		r_2740	2000	2000	0	No	No	No
r_2741	0	1000	-1000	r_2741	0	1000	-1000		r_2741	0	1000	-1000	0	1000	-1000		r_1205	e_0056	TAT1		r_2741	2000	2000	0	No	No	No
r_2742	0	1000	-1000	r_2742	0	1000	-1000		r_2742	0	1000	-1000	0	1000	-1000		r_1205	e_0102	AGP1		r_2742	2000	2000	0	No	No	No
r_2743	0	1000	-1000	r_2743	0	1000	-1000		r_2743	0	1000	-1000	0	1000	-1000		r_1205	e_0173	BAP3		r_2743	2000	2000	0	No	No	No
r_2744	0	1000	-1000	r_2744	0	1000	-1000		r_2744	0	1000	-1000	0	1000	-1000		r_1205	e_0600	GAP1		r_2744	2000	2000	0	No	No	No
r_2745	0	1000	-1000	r_2745	0	1000	-1000		r_2745	0	1000	-1000	0	1000	-1000		r_1206	e_0597	JEN1		r_2745	2000	2000	0	No	No	No
r_2746	0	1000	-1000	r_2746	0	1000	-1000		r_2746	0	1000	-1000	0	1000	-1000		r_1207	e_0596	JEN1		r_2746	2000	2000	0	No	No	No
r_2747	0	1000	-1000	r_2747	0	1000	-1000		r_2747	0	1000	-1000	0	1000	-1000		r_1208	e_0105	ATG22		r_2747	2000	2000	0	No	No	No
r_2748	0	1000	-1000	r_2748	0	1000	-1000		r_2748	0	1000	-1000	0	1000	-1000		r_1209	e_0524	AVT1		r_2748	2000	2000	0	No	No	No
r_2749	0	1000	-1000	r_2749	0	1000	-1000		r_2749	0	1000	-1000	0	1000	-1000		r_1210	e_0580	AVT3		r_2749	2000	2000	0	No	No	No
r_2750	0	1000	-1000	r_2750	0	1000	-1000		r_2750	0	1000	-1000	0	1000	-1000		r_1210	e_0777	AVT4		r_2750	2000	2000	0	No	No	No
r_2751	0	1000	-1000	r_2751	0	1000	-1000		r_2751	0	1000	-1000	0	1000	-1000		r_1211	e_0055	BAP2		r_2751	2000	2000	0	No	No	No
r_2752	0	1000	-1000	r_2752	0	1000	-1000		r_2752	0	1000	-1000	0	1000	-1000		r_1211	e_0056	TAT1		r_2752	2000	2000	0	No	No	No
r_2753	0	1000	-1000	r_2753	0	1000	-1000		r_2753	0	1000	-1000	0	1000	-1000		r_1211	e_0102	AGP1		r_2753	2000	2000	0	No	No	No
r_2754	0	1000	-1000	r_2754	0	1000	-1000		r_2754	0	1000	-1000	0	1000	-1000		r_1211	e_0173	BAP3		r_2754	2000	2000	0	No	No	No
r_2755	0	1000	-1000	r_2755	0	1000	-1000		r_2755	0	1000	-1000	0	1000	-1000		r_1211	e_0241	GNP1		r_2755	2000	2000	0	No	No	No
r_2756	0	1000	-1000	r_2756	0	1000	-1000		r_2756	0	1000	-1000	0	1000	-1000		r_1211	e_0600	GAP1		r_2756	2000	2000	0	No	No	No
r_2757	0	1000	-1000	r_2757	0	1000	-1000		r_2757	0	1000	-1000	0	1000	-1000		r_1212	e_0094	VBA2		r_2757	2000	2000	0	No	No	No
r_2758	0	1000	-1000	r_2758	0	1000	-1000		r_2758	0	1000	-1000	0	1000	-1000		r_1212	e_0110	VBA3		r_2758	2000	2000	0	No	No	No
r_2759	0	1000	-1000	r_2759	0	1000	-1000		r_2759	0	1000	-1000	0	1000	-1000		r_1212	e_0731	VBA1		r_2759	2000	2000	0	No	No	No
r_2760	0	1000	-1000	r_2760	0	1000	-1000		r_2760	0	1000	-1000	0	1000	-1000		r_1213	e_0600	GAP1		r_2760	2000	2000	0	No	No	No
r_2761	0	1000	-1000	r_2761	0	1000	-1000		r_2761	0	1000	-1000	0	1000	-1000		r_1213	e_0797	LYP1		r_2761	2000	2000	0	No	No	No
r_2762	0	1000	-1000	r_2762	0	1000	-1000		r_2762	0	1000	-1000	0	1000	-1000		r_1214	e_0055	BAP2		r_2762	2000	2000	0	No	No	No
r_2763	0	1000	-1000	r_2763	0	1000	-1000		r_2763	0	1000	-1000	0	1000	-1000		r_1214	e_0102	AGP1		r_2763	2000	2000	0	No	No	No
r_2764	0	1000	-1000	r_2764	0	1000	-1000		r_2764	0	1000	-1000	0	1000	-1000		r_1214	e_0173	BAP3		r_2764	2000	2000	0	No	No	No
r_2765	0	1000	-1000	r_2765	0	1000	-1000		r_2765	0	1000	-1000	0	1000	-1000		r_1214	e_0241	GNP1		r_2765	2000	2000	0	No	No	No
r_2766	0	1000	-1000	r_2766	0	1000	-1000		r_2766	0	1000	-1000	0	1000	-1000		r_1214	e_0366	MUP1		r_2766	2000	2000	0	No	No	No
r_2767	0	1000	-1000	r_2767	0	1000	-1000		r_2767	0	1000	-1000	0	1000	-1000		r_1214	e_0421	MUP3		r_2767	2000	2000	0	No	No	No
r_2768	0	1000	-1000	r_2768	0	1000	-1000		r_2768	0	1000	-1000	0	1000	-1000		r_1214	e_0600	GAP1		r_2768	2000	2000	0	No	No	No
r_2769	0	1000	-1000	r_2769	0	1000	-1000		r_2769	0	1000	-1000	0	1000	-1000		r_1215	e_0055	BAP2		r_2769	2000	2000	0	No	No	No
r_2770	0	1000	-1000	r_2770	0	1000	-1000		r_2770	0	1000	-1000	0	1000	-1000		r_1215	e_0102	AGP1		r_2770	2000	2000	0	No	No	No
r_2771	0	1000	-1000	r_2771	0	1000	-1000		r_2771	0	1000	-1000	0	1000	-1000		r_1215	e_0173	BAP3		r_2771	2000	2000	0	No	No	No
r_2772	0	1000	-1000	r_2772	0	1000	-1000		r_2772	0	1000	-1000	0	1000	-1000		r_1215	e_0600	GAP1		r_2772	2000	2000	0	No	No	No
r_2773	0	1000	-1000	r_2773	0	1000	-1000		r_2773	0	1000	-1000	0	1000	-1000		r_1215	e_0821	TAT2		r_2773	2000	2000	0	No	No	No
r_2774	0	1000	-1000	r_2774	0	1000	-1000		r_2774	0	1000	-1000	0	1000	-1000		r_1216	e_0600	GAP1		r_2774	2000	2000	0	No	No	No
r_2775	0	1000	-1000	r_2775	0	1000	-1000		r_2775	0	1000	-1000	0	1000	-1000		r_1216	e_0896	PUT4		r_2775	2000	2000	0	No	No	No
r_2776	0	1000	-1000	r_2776	0	1000	-1000		r_2776	0	1000	-1000	0	1000	-1000		r_1217	e_0102	AGP1		r_2776	2000	2000	0	No	No	No
r_2777	0	1000	-1000	r_2777	0	1000	-1000		r_2777	0	1000	-1000	0	1000	-1000		r_1217	e_0241	GNP1		r_2777	2000	2000	0	No	No	No
r_2778	0	1000	-1000	r_2778	0	1000	-1000		r_2778	0	1000	-1000	0	1000	-1000		r_1217	e_0316	AGP3		r_2778	2000	2000	0	No	No	No
r_2779	0	1000	-1000	r_2779	0	1000	-1000		r_2779	0	1000	-1000	0	1000	-1000		r_1217	e_0600	GAP1		r_2779	2000	2000	0	No	No	No
r_2780	0	1000	-1000	r_2780	0	1000	-1000		r_2780	0	1000	-1000	0	1000	-1000		r_1217	e_0942	DIP5		r_2780	2000	2000	0	No	No	No
r_2781	0	1000	-1000	r_2781	0	1000	-1000		r_2781	0	1000	-1000	0	1000	-1000		r_1218	e_0056	TAT1		r_2781	2000	2000	0	No	No	No
r_2782	0	1000	-1000	r_2782	0	1000	-1000		r_2782	0	1000	-1000	0	1000	-1000		r_1218	e_0102	AGP1		r_2782	2000	2000	0	No	No	No
r_2783	0	1000	-1000	r_2783	0	1000	-1000		r_2783	0	1000	-1000	0	1000	-1000		r_1218	e_0173	BAP3		r_2783	2000	2000	0	No	No	No
r_2784	0	1000	-1000	r_2784	0	1000	-1000		r_2784	0	1000	-1000	0	1000	-1000		r_1218	e_0241	GNP1		r_2784	2000	2000	0	No	No	No
r_2785	0	1000	-1000	r_2785	0	1000	-1000		r_2785	0	1000	-1000	0	1000	-1000		r_1218	e_0600	GAP1		r_2785	2000	2000	0	No	No	No
r_2786	0	1000	-1000	r_2786	0	1000	-1000		r_2786	0	1000	-1000	0	1000	-1000		r_1219	e_0055	BAP2		r_2786	2000	2000	0	No	No	No
r_2787	0	1000	-1000	r_2787	0	1000	-1000		r_2787	0	1000	-1000	0	1000	-1000		r_1219	e_0056	TAT1		r_2787	2000	2000	0	No	No	No
r_2788	0	1000	-1000	r_2788	0	1000	-1000		r_2788	0	1000	-1000	0	1000	-1000		r_1219	e_0173	BAP3		r_2788	2000	2000	0	No	No	No
r_2789	0	1000	-1000	r_2789	0	1000	-1000		r_2789	0	1000	-1000	0	1000	-1000		r_1219	e_0600	GAP1		r_2789	2000	2000	0	No	No	No
r_2790	0	1000	-1000	r_2790	0	1000	-1000		r_2790	0	1000	-1000	0	1000	-1000		r_1219	e_0821	TAT2		r_2790	2000	2000	0	No	No	No
r_2791	0	1000	-1000	r_2791	0	1000	-1000		r_2791	0	1000	-1000	0	1000	-1000		r_1220	e_0105	ATG22		r_2791	2000	2000	0	No	No	No
r_2792	0	1000	-1000	r_2792	0	1000	-1000		r_2792	0	1000	-1000	0	1000	-1000		r_1221	e_0094	VBA2		r_2792	2000	2000	0	No	No	No
r_2793	0	1000	-1000	r_2793	0	1000	-1000		r_2793	0	1000	-1000	0	1000	-1000		r_1221	e_0524	AVT1		r_2793	2000	2000	0	No	No	No
r_2794	0	1000	-1000	r_2794	0	1000	-1000		r_2794	0	1000	-1000	0	1000	-1000		r_1222	e_0580	AVT3		r_2794	2000	2000	0	No	No	No
r_2795	0	1000	-1000	r_2795	0	1000	-1000		r_2795	0	1000	-1000	0	1000	-1000		r_1222	e_0777	AVT4		r_2795	2000	2000	0	No	No	No
r_2796	0	1000	-1000	r_2796	0	1000	-1000		r_2796	0	1000	-1000	0	1000	-1000		r_1223	e_0055	BAP2		r_2796	2000	2000	0	No	No	No
r_2797	0	1000	-1000	r_2797	0	1000	-1000		r_2797	0	1000	-1000	0	1000	-1000		r_1223	e_0056	TAT1		r_2797	2000	2000	0	No	No	No
r_2798	0	1000	-1000	r_2798	0	1000	-1000		r_2798	0	1000	-1000	0	1000	-1000		r_1223	e_0102	AGP1		r_2798	2000	2000	0	No	No	No
r_2799	0	1000	-1000	r_2799	0	1000	-1000		r_2799	0	1000	-1000	0	1000	-1000		r_1223	e_0173	BAP3		r_2799	2000	2000	0	No	No	No
r_2800	0	1000	-1000	r_2800	0	1000	-1000		r_2800	0	1000	-1000	0	1000	-1000		r_1223	e_0600	GAP1		r_2800	2000	2000	0	No	No	No
r_2801	0	1000	-1000	r_2801	0	1000	-1000		r_2801	0	1000	-1000	0	1000	-1000		r_1223	e_0821	TAT2		r_2801	2000	2000	0	No	No	No
r_2802	0	1000	-1000	r_2802	0	1000	-1000		r_2802	0	1000	-1000	0	1000	-1000		r_1224	e_0055	BAP2		r_2802	2000	2000	0	No	No	No
r_2803	0	1000	-1000	r_2803	0	1000	-1000		r_2803	0	1000	-1000	0	1000	-1000		r_1224	e_0056	TAT1		r_2803	2000	2000	0	No	No	No
r_2804	0	1000	-1000	r_2804	0	1000	-1000		r_2804	0	1000	-1000	0	1000	-1000		r_1224	e_0102	AGP1		r_2804	2000	2000	0	No	No	No
r_2805	0	1000	-1000	r_2805	0	1000	-1000		r_2805	0	1000	-1000	0	1000	-1000		r_1224	e_0173	BAP3		r_2805	2000	2000	0	No	No	No
r_2806	0	1000	-1000	r_2806	0	1000	-1000		r_2806	0	1000	-1000	0	1000	-1000		r_1224	e_0600	GAP1		r_2806	2000	2000	0	No	No	No
r_2807	0	1000	-1000	r_2807	0	1000	-1000		r_2807	0	1000	-1000	0	1000	-1000		r_1225	e_0464	PDR11		r_2807	2000	2000	0	No	No	No
r_2808	0	1000	-1000	r_2808	0	1000	-1000		r_2808	0	1000	-1000	0	1000	-1000		r_1225	e_0844	AUS1		r_2808	2000	2000	0	No	No	No
r_2809	0	1000	-1000	r_2809	0	1000	-1000		r_2809	0	1000	-1000	0	1000	-1000		r_1226	e_0683	DIC1		r_2809	2000	2000	0	No	No	No
r_2810	0	1000	-1000	r_2810	0	1000	-1000		r_2810	0	1000	-1000	0	1000	-1000		r_1227	e_0097	MAL31		r_2810	2000	2000	0	No	No	No
r_2811	0	1000	-1000	r_2811	0	1000	-1000		r_2811	0	1000	-1000	0	1000	-1000		r_1227	e_0163	MPH2		r_2811	2000	2000	0	No	No	No
r_2820	0	4.80253e-05	0	r_2820	0	0.000170897	0		r_2820	0	4.80253e-05	0	0	0.000170897	0		r_1227	e_0415	MAL11		r_2820	4.80253e-05	0.000170897	0	No	No	No
r_2821	0	4.80253e-05	0	r_2821	0	0.000170897	0		r_2821	0	4.80253e-05	0	0	0.000170897	0		r_1227	e_0555	MPH3		r_2821	4.80253e-05	0.000170897	0	No	No	No
r_2822	0	4.80253e-05	0	r_2822	0	0.000170897	0		r_2822	0	4.80253e-05	0	0	0.000170897	0		r_1228	e_0076	DTR1		r_2822	4.80253e-05	0.000170897	0	No	No	No
r_2823	0	4.80253e-05	0	r_2823	0	0.000170897	0		r_2823	0	4.80253e-05	0	0	0.000170897	0		r_1229	e_0247	YEA6		r_2823	4.80253e-05	0.000170897	0	No	No	No
r_2824	0	4.80253e-05	0	r_2824	0	0.000170897	0		r_2824	0	4.80253e-05	0	0	0.000170897	0		r_1229	e_0461	YIA6		r_2824	4.80253e-05	0.000170897	0	No	No	No
r_2825	0	4.80253e-05	0	r_2825	0	0.000170897	0		r_2825	0	4.80253e-05	0	0	0.000170897	0		r_1230	e_0461	YIA6		r_2825	4.80253e-05	0.000170897	0	No	No	No
r_2826	0	4.80253e-05	0	r_2826	0	0.000170897	0		r_2826	0	4.80253e-05	0	0	0.000170897	0		r_1231	e_0461	YIA6		r_2826	4.80253e-05	0.000170897	0	No	No	No
r_2827	0	4.80253e-05	0	r_2827	0	0.000170897	0		r_2827	0	4.80253e-05	0	0	0.000170897	0		r_1232	e_0461	YIA6		r_2827	4.80253e-05	0.000170897	0	No	No	No
r_2828	0	0	0	r_2828	0	0	0		r_2828	0	0	0	0	0	0		r_1235	e_0408	TNA1		r_2828	0	0	0	No	No	No
r_2829	0	0	0	r_2829	0	0	0		r_2829	0	0	0	0	0	0		r_1236	e_0924	PXA1		r_2829	0	0	0	No	No	No
r_2830	0	0	0	r_2830	0	0	0		r_2830	0	0	0	0	0	0		r_1237	e_0861	ORT1		r_2830	0	0	0	No	No	No
r_2831	0	0	0	r_2831	0	0	0		r_2831	0	0	0	0	0	0		r_1238	e_0266	CAN1		r_2831	0	0	0	No	No	No
r_2832	0	0	0	r_2832	0	0	0		r_2832	0	0	0	0	0	0		r_1238	e_0600	GAP1		r_2832	0	0	0	No	No	No
r_2833	0	0	0	r_2833	0	0	0		r_2833	0	0	0	0	0	0		r_1239	e_0575	OAC1		r_2833	0	0	0	No	No	No
r_2834	0	0	0	r_2834	0	0	0		r_2834	0	0	0	0	0	0		r_1241	e_0116	FEN2		r_2834	0	0	0	No	No	No
r_2835	0	0	0	r_2835	0	0	0		r_2835	0	0	0	0	0	0		r_1244	e_0096	PHO89		r_2835	0	0	0	No	No	No
r_2836	0	4.80253e-05	0	r_2836	0	0.000170897	0		r_2836	0	4.80253e-05	0	0	0.000170897	0		r_1244	e_0120	PHO87		r_2836	4.80253e-05	0.000170897	0	No	No	No
r_2837	0	4.80253e-05	0	r_2837	0	0.000170897	0		r_2837	0	4.80253e-05	0	0	0.000170897	0		r_1244	e_0517	PHO90		r_2837	4.80253e-05	0.000170897	0	No	No	No
r_2838	0	4.80253e-05	0	r_2838	0	0.000170897	0		r_2838	0	4.80253e-05	0	0	0.000170897	0		r_1244	e_0715	PHO84		r_2838	4.80253e-05	0.000170897	0	No	No	No
r_2839	0	4.80253e-05	0	r_2839	0	0.000170897	0		r_2839	0	4.80253e-05	0	0	0.000170897	0		r_1244	e_0807	PHO91		r_2839	4.80253e-05	0.000170897	0	No	No	No
r_2840	0	4.80253e-05	0	r_2840	0	0.000170897	0		r_2840	0	4.80253e-05	0	0	0.000170897	0		r_1245	e_0282	PIC2		r_2840	4.80253e-05	0.000170897	0	No	No	No
r_2841	0	4.80253e-05	0	r_2841	0	0.000170897	0		r_2841	0	4.80253e-05	0	0	0.000170897	0		r_1245	e_0537	MIR1		r_2841	4.80253e-05	0.000170897	0	No	No	No
r_2842	0	4.80253e-05	0	r_2842	0	0.000170897	0		r_2842	0	4.80253e-05	0	0	0.000170897	0		r_1249	e_0507	TRK1		r_2842	4.80253e-05	0.000170897	0	No	No	No
r_2843	0	4.80253e-05	0	r_2843	0	0.000170897	0		r_2843	0	4.80253e-05	0	0	0.000170897	0		r_1250	e_0584	TPO5		r_2843	4.80253e-05	0.000170897	0	No	No	No
r_2844	0	2.40126e-05	0	r_2844	0	8.54483e-05	0		r_2844	0	2.40126e-05	0	0	8.54483e-05	0		r_1251	e_0616	TPO1		r_2844	2.40126e-05	8.54483e-05	0	No	No	No
r_2845	0	2.40126e-05	0	r_2845	0	8.54483e-05	0		r_2845	0	2.40126e-05	0	0	8.54483e-05	0		r_1251	e_0885	TPO4		r_2845	2.40126e-05	8.54483e-05	0	No	No	No
r_2846	0	2.40126e-05	0	r_2846	0	8.54483e-05	0		r_2846	0	2.40126e-05	0	0	8.54483e-05	0		r_1252	e_0617	TPO1		r_2846	2.40126e-05	8.54483e-05	0	No	No	No
r_2847	0	2.40126e-05	0	r_2847	0	8.54483e-05	0		r_2847	0	2.40126e-05	0	0	8.54483e-05	0		r_1252	e_0886	TPO4		r_2847	2.40126e-05	8.54483e-05	0	No	No	No
r_2848	0	2.40126e-05	0	r_2848	0	8.54483e-05	0		r_2848	0	2.40126e-05	0	0	8.54483e-05	0		r_1253	e_0345	TPN1		r_2848	2.40126e-05	8.54483e-05	0	No	No	No
r_2849	0	2.40126e-05	0	r_2849	0	8.54483e-05	0		r_2849	0	2.40126e-05	0	0	8.54483e-05	0		r_1254	e_0596	JEN1		r_2849	2.40126e-05	8.54483e-05	0	No	No	No
r_2850	0	2.40126e-05	0	r_2850	0	8.54483e-05	0		r_2850	0	2.40126e-05	0	0	8.54483e-05	0		r_1255	e_0946	SAM3		r_2850	2.40126e-05	8.54483e-05	0	No	No	No
r_2851	0	2.40126e-05	0	r_2851	0	8.54483e-05	0		r_2851	0	2.40126e-05	0	0	8.54483e-05	0		r_1256	e_0768	PET8		r_2851	2.40126e-05	8.54483e-05	0	No	No	No
r_2852	0	4.80253e-05	0	r_2852	0	0.000170897	0		r_2852	0	4.80253e-05	0	0	0.000170897	0		r_1257	e_0624	MMP1		r_2852	4.80253e-05	0.000170897	0	No	No	No
r_2853	0	4.80253e-05	0	r_2853	0	0.000170897	0		r_2853	0	4.80253e-05	0	0	0.000170897	0		r_1258	e_0648	NHA1		r_2853	4.80253e-05	0.000170897	0	No	No	No
r_2854	0	4.80253e-05	0	r_2854	0	0.000170897	0		r_2854	0	4.80253e-05	0	0	0.000170897	0		r_1259	e_0584	TPO5		r_2854	4.80253e-05	0.000170897	0	No	No	No
r_2855	0	4.80253e-05	0	r_2855	0	0.000170897	0		r_2855	0	4.80253e-05	0	0	0.000170897	0		r_1260	e_0068	AGP2		r_2855	4.80253e-05	0.000170897	0	No	No	No
r_2856	0	4.80253e-05	0	r_2856	0	0.000170897	0		r_2856	0	4.80253e-05	0	0	0.000170897	0		r_1260	e_0419	DUR3		r_2856	4.80253e-05	0.000170897	0	No	No	No
r_2857	0	4.80253e-05	0	r_2857	0	0.000170897	0		r_2857	0	4.80253e-05	0	0	0.000170897	0		r_1260	e_0600	GAP1		r_2857	4.80253e-05	0.000170897	0	No	No	No
r_2858	0	4.80253e-05	0	r_2858	0	0.000170897	0		r_2858	0	4.80253e-05	0	0	0.000170897	0		r_1260	e_0616	TPO1		r_2858	4.80253e-05	0.000170897	0	No	No	No
r_2859	0	4.80253e-05	0	r_2859	0	0.000170897	0		r_2859	0	4.80253e-05	0	0	0.000170897	0		r_1260	e_0885	TPO4		r_2859	4.80253e-05	0.000170897	0	No	No	No
r_2860	0	2.40126e-05	0	r_2860	0	8.54483e-05	0		r_2860	0	2.40126e-05	0	0	8.54483e-05	0		r_1260	e_0946	SAM3		r_2860	2.40126e-05	8.54483e-05	0	No	No	No
r_2861	0	2.40126e-05	0	r_2861	0	8.54483e-05	0		r_2861	0	2.40126e-05	0	0	8.54483e-05	0		r_1261	e_0617	TPO1		r_2861	2.40126e-05	8.54483e-05	0	No	No	No
r_2862	0	2.40126e-05	0	r_2862	0	8.54483e-05	0		r_2862	0	2.40126e-05	0	0	8.54483e-05	0		r_1261	e_0886	TPO4		r_2862	2.40126e-05	8.54483e-05	0	No	No	No
r_2863	0	2.40126e-05	0	r_2863	0	8.54483e-05	0		r_2863	0	2.40126e-05	0	0	8.54483e-05	0		r_1262	e_0377	TPO2		r_2863	2.40126e-05	8.54483e-05	0	No	No	No
r_2864	0	2.40126e-05	0	r_2864	0	8.54483e-05	0		r_2864	0	2.40126e-05	0	0	8.54483e-05	0		r_1262	e_0616	TPO1		r_2864	2.40126e-05	8.54483e-05	0	No	No	No
r_2865	0	2.40126e-05	0	r_2865	0	8.54483e-05	0		r_2865	0	2.40126e-05	0	0	8.54483e-05	0		r_1262	e_0885	TPO4		r_2865	2.40126e-05	8.54483e-05	0	No	No	No
r_2866	0	2.40126e-05	0	r_2866	0	8.54483e-05	0		r_2866	0	2.40126e-05	0	0	8.54483e-05	0		r_1262	e_0971	TPO3		r_2866	2.40126e-05	8.54483e-05	0	No	No	No
r_2867	0	2.40126e-05	0	r_2867	0	8.54483e-05	0		r_2867	0	2.40126e-05	0	0	8.54483e-05	0		r_1263	e_0378	TPO2		r_2867	2.40126e-05	8.54483e-05	0	No	No	No
r_2868	0	4.80253e-05	0	r_2868	0	0.000170897	0		r_2868	0	4.80253e-05	0	0	0.000170897	0		r_1263	e_0617	TPO1		r_2868	4.80253e-05	0.000170897	0	No	No	No
r_2869	0	4.80253e-05	0	r_2869	0	0.000170897	0		r_2869	0	4.80253e-05	0	0	0.000170897	0		r_1263	e_0886	TPO4		r_2869	4.80253e-05	0.000170897	0	No	No	No
r_2870	0	4.80253e-05	0	r_2870	0	0.000170897	0		r_2870	0	4.80253e-05	0	0	0.000170897	0		r_1263	e_0972	TPO3		r_2870	4.80253e-05	0.000170897	0	No	No	No
r_2871	0	4.80253e-05	0	r_2871	0	0.000170897	0		r_2871	0	4.80253e-05	0	0	0.000170897	0		r_1264	e_0683	DIC1		r_2871	4.80253e-05	0.000170897	0	No	No	No
r_2872	0	4.80253e-05	0	r_2872	0	0.000170897	0		r_2872	0	4.80253e-05	0	0	0.000170897	0		r_1265	e_0539	SFC1		r_2872	4.80253e-05	0.000170897	0	No	No	No
r_2873	0	4.80253e-05	0	r_2873	0	0.000170897	0		r_2873	0	4.80253e-05	0	0	0.000170897	0		r_1266	e_0095	SUL1		r_2873	4.80253e-05	0.000170897	0	No	No	No
r_2874	0	4.80253e-05	0	r_2874	0	0.000170897	0		r_2874	0	4.80253e-05	0	0	0.000170897	0		r_1266	e_0643	SUL2		r_2874	4.80253e-05	0.000170897	0	No	No	No
r_2875	0	4.80253e-05	0	r_2875	0	0.000170897	0		r_2875	0	4.80253e-05	0	0	0.000170897	0		r_1267	e_0917	SSU1		r_2875	4.80253e-05	0.000170897	0	No	No	No
r_2876	0	4.80253e-05	0	r_2876	0	0.000170897	0		r_2876	0	4.80253e-05	0	0	0.000170897	0		r_1269	e_0374	TPC1		r_2876	4.80253e-05	0.000170897	0	No	No	No
r_2877	0	4.80253e-05	0	r_2877	0	0.000170897	0		r_2877	0	4.80253e-05	0	0	0.000170897	0		r_1270	e_0664	THI7		r_2877	4.80253e-05	0.000170897	0	No	No	No
r_2878	0	4.80253e-05	0	r_2878	0	0.000170897	0		r_2878	0	4.80253e-05	0	0	0.000170897	0		r_1270	e_0849	NRT1		r_2878	4.80253e-05	0.000170897	0	No	No	No
r_2879	0	4.80253e-05	0	r_2879	0	0.000170897	0		r_2879	0	4.80253e-05	0	0	0.000170897	0		r_1270	e_0874	THI72		r_2879	4.80253e-05	0.000170897	0	No	No	No
r_2880	0	4.80253e-05	0	r_2880	0	0.000170897	0		r_2880	0	4.80253e-05	0	0	0.000170897	0		r_1271	e_0937	HUT1		r_2880	4.80253e-05	0.000170897	0	No	No	No
r_2881	0	4.80253e-05	0	r_2881	0	0.000170897	0		r_2881	0	4.80253e-05	0	0	0.000170897	0		r_1272	e_0042	FUR4		r_2881	4.80253e-05	0.000170897	0	No	No	No
r_2882	0	4.80253e-05	0	r_2882	0	0.000170897	0		r_2882	0	4.80253e-05	0	0	0.000170897	0		r_1273	e_0419	DUR3		r_2882	4.80253e-05	0.000170897	0	No	No	No
r_2883	0	4.80253e-05	0	r_2883	0	0.000170897	0		r_2883	0	4.80253e-05	0	0	0.000170897	0		r_1274	e_0027	FUI1		r_2883	4.80253e-05	0.000170897	0	No	No	No
r_2884	0.000380074	1000	-1000	r_2884	0	1000	-1000		r_2884	0.000380074	1000	-1000	0	1000	-1000		r_1275	e_0078	RIM2		r_2884	2000	2000	0.000380074	No	No	No
r_2885	0	1000	-1000	r_2885	0	1000	-1000		r_2885	0	1000	-1000	0	1000	-1000		r_1276	e_0078	RIM2		r_2885	2000	2000	0	No	No	No
r_2886	0	1000	-1000	r_2886	0	1000	-1000		r_2886	0	1000	-1000	0	1000	-1000		r_1277	e_0622	AQY2		r_2886	2000	2000	0	No	No	No
r_2887	0	1000	-1000	r_2887	0	1000	-1000		r_2887	0	1000	-1000	0	1000	-1000		r_1277	e_0979	AQY1		r_2887	2000	2000	0	No	No	No
r_2888	-0.000380074	1000	-1000	r_2888	0	1000	-1000		r_2888	-0.000380074	1000	-1000	0	1000	-1000		r_1278	e_0464	PDR11		r_2888	2000	2000	0.000380074	No	No	No
r_2889	0	1000	-1000	r_2889	0	1000	-1000		r_2889	0	1000	-1000	0	1000	-1000		r_1278	e_0844	AUS1		r_2889	2000	2000	0	No	No	No
r_2890	0	1000	-1000	r_2890	0	1000	-1000		r_2890	0	1000	-1000	0	1000	-1000		r_1284	e_1054	FRE1		r_2890	2000	2000	0	No	No	No
r_2891	0	1000	-1000	r_2891	0	1000	-1000		r_2891	0	1000	-1000	0	1000	-1000		r_1284	e_1055	FRE2		r_2891	2000	2000	0	No	No	No
r_2892	0	1000	-1000	r_2892	0	1000	-1000		r_2892	0	1000	-1000	0	1000	-1000		r_1285	e_1055	FRE2		r_2892	2000	2000	0	No	No	No
r_2893	0	1000	-1000	r_2893	0	1000	-1000		r_2893	0	1000	-1000	0	1000	-1000		r_1288	e_1056	FET3		r_2893	2000	2000	0	No	No	No
r_2894	0	1000	-1000	r_2894	0	1000	-1000		r_2894	0	1000	-1000	0	1000	-1000		r_1288	e_1068	ATX1		r_2894	2000	2000	0	No	No	No
r_2895	0	1000	-1000	r_2895	0	1000	-1000		r_2895	0	1000	-1000	0	1000	-1000		r_1288	e_1069	CCC2		r_2895	2000	2000	0	No	No	No
r_2896	0	1000	-1000	r_2896	0	1000	-1000		r_2896	0	1000	-1000	0	1000	-1000		r_1289	e_1057	FTR1		r_2896	2000	2000	0	No	No	No
r_2897	0	1000	-1000	r_2897	0	1000	-1000		r_2897	0	1000	-1000	0	1000	-1000		r_1290	e_0767	FET4		r_2897	2000	2000	0	No	No	No
r_2898	0	1000	-1000	r_2898	0	1000	-1000		r_2898	0	1000	-1000	0	1000	-1000		r_1291	e_0767	FET4		r_2898	2000	2000	0	No	No	No
r_2899	0	1000	-1000	r_2899	0	1000	-1000		r_2899	0	1000	-1000	0	1000	-1000		r_1292	e_1058	CTR1		r_2899	2000	2000	0	No	No	No
r_2900	0	1000	-1000	r_2900	0	1000	-1000		r_2900	0	1000	-1000	0	1000	-1000		r_1293	e_1060	YFH1		r_2900	2000	2000	0	No	No	No
r_2901	0	1000	-1000	r_2901	0	1000	-1000		r_2901	0	1000	-1000	0	1000	-1000		r_1294	e_1061	MRS3		r_2901	2000	2000	0	No	No	No
r_2902	0	1000	-1000	r_2902	0	1000	-1000		r_2902	0	1000	-1000	0	1000	-1000		r_1294	e_1062	MRS4		r_2902	2000	2000	0	No	No	No
r_2903	0	1000	-1000	r_2903	0	1000	-1000		r_2903	0	1000	-1000	0	1000	-1000		r_1295	e_1063	CCC1		r_2903	2000	2000	0	No	No	No
r_2904	0	1000	-1000	r_2904	0	1000	-1000		r_2904	0	1000	-1000	0	1000	-1000		r_1296	e_1064	FRE6		r_2904	2000	2000	0	No	No	No
r_2905	0	1000	-1000	r_2905	0	1000	-1000		r_2905	0	1000	-1000	0	1000	-1000		r_1297	e_1065	SMF3		r_2905	2000	2000	0	No	No	No
r_2906	0	1000	-1000	r_2906	0	1000	-1000		r_2906	0	1000	-1000	0	1000	-1000		r_1302	e_1071	FRE5		r_2906	2000	2000	0	No	No	No
r_2907	0	1000	-1000	r_2907	0	1000	-1000		r_2907	0	1000	-1000	0	1000	-1000		r_1305	e_1066	FET5		r_2907	2000	2000	0	No	No	No
r_2908	0	1000	-1000	r_2908	0	1000	-1000		r_2908	0	1000	-1000	0	1000	-1000		r_1306	e_1067	FTH1		r_2908	2000	2000	0	No	No	No
r_2909	0	1000	-1000	r_2909	0	1000	-1000		r_2909	0	1000	-1000	0	1000	-1000		r_1309	e_1072	HMX1		r_2909	2000	2000	0	No	No	No
r_2910	0	1000	-1000	r_2910	0	1000	-1000		r_2910	0	1000	-1000	0	1000	-1000		r_1315	e_1073	BPT1		r_2910	2000	2000	0	No	No	No
r_2911	0	1000	-1000	r_2911	0	1000	-1000		r_2911	0	1000	-1000	0	1000	-1000		r_1315	e_1074	YCF1		r_2911	2000	2000	0	No	No	No
r_2912	0	1000	-1000	r_2912	0	1000	-1000		r_2912	0	1000	-1000	0	1000	-1000		r_1321	e_1075	ARN1		r_2912	2000	2000	0	No	No	No
r_2913	0	1000	-1000	r_2913	0	1000	-1000		r_2913	0	1000	-1000	0	1000	-1000		r_1321	e_1077	ARN3		r_2913	2000	2000	0	No	No	No
r_2914	0	1000	-1000	r_2914	0	1000	-1000		r_2914	0	1000	-1000	0	1000	-1000		r_1323	e_1075	ARN1		r_2914	2000	2000	0	No	No	No
r_2915	0	1000	-1000	r_2915	0	1000	-1000		r_2915	0	1000	-1000	0	1000	-1000		r_1323	e_1077	ARN3		r_2915	2000	2000	0	No	No	No
r_2916	0	1000	-1000	r_2916	0	1000	-1000		r_2916	0	1000	-1000	0	1000	-1000		r_1325	e_1076	ARN2		r_2916	2000	2000	0	No	No	No
r_2917	0	1000	-1000	r_2917	0	1000	-1000		r_2917	0	1000	-1000	0	1000	-1000		r_1328	e_1078	ARN4		r_2917	2000	2000	0	No	No	No
r_2918	0	1000	-1000	r_2918	0	1000	-1000		r_2918	0	1000	-1000	0	1000	-1000		r_1330	e_1077	ARN3		r_2918	2000	2000	0	No	No	No
r_2919	0	1000	-1000	r_2919	0	1000	-1000		r_2919	0	1000	-1000	0	1000	-1000		r_1334	e_1054	FRE1		r_2919	2000	2000	0	No	No	No
r_2920	0	1000	-1000	r_2920	0	1000	-1000		r_2920	0	1000	-1000	0	1000	-1000		r_1334	e_1055	FRE2		r_2920	2000	2000	0	No	No	No
r_2921	0	1000	-1000	r_2921	0	1000	-1000		r_2921	0	1000	-1000	0	1000	-1000		r_1334	e_1079	FRE3		r_2921	2000	2000	0	No	No	No
r_2922	0	1000	-1000	r_2922	0	1000	-1000		r_2922	0	1000	-1000	0	1000	-1000		r_1334	e_1080	FRE4		r_2922	2000	2000	0	No	No	No
r_2923	0	1000	-1000	r_2923	0	1000	-1000		r_2923	0	1000	-1000	0	1000	-1000		r_1334	e_1081	FIT1		r_2923	2000	2000	0	No	No	No
r_2924	0	1000	-1000	r_2924	0	1000	-1000		r_2924	0	1000	-1000	0	1000	-1000		r_1334	e_1082	FIT2		r_2924	2000	2000	0	No	No	No
r_2925	0	1000	-1000	r_2925	0	1000	-1000		r_2925	0	1000	-1000	0	1000	-1000		r_1334	e_1083	FIT3		r_2925	2000	2000	0	No	No	No
r_2926	0	1000	-1000	r_2926	0	1000	-1000		r_2926	0	1000	-1000	0	1000	-1000		r_1337	e_1054	FRE1		r_2926	2000	2000	0	No	No	No
r_2927	0	1000	-1000	r_2927	0	1000	-1000		r_2927	0	1000	-1000	0	1000	-1000		r_1337	e_1055	FRE2		r_2927	2000	2000	0	No	No	No
r_2928	0	1000	-1000	r_2928	0	1000	-1000		r_2928	0	1000	-1000	0	1000	-1000		r_1337	e_1079	FRE3		r_2928	2000	2000	0	No	No	No
r_2929	0	1000	-1000	r_2929	0	1000	-1000		r_2929	0	1000	-1000	0	1000	-1000		r_1337	e_1080	FRE4		r_2929	2000	2000	0	No	No	No
r_2930	0	1000	-1000	r_2930	0	1000	-1000		r_2930	0	1000	-1000	0	1000	-1000		r_1337	e_1081	FIT1		r_2930	2000	2000	0	No	No	No
r_2931	0	1000	-1000	r_2931	0	1000	-1000		r_2931	0	1000	-1000	0	1000	-1000		r_1337	e_1082	FIT2		r_2931	2000	2000	0	No	No	No
r_2932	0	1000	-1000	r_2932	0	1000	-1000		r_2932	0	1000	-1000	0	1000	-1000		r_1337	e_1083	FIT3		r_2932	2000	2000	0	No	No	No
r_2933	0	1000	-1000	r_2933	0	1000	-1000		r_2933	0	1000	-1000	0	1000	-1000		r_1340	e_1054	FRE1		r_2933	2000	2000	0	No	No	No
r_2934	0	1000	-1000	r_2934	0	1000	-1000		r_2934	0	1000	-1000	0	1000	-1000		r_1340	e_1055	FRE2		r_2934	2000	2000	0	No	No	No
r_2935	0	1000	-1000	r_2935	0	1000	-1000		r_2935	0	1000	-1000	0	1000	-1000		r_1340	e_1079	FRE3		r_2935	2000	2000	0	No	No	No
r_2936	0	1000	-1000	r_2936	0	1000	-1000		r_2936	0	1000	-1000	0	1000	-1000		r_1340	e_1080	FRE4		r_2936	2000	2000	0	No	No	No
r_2937	0	1000	-1000	r_2937	0	1000	-1000		r_2937	0	1000	-1000	0	1000	-1000		r_1340	e_1081	FIT1		r_2937	2000	2000	0	No	No	No
r_2938	0	1000	-1000	r_2938	0	1000	-1000		r_2938	0	1000	-1000	0	1000	-1000		r_1340	e_1082	FIT2		r_2938	2000	2000	0	No	No	No
r_2939	0	1000	-1000	r_2939	0	1000	-1000		r_2939	0	1000	-1000	0	1000	-1000		r_1340	e_1083	FIT3		r_2939	2000	2000	0	No	No	No
r_2940	0	1000	-1000	r_2940	0	1000	-1000		r_2940	0	1000	-1000	0	1000	-1000		r_1343	e_1054	FRE1		r_2940	2000	2000	0	No	No	No
r_2941	0	1000	-1000	r_2941	0	1000	-1000		r_2941	0	1000	-1000	0	1000	-1000		r_1343	e_1055	FRE2		r_2941	2000	2000	0	No	No	No
r_2942	0	1000	-1000	r_2942	0	1000	-1000		r_2942	0	1000	-1000	0	1000	-1000		r_1343	e_1079	FRE3		r_2942	2000	2000	0	No	No	No
r_2943	0	1000	-1000	r_2943	0	1000	-1000		r_2943	0	1000	-1000	0	1000	-1000		r_1343	e_1080	FRE4		r_2943	2000	2000	0	No	No	No
r_2944	0	1000	-1000	r_2944	0	1000	-1000		r_2944	0	1000	-1000	0	1000	-1000		r_1343	e_1081	FIT1		r_2944	2000	2000	0	No	No	No
r_2945	0	1000	-1000	r_2945	0	1000	-1000		r_2945	0	1000	-1000	0	1000	-1000		r_1343	e_1082	FIT2		r_2945	2000	2000	0	No	No	No
r_2946	0	1000	-1000	r_2946	0	1000	-1000		r_2946	0	1000	-1000	0	1000	-1000		r_1343	e_1083	FIT3		r_2946	2000	2000	0	No	No	No
r_2947	0	1000	-1000	r_2947	0	1000	-1000		r_2947	0	1000	-1000	0	1000	-1000		r_1346	e_1054	FRE1		r_2947	2000	2000	0	No	No	No
r_2948	-0.000380074	1000	-1000	r_2948	0	1000	-1000		r_2948	-0.000380074	1000	-1000	0	1000	-1000		r_1346	e_1055	FRE2		r_2948	2000	2000	0.000380074	No	No	No
r_2949	0	1000	-1000	r_2949	0	1000	-1000		r_2949	0	1000	-1000	0	1000	-1000		r_1346	e_1079	FRE3		r_2949	2000	2000	0	No	No	No
r_2950	0	1000	-1000	r_2950	0	1000	-1000		r_2950	0	1000	-1000	0	1000	-1000		r_1346	e_1080	FRE4		r_2950	2000	2000	0	No	No	No
r_2951	0	1000	-1000	r_2951	0	1000	-1000		r_2951	0	1000	-1000	0	1000	-1000		r_1346	e_1081	FIT1		r_2951	2000	2000	0	No	No	No
r_2952	0.000380074	1000	-1000	r_2952	0	1000	-1000		r_2952	0.000380074	1000	-1000	0	1000	-1000		r_1346	e_1082	FIT2		r_2952	2000	2000	0.000380074	No	No	No
r_2953	0	1000	-1000	r_2953	0	1000	-1000		r_2953	0	1000	-1000	0	1000	-1000		r_1346	e_1083	FIT3		r_2953	2000	2000	0	No	No	No
r_2954	0	1000	-1000	r_2954	0	1000	-1000		r_2954	0	1000	-1000	0	1000	-1000		r_1348	e_1087	NFS1		r_2954	2000	2000	0	No	No	No
r_2955	0	1000	-1000	r_2955	0	1000	-1000		r_2955	0	1000	-1000	0	1000	-1000		r_1348	e_1088	ISD11		r_2955	2000	2000	0	No	No	No
r_2956	0	1000	-1000	r_2956	0	1000	-1000		r_2956	0	1000	-1000	0	1000	-1000		r_1349	e_0222	ARH1		r_2956	2000	2000	0	No	No	No
r_2957	0	1000	-1000	r_2957	0	1000	-1000		r_2957	0	1000	-1000	0	1000	-1000		r_1349	e_0938	YAH1		r_2957	2000	2000	0	No	No	No
r_2958	0	1000	-1000	r_2958	0	1000	-1000		r_2958	0	1000	-1000	0	1000	-1000		r_1349	e_1060	YFH1		r_2958	2000	2000	0	No	No	No
r_2959	0	1000	-1000	r_2959	0	1000	-1000		r_2959	0	1000	-1000	0	1000	-1000		r_1349	e_1084	NFU1		r_2959	2000	2000	0	No	No	No
r_2960	0	1000	-1000	r_2960	0	1000	-1000		r_2960	0	1000	-1000	0	1000	-1000		r_1349	e_1085	ISU1		r_2960	2000	2000	0	No	No	No
r_2961	0	1000	-1000	r_2961	0	1000	-1000		r_2961	0	1000	-1000	0	1000	-1000		r_1349	e_1086	ISU2		r_2961	2000	2000	0	No	No	No
r_2962	0	1000	-1000	r_2962	0	1000	-1000		r_2962	0	1000	-1000	0	1000	-1000		r_1350	e_0222	ARH1		r_2962	2000	2000	0	No	No	No
r_2963	0	1000	-1000	r_2963	0	1000	-1000		r_2963	0	1000	-1000	0	1000	-1000		r_1350	e_0938	YAH1		r_2963	2000	2000	0	No	No	No
r_2964	0	1000	-1000	r_2964	0	1000	-1000		r_2964	0	1000	-1000	0	1000	-1000		r_1350	e_1060	YFH1		r_2964	2000	2000	0	No	No	No
r_2965	0	1000	-1000	r_2965	0	1000	-1000		r_2965	0	1000	-1000	0	1000	-1000		r_1350	e_1085	ISU1		r_2965	2000	2000	0	No	No	No
r_2966	0	1000	-1000	r_2966	0	1000	-1000		r_2966	0	1000	-1000	0	1000	-1000		r_1350	e_1086	ISU2		r_2966	2000	2000	0	No	No	No
r_2967	0	1000	-1000	r_2967	0	1000	-1000		r_2967	0	1000	-1000	0	1000	-1000		r_1351	e_0910	GRX5		r_2967	2000	2000	0	No	No	No
r_2968	0	1000	-1000	r_2968	0	1000	-1000		r_2968	0	1000	-1000	0	1000	-1000		r_1351	e_1089	SSQ1		r_2968	2000	2000	0	No	No	No
r_2969	0	1000	-1000	r_2969	0	1000	-1000		r_2969	0	1000	-1000	0	1000	-1000		r_1351	e_1090	JAC1		r_2969	2000	2000	0	No	No	No
r_2970	0	1000	-1000	r_2970	0	1000	-1000		r_2970	0	1000	-1000	0	1000	-1000		r_1351	e_1091	MGE1		r_2970	2000	2000	0	No	No	No
r_2971	0	1000	-1000	r_2971	0	1000	-1000		r_2971	0	1000	-1000	0	1000	-1000		r_1352	e_0910	GRX5		r_2971	2000	2000	0	No	No	No
r_2972	0	1000	-1000	r_2972	0	1000	-1000		r_2972	0	1000	-1000	0	1000	-1000		r_1352	e_1089	SSQ1		r_2972	2000	2000	0	No	No	No
r_2973	0	1000	-1000	r_2973	0	1000	-1000		r_2973	0	1000	-1000	0	1000	-1000		r_1352	e_1090	JAC1		r_2973	2000	2000	0	No	No	No
r_2974	0	1000	-1000	r_2974	0	1000	-1000		r_2974	0	1000	-1000	0	1000	-1000		r_1352	e_1091	MGE1		r_2974	2000	2000	0	No	No	No
r_2975	0	1000	-1000	r_2975	0	1000	-1000		r_2975	0	1000	-1000	0	1000	-1000		r_1352	e_1092	SSC1		r_2975	2000	2000	0	No	No	No
r_2976	0	1000	-1000	r_2976	0	1000	-1000		r_2976	0	1000	-1000	0	1000	-1000		r_1353	e_0910	GRX5		r_2976	2000	2000	0	No	No	No
r_2977	0	1000	-1000	r_2977	0	1000	-1000		r_2977	0	1000	-1000	0	1000	-1000		r_1353	e_1089	SSQ1		r_2977	2000	2000	0	No	No	No
r_2978	0	1000	-1000	r_2978	0	1000	-1000		r_2978	0	1000	-1000	0	1000	-1000		r_1353	e_1090	JAC1		r_2978	2000	2000	0	No	No	No
r_2979	0	1000	-1000	r_2979	0	1000	-1000		r_2979	0	1000	-1000	0	1000	-1000		r_1353	e_1091	MGE1		r_2979	2000	2000	0	No	No	No
r_2980	0	1000	-1000	r_2980	0	1000	-1000		r_2980	0	1000	-1000	0	1000	-1000		r_1353	e_1092	SSC1		r_2980	2000	2000	0	No	No	No
r_2981	0	1000	-1000	r_2981	0	1000	-1000		r_2981	0	1000	-1000	0	1000	-1000		r_1355	e_1093	ISA1		r_2981	2000	2000	0	No	No	No
r_2982	0	1000	-1000	r_2982	0	1000	-1000		r_2982	0	1000	-1000	0	1000	-1000		r_1355	e_1094	ISA2		r_2982	2000	2000	0	No	No	No
r_2983	0	1000	-1000	r_2983	0	1000	-1000		r_2983	0	1000	-1000	0	1000	-1000		r_1355	e_1095	IBA57		r_2983	2000	2000	0	No	No	No
r_2984	0	1000	-1000	r_2984	0	1000	-1000		r_2984	0	1000	-1000	0	1000	-1000		r_1356	e_1084	NFU1		r_2984	2000	2000	0	No	No	No
r_2985	0	1000	-1000	r_2985	0	1000	-1000		r_2985	0	1000	-1000	0	1000	-1000		r_1356	e_1093	ISA1		r_2985	2000	2000	0	No	No	No
r_2986	0	1000	-1000	r_2986	0	1000	-1000		r_2986	0	1000	-1000	0	1000	-1000		r_1356	e_1094	ISA2		r_2986	2000	2000	0	No	No	No
r_2987	0	1000	-1000	r_2987	0	1000	-1000		r_2987	0	1000	-1000	0	1000	-1000		r_1356	e_1095	IBA57		r_2987	2000	2000	0	No	No	No
r_2988	0	1000	-1000	r_2988	0	1000	-1000		r_2988	0	1000	-1000	0	1000	-1000		r_1372	e_1096	ATM1		r_2988	2000	2000	0	No	No	No
r_2989	0	1000	-1000	r_2989	0	1000	-1000		r_2989	0	1000	-1000	0	1000	-1000		r_1372	e_1097	ERV1		r_2989	2000	2000	0	No	No	No
r_2990	0	1000	-1000	r_2990	0	1000	-1000		r_2990	0	1000	-1000	0	1000	-1000		r_1374	e_0181	GRX3		r_2990	2000	2000	0	No	No	No
r_2991	0	1000	-1000	r_2991	0	1000	-1000		r_2991	0	1000	-1000	0	1000	-1000		r_1374	e_0304	GRX4		r_2991	2000	2000	0	No	No	No
r_2992	0	1000	-1000	r_2992	0	1000	-1000		r_2992	0	1000	-1000	0	1000	-1000		r_1374	e_1098	CFD1		r_2992	2000	2000	0	No	No	No
r_2993	0	1000	-1000	r_2993	0	1000	-1000		r_2993	0	1000	-1000	0	1000	-1000		r_1374	e_1099	NBP35		r_2993	2000	2000	0	No	No	No
r_2994	0	1000	-1000	r_2994	0	1000	-1000		r_2994	0	1000	-1000	0	1000	-1000		r_1374	e_1100	DRE2		r_2994	2000	2000	0	No	No	No
r_2995	0	1000	-1000	r_2995	0	1000	-1000		r_2995	0	1000	-1000	0	1000	-1000		r_1374	e_1101	TAH18		r_2995	2000	2000	0	No	No	No
r_2996	0	1000	-1000	r_2996	0	1000	-1000		r_2996	0	1000	-1000	0	1000	-1000		r_1375	e_1070	GRX4		r_2996	2000	2000	0	No	No	No
r_2997	0	1000	-1000	r_2997	0	1000	-1000		r_2997	0	1000	-1000	0	1000	-1000		r_1375	e_1106	CFD1		r_2997	2000	2000	0	No	No	No
r_2998	0	1000	-1000	r_2998	0	1000	-1000		r_2998	0	1000	-1000	0	1000	-1000		r_1375	e_1107	NBP35		r_2998	2000	2000	0	No	No	No
r_2999	0	1000	-1000	r_2999	0	1000	-1000		r_2999	0	1000	-1000	0	1000	-1000		r_1375	e_1108	DRE2		r_2999	2000	2000	0	No	No	No
r_3000	0	1000	-1000	r_3000	0	1000	-1000		r_3000	0	1000	-1000	0	1000	-1000		r_1375	e_1109	TAH18		r_3000	2000	2000	0	No	No	No
r_3001	0	1000	-1000	r_3001	0	1000	-1000		r_3001	0	1000	-1000	0	1000	-1000		r_1375	e_1118	GRX3		r_3001	2000	2000	0	No	No	No
r_3002	0	1000	-1000	r_3002	0	1000	-1000		r_3002	0	1000	-1000	0	1000	-1000		r_1376	e_1102	CIA1		r_3002	2000	2000	0	No	No	No
r_3003	0	1000	-1000	r_3003	0	1000	-1000		r_3003	0	1000	-1000	0	1000	-1000		r_1376	e_1103	CIA2		r_3003	2000	2000	0	No	No	No
r_3004	0	1000	-1000	r_3004	0	1000	-1000		r_3004	0	1000	-1000	0	1000	-1000		r_1376	e_1104	MET18		r_3004	2000	2000	0	No	No	No
r_3005	0	1000	-1000	r_3005	0	1000	-1000		r_3005	0	1000	-1000	0	1000	-1000		r_1376	e_1105	NAR1		r_3005	2000	2000	0	No	No	No
r_3006	0	1000	-1000	r_3006	0	1000	-1000		r_3006	0	1000	-1000	0	1000	-1000		r_1377	e_1110	CIA1		r_3006	2000	2000	0	No	No	No
r_3007	0	1000	-1000	r_3007	0	1000	-1000		r_3007	0	1000	-1000	0	1000	-1000		r_1377	e_1111	CIA2		r_3007	2000	2000	0	No	No	No
r_3008	0	1000	-1000	r_3008	0	1000	-1000		r_3008	0	1000	-1000	0	1000	-1000		r_1377	e_1112	MET18		r_3008	2000	2000	0	No	No	No
r_3009	0	1000	-1000	r_3009	0	1000	-1000		r_3009	0	1000	-1000	0	1000	-1000		r_1377	e_1113	NAR1		r_3009	2000	2000	0	No	No	No
r_3010	0	1000	-1000	r_3010	0	1000	-1000		r_3010	0	1000	-1000	0	1000	-1000		r_1380	e_1096	ATM1		r_3010	2000	2000	0	No	No	No
r_3011	0	1000	-1000	r_3011	0	1000	-1000		r_3011	0	1000	-1000	0	1000	-1000		r_1381	e_0181	GRX3		r_3011	2000	2000	0	No	No	No
r_3022	0	2.7443e-05	0	r_3022	0	9.76552e-05	0		r_3022	0	2.7443e-05	0	0	9.76552e-05	0		r_1381	e_0304	GRX4		r_3022	2.7443e-05	9.76552e-05	0	No	No	No
r_3023	0	2.7443e-05	0	r_3023	0	9.76552e-05	0		r_3023	0	2.7443e-05	0	0	9.76552e-05	0		r_1381	e_1115	PSE1		r_3023	2.7443e-05	9.76552e-05	0	No	No	No
r_3024	0	2.7443e-05	0	r_3024	0	9.76552e-05	0		r_3024	0	2.7443e-05	0	0	9.76552e-05	0		r_1382	e_1114	MSN5		r_3024	2.7443e-05	9.76552e-05	0	No	No	No
r_3025	0	2.7443e-05	0	r_3025	0	9.76552e-05	0		r_3025	0	2.7443e-05	0	0	9.76552e-05	0		r_1382	e_1116	AFT1		r_3025	2.7443e-05	9.76552e-05	0	No	No	No
r_3026	0	2.7443e-05	0	r_3026	0	9.76552e-05	0		r_3026	0	2.7443e-05	0	0	9.76552e-05	0		r_1382	e_1117	AFT2		r_3026	2.7443e-05	9.76552e-05	0	No	No	No
r_3027	0	2.7443e-05	0	r_3027	0	9.76552e-05	0		r_3027	0	2.7443e-05	0	0	9.76552e-05	0		r_1400	e_1119	CYC3		r_3027	2.7443e-05	9.76552e-05	0	No	No	No
r_3028	0	2.7443e-05	0	r_3028	0	9.76552e-05	0		r_3028	0	2.7443e-05	0	0	9.76552e-05	0		r_1401	e_1120	CYT2		r_3028	2.7443e-05	9.76552e-05	0	No	No	No
r_3029	0	2.7443e-05	0	r_3029	0	9.76552e-05	0		r_3029	0	2.7443e-05	0	0	9.76552e-05	0		r_1619	e_1053	melibiose		r_3029	2.7443e-05	9.76552e-05	0	No	No	No
r_3030	0	1.13001e-05	0	r_3030	0	3.97366e-05	0		r_3030	0	1.13001e-05	0	0	3.97366e-05	0		r_1838	e_0145	LYS21		r_3030	1.13001e-05	3.97366e-05	0	No	No	No
r_3031	0	1.13001e-05	0	r_3031	0	3.97366e-05	0		r_3031	0	1.13001e-05	0	0	3.97366e-05	0		r_1838	e_0153	LYS20		r_3031	1.13001e-05	3.97366e-05	0	No	No	No
r_3032	0	1.13001e-05	0	r_3032	0	3.97366e-05	0		r_3032	0	1.13001e-05	0	0	3.97366e-05	0		r_2029	e_0253	BUD16		r_3032	1.13001e-05	3.97366e-05	0	No	No	No
r_3033	0	1.13001e-05	0	r_3033	0	3.97366e-05	0		r_3033	0	1.13001e-05	0	0	3.97366e-05	0		r_2034	e_0981	FMP37		r_3033	1.13001e-05	3.97366e-05	0	No	No	No
r_3034	0	1.06723e-05	0	r_3034	0	3.78443e-05	0		r_3034	0	1.06723e-05	0	0	3.78443e-05	0		r_2034	e_0982	FMP43		r_3034	1.06723e-05	3.78443e-05	0	No	No	No
r_3035	0	1.06723e-05	0	r_3035	0	3.78443e-05	0		r_3035	0	1.06723e-05	0	0	3.78443e-05	0		r_2034	e_0983	MPC2		r_3035	1.06723e-05	3.78443e-05	0	No	No	No
r_3036	0	1.06723e-05	0	r_3036	0	3.78443e-05	0		r_3036	0	1.06723e-05	0	0	3.78443e-05	0		r_2079	e_0415	MAL11		r_3036	1.06723e-05	3.78443e-05	0	No	No	No
r_3037	0	1.06723e-05	0	r_3037	0	3.78443e-05	0		r_3037	0	1.06723e-05	0	0	3.78443e-05	0		r_2112	e_0496	BNA3		r_3037	1.06723e-05	3.78443e-05	0	No	No	No
r_3038	0	1.06723e-05	0	r_3038	0	3.78443e-05	0		r_3038	0	1.06723e-05	0	0	3.78443e-05	0		r_2115	e_0069	ADH5		r_3038	1.06723e-05	3.78443e-05	0	No	No	No
r_3039	0	1.06723e-05	0	r_3039	0	3.78443e-05	0		r_3039	0	1.06723e-05	0	0	3.78443e-05	0		r_2115	e_0834	ADH1		r_3039	1.06723e-05	3.78443e-05	0	No	No	No
r_3040	0	1.06723e-05	0	r_3040	0	3.78443e-05	0		r_3040	0	1.06723e-05	0	0	3.78443e-05	0		r_2116	e_0740	ALD2		r_3040	1.06723e-05	3.78443e-05	0	No	No	No
r_3041	0	1.06723e-05	0	r_3041	0	3.78443e-05	0		r_3041	0	1.06723e-05	0	0	3.78443e-05	0		r_2117	e_0451	ARO9		r_3041	1.06723e-05	3.78443e-05	0	No	No	No
r_3042	0	1.06723e-05	0	r_3042	0	3.78443e-05	0		r_3042	0	1.06723e-05	0	0	3.78443e-05	0		r_2118	e_0451	ARO9		r_3042	1.06723e-05	3.78443e-05	0	No	No	No
r_3043	0	1.06723e-05	0	r_3043	0	3.78443e-05	0		r_3043	0	1.06723e-05	0	0	3.78443e-05	0		r_2119	e_0451	ARO9		r_3043	1.06723e-05	3.78443e-05	0	No	No	No
r_3044	0	1.06723e-05	0	r_3044	0	3.78443e-05	0		r_3044	0	1.06723e-05	0	0	3.78443e-05	0		r_2126	e_0601	SHB17		r_3044	1.06723e-05	3.78443e-05	0	No	No	No
r_3045	0	1.06723e-05	0	r_3045	0	3.78443e-05	0		r_3045	0	1.06723e-05	0	0	3.78443e-05	0		r_2131	e_0135	IDP1		r_3045	1.06723e-05	3.78443e-05	0	No	No	No
r_3046	0	0	0	r_3046	0	0	0		r_3046	0	0	0	0	0	0		r_2132	e_0879	ODC2		r_3046	0	0	0	No	No	No
r_3047	0	0	0	r_3047	0	0	0		r_3047	0	0	0	0	0	0		r_2132	e_0923	ODC1		r_3047	0	0	0	No	No	No
r_3048	0	0	0	r_3048	0	0	0		r_3048	0	0	0	0	0	0		r_2140	e_0586	FAS1		r_3048	0	0	0	No	No	No
r_3049	0	0	0	r_3049	0	0	0		r_3049	0	0	0	0	0	0		r_2140	e_0934	FAS2		r_3049	0	0	0	No	No	No
r_3050	0	0	0	r_3050	0	0	0		r_3050	0	0	0	0	0	0		r_2141	e_0586	FAS1		r_3050	0	0	0	No	No	No
r_3051	0	0	0	r_3051	0	0	0		r_3051	0	0	0	0	0	0		r_2141	e_0934	FAS2		r_3051	0	0	0	No	No	No
r_3052	0	0	0	r_3052	0	0	0		r_3052	0	0	0	0	0	0		r_2142	e_0287	CEM1		r_3052	0	0	0	No	No	No
r_3053	0	0	0	r_3053	0	0	0		r_3053	0	0	0	0	0	0		r_2143	e_0287	CEM1		r_3053	0	0	0	No	No	No
r_3054	0	0	0	r_3054	0	0	0		r_3054	0	0	0	0	0	0		r_2144	e_0287	CEM1		r_3054	0	0	0	No	No	No
r_3055	0	0	0	r_3055	0	0	0		r_3055	0	0	0	0	0	0		r_2145	e_0566	OAR1		r_3055	0	0	0	No	No	No
r_3056	0	0	0	r_3056	0	0	0		r_3056	0	0	0	0	0	0		r_2146	e_0566	OAR1		r_3056	0	0	0	No	No	No
r_3057	0	0	0	r_3057	0	0	0		r_3057	0	0	0	0	0	0		r_2147	e_0566	OAR1		r_3057	0	0	0	No	No	No
r_3058	0	0	0	r_3058	0	0	0		r_3058	0	0	0	0	0	0		r_2148	e_0438	HTD2		r_3058	0	0	0	No	No	No
r_3059	0	0	0	r_3059	0	0	0		r_3059	0	0	0	0	0	0		r_2149	e_0438	HTD2		r_3059	0	0	0	No	No	No
r_3060	0	0	0	r_3060	0	0	0		r_3060	0	0	0	0	0	0		r_2150	e_0438	HTD2		r_3060	0	0	0	No	No	No
r_3061	0	0	0	r_3061	0	0	0		r_3061	0	0	0	0	0	0		r_2151	e_0044	ETR1		r_3061	0	0	0	No	No	No
r_3062	0	0	0	r_3062	0	0	0		r_3062	0	0	0	0	0	0		r_2152	e_0044	ETR1		r_3062	0	0	0	No	No	No
r_3063	0	0	0	r_3063	0	0	0		r_3063	0	0	0	0	0	0		r_2153	e_0044	ETR1		r_3063	0	0	0	No	No	No
r_3064	0	0	0	r_3064	0	0	0		r_3064	0	0	0	0	0	0		r_2154	e_0986	ELO1		r_3064	0	0	0	No	No	No
r_3065	0	0	0	r_3065	0	0	0		r_3065	0	0	0	0	0	0		r_2155	e_0986	ELO1		r_3065	0	0	0	No	No	No
r_3066	0	0	0	r_3066	0	0	0		r_3066	0	0	0	0	0	0		r_2156	e_0987	FEN1		r_3066	0	0	0	No	No	No
r_3067	0	0	0	r_3067	0	0	0		r_3067	0	0	0	0	0	0		r_2157	e_0987	FEN1		r_3067	0	0	0	No	No	No
r_3068	0	0	0	r_3068	0	0	0		r_3068	0	0	0	0	0	0		r_2157	e_0988	SUR4		r_3068	0	0	0	No	No	No
r_3069	0	0	0	r_3069	0	0	0		r_3069	0	0	0	0	0	0		r_2158	e_0987	FEN1		r_3069	0	0	0	No	No	No
r_3070	0	1.14074e-06	0	r_3070	0	4.0593e-06	0		r_3070	0	1.14074e-06	0	0	4.0593e-06	0		r_2158	e_0988	SUR4		r_3070	1.14074e-06	4.0593e-06	0	No	No	No
r_3071	0	1.14074e-06	0	r_3071	0	4.0593e-06	0		r_3071	0	1.14074e-06	0	0	4.0593e-06	0		r_2159	e_0987	FEN1		r_3071	1.14074e-06	4.0593e-06	0	No	No	No
r_3072	0	1.14074e-06	0	r_3072	0	4.0593e-06	0		r_3072	0	1.14074e-06	0	0	4.0593e-06	0		r_2159	e_0988	SUR4		r_3072	1.14074e-06	4.0593e-06	0	No	No	No
r_3073	0	1.14074e-06	0	r_3073	0	4.0593e-06	0		r_3073	0	1.14074e-06	0	0	4.0593e-06	0		r_2160	e_0988	SUR4		r_3073	1.14074e-06	4.0593e-06	0	No	No	No
r_3074	0	1.14074e-06	0	r_3074	0	4.0593e-06	0		r_3074	0	1.14074e-06	0	0	4.0593e-06	0		r_2161	e_0989	IFA38		r_3074	1.14074e-06	4.0593e-06	0	No	No	No
r_3075	0	1.14074e-06	0	r_3075	0	4.0593e-06	0		r_3075	0	1.14074e-06	0	0	4.0593e-06	0		r_2162	e_0989	IFA38		r_3075	1.14074e-06	4.0593e-06	0	No	No	No
r_3076	0	1.14074e-06	0	r_3076	0	4.0593e-06	0		r_3076	0	1.14074e-06	0	0	4.0593e-06	0		r_2163	e_0989	IFA38		r_3076	1.14074e-06	4.0593e-06	0	No	No	No
r_3077	0	1.14074e-06	0	r_3077	0	4.0593e-06	0		r_3077	0	1.14074e-06	0	0	4.0593e-06	0		r_2164	e_0989	IFA38		r_3077	1.14074e-06	4.0593e-06	0	No	No	No
r_3078	0	1.14074e-06	0	r_3078	0	4.0593e-06	0		r_3078	0	1.14074e-06	0	0	4.0593e-06	0		r_2165	e_0989	IFA38		r_3078	1.14074e-06	4.0593e-06	0	No	No	No
r_3079	0	1.14074e-06	0	r_3079	0	4.0593e-06	0		r_3079	0	1.14074e-06	0	0	4.0593e-06	0		r_2166	e_0989	IFA38		r_3079	1.14074e-06	4.0593e-06	0	No	No	No
r_3080	0	1.14074e-06	0	r_3080	0	4.0593e-06	0		r_3080	0	1.14074e-06	0	0	4.0593e-06	0		r_2167	e_0989	IFA38		r_3080	1.14074e-06	4.0593e-06	0	No	No	No
r_3081	0	1.14074e-06	0	r_3081	0	4.0593e-06	0		r_3081	0	1.14074e-06	0	0	4.0593e-06	0		r_2168	e_0990	PHS1		r_3081	1.14074e-06	4.0593e-06	0	No	No	No
r_3082	0	0	0	r_3082	0	0	0		r_3082	0	0	0	0	0	0		r_2169	e_0990	PHS1		r_3082	0	0	0	No	No	No
r_3083	0	0	0	r_3083	0	0	0		r_3083	0	0	0	0	0	0		r_2170	e_0990	PHS1		r_3083	0	0	0	No	No	No
r_3084	0	0	0	r_3084	0	0	0		r_3084	0	0	0	0	0	0		r_2171	e_0990	PHS1		r_3084	0	0	0	No	No	No
r_3085	0	0	0	r_3085	0	0	0		r_3085	0	0	0	0	0	0		r_2172	e_0990	PHS1		r_3085	0	0	0	No	No	No
r_3086	0	0	0	r_3086	0	0	0		r_3086	0	0	0	0	0	0		r_2173	e_0990	PHS1		r_3086	0	0	0	No	No	No
r_3087	0	0	0	r_3087	0	0	0		r_3087	0	0	0	0	0	0		r_2174	e_0990	PHS1		r_3087	0	0	0	No	No	No
r_3088	0	0	0	r_3088	0	0	0		r_3088	0	0	0	0	0	0		r_2175	e_0991	TSC13		r_3088	0	0	0	No	No	No
r_3089	0	0	0	r_3089	0	0	0		r_3089	0	0	0	0	0	0		r_2176	e_0991	TSC13		r_3089	0	0	0	No	No	No
r_3090	0	0	0	r_3090	0	0	0		r_3090	0	0	0	0	0	0		r_2177	e_0991	TSC13		r_3090	0	0	0	No	No	No
r_3091	0	0	0	r_3091	0	0	0		r_3091	0	0	0	0	0	0		r_2178	e_0991	TSC13		r_3091	0	0	0	No	No	No
r_3092	0	0	0	r_3092	0	0	0		r_3092	0	0	0	0	0	0		r_2179	e_0991	TSC13		r_3092	0	0	0	No	No	No
r_3093	0	0	0	r_3093	0	0	0		r_3093	0	0	0	0	0	0		r_2180	e_0991	TSC13		r_3093	0	0	0	No	No	No
r_3094	0	0	0	r_3094	0	0	0		r_3094	0	0	0	0	0	0		r_2181	e_0991	TSC13		r_3094	0	0	0	No	No	No
r_3095	0	0	0	r_3095	0	0	0		r_3095	0	0	0	0	0	0		r_2182	e_0992	OLE1		r_3095	0	0	0	No	No	No
r_3096	0	0	0	r_3096	0	0	0		r_3096	0	0	0	0	0	0		r_2183	e_0992	OLE1		r_3096	0	0	0	No	No	No
r_3097	0	0	0	r_3097	0	0	0		r_3097	0	0	0	0	0	0		r_2194	e_0993	FAA1		r_3097	0	0	0	No	No	No
r_3098	0	5.35673e-05	0	r_3098	0	0.000117279	0		r_3098	0	5.35673e-05	0	0	0.000117279	0		r_2195	e_0993	FAA1		r_3098	5.35673e-05	0.000117279	0	No	No	No
r_3099	0	3.69122e-05	0	r_3099	0	9.93414e-05	0		r_3099	0	3.69122e-05	0	0	9.93414e-05	0		r_2195	e_0994	FAA4		r_3099	3.69122e-05	9.93414e-05	0	No	No	No
r_3100	0	4.04632e-05	0	r_3100	0	0.000103166	0		r_3100	0	4.04632e-05	0	0	0.000103166	0		r_2196	e_0993	FAA1		r_3100	4.04632e-05	0.000103166	0	No	No	No
r_3101	0	3.69122e-05	0	r_3101	0	9.93414e-05	0		r_3101	0	3.69122e-05	0	0	9.93414e-05	0		r_2196	e_0994	FAA4		r_3101	3.69122e-05	9.93414e-05	0	No	No	No
r_3102	0	4.04632e-05	0	r_3102	0	0.000103166	0		r_3102	0	4.04632e-05	0	0	0.000103166	0		r_2197	e_0993	FAA1		r_3102	4.04632e-05	0.000103166	0	No	No	No
r_3103	0	3.69122e-05	0	r_3103	0	9.93414e-05	0		r_3103	0	3.69122e-05	0	0	9.93414e-05	0		r_2197	e_0994	FAA4		r_3103	3.69122e-05	9.93414e-05	0	No	No	No
r_3104	0	4.21854e-05	0	r_3104	0	0.000113533	0		r_3104	0	4.21854e-05	0	0	0.000113533	0		r_2198	e_0993	FAA1		r_3104	4.21854e-05	0.000113533	0	No	No	No
r_3105	0	4.21854e-05	0	r_3105	0	0.000113533	0		r_3105	0	4.21854e-05	0	0	0.000113533	0		r_2198	e_0994	FAA4		r_3105	4.21854e-05	0.000113533	0	No	No	No
r_3106	0	4.21854e-05	0	r_3106	0	0.000113533	0		r_3106	0	4.21854e-05	0	0	0.000113533	0		r_2199	e_0993	FAA1		r_3106	4.21854e-05	0.000113533	0	No	No	No
r_3107	0	4.21854e-05	0	r_3107	0	0.000113533	0		r_3107	0	4.21854e-05	0	0	0.000113533	0		r_2199	e_0994	FAA4		r_3107	4.21854e-05	0.000113533	0	No	No	No
r_3108	0	4.21854e-05	0	r_3108	0	0.000113533	0		r_3108	0	4.21854e-05	0	0	0.000113533	0		r_2200	e_0995	FAA1		r_3108	4.21854e-05	0.000113533	0	No	No	No
r_3109	0	4.21854e-05	0	r_3109	0	0.000113533	0		r_3109	0	4.21854e-05	0	0	0.000113533	0		r_2201	e_0995	FAA1		r_3109	4.21854e-05	0.000113533	0	No	No	No
r_3110	0	4.21854e-05	0	r_3110	0	0.000113533	0		r_3110	0	4.21854e-05	0	0	0.000113533	0		r_2201	e_0996	FAA4		r_3110	4.21854e-05	0.000113533	0	No	No	No
r_3111	0	4.21854e-05	0	r_3111	0	0.000113533	0		r_3111	0	4.21854e-05	0	0	0.000113533	0		r_2202	e_0995	FAA1		r_3111	4.21854e-05	0.000113533	0	No	No	No
r_3112	0	2.40126e-05	0	r_3112	0	8.54483e-05	0		r_3112	0	2.40126e-05	0	0	8.54483e-05	0		r_2202	e_0996	FAA4		r_3112	2.40126e-05	8.54483e-05	0	No	No	No
r_3113	0	2.40126e-05	0	r_3113	0	8.54483e-05	0		r_3113	0	2.40126e-05	0	0	8.54483e-05	0		r_2203	e_0995	FAA1		r_3113	2.40126e-05	8.54483e-05	0	No	No	No
r_3114	0	2.40126e-05	0	r_3114	0	8.54483e-05	0		r_3114	0	2.40126e-05	0	0	8.54483e-05	0		r_2203	e_0996	FAA4		r_3114	2.40126e-05	8.54483e-05	0	No	No	No
r_3115	0	2.40126e-05	0	r_3115	0	8.54483e-05	0		r_3115	0	2.40126e-05	0	0	8.54483e-05	0		r_2204	e_0995	FAA1		r_3115	2.40126e-05	8.54483e-05	0	No	No	No
r_3116	0	2.40126e-05	0	r_3116	0	8.54483e-05	0		r_3116	0	2.40126e-05	0	0	8.54483e-05	0		r_2204	e_0996	FAA4		r_3116	2.40126e-05	8.54483e-05	0	No	No	No
r_3117	0	2.40126e-05	0	r_3117	0	8.54483e-05	0		r_3117	0	2.40126e-05	0	0	8.54483e-05	0		r_2205	e_0995	FAA1		r_3117	2.40126e-05	8.54483e-05	0	No	No	No
r_3118	0	2.40126e-05	0	r_3118	0	8.54483e-05	0		r_3118	0	2.40126e-05	0	0	8.54483e-05	0		r_2205	e_0996	FAA4		r_3118	2.40126e-05	8.54483e-05	0	No	No	No
r_3119	0	2.40126e-05	0	r_3119	0	8.54483e-05	0		r_3119	0	2.40126e-05	0	0	8.54483e-05	0		r_2206	e_0273	FAA2		r_3119	2.40126e-05	8.54483e-05	0	No	No	No
r_3120	0	2.40126e-05	0	r_3120	0	8.54483e-05	0		r_3120	0	2.40126e-05	0	0	8.54483e-05	0		r_2207	e_0273	FAA2		r_3120	2.40126e-05	8.54483e-05	0	No	No	No
r_3121	0	2.40126e-05	0	r_3121	0	8.54483e-05	0		r_3121	0	2.40126e-05	0	0	8.54483e-05	0		r_2208	e_0273	FAA2		r_3121	2.40126e-05	8.54483e-05	0	No	No	No
r_3122	0	2.40126e-05	0	r_3122	0	8.54483e-05	0		r_3122	0	2.40126e-05	0	0	8.54483e-05	0		r_2209	e_0997	FAA3		r_3122	2.40126e-05	8.54483e-05	0	No	No	No
r_3123	0	2.40126e-05	0	r_3123	0	8.54483e-05	0		r_3123	0	2.40126e-05	0	0	8.54483e-05	0		r_2210	e_0997	FAA3		r_3123	2.40126e-05	8.54483e-05	0	No	No	No
r_3124	0	2.40126e-05	0	r_3124	0	8.54483e-05	0		r_3124	0	2.40126e-05	0	0	8.54483e-05	0		r_2211	e_0997	FAA3		r_3124	2.40126e-05	8.54483e-05	0	No	No	No
r_3125	0	2.40126e-05	0	r_3125	0	8.54483e-05	0		r_3125	0	2.40126e-05	0	0	8.54483e-05	0		r_2212	e_0997	FAA3		r_3125	2.40126e-05	8.54483e-05	0	No	No	No
r_3126	0	2.40126e-05	0	r_3126	0	8.54483e-05	0		r_3126	0	2.40126e-05	0	0	8.54483e-05	0		r_2213	e_0998	FAT1		r_3126	2.40126e-05	8.54483e-05	0	No	No	No
r_3127	0	2.40126e-05	0	r_3127	0	8.54483e-05	0		r_3127	0	2.40126e-05	0	0	8.54483e-05	0		r_2214	e_0998	FAT1		r_3127	2.40126e-05	8.54483e-05	0	No	No	No
r_3128	0	4.80253e-05	0	r_3128	0	0.000170897	0		r_3128	0	4.80253e-05	0	0	0.000170897	0		r_2215	e_0998	FAT1		r_3128	4.80253e-05	0.000170897	0	No	No	No
r_3129	0	4.80253e-05	0	r_3129	0	0.000170897	0		r_3129	0	4.80253e-05	0	0	0.000170897	0		r_2216	e_0999	FAT1		r_3129	4.80253e-05	0.000170897	0	No	No	No
r_3130	0	4.80253e-05	0	r_3130	0	0.000170897	0		r_3130	0	4.80253e-05	0	0	0.000170897	0		r_2217	e_0999	FAT1		r_3130	4.80253e-05	0.000170897	0	No	No	No
r_3131	0	4.80253e-05	0	r_3131	0	0.000170897	0		r_3131	0	4.80253e-05	0	0	0.000170897	0		r_2218	e_0999	FAT1		r_3131	4.80253e-05	0.000170897	0	No	No	No
r_3132	0	4.80253e-05	0	r_3132	0	0.000170897	0		r_3132	0	4.80253e-05	0	0	0.000170897	0		r_2219	e_0588	PXA2		r_3132	4.80253e-05	0.000170897	0	No	No	No
r_3133	0	4.80253e-05	0	r_3133	0	0.000170897	0		r_3133	0	4.80253e-05	0	0	0.000170897	0		r_2219	e_0924	PXA1		r_3133	4.80253e-05	0.000170897	0	No	No	No
r_3134	0	4.80253e-05	0	r_3134	0	0.000170897	0		r_3134	0	4.80253e-05	0	0	0.000170897	0		r_2220	e_0588	PXA2		r_3134	4.80253e-05	0.000170897	0	No	No	No
r_3135	0	4.80253e-05	0	r_3135	0	0.000170897	0		r_3135	0	4.80253e-05	0	0	0.000170897	0		r_2220	e_0924	PXA1		r_3135	4.80253e-05	0.000170897	0	No	No	No
r_3136	0	4.80253e-05	0	r_3136	0	0.000170897	0		r_3136	0	4.80253e-05	0	0	0.000170897	0		r_2221	e_0588	PXA2		r_3136	4.80253e-05	0.000170897	0	No	No	No
r_3137	0	4.80253e-05	0	r_3137	0	0.000170897	0		r_3137	0	4.80253e-05	0	0	0.000170897	0		r_2221	e_0924	PXA1		r_3137	4.80253e-05	0.000170897	0	No	No	No
r_3138	0	4.80253e-05	0	r_3138	0	0.000170897	0		r_3138	0	4.80253e-05	0	0	0.000170897	0		r_2222	e_0588	PXA2		r_3138	4.80253e-05	0.000170897	0	No	No	No
r_3139	0	4.80253e-05	0	r_3139	0	0.000170897	0		r_3139	0	4.80253e-05	0	0	0.000170897	0		r_2222	e_0924	PXA1		r_3139	4.80253e-05	0.000170897	0	No	No	No
r_3140	0	4.80253e-05	0	r_3140	0	0.000170897	0		r_3140	0	4.80253e-05	0	0	0.000170897	0		r_2223	e_0588	PXA2		r_3140	4.80253e-05	0.000170897	0	No	No	No
r_3141	0	4.80253e-05	0	r_3141	0	0.000170897	0		r_3141	0	4.80253e-05	0	0	0.000170897	0		r_2223	e_0924	PXA1		r_3141	4.80253e-05	0.000170897	0	No	No	No
r_3142	0	4.80253e-05	0	r_3142	0	0.000170897	0		r_3142	0	4.80253e-05	0	0	0.000170897	0		r_2224	e_0588	PXA2		r_3142	4.80253e-05	0.000170897	0	No	No	No
r_3143	0	4.80253e-05	0	r_3143	0	0.000170897	0		r_3143	0	4.80253e-05	0	0	0.000170897	0		r_2224	e_0924	PXA1		r_3143	4.80253e-05	0.000170897	0	No	No	No
r_3144	0	4.80253e-05	0	r_3144	0	0.000170897	0		r_3144	0	4.80253e-05	0	0	0.000170897	0		r_2225	e_0588	PXA2		r_3144	4.80253e-05	0.000170897	0	No	No	No
r_3145	0	4.80253e-05	0	r_3145	0	0.000170897	0		r_3145	0	4.80253e-05	0	0	0.000170897	0		r_2225	e_0924	PXA1		r_3145	4.80253e-05	0.000170897	0	No	No	No
r_3146	0	4.80253e-05	0	r_3146	0	0.000170897	0		r_3146	0	4.80253e-05	0	0	0.000170897	0		r_2226	e_0588	PXA2		r_3146	4.80253e-05	0.000170897	0	No	No	No
r_3147	0	4.80253e-05	0	r_3147	0	0.000170897	0		r_3147	0	4.80253e-05	0	0	0.000170897	0		r_2226	e_0924	PXA1		r_3147	4.80253e-05	0.000170897	0	No	No	No
r_3148	0	4.80253e-05	0	r_3148	0	0.000170897	0		r_3148	0	4.80253e-05	0	0	0.000170897	0		r_2227	e_0588	PXA2		r_3148	4.80253e-05	0.000170897	0	No	No	No
r_3149	0	4.80253e-05	0	r_3149	0	0.000170897	0		r_3149	0	4.80253e-05	0	0	0.000170897	0		r_2227	e_0924	PXA1		r_3149	4.80253e-05	0.000170897	0	No	No	No
r_3150	0	4.80253e-05	0	r_3150	0	0.000170897	0		r_3150	0	4.80253e-05	0	0	0.000170897	0		r_2228	e_0588	PXA2		r_3150	4.80253e-05	0.000170897	0	No	No	No
r_3151	0	4.80253e-05	0	r_3151	0	0.000170897	0		r_3151	0	4.80253e-05	0	0	0.000170897	0		r_2228	e_0924	PXA1		r_3151	4.80253e-05	0.000170897	0	No	No	No
r_3152	0	4.80253e-05	0	r_3152	0	0.000170897	0		r_3152	0	4.80253e-05	0	0	0.000170897	0		r_2232	e_0529	TES1		r_3152	4.80253e-05	0.000170897	0	No	No	No
r_3153	0	4.80253e-05	0	r_3153	0	0.000170897	0		r_3153	0	4.80253e-05	0	0	0.000170897	0		r_2233	e_0529	TES1		r_3153	4.80253e-05	0.000170897	0	No	No	No
r_3154	0	4.80253e-05	0	r_3154	0	0.000170897	0		r_3154	0	4.80253e-05	0	0	0.000170897	0		r_2234	e_0529	TES1		r_3154	4.80253e-05	0.000170897	0	No	No	No
r_3155	0	4.80253e-05	0	r_3155	0	0.000170897	0		r_3155	0	4.80253e-05	0	0	0.000170897	0		r_2235	e_0529	TES1		r_3155	4.80253e-05	0.000170897	0	No	No	No
r_3156	0	4.80253e-05	0	r_3156	0	0.000170897	0		r_3156	0	4.80253e-05	0	0	0.000170897	0		r_2236	e_0349	POX1		r_3156	4.80253e-05	0.000170897	0	No	No	No
r_3157	0	4.80253e-05	0	r_3157	0	0.000170897	0		r_3157	0	4.80253e-05	0	0	0.000170897	0		r_2237	e_0349	POX1		r_3157	4.80253e-05	0.000170897	0	No	No	No
r_3158	0	4.80253e-05	0	r_3158	0	0.000170897	0		r_3158	0	4.80253e-05	0	0	0.000170897	0		r_2238	e_0349	POX1		r_3158	4.80253e-05	0.000170897	0	No	No	No
r_3159	0	4.80253e-05	0	r_3159	0	0.000170897	0		r_3159	0	4.80253e-05	0	0	0.000170897	0		r_2239	e_0349	POX1		r_3159	4.80253e-05	0.000170897	0	No	No	No
r_3160	0	4.80253e-05	0	r_3160	0	0.000170897	0		r_3160	0	4.80253e-05	0	0	0.000170897	0		r_2240	e_0349	POX1		r_3160	4.80253e-05	0.000170897	0	No	No	No
r_3161	0	4.80253e-05	0	r_3161	0	0.000170897	0		r_3161	0	4.80253e-05	0	0	0.000170897	0		r_2241	e_0349	POX1		r_3161	4.80253e-05	0.000170897	0	No	No	No
r_3162	0	4.80253e-05	0	r_3162	0	0.000170897	0		r_3162	0	4.80253e-05	0	0	0.000170897	0		r_2242	e_0349	POX1		r_3162	4.80253e-05	0.000170897	0	No	No	No
r_3163	0	4.80253e-05	0	r_3163	0	0.000170897	0		r_3163	0	4.80253e-05	0	0	0.000170897	0		r_2243	e_0349	POX1		r_3163	4.80253e-05	0.000170897	0	No	No	No
r_3164	0	4.80253e-05	0	r_3164	0	0.000170897	0		r_3164	0	4.80253e-05	0	0	0.000170897	0		r_2244	e_0349	POX1		r_3164	4.80253e-05	0.000170897	0	No	No	No
r_3165	0	4.80253e-05	0	r_3165	0	0.000170897	0		r_3165	0	4.80253e-05	0	0	0.000170897	0		r_2245	e_0349	POX1		r_3165	4.80253e-05	0.000170897	0	No	No	No
r_3166	0	4.80253e-05	0	r_3166	0	0.000170897	0		r_3166	0	4.80253e-05	0	0	0.000170897	0		r_2246	e_0349	POX1		r_3166	4.80253e-05	0.000170897	0	No	No	No
r_3167	0	4.80253e-05	0	r_3167	0	0.000170897	0		r_3167	0	4.80253e-05	0	0	0.000170897	0		r_2247	e_0349	POX1		r_3167	4.80253e-05	0.000170897	0	No	No	No
r_3168	0	4.80253e-05	0	r_3168	0	0.000170897	0		r_3168	0	4.80253e-05	0	0	0.000170897	0		r_2248	e_0598	FOX2		r_3168	4.80253e-05	0.000170897	0	No	No	No
r_3169	0	4.80253e-05	0	r_3169	0	0.000170897	0		r_3169	0	4.80253e-05	0	0	0.000170897	0		r_2249	e_0598	FOX2		r_3169	4.80253e-05	0.000170897	0	No	No	No
r_3170	0	4.80253e-05	0	r_3170	0	0.000170897	0		r_3170	0	4.80253e-05	0	0	0.000170897	0		r_2250	e_0598	FOX2		r_3170	4.80253e-05	0.000170897	0	No	No	No
r_3171	0	4.80253e-05	0	r_3171	0	0.000170897	0		r_3171	0	4.80253e-05	0	0	0.000170897	0		r_2251	e_0598	FOX2		r_3171	4.80253e-05	0.000170897	0	No	No	No
r_3172	0	4.80253e-05	0	r_3172	0	0.000170897	0		r_3172	0	4.80253e-05	0	0	0.000170897	0		r_2252	e_0598	FOX2		r_3172	4.80253e-05	0.000170897	0	No	No	No
r_3173	0	4.80253e-05	0	r_3173	0	0.000170897	0		r_3173	0	4.80253e-05	0	0	0.000170897	0		r_2253	e_0598	FOX2		r_3173	4.80253e-05	0.000170897	0	No	No	No
r_3174	0	4.80253e-05	0	r_3174	0	0.000170897	0		r_3174	0	4.80253e-05	0	0	0.000170897	0		r_2254	e_0598	FOX2		r_3174	4.80253e-05	0.000170897	0	No	No	No
r_3175	0	4.80253e-05	0	r_3175	0	0.000170897	0		r_3175	0	4.80253e-05	0	0	0.000170897	0		r_2255	e_0598	FOX2		r_3175	4.80253e-05	0.000170897	0	No	No	No
r_3176	0	2.40126e-05	0	r_3176	0	8.54483e-05	0		r_3176	0	2.40126e-05	0	0	8.54483e-05	0		r_2256	e_0598	FOX2		r_3176	2.40126e-05	8.54483e-05	0	No	No	No
r_3177	0	2.40126e-05	0	r_3177	0	8.54483e-05	0		r_3177	0	2.40126e-05	0	0	8.54483e-05	0		r_2257	e_0598	FOX2		r_3177	2.40126e-05	8.54483e-05	0	No	No	No
r_3178	0	2.40126e-05	0	r_3178	0	8.54483e-05	0		r_3178	0	2.40126e-05	0	0	8.54483e-05	0		r_2258	e_0598	FOX2		r_3178	2.40126e-05	8.54483e-05	0	No	No	No
r_3179	0	2.40126e-05	0	r_3179	0	8.54483e-05	0		r_3179	0	2.40126e-05	0	0	8.54483e-05	0		r_2259	e_0598	FOX2		r_3179	2.40126e-05	8.54483e-05	0	No	No	No
r_3180	0	2.40126e-05	0	r_3180	0	8.54483e-05	0		r_3180	0	2.40126e-05	0	0	8.54483e-05	0		r_2260	e_0598	FOX2		r_3180	2.40126e-05	8.54483e-05	0	No	No	No
r_3181	0	2.40126e-05	0	r_3181	0	8.54483e-05	0		r_3181	0	2.40126e-05	0	0	8.54483e-05	0		r_2261	e_0598	FOX2		r_3181	2.40126e-05	8.54483e-05	0	No	No	No
r_3182	0	2.40126e-05	0	r_3182	0	8.54483e-05	0		r_3182	0	2.40126e-05	0	0	8.54483e-05	0		r_2262	e_0598	FOX2		r_3182	2.40126e-05	8.54483e-05	0	No	No	No
r_3183	0	2.40126e-05	0	r_3183	0	8.54483e-05	0		r_3183	0	2.40126e-05	0	0	8.54483e-05	0		r_2263	e_0598	FOX2		r_3183	2.40126e-05	8.54483e-05	0	No	No	No
r_3184	0	2.40126e-05	0	r_3184	0	8.54483e-05	0		r_3184	0	2.40126e-05	0	0	8.54483e-05	0		r_2264	e_0598	FOX2		r_3184	2.40126e-05	8.54483e-05	0	No	No	No
r_3185	0	2.40126e-05	0	r_3185	0	8.54483e-05	0		r_3185	0	2.40126e-05	0	0	8.54483e-05	0		r_2265	e_0598	FOX2		r_3185	2.40126e-05	8.54483e-05	0	No	No	No
r_3186	0	2.40126e-05	0	r_3186	0	8.54483e-05	0		r_3186	0	2.40126e-05	0	0	8.54483e-05	0		r_2266	e_0598	FOX2		r_3186	2.40126e-05	8.54483e-05	0	No	No	No
r_3187	0	2.40126e-05	0	r_3187	0	8.54483e-05	0		r_3187	0	2.40126e-05	0	0	8.54483e-05	0		r_2267	e_0598	FOX2		r_3187	2.40126e-05	8.54483e-05	0	No	No	No
r_3188	0	2.40126e-05	0	r_3188	0	8.54483e-05	0		r_3188	0	2.40126e-05	0	0	8.54483e-05	0		r_2268	e_0598	FOX2		r_3188	2.40126e-05	8.54483e-05	0	No	No	No
r_3189	0	2.40126e-05	0	r_3189	0	8.54483e-05	0		r_3189	0	2.40126e-05	0	0	8.54483e-05	0		r_2269	e_0598	FOX2		r_3189	2.40126e-05	8.54483e-05	0	No	No	No
r_3190	0	2.40126e-05	0	r_3190	0	8.54483e-05	0		r_3190	0	2.40126e-05	0	0	8.54483e-05	0		r_2270	e_0598	FOX2		r_3190	2.40126e-05	8.54483e-05	0	No	No	No
r_3191	0	2.40126e-05	0	r_3191	0	8.54483e-05	0		r_3191	0	2.40126e-05	0	0	8.54483e-05	0		r_2271	e_0598	FOX2		r_3191	2.40126e-05	8.54483e-05	0	No	No	No
r_3192	0	4.80253e-05	0	r_3192	0	0.000170897	0		r_3192	0	4.80253e-05	0	0	0.000170897	0		r_2272	e_0598	FOX2		r_3192	4.80253e-05	0.000170897	0	No	No	No
r_3193	0	4.80253e-05	0	r_3193	0	0.000170897	0		r_3193	0	4.80253e-05	0	0	0.000170897	0		r_2273	e_0598	FOX2		r_3193	4.80253e-05	0.000170897	0	No	No	No
r_3194	0	4.80253e-05	0	r_3194	0	0.000170897	0		r_3194	0	4.80253e-05	0	0	0.000170897	0		r_2274	e_0598	FOX2		r_3194	4.80253e-05	0.000170897	0	No	No	No
r_3195	0	4.80253e-05	0	r_3195	0	0.000170897	0		r_3195	0	4.80253e-05	0	0	0.000170897	0		r_2275	e_0598	FOX2		r_3195	4.80253e-05	0.000170897	0	No	No	No
r_3196	0	4.80253e-05	0	r_3196	0	0.000170897	0		r_3196	0	4.80253e-05	0	0	0.000170897	0		r_2276	e_0598	FOX2		r_3196	4.80253e-05	0.000170897	0	No	No	No
r_3197	0	4.80253e-05	0	r_3197	0	0.000170897	0		r_3197	0	4.80253e-05	0	0	0.000170897	0		r_2277	e_0598	FOX2		r_3197	4.80253e-05	0.000170897	0	No	No	No
r_3198	0	4.80253e-05	0	r_3198	0	0.000170897	0		r_3198	0	4.80253e-05	0	0	0.000170897	0		r_2278	e_0598	FOX2		r_3198	4.80253e-05	0.000170897	0	No	No	No
r_3199	0	4.80253e-05	0	r_3199	0	0.000170897	0		r_3199	0	4.80253e-05	0	0	0.000170897	0		r_2279	e_0598	FOX2		r_3199	4.80253e-05	0.000170897	0	No	No	No
r_3200	0	4.80253e-05	0	r_3200	0	0.000170897	0		r_3200	0	4.80253e-05	0	0	0.000170897	0		r_2280	e_0598	FOX2		r_3200	4.80253e-05	0.000170897	0	No	No	No
r_3201	0	4.80253e-05	0	r_3201	0	0.000170897	0		r_3201	0	4.80253e-05	0	0	0.000170897	0		r_2281	e_0598	FOX2		r_3201	4.80253e-05	0.000170897	0	No	No	No
r_3202	0	4.80253e-05	0	r_3202	0	0.000170897	0		r_3202	0	4.80253e-05	0	0	0.000170897	0		r_2282	e_0598	FOX2		r_3202	4.80253e-05	0.000170897	0	No	No	No
r_3203	0	4.80253e-05	0	r_3203	0	0.000170897	0		r_3203	0	4.80253e-05	0	0	0.000170897	0		r_2283	e_0481	POT1		r_3203	4.80253e-05	0.000170897	0	No	No	No
r_3204	0	4.80253e-05	0	r_3204	0	0.000170897	0		r_3204	0	4.80253e-05	0	0	0.000170897	0		r_2284	e_0481	POT1		r_3204	4.80253e-05	0.000170897	0	No	No	No
r_3205	0	4.80253e-05	0	r_3205	0	0.000170897	0		r_3205	0	4.80253e-05	0	0	0.000170897	0		r_2285	e_0481	POT1		r_3205	4.80253e-05	0.000170897	0	No	No	No
r_3206	0	4.80253e-05	0	r_3206	0	0.000170897	0		r_3206	0	4.80253e-05	0	0	0.000170897	0		r_2286	e_0481	POT1		r_3206	4.80253e-05	0.000170897	0	No	No	No
r_3207	0	4.80253e-05	0	r_3207	0	0.000170897	0		r_3207	0	4.80253e-05	0	0	0.000170897	0		r_2287	e_0481	POT1		r_3207	4.80253e-05	0.000170897	0	No	No	No
r_3208	0	4.80253e-05	0	r_3208	0	0.000170897	0		r_3208	0	4.80253e-05	0	0	0.000170897	0		r_2288	e_0481	POT1		r_3208	4.80253e-05	0.000170897	0	No	No	No
r_3209	0	4.80253e-05	0	r_3209	0	0.000170897	0		r_3209	0	4.80253e-05	0	0	0.000170897	0		r_2289	e_0481	POT1		r_3209	4.80253e-05	0.000170897	0	No	No	No
r_3210	0	4.80253e-05	0	r_3210	0	0.000170897	0		r_3210	0	4.80253e-05	0	0	0.000170897	0		r_2290	e_0481	POT1		r_3210	4.80253e-05	0.000170897	0	No	No	No
r_3211	0	4.80253e-05	0	r_3211	0	0.000170897	0		r_3211	0	4.80253e-05	0	0	0.000170897	0		r_2291	e_0481	POT1		r_3211	4.80253e-05	0.000170897	0	No	No	No
r_3212	0	4.80253e-05	0	r_3212	0	0.000170897	0		r_3212	0	4.80253e-05	0	0	0.000170897	0		r_2292	e_0481	POT1		r_3212	4.80253e-05	0.000170897	0	No	No	No
r_3213	0	4.80253e-05	0	r_3213	0	0.000170897	0		r_3213	0	4.80253e-05	0	0	0.000170897	0		r_2293	e_0481	POT1		r_3213	4.80253e-05	0.000170897	0	No	No	No
r_3214	0	4.80253e-05	0	r_3214	0	0.000170897	0		r_3214	0	4.80253e-05	0	0	0.000170897	0		r_2294	e_0481	POT1		r_3214	4.80253e-05	0.000170897	0	No	No	No
r_3215	0	4.80253e-05	0	r_3215	0	0.000170897	0		r_3215	0	4.80253e-05	0	0	0.000170897	0		r_2295	e_0669	ECI1		r_3215	4.80253e-05	0.000170897	0	No	No	No
r_3216	0	4.80253e-05	0	r_3216	0	0.000170897	0		r_3216	0	4.80253e-05	0	0	0.000170897	0		r_2296	e_0669	ECI1		r_3216	4.80253e-05	0.000170897	0	No	No	No
r_3217	0	4.80253e-05	0	r_3217	0	0.000170897	0		r_3217	0	4.80253e-05	0	0	0.000170897	0		r_2297	e_0669	ECI1		r_3217	4.80253e-05	0.000170897	0	No	No	No
r_3218	0	4.80253e-05	0	r_3218	0	0.000170897	0		r_3218	0	4.80253e-05	0	0	0.000170897	0		r_2298	e_0669	ECI1		r_3218	4.80253e-05	0.000170897	0	No	No	No
r_3219	0	4.80253e-05	0	r_3219	0	0.000170897	0		r_3219	0	4.80253e-05	0	0	0.000170897	0		r_2299	e_0669	ECI1		r_3219	4.80253e-05	0.000170897	0	No	No	No
r_3220	0	4.80253e-05	0	r_3220	0	0.000170897	0		r_3220	0	4.80253e-05	0	0	0.000170897	0		r_2300	e_0669	ECI1		r_3220	4.80253e-05	0.000170897	0	No	No	No
r_3221	0	4.80253e-05	0	r_3221	0	0.000170897	0		r_3221	0	4.80253e-05	0	0	0.000170897	0		r_2301	e_0871	DCI1		r_3221	4.80253e-05	0.000170897	0	No	No	No
r_3222	0	4.80253e-05	0	r_3222	0	0.000170897	0		r_3222	0	4.80253e-05	0	0	0.000170897	0		r_2302	e_0871	DCI1		r_3222	4.80253e-05	0.000170897	0	No	No	No
r_3223	0	4.80253e-05	0	r_3223	0	0.000170897	0		r_3223	0	4.80253e-05	0	0	0.000170897	0		r_2303	e_0790	SPS19		r_3223	4.80253e-05	0.000170897	0	No	No	No
r_3224	0	4.80253e-05	0	r_3224	0	0.000170897	0		r_3224	0	4.80253e-05	0	0	0.000170897	0		r_2304	e_0790	SPS19		r_3224	4.80253e-05	0.000170897	0	No	No	No
r_3225	0	4.80253e-05	0	r_3225	0	0.000170897	0		r_3225	0	4.80253e-05	0	0	0.000170897	0		r_2305	e_0675	ACO1		r_3225	4.80253e-05	0.000170897	0	No	No	No
r_3226	0	4.80253e-05	0	r_3226	0	0.000170897	0		r_3226	0	4.80253e-05	0	0	0.000170897	0		r_2308	e_1000	GPT2		r_3226	4.80253e-05	0.000170897	0	No	No	No
r_3227	0	4.80253e-05	0	r_3227	0	0.000170897	0		r_3227	0	4.80253e-05	0	0	0.000170897	0		r_2308	e_1001	SCT1		r_3227	4.80253e-05	0.000170897	0	No	No	No
r_3228	0	4.80253e-05	0	r_3228	0	0.000170897	0		r_3228	0	4.80253e-05	0	0	0.000170897	0		r_2309	e_1000	GPT2		r_3228	4.80253e-05	0.000170897	0	No	No	No
r_3229	0	4.80253e-05	0	r_3229	0	0.000170897	0		r_3229	0	4.80253e-05	0	0	0.000170897	0		r_2309	e_1001	SCT1		r_3229	4.80253e-05	0.000170897	0	No	No	No
r_3230	0	4.80253e-05	0	r_3230	0	0.000170897	0		r_3230	0	4.80253e-05	0	0	0.000170897	0		r_2310	e_1000	GPT2		r_3230	4.80253e-05	0.000170897	0	No	No	No
r_3231	0	4.80253e-05	0	r_3231	0	0.000170897	0		r_3231	0	4.80253e-05	0	0	0.000170897	0		r_2311	e_1000	GPT2		r_3231	4.80253e-05	0.000170897	0	No	No	No
r_3232	0	4.80253e-05	0	r_3232	0	0.000170897	0		r_3232	0	4.80253e-05	0	0	0.000170897	0		r_2312	e_1000	GPT2		r_3232	4.80253e-05	0.000170897	0	No	No	No
r_3233	0	4.80253e-05	0	r_3233	0	0.000170897	0		r_3233	0	4.80253e-05	0	0	0.000170897	0		r_2312	e_1001	SCT1		r_3233	4.80253e-05	0.000170897	0	No	No	No
r_3234	0	4.80253e-05	0	r_3234	0	0.000170897	0		r_3234	0	4.80253e-05	0	0	0.000170897	0		r_2313	e_1000	GPT2		r_3234	4.80253e-05	0.000170897	0	No	No	No
r_3235	0	4.80253e-05	0	r_3235	0	0.000170897	0		r_3235	0	4.80253e-05	0	0	0.000170897	0		r_2313	e_1001	SCT1		r_3235	4.80253e-05	0.000170897	0	No	No	No
r_3236	0	4.80253e-05	0	r_3236	0	0.000170897	0		r_3236	0	4.80253e-05	0	0	0.000170897	0		r_2314	e_1000	GPT2		r_3236	4.80253e-05	0.000170897	0	No	No	No
r_3237	0	4.80253e-05	0	r_3237	0	0.000170897	0		r_3237	0	4.80253e-05	0	0	0.000170897	0		r_2315	e_1000	GPT2		r_3237	4.80253e-05	0.000170897	0	No	No	No
r_3238	0	4.80253e-05	0	r_3238	0	0.000170897	0		r_3238	0	4.80253e-05	0	0	0.000170897	0		r_2316	e_0607	GPT2		r_3238	4.80253e-05	0.000170897	0	No	No	No
r_3239	0	4.80253e-05	0	r_3239	0	0.000170897	0		r_3239	0	4.80253e-05	0	0	0.000170897	0		r_2317	e_0607	GPT2		r_3239	4.80253e-05	0.000170897	0	No	No	No
r_3240	0	0	0	r_3240	0	0	0		r_3240	0	0	0	0	0	0		r_2318	e_0607	GPT2		r_3240	0	0	0	No	No	No
r_3241	0	0	0	r_3241	0	0	0		r_3241	0	0	0	0	0	0		r_2319	e_0607	GPT2		r_3241	0	0	0	No	No	No
r_3242	0	0	0	r_3242	0	0	0		r_3242	0	0	0	0	0	0		r_2320	e_0607	GPT2		r_3242	0	0	0	No	No	No
r_3243	0	0	0	r_3243	0	0	0		r_3243	0	0	0	0	0	0		r_2321	e_0607	GPT2		r_3243	0	0	0	No	No	No
r_3244	0	0	0	r_3244	0	0	0		r_3244	0	0	0	0	0	0		r_2322	e_0607	GPT2		r_3244	0	0	0	No	No	No
r_3245	0	0	0	r_3245	0	0	0		r_3245	0	0	0	0	0	0		r_2323	e_0607	GPT2		r_3245	0	0	0	No	No	No
r_3246	0	0	0	r_3246	0	0	0		r_3246	0	0	0	0	0	0		r_2324	e_1002	AYR1		r_3246	0	0	0	No	No	No
r_3247	0	0	0	r_3247	0	0	0		r_3247	0	0	0	0	0	0		r_2325	e_1002	AYR1		r_3247	0	0	0	No	No	No
r_3248	0	0	0	r_3248	0	0	0		r_3248	0	0	0	0	0	0		r_2326	e_1002	AYR1		r_3248	0	0	0	No	No	No
r_3249	0	0	0	r_3249	0	0	0		r_3249	0	0	0	0	0	0		r_2327	e_1002	AYR1		r_3249	0	0	0	No	No	No
r_3250	0	0	0	r_3250	0	0	0		r_3250	0	0	0	0	0	0		r_2328	e_1003	AYR1		r_3250	0	0	0	No	No	No
r_3251	0	0	0	r_3251	0	0	0		r_3251	0	0	0	0	0	0		r_2329	e_1003	AYR1		r_3251	0	0	0	No	No	No
r_3252	0	2.7443e-05	0	r_3252	0	9.76552e-05	0		r_3252	0	2.7443e-05	0	0	9.76552e-05	0		r_2330	e_1003	AYR1		r_3252	2.7443e-05	9.76552e-05	0	No	No	No
r_3253	0	2.7443e-05	0	r_3253	0	9.76552e-05	0		r_3253	0	2.7443e-05	0	0	9.76552e-05	0		r_2331	e_1003	AYR1		r_3253	2.7443e-05	9.76552e-05	0	No	No	No
r_3254	0	2.7443e-05	0	r_3254	0	9.76552e-05	0		r_3254	0	2.7443e-05	0	0	9.76552e-05	0		r_2332	e_1004	ALE1		r_3254	2.7443e-05	9.76552e-05	0	No	No	No
r_3255	0	2.7443e-05	0	r_3255	0	9.76552e-05	0		r_3255	0	2.7443e-05	0	0	9.76552e-05	0		r_2333	e_1004	ALE1		r_3255	2.7443e-05	9.76552e-05	0	No	No	No
r_3256	0	2.7443e-05	0	r_3256	0	9.76552e-05	0		r_3256	0	2.7443e-05	0	0	9.76552e-05	0		r_2333	e_1005	SLC1		r_3256	2.7443e-05	9.76552e-05	0	No	No	No
r_3257	0	2.7443e-05	0	r_3257	0	9.76552e-05	0		r_3257	0	2.7443e-05	0	0	9.76552e-05	0		r_2334	e_1004	ALE1		r_3257	2.7443e-05	9.76552e-05	0	No	No	No
r_3258	0	2.7443e-05	0	r_3258	0	9.76552e-05	0		r_3258	0	2.7443e-05	0	0	9.76552e-05	0		r_2335	e_1004	ALE1		r_3258	2.7443e-05	9.76552e-05	0	No	No	No
r_3259	0	2.7443e-05	0	r_3259	0	9.76552e-05	0		r_3259	0	2.7443e-05	0	0	9.76552e-05	0		r_2335	e_1005	SLC1		r_3259	2.7443e-05	9.76552e-05	0	No	No	No
r_3260	0	2.7443e-05	0	r_3260	0	9.76552e-05	0		r_3260	0	2.7443e-05	0	0	9.76552e-05	0		r_2336	e_1004	ALE1		r_3260	2.7443e-05	9.76552e-05	0	No	No	No
r_3261	0	2.7443e-05	0	r_3261	0	9.76552e-05	0		r_3261	0	2.7443e-05	0	0	9.76552e-05	0		r_2337	e_1004	ALE1		r_3261	2.7443e-05	9.76552e-05	0	No	No	No
r_3262	0	2.7443e-05	0	r_3262	0	9.76552e-05	0		r_3262	0	2.7443e-05	0	0	9.76552e-05	0		r_2337	e_1005	SLC1		r_3262	2.7443e-05	9.76552e-05	0	No	No	No
r_3263	0	2.7443e-05	0	r_3263	0	9.76552e-05	0		r_3263	0	2.7443e-05	0	0	9.76552e-05	0		r_2338	e_1004	ALE1		r_3263	2.7443e-05	9.76552e-05	0	No	No	No
r_3264	0	2.7443e-05	0	r_3264	0	9.76552e-05	0		r_3264	0	2.7443e-05	0	0	9.76552e-05	0		r_2339	e_1004	ALE1		r_3264	2.7443e-05	9.76552e-05	0	No	No	No
r_3265	0	2.7443e-05	0	r_3265	0	9.76552e-05	0		r_3265	0	2.7443e-05	0	0	9.76552e-05	0		r_2339	e_1005	SLC1		r_3265	2.7443e-05	9.76552e-05	0	No	No	No
r_3266	0	2.7443e-05	0	r_3266	0	9.76552e-05	0		r_3266	0	2.7443e-05	0	0	9.76552e-05	0		r_2340	e_0133	SLC1		r_3266	2.7443e-05	9.76552e-05	0	No	No	No
r_3267	0	2.7443e-05	0	r_3267	0	9.76552e-05	0		r_3267	0	2.7443e-05	0	0	9.76552e-05	0		r_2340	e_0611	TGL4		r_3267	2.7443e-05	9.76552e-05	0	No	No	No
r_3268	0	2.7443e-05	0	r_3268	0	9.76552e-05	0		r_3268	0	2.7443e-05	0	0	9.76552e-05	0		r_2340	e_0851	TGL5		r_3268	2.7443e-05	9.76552e-05	0	No	No	No
r_3269	0	2.7443e-05	0	r_3269	0	9.76552e-05	0		r_3269	0	2.7443e-05	0	0	9.76552e-05	0		r_2341	e_0133	SLC1		r_3269	2.7443e-05	9.76552e-05	0	No	No	No
r_3270	0	2.7443e-05	0	r_3270	0	9.76552e-05	0		r_3270	0	2.7443e-05	0	0	9.76552e-05	0		r_2341	e_0611	TGL4		r_3270	2.7443e-05	9.76552e-05	0	No	No	No
r_3271	0	2.7443e-05	0	r_3271	0	9.76552e-05	0		r_3271	0	2.7443e-05	0	0	9.76552e-05	0		r_2341	e_0851	TGL5		r_3271	2.7443e-05	9.76552e-05	0	No	No	No
r_3272	0	2.7443e-05	0	r_3272	0	9.76552e-05	0		r_3272	0	2.7443e-05	0	0	9.76552e-05	0		r_2342	e_0133	SLC1		r_3272	2.7443e-05	9.76552e-05	0	No	No	No
r_3273	0	2.7443e-05	0	r_3273	0	9.76552e-05	0		r_3273	0	2.7443e-05	0	0	9.76552e-05	0		r_2342	e_0611	TGL4		r_3273	2.7443e-05	9.76552e-05	0	No	No	No
r_3274	0	2.7443e-05	0	r_3274	0	9.76552e-05	0		r_3274	0	2.7443e-05	0	0	9.76552e-05	0		r_2342	e_0851	TGL5		r_3274	2.7443e-05	9.76552e-05	0	No	No	No
r_3275	0	2.7443e-05	0	r_3275	0	9.76552e-05	0		r_3275	0	2.7443e-05	0	0	9.76552e-05	0		r_2343	e_0133	SLC1		r_3275	2.7443e-05	9.76552e-05	0	No	No	No
r_3276	0	2.7443e-05	0	r_3276	0	9.76552e-05	0		r_3276	0	2.7443e-05	0	0	9.76552e-05	0		r_2343	e_0611	TGL4		r_3276	2.7443e-05	9.76552e-05	0	No	No	No
r_3277	0	2.7443e-05	0	r_3277	0	9.76552e-05	0		r_3277	0	2.7443e-05	0	0	9.76552e-05	0		r_2343	e_0851	TGL5		r_3277	2.7443e-05	9.76552e-05	0	No	No	No
r_3278	0	2.7443e-05	0	r_3278	0	9.76552e-05	0		r_3278	0	2.7443e-05	0	0	9.76552e-05	0		r_2344	e_1006	PAH1		r_3278	2.7443e-05	9.76552e-05	0	No	No	No
r_3279	0	2.7443e-05	0	r_3279	0	9.76552e-05	0		r_3279	0	2.7443e-05	0	0	9.76552e-05	0		r_2345	e_1006	PAH1		r_3279	2.7443e-05	9.76552e-05	0	No	No	No
r_3280	0	2.7443e-05	0	r_3280	0	9.76552e-05	0		r_3280	0	2.7443e-05	0	0	9.76552e-05	0		r_2346	e_1006	PAH1		r_3280	2.7443e-05	9.76552e-05	0	No	No	No
r_3281	0	2.7443e-05	0	r_3281	0	9.76552e-05	0		r_3281	0	2.7443e-05	0	0	9.76552e-05	0		r_2347	e_1006	PAH1		r_3281	2.7443e-05	9.76552e-05	0	No	No	No
r_3282	0	2.7443e-05	0	r_3282	0	9.76552e-05	0		r_3282	0	2.7443e-05	0	0	9.76552e-05	0		r_2348	e_1006	PAH1		r_3282	2.7443e-05	9.76552e-05	0	No	No	No
r_3283	0	2.7443e-05	0	r_3283	0	9.76552e-05	0		r_3283	0	2.7443e-05	0	0	9.76552e-05	0		r_2349	e_1006	PAH1		r_3283	2.7443e-05	9.76552e-05	0	No	No	No
r_3284	0	2.7443e-05	0	r_3284	0	9.76552e-05	0		r_3284	0	2.7443e-05	0	0	9.76552e-05	0		r_2350	e_1006	PAH1		r_3284	2.7443e-05	9.76552e-05	0	No	No	No
r_3285	0	2.7443e-05	0	r_3285	0	9.76552e-05	0		r_3285	0	2.7443e-05	0	0	9.76552e-05	0		r_2351	e_1006	PAH1		r_3285	2.7443e-05	9.76552e-05	0	No	No	No
r_3286	0	2.7443e-05	0	r_3286	0	9.76552e-05	0		r_3286	0	2.7443e-05	0	0	9.76552e-05	0		r_2352	e_1007	DPP1		r_3286	2.7443e-05	9.76552e-05	0	No	No	No
r_3287	0	2.7443e-05	0	r_3287	0	9.76552e-05	0		r_3287	0	2.7443e-05	0	0	9.76552e-05	0		r_2353	e_1007	DPP1		r_3287	2.7443e-05	9.76552e-05	0	No	No	No
r_3288	0	2.7443e-05	0	r_3288	0	9.76552e-05	0		r_3288	0	2.7443e-05	0	0	9.76552e-05	0		r_2354	e_1007	DPP1		r_3288	2.7443e-05	9.76552e-05	0	No	No	No
r_3289	0	2.7443e-05	0	r_3289	0	9.76552e-05	0		r_3289	0	2.7443e-05	0	0	9.76552e-05	0		r_2355	e_1007	DPP1		r_3289	2.7443e-05	9.76552e-05	0	No	No	No
r_3290	0	2.7443e-05	0	r_3290	0	9.76552e-05	0		r_3290	0	2.7443e-05	0	0	9.76552e-05	0		r_2356	e_1007	DPP1		r_3290	2.7443e-05	9.76552e-05	0	No	No	No
r_3291	0	2.7443e-05	0	r_3291	0	9.76552e-05	0		r_3291	0	2.7443e-05	0	0	9.76552e-05	0		r_2357	e_1007	DPP1		r_3291	2.7443e-05	9.76552e-05	0	No	No	No
r_3292	0	2.7443e-05	0	r_3292	0	9.76552e-05	0		r_3292	0	2.7443e-05	0	0	9.76552e-05	0		r_2358	e_1007	DPP1		r_3292	2.7443e-05	9.76552e-05	0	No	No	No
r_3293	0	2.7443e-05	0	r_3293	0	9.76552e-05	0		r_3293	0	2.7443e-05	0	0	9.76552e-05	0		r_2359	e_1007	DPP1		r_3293	2.7443e-05	9.76552e-05	0	No	No	No
r_3294	0	2.7443e-05	0	r_3294	0	9.76552e-05	0		r_3294	0	2.7443e-05	0	0	9.76552e-05	0		r_2360	e_1008	LPP1		r_3294	2.7443e-05	9.76552e-05	0	No	No	No
r_3295	0	2.7443e-05	0	r_3295	0	9.76552e-05	0		r_3295	0	2.7443e-05	0	0	9.76552e-05	0		r_2361	e_1008	LPP1		r_3295	2.7443e-05	9.76552e-05	0	No	No	No
r_3296	0	1.18581e-05	0	r_3296	0	4.21967e-05	0		r_3296	0	1.18581e-05	0	0	4.21967e-05	0		r_2362	e_1008	LPP1		r_3296	1.18581e-05	4.21967e-05	0	No	No	No
r_3297	0	1.18581e-05	0	r_3297	0	4.21967e-05	0		r_3297	0	1.18581e-05	0	0	4.21967e-05	0		r_2363	e_1008	LPP1		r_3297	1.18581e-05	4.21967e-05	0	No	No	No
r_3298	0	1.18581e-05	0	r_3298	0	4.21967e-05	0		r_3298	0	1.18581e-05	0	0	4.21967e-05	0		r_2364	e_1008	LPP1		r_3298	1.18581e-05	4.21967e-05	0	No	No	No
r_3299	0	1.18581e-05	0	r_3299	0	4.21967e-05	0		r_3299	0	1.18581e-05	0	0	4.21967e-05	0		r_2365	e_1008	LPP1		r_3299	1.18581e-05	4.21967e-05	0	No	No	No
r_3300	0	1.18581e-05	0	r_3300	0	4.21967e-05	0		r_3300	0	1.18581e-05	0	0	4.21967e-05	0		r_2366	e_1008	LPP1		r_3300	1.18581e-05	4.21967e-05	0	No	No	No
r_3301	0	1.18581e-05	0	r_3301	0	4.21967e-05	0		r_3301	0	1.18581e-05	0	0	4.21967e-05	0		r_2367	e_1008	LPP1		r_3301	1.18581e-05	4.21967e-05	0	No	No	No
r_3302	0	1.18581e-05	0	r_3302	0	4.21967e-05	0		r_3302	0	1.18581e-05	0	0	4.21967e-05	0		r_2368	e_1009	ARE2		r_3302	1.18581e-05	4.21967e-05	0	No	No	No
r_3303	0	1.18581e-05	0	r_3303	0	4.21967e-05	0		r_3303	0	1.18581e-05	0	0	4.21967e-05	0		r_2368	e_1010	ARE1		r_3303	1.18581e-05	4.21967e-05	0	No	No	No
r_3304	0	0	0	r_3304	0	0	0		r_3304	0	0	0	0	0	0		r_2368	e_1011	DGA1		r_3304	0	0	0	No	No	No
r_3305	0	0	0	r_3305	0	0	0		r_3305	0	0	0	0	0	0		r_2369	e_1009	ARE2		r_3305	0	0	0	No	No	No
r_3306	0	0	0	r_3306	0	0	0		r_3306	0	0	0	0	0	0		r_2369	e_1010	ARE1		r_3306	0	0	0	No	No	No
r_3307	0	0	0	r_3307	0	0	0		r_3307	0	0	0	0	0	0		r_2369	e_1011	DGA1		r_3307	0	0	0	No	No	No
r_3308	0	1.18581e-05	0	r_3308	0	4.21967e-05	0		r_3308	0	1.18581e-05	0	0	4.21967e-05	0		r_2370	e_1009	ARE2		r_3308	1.18581e-05	4.21967e-05	0	No	No	No
r_3309	0	1.18581e-05	0	r_3309	0	4.21967e-05	0		r_3309	0	1.18581e-05	0	0	4.21967e-05	0		r_2370	e_1010	ARE1		r_3309	1.18581e-05	4.21967e-05	0	No	No	No
r_3310	0	1.18581e-05	0	r_3310	0	4.21967e-05	0		r_3310	0	1.18581e-05	0	0	4.21967e-05	0		r_2370	e_1011	DGA1		r_3310	1.18581e-05	4.21967e-05	0	No	No	No
r_3311	0	1.18581e-05	0	r_3311	0	4.21967e-05	0		r_3311	0	1.18581e-05	0	0	4.21967e-05	0		r_2371	e_1009	ARE2		r_3311	1.18581e-05	4.21967e-05	0	No	No	No
r_3312	0	2.7443e-05	0	r_3312	0	9.76552e-05	0		r_3312	0	2.7443e-05	0	0	9.76552e-05	0		r_2371	e_1010	ARE1		r_3312	2.7443e-05	9.76552e-05	0	No	No	No
r_3313	0	2.7443e-05	0	r_3313	0	9.76552e-05	0		r_3313	0	2.7443e-05	0	0	9.76552e-05	0		r_2371	e_1011	DGA1		r_3313	2.7443e-05	9.76552e-05	0	No	No	No
r_3314	0	2.7443e-05	0	r_3314	0	9.76552e-05	0		r_3314	0	2.7443e-05	0	0	9.76552e-05	0		r_2372	e_1009	ARE2		r_3314	2.7443e-05	9.76552e-05	0	No	No	No
r_3315	0	2.7443e-05	0	r_3315	0	9.76552e-05	0		r_3315	0	2.7443e-05	0	0	9.76552e-05	0		r_2372	e_1010	ARE1		r_3315	2.7443e-05	9.76552e-05	0	No	No	No
r_3316	0	2.7443e-05	0	r_3316	0	9.76552e-05	0		r_3316	0	2.7443e-05	0	0	9.76552e-05	0		r_2372	e_1011	DGA1		r_3316	2.7443e-05	9.76552e-05	0	No	No	No
r_3317	0	2.7443e-05	0	r_3317	0	9.76552e-05	0		r_3317	0	2.7443e-05	0	0	9.76552e-05	0		r_2373	e_1009	ARE2		r_3317	2.7443e-05	9.76552e-05	0	No	No	No
r_3318	0	2.7443e-05	0	r_3318	0	9.76552e-05	0		r_3318	0	2.7443e-05	0	0	9.76552e-05	0		r_2373	e_1010	ARE1		r_3318	2.7443e-05	9.76552e-05	0	No	No	No
r_3319	0	2.7443e-05	0	r_3319	0	9.76552e-05	0		r_3319	0	2.7443e-05	0	0	9.76552e-05	0		r_2373	e_1011	DGA1		r_3319	2.7443e-05	9.76552e-05	0	No	No	No
r_3320	0	2.7443e-05	0	r_3320	0	9.76552e-05	0		r_3320	0	2.7443e-05	0	0	9.76552e-05	0		r_2374	e_1009	ARE2		r_3320	2.7443e-05	9.76552e-05	0	No	No	No
r_3321	0	2.7443e-05	0	r_3321	0	9.76552e-05	0		r_3321	0	2.7443e-05	0	0	9.76552e-05	0		r_2374	e_1010	ARE1		r_3321	2.7443e-05	9.76552e-05	0	No	No	No
r_3322	0	2.7443e-05	0	r_3322	0	9.76552e-05	0		r_3322	0	2.7443e-05	0	0	9.76552e-05	0		r_2374	e_1011	DGA1		r_3322	2.7443e-05	9.76552e-05	0	No	No	No
r_3323	0	2.7443e-05	0	r_3323	0	9.76552e-05	0		r_3323	0	2.7443e-05	0	0	9.76552e-05	0		r_2375	e_1009	ARE2		r_3323	2.7443e-05	9.76552e-05	0	No	No	No
r_3324	0	2.7443e-05	0	r_3324	0	9.76552e-05	0		r_3324	0	2.7443e-05	0	0	9.76552e-05	0		r_2375	e_1010	ARE1		r_3324	2.7443e-05	9.76552e-05	0	No	No	No
[truncated: 1,599 more rows]
[truncated: 23 more columns]

## Sheet: viability
Model Genes				Y7.6	deletant growth	Essentiality prediction	Essentiality		Y7.Fe	deletant growth	Essentiality prediction	Essentiality
Systematic name	Essentiality	non-SGD evidence PMID		YAR015W	0	inviable	viable		YAR015W	0	inviable	viable
Q0045	viable			YBL033C	0	inviable	viable		YBL033C	0	inviable	viable
Q0080	viable			YBR115C	0	inviable	viable		YBL098W	0	inviable	viable
Q0085	viable			YBR126C	0	inviable	viable		YBR115C	0	inviable	viable
Q0105	viable			YBR159W	0	inviable	viable		YBR126C	0	inviable	viable
Q0130	viable			YBR166C	0	inviable	viable		YBR159W	0	inviable	viable
Q0250	viable			YBR248C	0	inviable	viable		YBR166C	0	inviable	viable
Q0275	viable			YCL018W	0	inviable	viable		YBR248C	0	inviable	viable
YAL012W	inviable			YCL030C	0	inviable	viable		YCL018W	0	inviable	viable
YAL022C	viable			YCR053W	0	inviable	viable		YCL030C	0	inviable	viable
YAL023C	viable			YDR007W	0	inviable	viable		YCR053W	0	inviable	viable
YAL038W	inviable			YDR074W	0	inviable	viable		YDR007W	0	inviable	viable
YAL039C	viable			YDR127W	0	inviable	viable		YDR074W	0	inviable	viable
YAL044C	viable			YDR158W	0	inviable	viable		YDR127W	0	inviable	viable
YAL054C	viable			YDR234W	0	inviable	viable		YDR158W	0	inviable	viable
YAL060W	viable			YDR354W	0	inviable	viable		YDR234W	0	inviable	viable
YAL062W	viable			YDR408C	0	inviable	viable		YDR354W	0	inviable	viable
YAR015W	viable			YEL021W	0	inviable	viable		YDR408C	0	inviable	viable
YAR035W	viable			YER014W	0	inviable	viable		YDR428C	0	inviable	viable
YAR071W	viable	9364749		YER026C	0	inviable	viable		YEL021W	0	inviable	viable
YBL011W	viable			YER052C	0	inviable	viable		YER014W	0	inviable	viable
YBL013W	viable			YER055C	0	inviable	viable		YER026C	0	inviable	viable
YBL015W	viable			YER069W	0	inviable	viable		YER052C	0	inviable	viable
YBL030C	inviable			YER090W	0	inviable	viable		YER055C	0	inviable	viable
YBL033C	viable			YER091C	0	inviable	viable		YER069W	0	inviable	viable
YBL039C	viable			YFR025C	0	inviable	viable		YER090W	0	inviable	viable
YBL042C	viable			YFR030W	0	inviable	viable		YER091C	0	inviable	viable
YBL045C	viable			YGL009C	0	inviable	viable		YFR025C	0	inviable	viable
YBL064C	viable			YGL012W	0	inviable	viable		YFR030W	0	inviable	viable
YBL068W	viable			YGL026C	0	inviable	viable		YFR047C	0	inviable	viable
YBL076C	inviable			YGL148W	0	inviable	viable		YGL009C	0	inviable	viable
YBL098W	viable			YGL154C	0	inviable	viable		YGL012W	0	inviable	viable
YBL099W	viable			YGL234W	0	inviable	viable		YGL026C	0	inviable	viable
YBR002C	inviable			YGR061C	0	inviable	viable		YGL148W	0	inviable	viable
YBR003W	viable			YGR204W	0	inviable	viable		YGL154C	0	inviable	viable
YBR004C	inviable			YHR018C	0	inviable	viable		YGL234W	0	inviable	viable
YBR006W	viable			YHR025W	0	inviable	viable		YGR061C	0	inviable	viable
YBR011C	inviable			YHR208W	0	inviable	viable		YGR204W	0	inviable	viable
YBR018C	viable			YIL020C	0	inviable	viable		YHR018C	0	inviable	viable
YBR019C	viable			YIL094C	0	inviable	viable		YHR025W	0	inviable	viable
YBR020W	viable			YIL116W	0	inviable	viable		YIL020C	0	inviable	viable
YBR021W	viable			YIR034C	0	inviable	viable		YIL094C	0	inviable	viable
YBR023C	viable			YJL088W	0	inviable	viable		YIL116W	0	inviable	viable
YBR026C	viable			YJL130C	0	inviable	viable		YIR034C	0	inviable	viable
YBR029C	inviable			YJL153C	0	inviable	viable		YJL088W	0	inviable	viable
YBR034C	viable			YJR073C	0	inviable	viable		YJL130C	0	inviable	viable
YBR035C	viable			YJR137C	0	inviable	viable		YJL153C	0	inviable	viable
YBR036C	viable			YJR139C	0	inviable	viable		YJR025C	0	inviable	viable
YBR038W	inviable			YJR148W	0	inviable	viable		YJR073C	0	inviable	viable
YBR039W	viable			YKL001C	0	inviable	viable		YJR078W	0	inviable	viable
YBR041W	viable			YKL067W	0	inviable	viable		YJR137C	0	inviable	viable
YBR042C	viable			YKL211C	0	inviable	viable		YJR139C	0	inviable	viable
YBR058C-A	viable			YKL216W	0	inviable	viable		YKL001C	0	inviable	viable
YBR068C	viable			YLR303W	0	inviable	viable		YKL067W	0	inviable	viable
YBR069C	viable			YLR304C	0	inviable	viable		YKL211C	0	inviable	viable
YBR084W	viable			YLR420W	0	inviable	viable		YKL216W	0	inviable	viable
YBR085W	viable			YML008C	0	inviable	viable		YLR231C	0	inviable	viable
YBR092C	viable			YMR062C	0	inviable	viable		YLR303W	0	inviable	viable
YBR093C	viable			YMR108W	0	inviable	viable		YLR304C	0	inviable	viable
YBR097W	viable			YMR202W	0	inviable	viable		YLR420W	0	inviable	viable
YBR110W	inviable			YMR217W	0	inviable	viable		YML008C	0	inviable	viable
YBR115C	viable			YMR300C	0	inviable	viable		YMR062C	0	inviable	viable
YBR117C	viable			YMR319C	0	inviable	viable		YMR108W	0	inviable	viable
YBR121C	inviable			YNL220W	0	inviable	viable		YMR202W	0	inviable	viable
YBR126C	viable			YNL277W	0	inviable	viable		YMR217W	0	inviable	viable
YBR127C	viable			YNL316C	0	inviable	viable		YMR300C	0	inviable	viable
YBR132C	viable			YNR050C	0	inviable	viable		YMR319C	0	inviable	viable
YBR145W	viable			YOL058W	0	inviable	viable		YNL220W	0	inviable	viable
YBR149W	viable			YOL140W	0	inviable	viable		YNL277W	0	inviable	viable
YBR153W	inviable			YOL143C	0	inviable	viable		YNL316C	0	inviable	viable
YBR159W	viable			YOR128C	0	inviable	viable		YNR050C	0	inviable	viable
YBR161W	viable			YOR130C	0	inviable	viable		YOL058W	0	inviable	viable
YBR166C	viable			YOR202W	0	inviable	viable		YOL140W	0	inviable	viable
YBR176W	viable			YPL172C	0	inviable	viable		YOL143C	0	inviable	viable
YBR180W	viable			YPR060C	0	inviable	viable		YOR128C	0	inviable	viable
YBR183W	viable			YPR167C	0	inviable	viable		YOR130C	0	inviable	viable
YBR192W	inviable			YBL076C	0	inviable	inviable		YOR202W	0	inviable	viable
YBR196C	inviable			YBR029C	0	inviable	inviable		YPL172C	0	inviable	viable
YBR199W	viable			YBR153W	0	inviable	inviable		YPR060C	0	inviable	viable
YBR204C	viable			YBR256C	0	inviable	inviable		YPR167C	0	inviable	viable
YBR205W	viable			YBR265W	0	inviable	inviable		YBL076C	0	inviable	inviable
YBR207W	viable			YDL015C	0	inviable	inviable		YBR029C	0	inviable	inviable
YBR208C	viable			YDL055C	0	inviable	inviable		YBR153W	0	inviable	inviable
YBR213W	viable			YDL103C	0	inviable	inviable		YBR256C	0	inviable	inviable
YBR218C	viable			YDL141W	0	inviable	inviable		YBR265W	0	inviable	inviable
YBR221C	viable			YDL205C	0	inviable	inviable		YDL015C	0	inviable	inviable
YBR244W	viable			YDR037W	0	inviable	inviable		YDL055C	0	inviable	inviable
YBR248C	viable			YDR044W	0	inviable	inviable		YDL103C	0	inviable	inviable
YBR249C	viable			YDR047W	0	inviable	inviable		YDL141W	0	inviable	inviable
YBR252W	inviable			YDR062W	0	inviable	inviable		YDL205C	0	inviable	inviable
YBR256C	inviable			YDR226W	0	inviable	inviable		YDR037W	0	inviable	inviable
YBR263W	viable			YDR232W	0	inviable	inviable		YDR044W	0	inviable	inviable
YBR265W	inviable			YDR341C	0	inviable	inviable		YDR047W	0	inviable	inviable
YBR291C	viable			YDR353W	0	inviable	inviable		YDR062W	0	inviable	inviable
YBR293W	viable			YDR367W	0	inviable	inviable		YDR226W	0	inviable	inviable
YBR294W	viable			YDR376W	0	inviable	inviable		YDR232W	0	inviable	inviable
YBR296C	viable			YDR454C	0	inviable	inviable		YDR341C	0	inviable	inviable
YBR298C	viable			YDR487C	0	inviable	inviable		YDR353W	0	inviable	inviable
YBR299W	viable			YEL058W	0	inviable	inviable		YDR367W	0	inviable	inviable
YCL004W	inviable			YER003C	0	inviable	inviable		YDR376W	0	inviable	inviable
YCL009C	viable			YER023W	0	inviable	inviable		YDR454C	0	inviable	inviable
YCL017C	inviable			YER043C	0	inviable	inviable		YDR487C	0	inviable	inviable
YCL018W	viable			YFL017C	0	inviable	inviable		YEL058W	0	inviable	inviable
YCL025C	viable			YFL022C	0	inviable	inviable		YER003C	0	inviable	inviable
YCL030C	viable			YFL045C	0	inviable	inviable		YER023W	0	inviable	inviable
YCL035C	viable			YGL001C	0	inviable	inviable		YER043C	0	inviable	inviable
YCL038C	viable			YGL040C	0	inviable	inviable		YFL017C	0	inviable	inviable
YCL040W	viable			YGL055W	0	inviable	inviable		YFL022C	0	inviable	inviable
YCL050C	viable			YGL245W	0	inviable	inviable		YFL045C	0	inviable	inviable
YCL052C	inviable			YGR060W	0	inviable	inviable		YGL001C	0	inviable	inviable
YCL064C	viable			YGR094W	0	inviable	inviable		YGL040C	0	inviable	inviable
YCL069W	viable			YGR175C	0	inviable	inviable		YGL055W	0	inviable	inviable
YCR005C	viable			YGR185C	0	inviable	inviable		YGL245W	0	inviable	inviable
YCR010C	viable			YGR264C	0	inviable	inviable		YGR060W	0	inviable	inviable
YCR012W	inviable			YHR007C	0	inviable	inviable		YGR094W	0	inviable	inviable
YCR024C	viable			YHR019C	0	inviable	inviable		YGR175C	0	inviable	inviable
YCR024C-A	viable			YHR020W	0	inviable	inviable		YGR185C	0	inviable	inviable
YCR028C	viable			YHR042W	0	inviable	inviable		YGR264C	0	inviable	inviable
YCR034W	viable			YHR072W	0	inviable	inviable		YHR007C	0	inviable	inviable
YCR036W	viable			YHR190W	0	inviable	inviable		YHR019C	0	inviable	inviable
YCR037C	viable			YIL078W	0	inviable	inviable		YHR020W	0	inviable	inviable
YCR048W	viable			YJL097W	0	inviable	inviable		YHR042W	0	inviable	inviable
YCR053W	viable			YJL167W	0	inviable	inviable		YHR072W	0	inviable	inviable
YCR075C	viable			YJR016C	0	inviable	inviable		YHR074W	0	inviable	inviable
YCR083W	viable			YKL004W	0	inviable	inviable		YHR190W	0	inviable	inviable
YCR098C	viable			YKL024C	0	inviable	inviable		YIL078W	0	inviable	inviable
YCR105W	viable			YKL104C	0	inviable	inviable		YJL097W	0	inviable	inviable
YDL004W	inviable			YKL182W	0	inviable	inviable		YJL167W	0	inviable	inviable
YDL015C	inviable			YLL018C	0	inviable	inviable		YJR016C	0	inviable	inviable
YDL022W	viable			YLR060W	0	inviable	inviable		YKL004W	0	inviable	inviable
YDL042C	viable			YLR100W	0	inviable	inviable		YKL024C	0	inviable	inviable
YDL045C	inviable			YLR355C	0	inviable	inviable		YKL104C	0	inviable	inviable
YDL052C	viable			YLR359W	0	inviable	inviable		YKL182W	0	inviable	inviable
YDL055C	inviable			YML126C	0	inviable	inviable		YLL018C	0	inviable	inviable
YDL066W	viable			YMR208W	0	inviable	inviable		YLR060W	0	inviable	inviable
YDL067C	inviable			YMR220W	0	inviable	inviable		YLR100W	0	inviable	inviable
YDL078C	viable			YMR296C	0	inviable	inviable		YLR355C	0	inviable	inviable
YDL080C	viable			YNL247W	0	inviable	inviable		YLR359W	0	inviable	inviable
YDL085W	viable			YNL280C	0	inviable	inviable		YML126C	0	inviable	inviable
YDL090C	viable			YNR016C	0	inviable	inviable		YMR208W	0	inviable	inviable
YDL093W	viable			YNR043W	0	inviable	inviable		YMR220W	0	inviable	inviable
YDL095W	viable			YOL066C	0	inviable	inviable		YMR296C	0	inviable	inviable
YDL100C	viable			YOL097C	0	inviable	inviable		YNL247W	0	inviable	inviable
YDL103C	inviable			YOR074C	0	inviable	inviable		YNL280C	0	inviable	inviable
YDL120W	inviable			YOR095C	0	inviable	inviable		YNR016C	0	inviable	inviable
YDL131W	viable			YOR168W	0	inviable	inviable		YNR043W	0	inviable	inviable
YDL141W	inviable			YOR176W	0	inviable	inviable		YOL066C	0	inviable	inviable
YDL142C	viable			YOR236W	0	inviable	inviable		YOL097C	0	inviable	inviable
YDL168W	viable			YOR278W	0	inviable	inviable		YOR074C	0	inviable	inviable
YDL171C	viable			YOR335C	0	inviable	inviable		YOR095C	0	inviable	inviable
YDL174C	viable			YPL028W	0	inviable	inviable		YOR168W	0	inviable	inviable
YDL178W	viable			YPL117C	0	inviable	inviable		YOR176W	0	inviable	inviable
YDL182W	viable			YPL160W	0	inviable	inviable		YOR236W	0	inviable	inviable
YDL185W	viable			YPL231W	0	inviable	inviable		YOR278W	0	inviable	inviable
YDL198C	viable			YPL252C	0	inviable	inviable		YOR335C	0	inviable	inviable
YDL205C	inviable			YPR033C	0	inviable	inviable		YPL028W	0	inviable	inviable
YDL210W	viable			YPR035W	0	inviable	inviable		YPL117C	0	inviable	inviable
YDL215C	viable			YPR113W	0	inviable	inviable		YPL160W	0	inviable	inviable
YDL238C	viable			YPR183W	0	inviable	inviable		YPL231W	0	inviable	inviable
YDL245C	viable	10477308		YAL012W	1	viable	inviable		YPL252C	0	inviable	inviable
YDL247W	viable	28087672		YAL038W	1	viable	inviable		YPR033C	0	inviable	inviable
YDR001C	viable			YBL030C	1	viable	inviable		YPR035W	0	inviable	inviable
YDR007W	viable			YBR002C	1	viable	inviable		YPR113W	0	inviable	inviable
YDR017C	viable			YBR004C	1	viable	inviable		YPR183W	0	inviable	inviable
YDR019C	viable			YBR011C	1	viable	inviable		YAL012W	1	viable	inviable
YDR023W	inviable			YBR038W	1	viable	inviable		YAL038W	1	viable	inviable
YDR035W	viable			YBR110W	1	viable	inviable		YBL030C	1	viable	inviable
YDR037W	inviable			YBR121C	1	viable	inviable		YBR002C	1	viable	inviable
YDR044W	inviable			YBR192W	1	viable	inviable		YBR004C	1	viable	inviable
YDR046C	viable			YBR196C	0.9896	viable	inviable		YBR011C	1	viable	inviable
YDR047W	inviable			YBR252W	1	viable	inviable		YBR038W	1	viable	inviable
YDR050C	inviable			YCL004W	1	viable	inviable		YBR110W	1	viable	inviable
YDR058C	viable			YCL052C	1	viable	inviable		YBR121C	1	viable	inviable
YDR062W	inviable			YCR012W	0.8988	viable	inviable		YBR192W	1	viable	inviable
YDR072C	viable			YDL004W	0.3945	viable	inviable		YBR196C	0.9895	viable	inviable
YDR074W	viable			YDL045C	1	viable	inviable		YBR252W	1	viable	inviable
YDR098C	viable			YDL067C	0.2063	viable	inviable		YCL004W	1	viable	inviable
YDR127W	viable			YDR023W	1	viable	inviable		YCL017C	1	viable	inviable
YDR135C	viable			YDR050C	0.972	viable	inviable		YCL052C	1	viable	inviable
YDR147W	viable			YDR196C	1	viable	inviable		YCR012W	0.8989	viable	inviable
YDR148C	viable			YDR208W	1	viable	inviable		YDL004W	0.398	viable	inviable
YDR158W	viable			YDR236C	1	viable	inviable		YDL045C	1	viable	inviable
YDR173C	viable			YDR302W	1	viable	inviable		YDL067C	0.2083	viable	inviable
YDR178W	viable			YDR373W	1	viable	inviable		YDL120W	1	viable	inviable
YDR191W	viable			YDR531W	1	viable	inviable		YDR023W	1	viable	inviable
YDR196C	inviable			YER005W	0.9998	viable	inviable		YDR050C	0.9725	viable	inviable
YDR204W	viable			YER060W	1	viable	inviable		YDR196C	1	viable	inviable
YDR208W	inviable			YER070W	1	viable	inviable		YDR208W	1	viable	inviable
YDR226W	inviable			YGL008C	1	viable	inviable		YDR236C	1	viable	inviable
YDR232W	inviable			YGL084C	1	viable	inviable		YDR267C	1	viable	inviable
YDR234W	viable			YGL142C	1	viable	inviable		YDR302W	1	viable	inviable
YDR236C	inviable			YGL225W	1	viable	inviable		YDR373W	1	viable	inviable
YDR256C	viable			YGR065C	1	viable	inviable		YDR531W	1	viable	inviable
YDR261C	viable			YGR155W	1	viable	inviable		YER005W	0.9998	viable	inviable
YDR267C	inviable			YGR191W	1	viable	inviable		YER048W-A	1	viable	inviable
YDR268W	viable			YGR244C	1	viable	inviable		YER060W	1	viable	inviable
YDR270W	viable			YGR267C	1	viable	inviable		YER070W	1	viable	inviable
YDR272W	viable			YGR277C	1	viable	inviable		YGL008C	1	viable	inviable
YDR284C	viable			YHR068W	1	viable	inviable		YGL018C	1	viable	inviable
YDR287W	viable			YHR074W	1	viable	inviable		YGL084C	1	viable	inviable
YDR294C	viable			YHR128W	1	viable	inviable		YGL091C	1	viable	inviable
YDR297W	viable			YIL083C	1	viable	inviable		YGL142C	1	viable	inviable
YDR298C	viable			YJL005W	1	viable	inviable		YGL225W	1	viable	inviable
YDR300C	viable			YJL026W	1	viable	inviable		YGR029W	1	viable	inviable
YDR302W	inviable			YJL091C	1	viable	inviable		YGR065C	1	viable	inviable
YDR305C	viable			YJL198W	1	viable	inviable		YGR155W	1	viable	inviable
YDR315C	viable			YJR013W	1	viable	inviable		YGR191W	1	viable	inviable
YDR321W	viable			YJR049C	1	viable	inviable		YGR244C	1	viable	inviable
YDR322C-A	viable			YJR057W	1	viable	inviable		YGR267C	1	viable	inviable
YDR335W	viable			YJR095W	0.9998	viable	inviable		YGR277C	1	viable	inviable
YDR341C	inviable			YKL019W	1	viable	inviable		YHR068W	1	viable	inviable
YDR342C	viable	10477308		YKL035W	1	viable	inviable		YHR122W	1	viable	inviable
YDR343C	viable	10477308		YKL060C	0.9715	viable	inviable		YHR128W	1	viable	inviable
YDR345C	viable			YKL088W	1	viable	inviable		YIL003W	1	viable	inviable
YDR353W	inviable			YKL141W	0.9941	viable	inviable		YIL083C	1	viable	inviable
YDR354W	viable			YKL152C	0.9632	viable	inviable		YJL005W	1	viable	inviable
YDR367W	inviable			YKL165C	1	viable	inviable		YJL026W	1	viable	inviable
YDR368W	viable			YKL192C	1	viable	inviable		YJL091C	1	viable	inviable
YDR373W	inviable			YLL031C	1	viable	inviable		YJL198W	1	viable	inviable
YDR376W	inviable			YLR027C	1	viable	inviable		YJR013W	1	viable	inviable
YDR377W	viable			YLR153C	1	viable	inviable		YJR045C	1	viable	inviable
YDR380W	viable			YLR240W	1	viable	inviable		YJR049C	1	viable	inviable
YDR384C	viable			YLR305C	1	viable	inviable		YJR057W	1	viable	inviable
YDR399W	viable			YMR013C	1	viable	inviable		YJR095W	0.9999	viable	inviable
YDR400W	viable			YMR113W	1	viable	inviable		YKL019W	1	viable	inviable
YDR402C	viable			YMR281W	1	viable	inviable		YKL035W	1	viable	inviable
YDR403W	viable			YMR298W	1	viable	inviable		YKL060C	0.9717	viable	inviable
YDR408C	viable			YNL241C	0.9999	viable	inviable		YKL088W	1	viable	inviable
YDR428C	viable			YNL256W	1	viable	inviable		YKL141W	0.9945	viable	inviable
YDR453C	viable			YNL267W	1	viable	inviable		YKL152C	0.9645	viable	inviable
YDR454C	inviable			YOR143C	1	viable	inviable		YKL165C	1	viable	inviable
YDR481C	viable			YPL268W	1	viable	inviable		YKL192C	1	viable	inviable
YDR483W	viable			Q0045	0.2063	viable	viable		YKR071C	1	viable	inviable
YDR487C	inviable			Q0080	0.3945	viable	viable		YLL031C	1	viable	inviable
YDR497C	viable			Q0085	0.3945	viable	viable		YLR027C	1	viable	inviable
YDR502C	viable			Q0105	0.2076	viable	viable		YLR153C	1	viable	inviable
YDR503C	viable			Q0130	0.3945	viable	viable		YLR220W	1	viable	inviable
YDR508C	viable			Q0250	0.2063	viable	viable		YLR240W	1	viable	inviable
YDR513W	viable			Q0275	0.2063	viable	viable		YLR305C	1	viable	inviable
YDR529C	viable			YAL022C	1	viable	viable		YMR013C	1	viable	inviable
YDR530C	viable			YAL023C	1	viable	viable		YMR113W	1	viable	inviable
YDR531W	inviable			YAL044C	0.987	viable	viable		YMR281W	1	viable	inviable
YDR534C	viable			YAL054C	1	viable	viable		YMR298W	1	viable	inviable
YDR536W	viable			YAL060W	1	viable	viable		YMR301C	1	viable	inviable
YEL006W	viable			YAL062W	1	viable	viable		YMR308C	1	viable	inviable
YEL017C-A	viable			YAR035W	1	viable	viable		YNL240C	1	viable	inviable
YEL021W	viable			YAR071W	1	viable	viable		YNL241C	0.9994	viable	inviable
YEL024W	viable			YBL011W	1	viable	viable		YNL256W	1	viable	inviable
YEL027W	viable			YBL013W	1	viable	viable		YNL267W	1	viable	inviable
YEL029C	viable			YBL015W	1	viable	viable		YOR143C	1	viable	inviable
YEL038W	viable			YBL039C	1	viable	viable		YOR232W	1	viable	inviable
YEL039C	viable			YBL042C	1	viable	viable		YPL268W	1	viable	inviable
YEL041W	viable			YBL045C	0.2076	viable	viable		YPR048W	1	viable	inviable
YEL042W	viable			YBL064C	1	viable	viable		YPR124W	1	viable	inviable
YEL046C	viable			YBL068W	1	viable	viable		Q0045	0.2083	viable	viable
YEL047C	viable			YBL098W	1	viable	viable		Q0080	0.398	viable	viable
YEL051W	viable			YBL099W	0.3945	viable	viable		Q0085	0.398	viable	viable
YEL058W	inviable			YBR003W	1	viable	viable		Q0105	0.2095	viable	viable
YEL063C	viable			YBR006W	1	viable	viable		Q0130	0.398	viable	viable
YEL065W	viable			YBR018C	1	viable	viable		Q0250	0.2083	viable	viable
YEL069C	viable	10477308		YBR019C	1	viable	viable		Q0275	0.2083	viable	viable
YEL071W	viable			YBR020W	1	viable	viable		YAL022C	1	viable	viable
YER003C	inviable			YBR021W	1	viable	viable		YAL023C	1	viable	viable
YER005W	inviable			YBR023C	1	viable	viable		YAL039C	1	viable	viable
YER014W	viable			YBR026C	1	viable	viable		YAL044C	0.9874	viable	viable
YER015W	viable			YBR034C	1	viable	viable		YAL054C	1	viable	viable
YER019W	viable			YBR035C	1	viable	viable		YAL060W	1	viable	viable
YER023W	inviable			YBR036C	1	viable	viable		YAL062W	1	viable	viable
YER024W	viable			YBR039W	0.3945	viable	viable		YAR035W	1	viable	viable
YER026C	viable			YBR041W	1	viable	viable		YAR071W	1	viable	viable
YER037W	viable			YBR042C	1	viable	viable		YBL011W	1	viable	viable
YER043C	inviable			YBR058C-A	1	viable	viable		YBL013W	1	viable	viable
YER048W-A	inviable			YBR068C	1	viable	viable		YBL015W	1	viable	viable
YER052C	viable			YBR069C	1	viable	viable		YBL039C	1	viable	viable
YER053C	viable			YBR084W	1	viable	viable		YBL042C	1	viable	viable
YER055C	viable			YBR085W	1	viable	viable		YBL045C	0.2095	viable	viable
YER056C	viable			YBR092C	1	viable	viable		YBL064C	1	viable	viable
YER060W	inviable			YBR093C	1	viable	viable		YBL068W	1	viable	viable
YER060W-A	viable			YBR097W	1	viable	viable		YBL099W	0.398	viable	viable
YER061C	viable			YBR117C	1	viable	viable		YBR003W	1	viable	viable
YER062C	viable			YBR127C	1	viable	viable		YBR006W	1	viable	viable
YER065C	viable			YBR132C	1	viable	viable		YBR018C	1	viable	viable
YER069W	viable			YBR145W	1	viable	viable		YBR019C	1	viable	viable
YER070W	inviable			YBR149W	1	viable	viable		YBR020W	1	viable	viable
YER073W	viable			YBR161W	1	viable	viable		YBR021W	1	viable	viable
YER081W	viable			YBR176W	1	viable	viable		YBR023C	1	viable	viable
YER086W	viable			YBR180W	1	viable	viable		YBR026C	1	viable	viable
YER090W	viable			YBR183W	1	viable	viable		YBR034C	1	viable	viable
YER091C	viable			YBR199W	1	viable	viable		YBR035C	1	viable	viable
YER099C	viable			YBR204C	1	viable	viable		YBR036C	1	viable	viable
YER119C	viable			YBR205W	1	viable	viable		YBR039W	0.398	viable	viable
YER145C	viable			YBR208C	1	viable	viable		YBR041W	1	viable	viable
YER152C	viable			YBR213W	1	viable	viable		YBR042C	1	viable	viable
YER170W	viable			YBR218C	1	viable	viable		YBR058C-A	1	viable	viable
YER174C	viable			YBR221C	0.9897	viable	viable		YBR068C	1	viable	viable
YER175C	viable			YBR244W	1	viable	viable		YBR069C	1	viable	viable
YER178W	viable			YBR249C	1	viable	viable		YBR084W	1	viable	viable
YER183C	viable			YBR263W	0.987	viable	viable		YBR085W	1	viable	viable
YFL001W	viable			YBR291C	0.9994	viable	viable		YBR092C	1	viable	viable
YFL011W	viable			YBR293W	1	viable	viable		YBR093C	1	viable	viable
YFL017C	inviable			YBR294W	1	viable	viable		YBR097W	1	viable	viable
YFL018C	viable			YBR296C	1	viable	viable		YBR117C	1	viable	viable
YFL022C	inviable			YBR298C	1	viable	viable		YBR127C	1	viable	viable
YFL030W	viable			YBR299W	1	viable	viable		YBR132C	1	viable	viable
YFL041W	viable			YCL009C	1	viable	viable		YBR145W	1	viable	viable
YFL045C	inviable			YCL025C	1	viable	viable		YBR149W	1	viable	viable
YFL053W	viable			YCL035C	1	viable	viable		YBR161W	1	viable	viable
YFL055W	viable			YCL038C	1	viable	viable		YBR176W	1	viable	viable
YFR015C	viable			YCL040W	1	viable	viable		YBR180W	1	viable	viable
YFR019W	viable			YCL050C	0.9998	viable	viable		YBR183W	1	viable	viable
YFR025C	viable			YCL064C	1	viable	viable		YBR199W	1	viable	viable
YFR030W	viable			YCL069W	1	viable	viable		YBR204C	1	viable	viable
YFR033C	viable			YCR005C	1	viable	viable		YBR205W	1	viable	viable
YFR047C	viable			YCR010C	1	viable	viable		YBR207W	1	viable	viable
YFR053C	viable			YCR024C	1	viable	viable		YBR208C	1	viable	viable
YGL001C	inviable			YCR024C-A	1	viable	viable		YBR213W	1	viable	viable
YGL008C	inviable			YCR028C	1	viable	viable		YBR218C	1	viable	viable
YGL009C	viable			YCR034W	1	viable	viable		YBR221C	0.9909	viable	viable
YGL012W	viable			YCR036W	1	viable	viable		YBR244W	1	viable	viable
YGL018C	inviable			YCR037C	1	viable	viable		YBR249C	1	viable	viable
YGL026C	viable			YCR048W	1	viable	viable		YBR263W	0.9874	viable	viable
YGL037C	viable			YCR075C	1	viable	viable		YBR291C	0.9996	viable	viable
YGL040C	inviable			YCR083W	1	viable	viable		YBR293W	1	viable	viable
YGL055W	inviable			YCR098C	1	viable	viable		YBR294W	1	viable	viable
YGL062W	viable			YCR105W	1	viable	viable		YBR296C	1	viable	viable
YGL063W	viable			YDL022W	1	viable	viable		YBR298C	1	viable	viable
YGL067W	viable			YDL042C	1	viable	viable		YBR299W	1	viable	viable
YGL071W	viable			YDL052C	1	viable	viable		YCL009C	1	viable	viable
YGL077C	viable			YDL066W	0.9986	viable	viable		YCL025C	1	viable	viable
YGL080W	viable			YDL078C	1	viable	viable		YCL035C	1	viable	viable
YGL084C	inviable			YDL080C	1	viable	viable		YCL038C	1	viable	viable
YGL091C	inviable			YDL085W	1	viable	viable		YCL040W	1	viable	viable
YGL119W	viable			YDL090C	1	viable	viable		YCL050C	0.9998	viable	viable
YGL125W	viable			YDL093W	1	viable	viable		YCL064C	1	viable	viable
YGL142C	inviable			YDL095W	1	viable	viable		YCL069W	1	viable	viable
YGL148W	viable			YDL100C	1	viable	viable		YCR005C	1	viable	viable
YGL154C	viable			YDL131W	1	viable	viable		YCR010C	1	viable	viable
YGL184C	viable			YDL142C	1	viable	viable		YCR024C	1	viable	viable
YGL186C	viable			YDL168W	1	viable	viable		YCR024C-A	1	viable	viable
YGL187C	viable			YDL171C	1	viable	viable		YCR028C	1	viable	viable
YGL191W	viable			YDL174C	1	viable	viable		YCR034W	1	viable	viable
YGL202W	viable			YDL178W	1	viable	viable		YCR036W	1	viable	viable
YGL205W	viable			YDL182W	1	viable	viable		YCR037C	1	viable	viable
YGL224C	viable			YDL185W	1	viable	viable		YCR048W	1	viable	viable
YGL225W	inviable			YDL198C	1	viable	viable		YCR075C	1	viable	viable
YGL234W	viable			YDL210W	1	viable	viable		YCR083W	1	viable	viable
YGL245W	inviable			YDL215C	1	viable	viable		YCR098C	1	viable	viable
YGL248W	viable			YDL238C	1	viable	viable		YCR105W	1	viable	viable
YGL253W	viable			YDL245C	1	viable	viable		YDL022W	1	viable	viable
YGL256W	viable			YDL247W	1	viable	viable		YDL042C	1	viable	viable
YGR007W	viable			YDR001C	1	viable	viable		YDL052C	1	viable	viable
YGR010W	viable			YDR017C	1	viable	viable		YDL066W	0.9985	viable	viable
YGR019W	viable			YDR019C	0.987	viable	viable		YDL078C	1	viable	viable
YGR020C	viable			YDR035W	0.9994	viable	viable		YDL080C	1	viable	viable
YGR029W	inviable			YDR046C	1	viable	viable		YDL085W	1	viable	viable
YGR032W	viable			YDR058C	1	viable	viable		YDL090C	1	viable	viable
YGR055W	viable			YDR072C	1	viable	viable		YDL093W	1	viable	viable
YGR060W	inviable			YDR098C	1	viable	viable		YDL095W	1	viable	viable
YGR061C	viable			YDR135C	1	viable	viable		YDL100C	1	viable	viable
YGR065C	inviable			YDR147W	1	viable	viable		YDL131W	1	viable	viable
YGR087C	viable			YDR148C	1	viable	viable		YDL142C	1	viable	viable
YGR088W	viable			YDR173C	1	viable	viable		YDL168W	1	viable	viable
YGR094W	inviable			YDR178W	0.9941	viable	viable		YDL171C	1	viable	viable
YGR096W	viable			YDR191W	1	viable	viable		YDL174C	1	viable	viable
YGR110W	viable			YDR204W	1	viable	viable		YDL178W	1	viable	viable
YGR121C	viable			YDR256C	1	viable	viable		YDL182W	1	viable	viable
YGR124W	viable			YDR261C	1	viable	viable		YDL185W	1	viable	viable
YGR138C	viable			YDR268W	1	viable	viable		YDL198C	1	viable	viable
YGR143W	viable			YDR272W	1	viable	viable		YDL210W	1	viable	viable
YGR155W	inviable			YDR284C	1	viable	viable		YDL215C	1	viable	viable
YGR157W	viable			YDR287W	1	viable	viable		YDL238C	1	viable	viable
YGR170W	viable			YDR294C	1	viable	viable		YDL245C	1	viable	viable
YGR171C	viable			YDR297W	1	viable	viable		YDL247W	1	viable	viable
YGR175C	inviable			YDR298C	0.3945	viable	viable		YDR001C	1	viable	viable
YGR177C	viable			YDR300C	1	viable	viable		YDR017C	1	viable	viable
YGR180C	viable			YDR305C	1	viable	viable		YDR019C	0.9874	viable	viable
YGR183C	viable			YDR315C	1	viable	viable		YDR035W	0.9996	viable	viable
YGR185C	inviable			YDR321W	1	viable	viable		YDR046C	1	viable	viable
YGR191W	inviable			YDR322C-A	1	viable	viable		YDR058C	1	viable	viable
YGR192C	viable			YDR342C	1	viable	viable		YDR072C	1	viable	viable
YGR193C	viable			YDR343C	1	viable	viable		YDR098C	1	viable	viable
YGR194C	viable			YDR345C	1	viable	viable		YDR135C	1	viable	viable
YGR202C	viable			YDR368W	1	viable	viable		YDR147W	1	viable	viable
YGR204W	viable			YDR377W	0.3945	viable	viable		YDR148C	1	viable	viable
YGR208W	viable			YDR380W	1	viable	viable		YDR173C	1	viable	viable
YGR209C	viable			YDR384C	1	viable	viable		YDR178W	0.9945	viable	viable
YGR240C	viable			YDR399W	1	viable	viable		YDR191W	1	viable	viable
YGR243W	viable			YDR400W	1	viable	viable		YDR204W	1	viable	viable
YGR244C	inviable			YDR402C	1	viable	viable		YDR256C	1	viable	viable
YGR247W	viable			YDR403W	1	viable	viable		YDR261C	1	viable	viable
YGR248W	viable			YDR428C	1	viable	viable		YDR268W	1	viable	viable
YGR254W	viable			YDR453C	1	viable	viable		YDR270W	1	viable	viable
YGR255C	viable			YDR481C	1	viable	viable		YDR272W	1	viable	viable
YGR256W	viable			YDR483W	1	viable	viable		YDR284C	1	viable	viable
YGR260W	viable			YDR497C	1	viable	viable		YDR287W	1	viable	viable
YGR264C	inviable			YDR502C	1	viable	viable		YDR294C	1	viable	viable
YGR267C	inviable			YDR503C	1	viable	viable		YDR297W	1	viable	viable
YGR277C	inviable			YDR508C	1	viable	viable		YDR298C	0.398	viable	viable
YGR282C	viable			YDR513W	1	viable	viable		YDR300C	1	viable	viable
YGR286C	viable			YDR529C	0.2076	viable	viable		YDR305C	1	viable	viable
YGR287C	viable			YDR530C	1	viable	viable		YDR315C	1	viable	viable
YGR289C	viable			YDR536W	1	viable	viable		YDR321W	1	viable	viable
YGR292W	viable			YEL006W	1	viable	viable		YDR322C-A	1	viable	viable
YHL003C	viable			YEL017C-A	1	viable	viable		YDR335W	1	viable	viable
YHL011C	viable			YEL024W	0.2076	viable	viable		YDR342C	1	viable	viable
YHL016C	viable			YEL027W	1	viable	viable		YDR343C	1	viable	viable
YHL032C	viable			YEL029C	1	viable	viable		YDR345C	1	viable	viable
YHL036W	viable			YEL038W	1	viable	viable		YDR368W	1	viable	viable
YHL040C	viable			YEL039C	1	viable	viable		YDR377W	0.398	viable	viable
YHL047C	viable			YEL041W	1	viable	viable		YDR380W	1	viable	viable
YHR001W-A	viable			YEL042W	1	viable	viable		YDR384C	1	viable	viable
YHR002W	viable			YEL046C	1	viable	viable		YDR399W	1	viable	viable
YHR007C	inviable			YEL047C	1	viable	viable		YDR400W	1	viable	viable
YHR011W	viable			YEL051W	1	viable	viable		YDR402C	1	viable	viable
YHR018C	viable			YEL063C	1	viable	viable		YDR403W	1	viable	viable
YHR019C	inviable			YEL069C	1	viable	viable		YDR453C	1	viable	viable
YHR020W	inviable			YEL071W	1	viable	viable		YDR481C	1	viable	viable
YHR025W	viable			YER015W	1	viable	viable		YDR483W	1	viable	viable
YHR026W	viable			YER019W	1	viable	viable		YDR497C	1	viable	viable
YHR037W	viable			YER024W	1	viable	viable		YDR502C	1	viable	viable
YHR039C-A	viable			YER037W	1	viable	viable		YDR503C	1	viable	viable
YHR042W	inviable			YER053C	1	viable	viable		YDR508C	1	viable	viable
YHR046C	viable			YER056C	1	viable	viable		YDR513W	1	viable	viable
YHR051W	viable			YER060W-A	1	viable	viable		YDR529C	0.2095	viable	viable
YHR063C	viable	19266201		YER061C	1	viable	viable		YDR530C	1	viable	viable
YHR067W	viable			YER062C	1	viable	viable		YDR534C	1	viable	viable
YHR068W	inviable			YER065C	1	viable	viable		YDR536W	1	viable	viable
YHR072W	inviable			YER073W	1	viable	viable		YEL006W	1	viable	viable
YHR074W	inviable			YER081W	1	viable	viable		YEL017C-A	1	viable	viable
YHR091C	viable			YER086W	1	viable	viable		YEL024W	0.2095	viable	viable
YHR092C	viable			YER099C	1	viable	viable		YEL027W	1	viable	viable
YHR094C	viable			YER119C	1	viable	viable		YEL029C	1	viable	viable
YHR096C	viable			YER152C	1	viable	viable		YEL038W	1	viable	viable
YHR100C	viable			YER170W	1	viable	viable		YEL039C	1	viable	viable
YHR104W	viable			YER174C	1	viable	viable		YEL041W	1	viable	viable
YHR106W	viable			YER175C	1	viable	viable		YEL042W	1	viable	viable
YHR122W	inviable			YER178W	0.9897	viable	viable		YEL046C	1	viable	viable
YHR123W	viable			YER183C	1	viable	viable		YEL047C	1	viable	viable
YHR128W	inviable			YFL001W	1	viable	viable		YEL051W	1	viable	viable
YHR137W	viable			YFL011W	1	viable	viable		YEL063C	1	viable	viable
YHR144C	viable			YFL018C	0.9619	viable	viable		YEL065W	1	viable	viable
YHR162W	viable			YFL030W	1	viable	viable		YEL069C	1	viable	viable
YHR163W	viable			YFL053W	1	viable	viable		YEL071W	1	viable	viable
YHR174W	viable			YFL055W	1	viable	viable		YER015W	1	viable	viable
YHR183W	viable			YFR015C	1	viable	viable		YER019W	1	viable	viable
YHR190W	inviable			YFR019W	1	viable	viable		YER024W	1	viable	viable
YHR208W	viable			YFR033C	0.2076	viable	viable		YER037W	1	viable	viable
YHR216W	viable			YFR047C	1	viable	viable		YER053C	1	viable	viable
YIL002C	viable			YFR053C	1	viable	viable		YER056C	1	viable	viable
YIL003W	inviable			YGL037C	1	viable	viable		YER060W-A	1	viable	viable
YIL006W	viable			YGL062W	1	viable	viable		YER061C	1	viable	viable
YIL009W	viable			YGL063W	1	viable	viable		YER062C	1	viable	viable
YIL010W	viable			YGL067W	1	viable	viable		YER065C	1	viable	viable
YIL013C	viable			YGL077C	1	viable	viable		YER073W	1	viable	viable
YIL020C	viable			YGL080W	1	viable	viable		YER081W	1	viable	viable
YIL053W	viable			YGL119W	1	viable	viable		YER086W	1	viable	viable
YIL066C	viable			YGL125W	1	viable	viable		YER099C	1	viable	viable
YIL074C	viable			YGL184C	1	viable	viable		YER119C	1	viable	viable
YIL078W	inviable			YGL186C	1	viable	viable		YER145C	1	viable	viable
YIL083C	inviable			YGL187C	0.2063	viable	viable		YER152C	1	viable	viable
YIL094C	viable			YGL191W	0.2063	viable	viable		YER170W	1	viable	viable
YIL099W	viable			YGL202W	0.9981	viable	viable		YER174C	1	viable	viable
YIL107C	viable			YGL205W	1	viable	viable		YER175C	1	viable	viable
YIL111W	viable			YGL224C	1	viable	viable		YER178W	0.9909	viable	viable
YIL116W	viable			YGL248W	1	viable	viable		YER183C	1	viable	viable
YIL124W	viable			YGL253W	1	viable	viable		YFL001W	1	viable	viable
YIL125W	viable			YGL256W	1	viable	viable		YFL011W	1	viable	viable
YIL128W	viable			YGR007W	1	viable	viable		YFL018C	0.9638	viable	viable
YIL134W	viable			YGR010W	1	viable	viable		YFL030W	1	viable	viable
YIL145C	viable			YGR019W	1	viable	viable		YFL041W	1	viable	viable
YIL155C	viable			YGR020C	1	viable	viable		YFL053W	1	viable	viable
YIL160C	viable			YGR032W	1	viable	viable		YFL055W	1	viable	viable
YIL162W	viable			YGR055W	1	viable	viable		YFR015C	1	viable	viable
YIL172C	viable	20562106		YGR087C	1	viable	viable		YFR019W	1	viable	viable
YIR027C	viable			YGR088W	1	viable	viable		YFR033C	0.2095	viable	viable
YIR028W	viable			YGR096W	1	viable	viable		YFR053C	1	viable	viable
YIR029W	viable			YGR110W	1	viable	viable		YGL037C	1	viable	viable
YIR031C	viable			YGR121C	1	viable	viable		YGL062W	1	viable	viable
YIR032C	viable			YGR124W	1	viable	viable		YGL063W	1	viable	viable
YIR034C	viable			YGR138C	1	viable	viable		YGL067W	1	viable	viable
YIR037W	viable			YGR143W	1	viable	viable		YGL071W	1	viable	viable
YJL005W	inviable			YGR157W	1	viable	viable		YGL077C	1	viable	viable
YJL026W	inviable			YGR170W	1	viable	viable		YGL080W	1	viable	viable
YJL045W	viable			YGR171C	1	viable	viable		YGL119W	1	viable	viable
YJL052W	viable			YGR177C	1	viable	viable		YGL125W	1	viable	viable
YJL060W	viable			YGR180C	1	viable	viable		YGL184C	1	viable	viable
YJL068C	viable			YGR183C	0.2076	viable	viable		YGL186C	1	viable	viable
YJL071W	viable			YGR192C	1	viable	viable		YGL187C	0.2083	viable	viable
YJL088W	viable			YGR193C	0.9897	viable	viable		YGL191W	0.2083	viable	viable
YJL091C	inviable			YGR194C	1	viable	viable		YGL202W	0.9995	viable	viable
YJL097W	inviable			YGR202C	1	viable	viable		YGL205W	1	viable	viable
YJL100W	viable			YGR208W	0.9852	viable	viable		YGL224C	1	viable	viable
YJL101C	viable			YGR209C	1	viable	viable		YGL248W	1	viable	viable
YJL121C	viable			YGR240C	0.9715	viable	viable		YGL253W	1	viable	viable
YJL129C	viable			YGR243W	1	viable	viable		YGL256W	1	viable	viable
YJL130C	viable			YGR247W	1	viable	viable		YGR007W	1	viable	viable
YJL133W	viable			YGR248W	1	viable	viable		YGR010W	1	viable	viable
YJL134W	viable			YGR254W	1	viable	viable		YGR019W	1	viable	viable
YJL137C	viable			YGR255C	1	viable	viable		YGR020C	1	viable	viable
YJL139C	viable			YGR256W	1	viable	viable		YGR032W	1	viable	viable
YJL153C	viable			YGR260W	1	viable	viable		YGR055W	1	viable	viable
YJL155C	viable			YGR282C	1	viable	viable		YGR087C	1	viable	viable
YJL166W	viable			YGR286C	1	viable	viable		YGR088W	1	viable	viable
YJL167W	inviable			YGR287C	1	viable	viable		YGR096W	1	viable	viable
YJL196C	viable			YGR289C	1	viable	viable		YGR110W	1	viable	viable
YJL198W	inviable			YGR292W	1	viable	viable		YGR121C	1	viable	viable
YJL212C	viable			YHL003C	1	viable	viable		YGR124W	1	viable	viable
YJL214W	viable			YHL011C	1	viable	viable		YGR138C	1	viable	viable
YJL216C	viable			YHL016C	1	viable	viable		YGR143W	1	viable	viable
YJL219W	viable	10477308		YHL032C	1	viable	viable		YGR157W	1	viable	viable
YJL221C	viable	20562106		YHL036W	1	viable	viable		YGR170W	1	viable	viable
YJR001W	viable			YHR001W-A	0.2076	viable	viable		YGR171C	1	viable	viable
YJR009C	viable			YHR002W	0.9994	viable	viable		YGR177C	1	viable	viable
YJR010W	viable			YHR011W	1	viable	viable		YGR180C	1	viable	viable
YJR013W	inviable			YHR026W	1	viable	viable		YGR183C	0.2095	viable	viable
YJR016C	inviable			YHR037W	1	viable	viable		YGR192C	1	viable	viable
YJR019C	viable			YHR039C-A	1	viable	viable		YGR193C	0.9909	viable	viable
YJR025C	viable			YHR046C	1	viable	viable		YGR194C	1	viable	viable
YJR045C	inviable			YHR051W	0.2063	viable	viable		YGR202C	1	viable	viable
YJR048W	viable			YHR063C	1	viable	viable		YGR208W	0.9848	viable	viable
YJR049C	inviable			YHR067W	1	viable	viable		YGR209C	1	viable	viable
YJR057W	inviable			YHR091C	1	viable	viable		YGR240C	0.9717	viable	viable
YJR073C	viable			YHR092C	1	viable	viable		YGR243W	1	viable	viable
YJR077C	viable			YHR094C	1	viable	viable		YGR247W	1	viable	viable
YJR078W	viable			YHR096C	1	viable	viable		YGR248W	1	viable	viable
YJR095W	inviable			YHR100C	1	viable	viable		YGR254W	1	viable	viable
YJR103W	viable			YHR104W	1	viable	viable		YGR255C	1	viable	viable
YJR105W	viable			YHR106W	1	viable	viable		YGR256W	1	viable	viable
YJR109C	viable			YHR123W	1	viable	viable		YGR260W	1	viable	viable
YJR110W	viable			YHR137W	0.9988	viable	viable		YGR282C	1	viable	viable
YJR121W	viable			YHR144C	1	viable	viable		YGR286C	1	viable	viable
YJR122W	viable			YHR162W	1	viable	viable		YGR287C	1	viable	viable
YJR130C	viable			YHR163W	1	viable	viable		YGR289C	1	viable	viable
YJR133W	viable			YHR174W	1	viable	viable		YGR292W	1	viable	viable
YJR137C	viable			YHR183W	1	viable	viable		YHL003C	1	viable	viable
YJR139C	viable			YHR216W	1	viable	viable		YHL011C	1	viable	viable
YJR143C	viable			YIL002C	1	viable	viable		YHL016C	1	viable	viable
YJR148W	viable			YIL006W	1	viable	viable		YHL032C	1	viable	viable
YJR152W	viable			YIL009W	1	viable	viable		YHL036W	1	viable	viable
YJR153W	viable			YIL010W	1	viable	viable		YHL040C	1	viable	viable
YJR158W	viable	10477308		YIL013C	1	viable	viable		YHL047C	1	viable	viable
YJR159W	viable			YIL053W	1	viable	viable		YHR001W-A	0.2095	viable	viable
YJR160C	viable	28087672		YIL066C	1	viable	viable		YHR002W	0.9994	viable	viable
YKL001C	viable			YIL074C	1	viable	viable		YHR011W	1	viable	viable
YKL004W	inviable			YIL099W	1	viable	viable		YHR026W	1	viable	viable
YKL008C	viable			YIL107C	1	viable	viable		YHR037W	1	viable	viable
YKL016C	viable			YIL111W	1	viable	viable		YHR039C-A	1	viable	viable
YKL019W	inviable			YIL124W	1	viable	viable		YHR046C	1	viable	viable
YKL024C	inviable			YIL125W	1	viable	viable		YHR051W	0.2083	viable	viable
YKL026C	viable			YIL134W	1	viable	viable		YHR063C	1	viable	viable
YKL029C	viable			YIL145C	1	viable	viable		YHR067W	1	viable	viable
YKL035W	inviable			YIL155C	1	viable	viable		YHR091C	1	viable	viable
YKL040C	viable			YIL160C	1	viable	viable		YHR092C	1	viable	viable
YKL055C	viable			YIL162W	1	viable	viable		YHR094C	1	viable	viable
YKL060C	inviable			YIL172C	1	viable	viable		YHR096C	1	viable	viable
YKL067W	viable			YIR027C	1	viable	viable		YHR100C	1	viable	viable
YKL080W	viable			YIR028W	1	viable	viable		YHR104W	1	viable	viable
YKL085W	viable			YIR029W	1	viable	viable		YHR106W	1	viable	viable
YKL088W	inviable			YIR031C	1	viable	viable		YHR123W	1	viable	viable
YKL094W	viable			YIR032C	1	viable	viable		YHR137W	0.9997	viable	viable
YKL104C	inviable			YIR037W	1	viable	viable		YHR144C	1	viable	viable
YKL106W	viable			YJL045W	1	viable	viable		YHR162W	1	viable	viable
YKL120W	viable			YJL052W	1	viable	viable		YHR163W	1	viable	viable
YKL127W	viable			YJL060W	1	viable	viable		YHR174W	1	viable	viable
YKL132C	viable			YJL068C	1	viable	viable		YHR183W	1	viable	viable
YKL140W	viable			YJL071W	1	viable	viable		YHR208W	0.9996	viable	viable
YKL141W	inviable			YJL100W	1	viable	viable		YHR216W	1	viable	viable
YKL146W	viable			YJL101C	1	viable	viable		YIL002C	1	viable	viable
YKL148C	viable			YJL121C	0.9996	viable	viable		YIL006W	1	viable	viable
YKL152C	inviable			YJL129C	1	viable	viable		YIL009W	1	viable	viable
YKL165C	inviable			YJL134W	1	viable	viable		YIL010W	1	viable	viable
YKL174C	viable			YJL137C	1	viable	viable		YIL013C	1	viable	viable
YKL181W	viable			YJL139C	1	viable	viable		YIL053W	1	viable	viable
YKL182W	inviable			YJL155C	1	viable	viable		YIL066C	1	viable	viable
YKL184W	viable			YJL166W	0.2076	viable	viable		YIL074C	1	viable	viable
YKL188C	viable			YJL196C	1	viable	viable		YIL099W	1	viable	viable
YKL192C	inviable			YJL212C	1	viable	viable		YIL107C	1	viable	viable
YKL194C	viable			YJL214W	1	viable	viable		YIL111W	1	viable	viable
YKL211C	viable			YJL216C	1	viable	viable		YIL124W	1	viable	viable
YKL212W	viable			YJL219W	1	viable	viable		YIL125W	1	viable	viable
YKL216W	viable			YJL221C	1	viable	viable		YIL128W	1	viable	viable
YKL217W	viable			YJR001W	1	viable	viable		YIL134W	1	viable	viable
YKL220C	viable			YJR009C	1	viable	viable		YIL145C	1	viable	viable
YKR009C	viable			YJR010W	1	viable	viable		YIL155C	1	viable	viable
YKR031C	viable			YJR019C	1	viable	viable		YIL160C	1	viable	viable
YKR039W	viable			YJR025C	1	viable	viable		YIL162W	1	viable	viable
YKR043C	viable			YJR048W	1	viable	viable		YIL172C	1	viable	viable
YKR052C	viable			YJR077C	1	viable	viable		YIR027C	1	viable	viable
YKR053C	viable			YJR078W	1	viable	viable		YIR028W	1	viable	viable
YKR058W	viable			YJR103W	1	viable	viable		YIR029W	1	viable	viable
YKR061W	viable			YJR105W	0.9999	viable	viable		YIR031C	1	viable	viable
YKR066C	viable			YJR109C	1	viable	viable		YIR032C	1	viable	viable
YKR067W	viable			YJR110W	1	viable	viable		YIR037W	1	viable	viable
YKR069W	viable			YJR121W	0.3945	viable	viable		YJL045W	1	viable	viable
YKR071C	inviable			YJR130C	1	viable	viable		YJL052W	1	viable	viable
YKR072C	viable			YJR133W	1	viable	viable		YJL060W	1	viable	viable
YKR080W	viable			YJR143C	1	viable	viable		YJL068C	1	viable	viable
YKR089C	viable			YJR152W	1	viable	viable		YJL071W	1	viable	viable
YKR097W	viable			YJR153W	1	viable	viable		YJL100W	1	viable	viable
YLL012W	viable			YJR158W	1	viable	viable		YJL101C	1	viable	viable
YLL015W	viable			YJR159W	1	viable	viable		YJL121C	0.9991	viable	viable
YLL018C	inviable			YJR160C	1	viable	viable		YJL129C	1	viable	viable
YLL027W	viable			YKL008C	1	viable	viable		YJL133W	1	viable	viable
YLL028W	viable			YKL016C	0.3945	viable	viable		YJL134W	1	viable	viable
YLL031C	inviable			YKL026C	1	viable	viable		YJL137C	1	viable	viable
YLL041C	viable			YKL029C	0.9801	viable	viable		YJL139C	1	viable	viable
YLL043W	viable			YKL055C	1	viable	viable		YJL155C	1	viable	viable
YLL048C	viable			YKL080W	1	viable	viable		YJL166W	0.2095	viable	viable
YLL051C	viable			YKL085W	0.9971	viable	viable		YJL196C	1	viable	viable
YLL052C	viable			YKL094W	1	viable	viable		YJL212C	1	viable	viable
YLL057C	viable			YKL106W	1	viable	viable		YJL214W	1	viable	viable
YLL061W	viable			YKL120W	1	viable	viable		YJL216C	1	viable	viable
YLL062C	viable			YKL127W	1	viable	viable		YJL219W	1	viable	viable
YLR011W	viable			YKL132C	1	viable	viable		YJL221C	1	viable	viable
YLR017W	viable			YKL140W	1	viable	viable		YJR001W	1	viable	viable
YLR020C	viable			YKL146W	1	viable	viable		YJR009C	1	viable	viable
YLR027C	inviable			YKL148C	1	viable	viable		YJR010W	1	viable	viable
YLR028C	viable			YKL174C	1	viable	viable		YJR019C	1	viable	viable
YLR034C	viable			YKL181W	1	viable	viable		YJR048W	1	viable	viable
YLR038C	viable			YKL184W	1	viable	viable		YJR077C	1	viable	viable
YLR043C	viable			YKL188C	1	viable	viable		YJR103W	1	viable	viable
YLR044C	viable			YKL194C	1	viable	viable		YJR105W	0.9999	viable	viable
YLR056W	viable			YKL212W	1	viable	viable		YJR109C	1	viable	viable
YLR058C	viable			YKL217W	1	viable	viable		YJR110W	1	viable	viable
YLR060W	inviable			YKR009C	1	viable	viable		YJR121W	0.398	viable	viable
YLR070C	viable			YKR031C	1	viable	viable		YJR122W	1	viable	viable
YLR081W	viable			YKR039W	1	viable	viable		YJR130C	1	viable	viable
YLR089C	viable			YKR043C	1	viable	viable		YJR133W	1	viable	viable
YLR092W	viable			YKR053C	1	viable	viable		YJR143C	1	viable	viable
YLR100W	inviable			YKR058W	1	viable	viable		YJR148W	0.9993	viable	viable
YLR109W	viable			YKR061W	1	viable	viable		YJR152W	1	viable	viable
YLR133W	viable			YKR066C	1	viable	viable		YJR153W	1	viable	viable
YLR134W	viable			YKR067W	1	viable	viable		YJR158W	1	viable	viable
YLR138W	viable			YKR069W	1	viable	viable		YJR159W	1	viable	viable
YLR142W	viable			YKR072C	1	viable	viable		YJR160C	1	viable	viable
YLR146C	viable			YKR080W	1	viable	viable		YKL008C	1	viable	viable
YLR153C	inviable			YKR089C	1	viable	viable		YKL016C	0.398	viable	viable
YLR155C	viable			YKR097W	1	viable	viable		YKL026C	1	viable	viable
YLR157C	viable			YLL012W	1	viable	viable		YKL029C	1	viable	viable
YLR158C	viable			YLL015W	1	viable	viable		YKL040C	1	viable	viable
YLR160C	viable			YLL028W	1	viable	viable		YKL055C	1	viable	viable
YLR172C	viable			YLL041C	0.9941	viable	viable		YKL080W	1	viable	viable
YLR174W	viable			YLL043W	1	viable	viable		YKL085W	0.9988	viable	viable
YLR180W	viable			YLL048C	1	viable	viable		YKL094W	1	viable	viable
YLR189C	viable			YLL052C	1	viable	viable		YKL106W	1	viable	viable
YLR201C	viable			YLL057C	1	viable	viable		YKL120W	1	viable	viable
YLR205C	viable			YLL061W	1	viable	viable		YKL127W	1	viable	viable
YLR209C	viable			YLL062C	1	viable	viable		YKL132C	1	viable	viable
YLR214W	viable			YLR011W	1	viable	viable		YKL140W	1	viable	viable
YLR220W	inviable			YLR017W	1	viable	viable		YKL146W	1	viable	viable
YLR231C	viable			YLR020C	1	viable	viable		YKL148C	1	viable	viable
YLR237W	viable			YLR028C	1	viable	viable		YKL174C	1	viable	viable
YLR240W	inviable			YLR038C	0.2063	viable	viable		YKL181W	1	viable	viable
YLR245C	viable			YLR043C	1	viable	viable		YKL184W	1	viable	viable
YLR258W	viable			YLR044C	1	viable	viable		YKL188C	1	viable	viable
YLR260W	viable			YLR056W	1	viable	viable		YKL194C	1	viable	viable
YLR284C	viable			YLR058C	0.9862	viable	viable		YKL212W	1	viable	viable
YLR285W	viable			YLR070C	1	viable	viable		YKL217W	1	viable	viable
YLR295C	viable			YLR081W	1	viable	viable		YKL220C	1	viable	viable
YLR299W	viable			YLR089C	1	viable	viable		YKR009C	1	viable	viable
YLR300W	viable			YLR092W	1	viable	viable		YKR031C	1	viable	viable
YLR303W	viable			YLR109W	1	viable	viable		YKR039W	1	viable	viable
YLR304C	viable			YLR133W	1	viable	viable		YKR043C	1	viable	viable
YLR305C	inviable			YLR134W	1	viable	viable		YKR052C	1	viable	viable
YLR307W	viable			YLR138W	1	viable	viable		YKR053C	1	viable	viable
YLR308W	viable			YLR142W	1	viable	viable		YKR058W	1	viable	viable
YLR328W	viable			YLR146C	1	viable	viable		YKR061W	1	viable	viable
YLR342W	viable			YLR155C	1	viable	viable		YKR066C	1	viable	viable
YLR348C	viable			YLR157C	1	viable	viable		YKR067W	1	viable	viable
YLR354C	viable			YLR158C	1	viable	viable		YKR069W	1	viable	viable
YLR355C	inviable			YLR160C	1	viable	viable		YKR072C	1	viable	viable
YLR359W	inviable			YLR172C	1	viable	viable		YKR080W	1	viable	viable
YLR369W	viable			YLR174W	0.9998	viable	viable		YKR089C	1	viable	viable
YLR372W	viable			YLR180W	1	viable	viable		YKR097W	1	viable	viable
YLR377C	viable			YLR189C	1	viable	viable		YLL012W	1	viable	viable
YLR382C	viable			YLR201C	1	viable	viable		YLL015W	1	viable	viable
YLR386W	viable			YLR209C	1	viable	viable		YLL027W	1	viable	viable
YLR395C	viable			YLR231C	1	viable	viable		YLL028W	1	viable	viable
YLR410W	viable			YLR237W	1	viable	viable		YLL041C	0.9945	viable	viable
YLR420W	viable			YLR245C	1	viable	viable		YLL043W	1	viable	viable
YLR432W	viable			YLR258W	1	viable	viable		YLL048C	1	viable	viable
YLR438W	viable			YLR260W	1	viable	viable		YLL051C	1	viable	viable
YLR447C	viable			YLR284C	1	viable	viable		YLL052C	1	viable	viable
YLR450W	viable			YLR285W	1	viable	viable		YLL057C	1	viable	viable
YML004C	viable			YLR295C	0.3945	viable	viable		YLL061W	1	viable	viable
YML008C	viable			YLR299W	1	viable	viable		YLL062C	1	viable	viable
YML022W	viable			YLR300W	1	viable	viable		YLR011W	1	viable	viable
YML035C	viable			YLR307W	1	viable	viable		YLR017W	1	viable	viable
YML042W	viable			YLR308W	1	viable	viable		YLR020C	1	viable	viable
YML054C	viable			YLR328W	1	viable	viable		YLR028C	1	viable	viable
YML056C	viable			YLR342W	1	viable	viable		YLR034C	1	viable	viable
YML059C	viable			YLR348C	1	viable	viable		YLR038C	0.2083	viable	viable
YML070W	viable			YLR354C	1	viable	viable		YLR043C	1	viable	viable
YML075C	viable			YLR372W	1	viable	viable		YLR044C	1	viable	viable
YML081C-A	viable			YLR377C	1	viable	viable		YLR056W	1	viable	viable
YML086C	viable			YLR382C	1	viable	viable		YLR058C	0.9863	viable	viable
YML100W	viable			YLR386W	1	viable	viable		YLR070C	1	viable	viable
YML106W	viable			YLR395C	0.2063	viable	viable		YLR081W	1	viable	viable
YML110C	viable			YLR410W	1	viable	viable		YLR089C	1	viable	viable
YML120C	viable			YLR432W	1	viable	viable		YLR092W	1	viable	viable
YML123C	viable			YLR438W	1	viable	viable		YLR109W	1	viable	viable
YML126C	inviable			YLR447C	1	viable	viable		YLR133W	1	viable	viable
YMR006C	viable			YLR450W	1	viable	viable		YLR134W	1	viable	viable
YMR008C	viable			YML004C	1	viable	viable		YLR138W	1	viable	viable
YMR009W	viable			YML022W	1	viable	viable		YLR142W	1	viable	viable
YMR011W	viable			YML035C	1	viable	viable		YLR146C	1	viable	viable
YMR013C	inviable			YML042W	1	viable	viable		YLR155C	1	viable	viable
YMR015C	viable			YML054C	1	viable	viable		YLR157C	1	viable	viable
YMR020W	viable			YML056C	1	viable	viable		YLR158C	1	viable	viable
YMR041C	viable			YML059C	1	viable	viable		YLR160C	1	viable	viable
YMR054W	viable			YML070W	1	viable	viable		YLR172C	1	viable	viable
YMR056C	viable			YML075C	1	viable	viable		YLR174W	0.9999	viable	viable
YMR058W	viable			YML081C-A	0.3945	viable	viable		YLR180W	1	viable	viable
YMR062C	viable			YML086C	1	viable	viable		YLR189C	1	viable	viable
YMR083W	viable			YML100W	1	viable	viable		YLR201C	1	viable	viable
YMR088C	viable			YML106W	1	viable	viable		YLR205C	1	viable	viable
YMR101C	viable			YML110C	1	viable	viable		YLR209C	1	viable	viable
YMR105C	viable			YML120C	1	viable	viable		YLR214W	1	viable	viable
YMR108W	viable			YML123C	1	viable	viable		YLR237W	1	viable	viable
YMR113W	inviable			YMR006C	1	viable	viable		YLR245C	1	viable	viable
YMR120C	viable			YMR008C	1	viable	viable		YLR258W	1	viable	viable
YMR145C	viable			YMR009W	1	viable	viable		YLR260W	1	viable	viable
YMR165C	viable			YMR011W	1	viable	viable		YLR284C	1	viable	viable
YMR169C	viable			YMR015C	1	viable	viable		YLR285W	1	viable	viable
YMR170C	viable			YMR020W	1	viable	viable		YLR295C	0.398	viable	viable
YMR189W	viable			YMR041C	1	viable	viable		YLR299W	1	viable	viable
YMR202W	viable			YMR054W	1	viable	viable		YLR300W	1	viable	viable
YMR205C	viable			YMR056C	1	viable	viable		YLR307W	1	viable	viable
YMR207C	viable			YMR083W	1	viable	viable		YLR308W	1	viable	viable
YMR208W	inviable			YMR088C	1	viable	viable		YLR328W	1	viable	viable
YMR217W	viable			YMR101C	1	viable	viable		YLR342W	1	viable	viable
YMR220W	inviable			YMR105C	1	viable	viable		YLR348C	1	viable	viable
YMR226C	viable			YMR120C	1	viable	viable		YLR354C	0.9999	viable	viable
YMR241W	viable			YMR145C	1	viable	viable		YLR369W	1	viable	viable
YMR246W	viable			YMR165C	1	viable	viable		YLR372W	1	viable	viable
YMR250W	viable			YMR169C	1	viable	viable		YLR377C	1	viable	viable
YMR256C	viable			YMR170C	1	viable	viable		YLR382C	1	viable	viable
YMR261C	viable			YMR189W	0.987	viable	viable		YLR386W	1	viable	viable
YMR267W	viable			YMR205C	0.9715	viable	viable		YLR395C	0.2083	viable	viable
YMR271C	viable			YMR207C	1	viable	viable		YLR410W	1	viable	viable
YMR272C	viable			YMR226C	1	viable	viable		YLR432W	1	viable	viable
YMR278W	viable			YMR241W	1	viable	viable		YLR438W	0.9998	viable	viable
YMR281W	inviable			YMR246W	1	viable	viable		YLR447C	1	viable	viable
YMR289W	viable			YMR250W	1	viable	viable		YLR450W	1	viable	viable
YMR293C	viable			YMR256C	0.2063	viable	viable		YML004C	1	viable	viable
YMR296C	inviable			YMR261C	1	viable	viable		YML022W	1	viable	viable
YMR298W	inviable			YMR267W	0.9914	viable	viable		YML035C	1	viable	viable
YMR300C	viable			YMR271C	1	viable	viable		YML042W	1	viable	viable
YMR301C	inviable			YMR272C	1	viable	viable		YML054C	1	viable	viable
YMR303C	viable			YMR278W	1	viable	viable		YML056C	1	viable	viable
YMR308C	inviable			YMR289W	1	viable	viable		YML059C	1	viable	viable
YMR313C	viable			YMR293C	1	viable	viable		YML070W	1	viable	viable
YMR318C	viable			YMR303C	1	viable	viable		YML075C	1	viable	viable
YMR319C	viable			YMR313C	1	viable	viable		YML081C-A	0.398	viable	viable
YNL003C	viable			YMR318C	1	viable	viable		YML086C	1	viable	viable
YNL009W	viable			YNL003C	1	viable	viable		YML100W	1	viable	viable
YNL029C	viable			YNL009W	1	viable	viable		YML106W	1	viable	viable
YNL037C	viable			YNL029C	1	viable	viable		YML110C	1	viable	viable
YNL045W	viable			YNL037C	1	viable	viable		YML120C	1	viable	viable
YNL052W	viable			YNL045W	1	viable	viable		YML123C	1	viable	viable
YNL071W	viable			YNL052W	1	viable	viable		YMR006C	1	viable	viable
YNL073W	viable			YNL071W	0.9897	viable	viable		YMR008C	1	viable	viable
YNL101W	viable			YNL073W	1	viable	viable		YMR009W	1	viable	viable
YNL104C	viable			YNL101W	1	viable	viable		YMR011W	1	viable	viable
YNL106C	viable			YNL104C	0.9981	viable	viable		YMR015C	1	viable	viable
YNL117W	viable			YNL106C	1	viable	viable		YMR020W	1	viable	viable
YNL129W	viable			YNL117W	1	viable	viable		YMR041C	1	viable	viable
YNL130C	viable			YNL129W	1	viable	viable		YMR054W	1	viable	viable
YNL141W	viable			YNL130C	1	viable	viable		YMR056C	1	viable	viable
YNL142W	viable			YNL141W	1	viable	viable		YMR058W	1	viable	viable
YNL169C	viable			YNL142W	1	viable	viable		YMR083W	1	viable	viable
YNL192W	viable			YNL169C	1	viable	viable		YMR088C	1	viable	viable
YNL202W	viable			YNL192W	1	viable	viable		YMR101C	1	viable	viable
YNL220W	viable			YNL202W	1	viable	viable		YMR105C	1	viable	viable
YNL240C	inviable			YNL268W	1	viable	viable		YMR120C	1	viable	viable
YNL241C	inviable			YNL270C	1	viable	viable		YMR145C	1	viable	viable
YNL247W	inviable			YNL292W	1	viable	viable		YMR165C	1	viable	viable
YNL256W	inviable			YNL318C	1	viable	viable		YMR169C	1	viable	viable
YNL259C	viable			YNL325C	1	viable	viable		YMR170C	1	viable	viable
YNL267W	inviable			YNR001C	1	viable	viable		YMR189W	0.9874	viable	viable
YNL268W	viable			YNR008W	1	viable	viable		YMR205C	0.9717	viable	viable
YNL270C	viable			YNR012W	1	viable	viable		YMR207C	1	viable	viable
YNL277W	viable			YNR013C	1	viable	viable		YMR226C	1	viable	viable
YNL280C	inviable			YNR019W	1	viable	viable		YMR241W	1	viable	viable
YNL292W	viable			YNR033W	1	viable	viable		YMR246W	1	viable	viable
YNL316C	viable			YNR041C	1	viable	viable		YMR250W	1	viable	viable
YNL318C	viable			YNR056C	1	viable	viable		YMR256C	0.2083	viable	viable
YNL325C	viable			YNR057C	1	viable	viable		YMR261C	1	viable	viable
YNR001C	viable			YNR058W	1	viable	viable		YMR267W	0.9912	viable	viable
YNR008W	viable			YNR067C	1	viable	viable		YMR271C	1	viable	viable
YNR012W	viable			YNR072W	1	viable	viable		YMR272C	1	viable	viable
YNR013C	viable			YOL011W	1	viable	viable		YMR278W	1	viable	viable
YNR016C	inviable			YOL020W	1	viable	viable		YMR289W	1	viable	viable
YNR019W	viable			YOL033W	1	viable	viable		YMR293C	1	viable	viable
YNR033W	viable			YOL049W	1	viable	viable		YMR303C	1	viable	viable
YNR041C	viable			YOL052C	1	viable	viable		YMR313C	1	viable	viable
YNR043W	inviable			YOL055C	1	viable	viable		YMR318C	1	viable	viable
YNR050C	viable			YOL059W	1	viable	viable		YNL003C	1	viable	viable
YNR056C	viable			YOL061W	1	viable	viable		YNL009W	1	viable	viable
YNR057C	viable			YOL064C	0.9903	viable	viable		YNL029C	1	viable	viable
YNR058W	viable			YOL065C	1	viable	viable		YNL037C	1	viable	viable
YNR060W	viable			YOL068C	1	viable	viable		YNL045W	1	viable	viable
YNR067C	viable			YOL086C	1	viable	viable		YNL052W	1	viable	viable
YNR072W	viable			YOL096C	1	viable	viable		YNL071W	0.9909	viable	viable
YOL011W	viable			YOL103W	1	viable	viable		YNL073W	1	viable	viable
YOL020W	viable			YOL126C	0.9953	viable	viable		YNL101W	1	viable	viable
YOL033W	viable			YOL136C	1	viable	viable		YNL104C	0.9988	viable	viable
YOL049W	viable			YOL151W	1	viable	viable		YNL106C	1	viable	viable
YOL052C	viable			YOL156W	1	viable	viable		YNL117W	1	viable	viable
YOL055C	viable			YOR011W	1	viable	viable		YNL129W	1	viable	viable
YOL058W	viable			YOR025W	1	viable	viable		YNL130C	1	viable	viable
YOL059W	viable			YOR040W	1	viable	viable		YNL141W	1	viable	viable
YOL061W	viable			YOR054C	1	viable	viable		YNL142W	1	viable	viable
YOL064C	viable			YOR065W	0.2076	viable	viable		YNL169C	1	viable	viable
YOL065C	viable			YOR071C	1	viable	viable		YNL192W	1	viable	viable
YOL066C	inviable			YOR081C	1	viable	viable		YNL202W	1	viable	viable
YOL068C	viable			YOR099W	1	viable	viable		YNL259C	1	viable	viable
YOL086C	viable			YOR100C	1	viable	viable		YNL268W	1	viable	viable
YOL096C	viable			YOR108W	1	viable	viable		YNL270C	1	viable	viable
YOL097C	inviable			YOR109W	1	viable	viable		YNL292W	1	viable	viable
YOL103W	viable			YOR120W	1	viable	viable		YNL318C	1	viable	viable
YOL126C	viable			YOR125C	1	viable	viable		YNL325C	1	viable	viable
YOL136C	viable			YOR126C	1	viable	viable		YNR001C	1	viable	viable
YOL140W	viable			YOR136W	1	viable	viable		YNR008W	1	viable	viable
YOL143C	viable			YOR142W	1	viable	viable		YNR012W	1	viable	viable
YOL151W	viable			YOR155C	1	viable	viable		YNR013C	1	viable	viable
YOL156W	viable	10477308		YOR163W	1	viable	viable		YNR019W	1	viable	viable
YOL158C	viable			YOR171C	1	viable	viable		YNR033W	1	viable	viable
YOR011W	viable			YOR175C	1	viable	viable		YNR041C	1	viable	viable
YOR025W	viable			YOR180C	1	viable	viable		YNR056C	1	viable	viable
YOR040W	viable			YOR184W	0.9852	viable	viable		YNR057C	1	viable	viable
YOR054C	viable			YOR190W	1	viable	viable		YNR058W	1	viable	viable
YOR065W	viable			YOR192C	1	viable	viable		YNR060W	1	viable	viable
YOR071C	viable			YOR209C	1	viable	viable		YNR067C	1	viable	viable
YOR074C	inviable			YOR221C	1	viable	viable		YNR072W	1	viable	viable
YOR081C	viable			YOR222W	1	viable	viable		YOL011W	1	viable	viable
YOR095C	inviable			YOR241W	1	viable	viable		YOL020W	1	viable	viable
YOR099W	viable			YOR245C	1	viable	viable		YOL033W	1	viable	viable
YOR100C	viable			YOR270C	1	viable	viable		YOL049W	1	viable	viable
YOR108W	viable			YOR273C	1	viable	viable		YOL052C	1	viable	viable
YOR109W	viable			YOR303W	1	viable	viable		YOL055C	1	viable	viable
YOR120W	viable			YOR311C	1	viable	viable		YOL059W	1	viable	viable
YOR125C	viable			YOR317W	1	viable	viable		YOL061W	1	viable	viable
YOR126C	viable			YOR321W	1	viable	viable		YOL064C	0.991	viable	viable
YOR128C	viable			YOR323C	1	viable	viable		YOL065C	1	viable	viable
YOR130C	viable			YOR332W	1	viable	viable		YOL068C	1	viable	viable
YOR136W	viable			YOR347C	1	viable	viable		YOL086C	1	viable	viable
YOR142W	viable			YOR348C	1	viable	viable		YOL096C	1	viable	viable
YOR143C	inviable			YOR360C	1	viable	viable		YOL103W	1	viable	viable
YOR155C	viable			YOR374W	1	viable	viable		YOL126C	0.9997	viable	viable
YOR163W	viable			YOR375C	1	viable	viable		YOL136C	1	viable	viable
YOR168W	inviable			YOR377W	1	viable	viable		YOL151W	1	viable	viable
YOR171C	viable			YOR388C	0.9868	viable	viable		YOL156W	1	viable	viable
YOR175C	viable			YPL015C	1	viable	viable		YOL158C	1	viable	viable
YOR176W	inviable			YPL023C	1	viable	viable		YOR011W	1	viable	viable
YOR180C	viable			YPL036W	1	viable	viable		YOR025W	1	viable	viable
YOR184W	viable			YPL040C	1	viable	viable		YOR040W	1	viable	viable
YOR190W	viable			YPL053C	1	viable	viable		YOR054C	1	viable	viable
YOR192C	viable			YPL057C	1	viable	viable		YOR065W	0.2095	viable	viable
YOR202W	viable			YPL059W	1	viable	viable		YOR071C	1	viable	viable
YOR209C	viable			YPL061W	0.9997	viable	viable		YOR081C	1	viable	viable
YOR221C	viable			YPL069C	1	viable	viable		YOR099W	1	viable	viable
YOR222W	viable			YPL078C	0.3945	viable	viable		YOR100C	1	viable	viable
YOR226C	viable			YPL087W	1	viable	viable		YOR108W	1	viable	viable
YOR232W	inviable			YPL091W	1	viable	viable		YOR109W	1	viable	viable
YOR236W	inviable			YPL092W	1	viable	viable		YOR120W	1	viable	viable
YOR241W	viable			YPL097W	1	viable	viable		YOR125C	1	viable	viable
YOR245C	viable			YPL104W	1	viable	viable		YOR126C	1	viable	viable
YOR270C	viable			YPL110C	1	viable	viable		YOR136W	1	viable	viable
YOR273C	viable			YPL111W	1	viable	viable		YOR142W	1	viable	viable
YOR278W	inviable			YPL134C	1	viable	viable		YOR155C	1	viable	viable
YOR303W	viable			YPL147W	1	viable	viable		YOR163W	1	viable	viable
YOR311C	viable			YPL148C	1	viable	viable		YOR171C	1	viable	viable
YOR317W	viable			YPL188W	1	viable	viable		YOR175C	1	viable	viable
YOR321W	viable			YPL189W	1	viable	viable		YOR180C	1	viable	viable
YOR323C	viable			YPL206C	1	viable	viable		YOR184W	0.9848	viable	viable
YOR332W	viable			YPL212C	1	viable	viable		YOR190W	1	viable	viable
YOR335C	inviable			YPL214C	1	viable	viable		YOR192C	1	viable	viable
YOR347C	viable			YPL234C	1	viable	viable		YOR209C	1	viable	viable
YOR348C	viable			YPL244C	1	viable	viable		YOR221C	1	viable	viable
YOR360C	viable			YPL258C	1	viable	viable		YOR222W	1	viable	viable
YOR374W	viable			YPL262W	0.9825	viable	viable		YOR226C	1	viable	viable
YOR375C	viable			YPL265W	1	viable	viable		YOR241W	1	viable	viable
YOR377W	viable			YPL271W	0.3945	viable	viable		YOR245C	1	viable	viable
YOR381W	viable			YPL273W	1	viable	viable		YOR270C	1	viable	viable
YOR382W	viable			YPL274W	1	viable	viable		YOR273C	1	viable	viable
YOR383C	viable			YPR001W	1	viable	viable		YOR303W	1	viable	viable
YOR384W	viable			YPR002W	1	viable	viable		YOR311C	1	viable	viable
YOR388C	viable	11921099		YPR006C	1	viable	viable		YOR317W	1	viable	viable
YPL015C	viable			YPR020W	1	viable	viable		YOR321W	1	viable	viable
YPL023C	viable			YPR021C	0.9955	viable	viable		YOR323C	1	viable	viable
YPL028W	inviable			YPR026W	1	viable	viable		YOR332W	1	viable	viable
YPL036W	viable			YPR036W	1	viable	viable		YOR347C	1	viable	viable
YPL040C	viable			YPR047W	1	viable	viable		YOR348C	1	viable	viable
YPL053C	viable			YPR062W	1	viable	viable		YOR360C	1	viable	viable
YPL057C	viable			YPR069C	1	viable	viable		YOR374W	1	viable	viable
YPL059W	viable			YPR074C	1	viable	viable		YOR375C	1	viable	viable
YPL061W	viable			YPR081C	1	viable	viable		YOR377W	1	viable	viable
YPL069C	viable			YPR121W	1	viable	viable		YOR381W	1	viable	viable
YPL078C	viable			YPR128C	1	viable	viable		YOR382W	1	viable	viable
YPL087W	viable			YPR138C	1	viable	viable		YOR383C	1	viable	viable
YPL091W	viable			YPR140W	1	viable	viable		YOR384W	1	viable	viable
YPL092W	viable			YPR145W	1	viable	viable		YOR388C	0.9872	viable	viable
YPL097W	viable			YPR156C	1	viable	viable		YPL015C	1	viable	viable
YPL104W	viable			YPR159W	1	viable	viable		YPL023C	1	viable	viable
YPL110C	viable			YPR160W	1	viable	viable		YPL036W	1	viable	viable
YPL111W	viable			YPR184W	1	viable	viable		YPL040C	1	viable	viable
YPL117C	inviable			YPR191W	0.2076	viable	viable		YPL053C	1	viable	viable
YPL134C	viable			YPR192W	1	viable	viable		YPL057C	1	viable	viable
YPL135W	viable								YPL059W	1	viable	viable
YPL147W	viable								YPL061W	0.9997	viable	viable
YPL148C	viable								YPL069C	1	viable	viable
YPL160W	inviable								YPL078C	0.398	viable	viable
YPL172C	viable								YPL087W	1	viable	viable
YPL188W	viable								YPL091W	1	viable	viable
YPL189W	viable								YPL092W	1	viable	viable
YPL202C	viable								YPL097W	1	viable	viable
YPL206C	viable								YPL104W	1	viable	viable
YPL212C	viable								YPL110C	1	viable	viable
YPL214C	viable								YPL111W	1	viable	viable
YPL231W	inviable								YPL134C	1	viable	viable
YPL234C	viable								YPL135W	1	viable	viable
YPL244C	viable								YPL147W	1	viable	viable
YPL252C	inviable								YPL148C	1	viable	viable
YPL258C	viable								YPL188W	1	viable	viable
YPL262W	viable								YPL189W	1	viable	viable
YPL265W	viable								YPL202C	1	viable	viable
YPL268W	inviable								YPL206C	1	viable	viable
YPL271W	viable								YPL212C	1	viable	viable
YPL273W	viable								YPL214C	1	viable	viable
YPL274W	viable								YPL234C	1	viable	viable
YPR001W	viable								YPL244C	1	viable	viable
YPR002W	viable								YPL258C	1	viable	viable
YPR006C	viable								YPL262W	0.9693	viable	viable
YPR020W	viable								YPL265W	1	viable	viable
YPR021C	viable								YPL271W	0.398	viable	viable
YPR026W	viable								YPL273W	1	viable	viable
YPR033C	inviable								YPL274W	1	viable	viable
YPR035W	inviable								YPR001W	1	viable	viable
YPR036W	viable								YPR002W	1	viable	viable
YPR047W	viable								YPR006C	1	viable	viable
YPR048W	inviable								YPR020W	1	viable	viable
YPR060C	viable								YPR021C	0.9993	viable	viable
YPR062W	viable								YPR026W	1	viable	viable
YPR067W	viable								YPR036W	1	viable	viable
YPR069C	viable								YPR047W	1	viable	viable
YPR074C	viable								YPR062W	1	viable	viable
YPR081C	viable	10874035							YPR067W	1	viable	viable
YPR113W	inviable								YPR069C	1	viable	viable
YPR121W	viable								YPR074C	1	viable	viable
YPR124W	inviable								YPR081C	1	viable	viable
YPR128C	viable								YPR121W	1	viable	viable
YPR138C	viable								YPR128C	1	viable	viable
YPR140W	viable								YPR138C	1	viable	viable
YPR145W	viable								YPR140W	1	viable	viable
YPR156C	viable								YPR145W	1	viable	viable
YPR159W	viable								YPR156C	1	viable	viable
YPR160W	viable								YPR159W	1	viable	viable
YPR167C	viable								YPR160W	1	viable	viable
YPR183W	inviable								YPR184W	1	viable	viable
YPR184W	viable								YPR191W	0.2095	viable	viable
YPR191W	viable								YPR192W	1	viable	viable
YPR192W	viable								YYKL087C	1	viable	viable
YYKL087C	viable

## Sheet: enzyme_abundance
reactions requiring Fe-contaning cofactors	reaction flux (mmol (g biomass)-1 hr-1)	number of cofactors required	total stoichiometry for cofactors required	cofactor flux (mmol (g biomass)-1 hr-1)	max reaction flux (mmol (g biomass)-1 hr-1)	max cofactor flux (mmol (g biomass)-1 hr-1)	min reaction flux (mmol (g biomass)-1 hr-1)	min cofactor flux (mmol (g biomass)-1 hr-1)
r_0001	0	1	1e-14	0	1.92101e-05	1.92101e-19	0	0
r_0002	0	1	1e-14	0	1.92101e-05	1.92101e-19	0	0
r_0004	0	2	2e-14	0	1.62798e-05	3.25595e-19	0	0
r_0023	-0.0260773	1	1e-14	2.60773e-16	-0.0260773	2.60773e-16	-0.0260791	2.60791e-16
r_0027	0.0251799	1	1e-14	2.51799e-16	0.0251814	2.51814e-16	0.0251799	2.51799e-16
r_0060	-0.0260773	1	1e-14	2.60773e-16	-0.0260773	2.60773e-16	-0.0260791	2.60791e-16
r_0229	0	2	2e-14	0	0	0	0	0
r_0233	0	1	1e-14	0	1.23142e-05	1.23142e-19	0	0
r_0238	0.000594922	2	2e-14	1.18984e-17	0.000598231	1.19646e-17	0.000594921	1.18984e-17
r_0239	0.000594922	2	2e-14	1.18984e-17	0.000598231	1.19646e-17	0.000594921	1.18984e-17
r_0240	0.000594922	2	2e-14	1.18984e-17	0.000598231	1.19646e-17	0.000594921	1.18984e-17
r_0241	0.000594922	2	2e-14	1.18984e-17	0.000598231	1.19646e-17	0.000594921	1.18984e-17
r_0242	0	2	2e-14	0	1.23142e-05	2.46283e-19	0	0
r_0255	0	1	1e-14	0	4.66719e-07	4.66719e-21	0	0
r_0256	0	1	1e-14	0	6.6356e-06	6.6356e-20	0	0
r_0259	0	2	2e-14	0	2.46284e-05	4.92568e-19	0	0
r_0260	0	2	2e-14	0	2.46284e-05	4.92568e-19	0	0
r_0261	0	2	2e-14	0	2.46284e-05	4.92568e-19	0	0
r_0262	0	2	2e-14	0	1.17613e-05	2.35226e-19	0	0
r_0267	0	2	2e-14	0	1.23142e-05	2.46284e-19	0	0
r_0268	0	2	2e-14	0	7.95999e-06	1.592e-19	0	0
r_0269	0	2	2e-14	0	8.20946e-06	1.64189e-19	0	0
r_0270	0	2	2e-14	0	6.01569e-06	1.20314e-19	0	0
r_0280	-999.905	1	1e-14	9.99905e-12	1000	1e-11	-999.905	9.99905e-12
r_0302	-999.905	1	1e-14	9.99905e-12	1000	1e-11	-999.905	9.99905e-12
r_0317	0.000599849	1	1e-14	5.99849e-18	0.000603162	6.03162e-18	0.000599848	5.99848e-18
r_0352	0.0493569	1	1e-14	4.93569e-16	0.0493591	4.93591e-16	0.0493568	4.93568e-16
r_0437	0	2	2e-14	0	0	0	0	0
r_0438	1.90995	2	2e-14	3.81989e-14	1.90995	3.81991e-14	1.90993	3.81985e-14
r_0439	3.81989	5	5e-14	1.90995e-13	3.81991	1.90995e-13	3.81985	1.90993e-13
r_0472	0	1	1e-14	0	8.73188e-05	8.73188e-19	0	0
r_0530	8.79802e-08	1	1e-14	8.79802e-22	8.79801e-08	8.79801e-22	8.798e-08	8.798e-22
r_0542	0.0251799	1	1e-14	2.51799e-16	0.0251814	2.51814e-16	0.0251799	2.51799e-16
r_0694	0.0151238	1	1e-14	1.51238e-16	0.0151301	1.51301e-16	0.0151238	1.51238e-16
r_0761	0	1	1e-14	0	0	0	0	0
r_0763	0	1	1e-14	0	5.56171e-07	5.56171e-21	0	0
r_0920	0	1	1e-14	0	1000	1e-11	0	0
r_0922	0	2	2e-14	0	2.46283e-05	4.92566e-19	0	0
r_0974	0.000316729	2	2e-14	6.33457e-18	0.000316729	6.33457e-18	0	0
r_0975	0	2	2e-14	0	0	0	0	0
r_0976	0.000493482	2	2e-14	9.86964e-18	0.000528875	1.05775e-17	0.000429447	8.58894e-18
r_0977	0	2	2e-14	0	0	0	0	0
r_0978	0.000211152	2	2e-14	4.22305e-18	0.000211152	4.22305e-18	0.000163127	3.26253e-18
r_0979	0	2	2e-14	0	0	0	0	0
r_1021	0.00973061	4	4e-14	3.89224e-16	3.81991	1.52796e-13	0.00972627	3.89051e-16
r_1027	0.00504126	2	2e-14	1.00825e-16	0.00504139	1.00828e-16	0.00504125	1.00825e-16
r_2182	0.000843257	2	2e-14	1.68651e-17	0.000926254	1.85251e-17	0.000758148	1.5163e-17
r_2183	7.14399e-05	2	2e-14	1.4288e-18	0.000152495	3.0499e-18	0	0
r_2305	999.995	1	1e-14	9.99995e-12	999.995	9.99995e-12	-999.91	9.9991e-12
total				3.02295e-11		4.03838e-11		3.02286e-11

## Sheet: ATM1-ARH1-YFH1_physiology
mutant (average of triplicate runs)	µavg (h-1)	significant difference (p<0.01) (Y/N)	µavg (h-1)	standard deviation	glucose consumption (g/L)	average glucose consumption (g/L)	standard deviation	significant difference (p<0.01) (Y/N)	ammonia consumption (g/L)	average ammonia consumption (g/L)	standard deviation	significant difference (p<0.01) (Y/N)	ethanol production (g/L)	average ethanol production (g/L)	standard deviation	significant difference (p<0.01) (Y/N)	glycerol production (g/L)	average glycerol production (g/L)	standard deviation	significant difference (p<0.01) (Y/N)
ARH1/Δarh1	0.438627	N	0.431324	0.0137994	21.5838	21.6278	0.0294142	N	0.0436928	0.0401604	0.00412041	N	7.76917	7.46395	0.5934	N	0.35432	0.371916	0.0233602	N
ATM1/Δatm1	0.418235	N			21.6409			N	0.0435568			N	8.12621			N	0.404986			N
HO/Δho	0.447059	-			21.6404			-	0.0379035			-	7.1485			-	0.356625			-
YFH1/Δyfh1	0.421373	N			21.646			N	0.0354885			N	6.81194			N	0.371732			N
cellular / extracellular compartment	mutant (average of triplicate runs)	haem concentration (µg/OD)	standard deviation among replicates	significant difference (p<0.01) (Y/N)	copper concentration (µg/OD)	standard deviation among replicates	significant difference (p<0.01) (Y/N)	Total Fe concentration (µg/OD)	standard deviation among replicates	significant difference (p<0.01) (Y/N)	Fe3+ concentration (µg/OD)	standard deviation among replicates	significant difference (p<0.01) (Y/N)	Fe2+ concentration (µg/OD)	standard deviation among replicates	significant difference (p<0.01) (Y/N)
cytoplasm	ARH1/Δarh1	16.8836	0.326304	N	5.58889	1.55146	N	0.0123945	0.00469078	N	0.0037093	0.00144232	N	0.0147461	0.00352778	N
	ATM1/Δatm1	15.4249	0.145015	N	5.65	0.0235702	Y	0.00546963	0.00276797	N	0.00405389	0.00307855	N	0.00234603	0.000729439	N
	HO/Δho	14.2705	0.0692087	-	6.6	0.202759	-	0.00457316	0.000283086	-	0.00154608	0.0014001	-	0.00456017	0.00297186	-
	YFH1/Δyfh1	15.0824	0.162229	N	7.61111	1.23663	N	0.0028192	0.000604141	N	0.000246853	0.000331494	N	0.00474856	0.00327423	N
particulate	ARH1/Δarh1	23.3085	1.3504	N	2.75139	0.436851	Y	0.0140486	0.00852135	N	0.00761605	0.00792788	N	0.00793455	0.000793024	Y
	ATM1/Δatm1	30.8894	1.77113	N	3.43194	1.182	N	0.0103333	0.00747414	N	0.00373166	0.00411984	N	0.00878219	0.00168973	Y
	HO/Δho	7.91622	0.12354	-	0.500483	0.48413	-	0.00764949	0.00196849	-	0.0065188	0.0024871	-	0.00113068	0.000551968	-
	YFH1/Δyfh1	10.4874	0.286956	N	1.78551	0.527536	N	0.00837704	0.00487773	N	0.00496748	0.00372985	N	0.00704782	0.00275389	N
mitochondria	ARH1/Δarh1	0.369505	0.00687956	N	0.282986	0.0468829	Y	8.14952e-05	5.00512e-06	N	0	0	N	0.000135281	3.72224e-05	N
	ATM1/Δatm1	0.435033	0.00274419	N	0.399802	0.045711	Y	8.3086e-05	5.98256e-07	N	8.40381e-06	7.47653e-06	N	0.000102245	1.93199e-05	N
	HO/Δho	0.577768	0.0202722	-	0.10987	0.00615068	-	8.72354e-05	1.69481e-05	-	8.20767e-06	1.15573e-05	-	0.000103491	1.75604e-05	-
	YFH1/Δyfh1	0.455814	0.0103014	N	0.337798	0.0586761	Y	4.99943e-05	6.17196e-06	N	0	0	N	0.000122179	3.23462e-05	N
vacuole	ARH1/Δarh1	0.0217958	0.000165579	N	0.0234576	0.00258667	Y	6.37261e-06	2.18498e-06	N	1.8268e-07	3.02554e-07	N	5.94185e-06	6.87999e-07	N
	ATM1/Δatm1	0.0415086	0.000296394	N	0.00622043	0.00033715	Y	8.73311e-06	7.0694e-07	N	2.41878e-07	2.13317e-07	N	1.13615e-05	2.32606e-06	N
	HO/Δho	0.0335225	0.000762297	-	0.0403934	0.0024595	-	8.8928e-06	4.13893e-06	-	2.01028e-06	1.89876e-06	-	8.98956e-06	2.17254e-06	-
	YFH1/Δyfh1	0.0206878	0.000102205	N	0.0243478	0.000351357	N	1.00769e-05	6.80497e-06	N	1.23089e-06	1.04333e-06	N	1.39254e-05	1.40431e-05	N
supernatant	ARH1/Δarh1	4.08562	0.0685522	N	4.69161	0.161173	Y	0.00240411	0.00147863	N	0	0	N	0.00288719	0.00146741	N
	ATM1/Δatm1	3.29096	0.0226996	N	1.41396	0.127021	Y	0.00255426	0.00185278	N	0.000804589	0.00119563	N	0.00301122	0.000712381	N
	HO/Δho	3.07877	0.0586345	-	1.74667	0.0141421	-	0.00355632	0.00169991	-	0.00134479	0.00117104	-	0.00389089	0.00124963	-
	YFH1/Δyfh1	3.60438	0.077657	N	1.39079	0.202363	N	0.000893265	0.000576427	N	0.000718543	0.00115882	N	0.00166906	0.000995321	N

## Sheet: essentiality-enrichment
reactions catalysed by enzymes encoded from essential genes	Flux Zero (Z) or non-zero (NZ)		Input the parameters to calculate the p-value for under- or over-enrichment based on the cumulative distribution function (CDF) of the hypergeometric distribution (number of successes-k, sample size-s, number of successes in the population-M, population size-N)
r_0280	Z		zero flux reactions	820		Parameters: 195, 820, 369, 3600
r_0302	Z		total no of rxns	3600		expected number of successes = 84.05
r_0446	Z		inviables among non-zero	195		the results are over enriched 2.32 fold compared to expectations
r_0723	Z		inviables	369		hypergeometric p-value = 7.7367205422728e-41
r_0902	Z
r_0023	Z			Y7.Fe	Y7.6		Parameters: 84, 164, 174, 963
r_0060	Z		total no of genes	963	908		expected number of successes = 29.6323987538941
r_0349	Z		essential among all (FP+TN)	174	156		the results are over enriched 2.83 fold compared to expectations
r_0330	Z		essential prediction (TN+FN)	164	159		hypergeometric p-value = 7.661691059333066e-28
r_0942	Z		essential (TN)	84	83
r_0304	Z						Parameters: 83, 159, 156, 908
r_0436	Z						expected number of successes = 27.3171806167401
r_0477	Z						the results are over enriched 3.04 fold compared to expectations
r_0530	Z						hypergeometric p-value = 6.453753482369164e-31
r_0531	Z
r_0557	Z			Y7.Fe	Y7.6		Parameters: 83, 159, 83, 156
r_1081	Z		essential among all (FP+TN)	174	156		expected number of successes = 84.5961538461538
r_1083	Z		essential (TN)	84	83		the results are under enriched 1.02 fold compared to expectations
r_1290	Z		essential prediction (TN+FN)	164	159		hypergeometric p-value = -nan
r_0760	Z		essential (TN)	84	83
r_0882	Z						Parameters: 84, 164, 84, 174
r_1069	Z						expected number of successes = 79.1724137931034
r_0935	Z						the results are over enriched 1.06 fold compared to expectations
r_0081	Z						hypergeometric p-value = 0.00106202501846495
r_0243	Z
r_0986	Z
r_3452	Z
r_0041	Z
r_0993	Z
r_3428	Z
r_2164	Z
r_2165	Z
r_2166	Z
r_2171	Z
r_2172	Z
r_2173	Z
r_2178	Z
r_2179	Z
r_2180	Z
r_2183	Z
r_0014	Z
r_0015	Z
r_0525	Z
r_0968	Z
r_2141	Z
r_0038	Z
r_0967	Z
r_0758	Z
r_0529	Z
r_0796	Z
r_2454	Z
r_0344	Z
r_1045	Z
r_2488	Z
r_2496	Z
r_2504	Z
r_2446	Z
r_0244	Z
r_0313	Z
r_0234	Z
r_0235	Z
r_0236	Z
r_0237	Z
r_0238	Z
r_0239	Z
r_0240	Z
r_0241	Z
r_0231	Z
r_0317	Z
r_0698	Z
r_1011	Z
r_1012	Z
r_2182	Z
r_2432	Z
r_0667	Z
r_0355	Z
r_0462	Z
r_0144	Z
r_2140	Z
r_0195	Z
r_1051	Z
r_1057	Z
r_0104	Z
r_0560	Z
r_0736	Z
r_0739	Z
r_0904	Z
r_0514	Z
r_0729	Z
r_1072	Z
r_0154	Z
r_0549	Z
r_0813	Z
r_0883	Z
r_1027	Z
r_0007	Z
r_0225	Z
r_0536	Z
r_0537	Z
r_0538	Z
r_0539	Z
r_0563	Z
r_0564	Z
r_0909	Z
r_0910	Z
r_1038	Z
r_0727	Z
r_0212	Z
r_0939	Z
r_1066	Z
r_0478	Z
r_0214	Z
r_0453	Z
r_0821	Z
r_0852	Z
r_0938	Z
r_0109	Z
r_0209	Z
r_0816	Z
r_0207	Z
r_0208	Z
r_0941	Z
r_0957	Z
r_0045	Z
r_0058	Z
r_0671	Z
r_0694	Z
r_0762	Z
r_0768	Z
r_0786	Z
r_1042	Z
r_0016	Z
r_0353	Z
r_0665	Z
r_0669	Z
r_0202	Z
r_0203	Z
r_0566	Z
r_0913	Z
r_1055	Z
r_0278	Z
r_1089	Z
r_0079	Z
r_0151	Z
r_0499	Z
r_0855	Z
r_0908	Z
r_0911	Z
r_0914	Z
r_0915	Z
r_0250	Z
r_0545	Z
r_0678	Z
r_0711	Z
r_0988	Z
r_0989	Z
r_0027	Z
r_0542	Z
r_0153	Z
r_0152	Z
r_0061	Z
r_0701	Z
r_0220	Z
r_0479	Z
r_0115	Z
r_0118	Z
r_0759	Z
r_0818	Z
r_1237	Z
r_0548	Z
r_1041	Z
r_0215	Z
r_0219	Z
r_0546	Z
r_0039	Z
r_0040	Z
r_0065	Z
r_0279	Z
r_0996	Z
r_0997	Z
r_0157	Z
r_0096	Z
r_0097	Z
r_0352	Z
r_0982	Z
r_0361	Z
r_0722	Z
r_0800	Z
r_0476	Z
r_0811	Z
r_0148	Z
r_0725	Z
r_0732	Z
r_0303	Z
r_2305	Z
r_2455	NZ
r_2456	NZ
r_2457	NZ
r_2458	NZ
r_2459	NZ
r_2460	NZ
r_2461	NZ
r_0540	NZ
r_0103	NZ
r_0345	NZ
r_1291	NZ
r_0735	NZ
r_0737	NZ
r_0738	NZ
r_0761	NZ
r_0559	NZ
r_0312	NZ
r_0812	NZ
r_0670	NZ
r_0795	NZ
r_0797	NZ
r_0798	NZ
r_0799	NZ
r_0801	NZ
r_0802	NZ
r_0803	NZ
r_1073	NZ
r_1079	NZ
r_1080	NZ
r_0547	NZ
r_2489	NZ
r_2490	NZ
r_2491	NZ
r_2492	NZ
r_2493	NZ
r_2494	NZ
r_2495	NZ
r_2497	NZ
r_2498	NZ
r_2499	NZ
r_2500	NZ
r_2501	NZ
r_2502	NZ
r_2503	NZ
r_2505	NZ
r_2506	NZ
r_2507	NZ
r_2508	NZ
r_2509	NZ
r_2510	NZ
r_2511	NZ
r_2168	NZ
r_2169	NZ
r_2170	NZ
r_2174	NZ
r_4042	NZ
r_0769	NZ
r_1010	NZ
r_1090	NZ
r_0787	NZ
r_0085	NZ
r_2447	NZ
r_2448	NZ
r_2449	NZ
r_2450	NZ
r_2451	NZ
r_2452	NZ
r_2453	NZ
r_0687	NZ
r_0890	NZ
r_0528	NZ
r_1349	NZ
r_1350	NZ
r_3429	NZ
r_3430	NZ
r_3431	NZ
r_3432	NZ
r_3433	NZ
r_3434	NZ
r_3435	NZ
r_3436	NZ
r_3437	NZ
r_3438	NZ
r_3439	NZ
r_3440	NZ
r_3441	NZ
r_3442	NZ
r_3443	NZ
r_3444	NZ
r_3445	NZ
r_3446	NZ
r_3447	NZ
r_3448	NZ
r_3449	NZ
r_3450	NZ
r_3451	NZ
r_3453	NZ
r_3454	NZ
r_3455	NZ
r_3456	NZ
r_3457	NZ
r_3458	NZ
r_3459	NZ
r_3460	NZ
r_3461	NZ
r_3462	NZ
r_3463	NZ
r_3464	NZ
r_3465	NZ
r_3466	NZ
r_3467	NZ
r_3468	NZ
r_3469	NZ
r_3470	NZ
r_3471	NZ
r_3472	NZ
r_3473	NZ
r_3474	NZ
r_3475	NZ
r_3476	NZ
r_3477	NZ
r_3478	NZ
r_3479	NZ
r_3480	NZ
r_3481	NZ
r_3482	NZ
r_3483	NZ
r_3484	NZ
r_3485	NZ
r_3486	NZ
r_3487	NZ
r_3488	NZ
r_3489	NZ
r_3490	NZ
r_3491	NZ
r_3492	NZ
r_3493	NZ
r_3494	NZ
r_3495	NZ
r_3496	NZ
r_3497	NZ
r_3498	NZ
r_3499	NZ
r_3500	NZ
r_3501	NZ
r_3502	NZ
r_3503	NZ
r_3504	NZ
r_3505	NZ
r_3506	NZ
r_3507	NZ
r_0230	NZ
r_2175	NZ
r_2176	NZ
r_2177	NZ
r_2181	NZ
r_0069	NZ
r_2161	NZ
r_2162	NZ
r_2163	NZ
r_2167	NZ
r_2433	NZ
r_2434	NZ
r_2435	NZ
r_2436	NZ
r_2437	NZ
r_2438	NZ
r_2439	NZ
r_2440	NZ
r_2441	NZ
r_2442	NZ
r_2443	NZ
r_2444	NZ
r_2445	NZ

## Sheet: ARH1-YFH1_flux_distributions
	ARH1: 1 copy			ARH1: 2 copies		Reactions and enzymes associated with changing fluxes (flux difference>0.001*flux)				Date	Tue Apr 10 09:58:51 EDT 2018						&	enzyme encoding genes for which there is flux only in:		enzyme encoding genes associated with reactions having non-zero flux differences ***		Date	Tue Apr 10 10:33:14 EDT 2018						&	small molecules in orphan reactions for which there is flux only in:		small molecules in orphan reactions having non-zero flux differences
Rxn ID	flux per unit glucose uptake		RxnID	flux per unit glucose uptake						Aspect	P						&	YFH1: 1 copy*	YFH1: 2 copies**			Aspect	P						&	YFH1: 1 copy	YFH1: 2 copies
r_0001	0		r_0001	0		r_0029		Q0045		P-value cutoff	0.01						&	YAL054C	YAL044C	Q0045		P-value cutoff	0.01						&	r_1684: choline	r_1595: 3-carboxy-4-methyl-2-oxopentanoate	r_1279: L-leucine
r_0002	0		r_0002	0		r_0030		Q0080		Calculate FDR	Yes						&	YBL011W	YBL011W	Q0080		Calculate FDR	Yes						&	r_1746: dihydroxyacetone phosphate	r_2045: serine	r_1280: 4-methyl-2-oxopentanoate
r_0003	0		r_0003	0		r_0073		Q0085		Regulation links followed	Yes						&	YBL015W	YBR029C	Q0085		Regulation links followed	Yes						&	r_1793: formate	r_3554: diglyceride (1-16:0, 2-16:1)	r_1665: bicarbonate formation
r_0004	0		r_0004	0		r_0074		Q0105		Bonferroni correction	Yes						&	YBR011C	YBR252W	Q0105		Bonferroni correction	Yes						&	r_1795: formate	r_3562: 1-phosphatidyl-1D-myo-inositol (1-16:0, 2-16:1)	r_1667: bicarbonate formation
r_0005	0.0499312		r_0005	0.0998399		r_0082		Q0130		Annotation file	gene_association.sgd						&	YBR029C	YBR263W	Q0130		Annotation file	gene_association.sgd						&	r_1809: glycerol-3-phosphate	r_3588: diglyceride (1-16:0, 2-16:1)	r_1669: bicarbonate
r_0006	0.0499312		r_0006	0.0998399		r_0088		Q0250		Evidence codes used	IEA (51113), IEP (119), IGI (5639), HDA (7284),						&	YCL038C	YCL038C	Q0250		Evidence codes used	IEA (51113), IEP (119), IGI (5639), HDA (7284),						&	r_1874: L-alanine	r_3662: H2O	r_1672: carbon dioxide
r_0007	0.0029172		r_0007	0.00583309		r_0091		Q0275			IBA (19185), IPI (3211), ND (3719), IC (1450),						&	YCR048W	YCR048W	Q0275			IBA (19185), IPI (3211), ND (3719), IC (1450),						&	r_2056: succinate	r_3663: phosphate	r_1682: cholestenol delta-isomerase
r_0012	0		r_0012	0		r_0104		YAL038W			ISS (1824), HMP (80), RCA (6), IDA (16629),						&	YDL052C	YDL022W	YAL038W			ISS (1824), HMP (80), RCA (6), IDA (16629),						&	r_2057: succinate	r_3669: carbon dioxide	r_1694: carbon dioxide
r_0013	0		r_0013	0		r_0109		YAL044C			IMP (13380), TAS (467), ISM (1258), NAS (101),						&	YDR017C	YDR019C	YAL054C			IMP (13380), TAS (467), ISM (1258), NAS (101),						&	r_3537: phosphate	r_3685: TAG (1-16:0, 2-16:1, 3-16:0)	r_1696: carbon dioxide
r_0014	4.356e-05		r_0014	8.71004e-05		r_0112		YAL054C			HGI (16), ISO (9), ISA (299)						&	YDR072C	YDR072C	YAL062W			HGI (16), ISO (9), ISA (299)						&	r_3539: CDP	r_3765: phosphatidyl-L-serine (1-16:0, 2-16:1)	r_1697: carbon dioxide
r_0015	4.356e-05		r_0015	8.71004e-05		r_0113		YAL062W									&	YDR367W	YDR148C	YBL030C									&	r_3542: CDP-choline	r_3773: phosphatidylethanolamine (1-16:0, 2-16:1)	r_1704: cytidylate kinase (dCMP)
r_0016	0.0084788		r_0016	0.0169538		r_0127		YBL011W		Gene Ontology term	Cluster frequency	Genome frequency	Corrected p-value	FDR	False positives	Genes annotated to the term	&	YDR454C	YDR367W	YBL039C		Gene Ontology term	Cluster frequency	Genome frequency	Corrected p-value	FDR	False positives	Genes annotated to the term	&	r_3563: 1-phosphatidyl-1D-myo-inositol (1-16:1, 2-16:1)	r_3789: diglyceride (1-16:0, 2-16:1)	r_1754: ergosta-5,6,22,24,(28)-tetraen-3beta-ol
r_0017	0		r_0017	0		r_0132		YBL015W		small molecule metabolic process	162 of 213 genes, 76.1%	845 of 7166 genes, 11.8%	3.24e-107	0	0	YHR007C, Q0130, YJL052W, YCR048W, YHR051W, YIL125W, YBR117C, YDL004W, YBL015W, YOR163W, YGR208W, YJR009C, YHR001W-A, YDR502C, YAL044C, YDR377W, YMR145C, YGL001C, YPL271W, YBR041W, YML075C, YER070W, YLR134W, YDR017C, YMR205C, YHR190W, YJL166W, YJR048W, YPL262W, YBL039C, YLL043W, YGR240C, YOL059W, Q0250, YOR317W, YNL280C, YGL062W, YJR105W, YDL067C, YNR016C, YAL038W, YGR180C, YKL152C, YLR354C, YBL04…	&	YDR536W	YDR454C	YBL045C		*							&	r_3581: glycerol 3-phosphate	r_3797: phosphatidate (1-16:0, 2-16:1)	r_1811: glycine
r_0018	0.0125928		r_0018	0.0251799		r_0142		YBL030C		organophosphate metabolic process	130 of 213 genes, 61.0%	445 of 7166 genes, 6.2%	1.9e-104	0	0	Q0130, YJL052W, YHR051W, YGR202C, YBR117C, YDL004W, YOR163W, YJR009C, YHR001W-A, YPR113W, YDR377W, YMR145C, YDR072C, YDR367W, YPL271W, YML075C, YER070W, YLR134W, YDR017C, YMR205C, YHR190W, YJL166W, YJR048W, YBL039C, YGR240C, YOL059W, YGR170W, Q0250, YDR503C, YJR105W, YDL067C, YAL038W, YGR180C, YKL152C, YLR354C, YHR123W, YBL045C, YKR080W, YLR395C, YPL061W, YHR183W, YLR410W, Q0080, YPL117C, YDR178W…	&	YER026C	YDR503C	YBL099W		glycerolipid metabolic process	24 of 49 genes, 49.0%	138 of 7166 genes, 1.9%	9.13e-27	0	0	YKR067W, YMR165C, YKR089C, YDR072C, YBR029C, YNL130C, YOR245C, YER026C, YGR202C, YKR031C, YGR157W, YNR008W, YLR133W, YHR123W, YOR081C, YBL011W, YJR073C, YPR140W, YGL084C, YDL052C, YOR175C, YPR113W, YOR311C, YGR170W	&	r_3603: H+	r_3805: 1-phosphatidyl-1D-myo-inositol (1-16:0, 2-16:1)	r_1824: H+
r_0019	0		r_0019	0		r_0144		YBL039C		nucleotide metabolic process	95 of 213 genes, 44.6%	247 of 7166 genes, 3.4%	1.85e-84	0	0	YGR183C, Q0130, YJL052W, YBL099W, YHR051W, YBR117C, YDL004W, YGR209C, YML081C-A, YOR163W, YCR012W, YJR009C, Q0045, YHR001W-A, YOR347C, YKL141W, YJL121C, YDR377W, YMR145C, YGR192C, YHR174W, YPL271W, YML075C, YER070W, YLR134W, YMR205C, YNL052W, YJL166W, YIL066C, YEL024W, YJR048W, YBL039C, YGR240C, YPR020W, YDR454C, YPR191W, YOL059W, YLR450W, Q0250, YGR204W, YKL067W, YLR044C, YJR105W, YDL067C, YPR07…	&	YER170W	YER026C	YBR039W		organophosphate metabolic process	33 of 49 genes, 67.3%	445 of 7166 genes, 6.2%	1.59e-26	0	0	YKL004W, YBR029C, YKL067W, YGR202C, YKR031C, YGR157W, YHR123W, YKR080W, YKR043C, YLR410W, YOR163W, YPR140W, YDL052C, YOR175C, YPR113W, YOR311C, YKR067W, YDR072C, YKR089C, YMR165C, YNL130C, YER026C, YDR367W, YDR017C, YMR208W, YLR133W, YER170W, YBL011W, YJR073C, YGL084C, YDR454C, YOL059W, YGR170W	&	r_3604: H2O	r_3957: H+	r_1829: H+
r_0020	0.0191928		r_0020	0.038377		r_0149		YBL045C		nucleoside phosphate metabolic process	95 of 213 genes, 44.6%	252 of 7166 genes, 3.5%	1.86e-83	0	0	YGR183C, Q0130, YJL052W, YBL099W, YHR051W, YBR117C, YDL004W, YGR209C, YML081C-A, YOR163W, YCR012W, YJR009C, Q0045, YHR001W-A, YOR347C, YKL141W, YJL121C, YDR377W, YMR145C, YGR192C, YHR174W, YPL271W, YML075C, YER070W, YLR134W, YMR205C, YNL052W, YJL166W, YIL066C, YEL024W, YJR048W, YBL039C, YGR240C, YPR020W, YDR454C, YPR191W, YOL059W, YLR450W, Q0250, YGR204W, YKL067W, YLR044C, YJR105W, YDL067C, YPR07…	&	YGL084C	YFL018C	YBR041W		cellular lipid metabolic process	30 of 49 genes, 61.2%	326 of 7166 genes, 4.5%	3.21e-26	0	0	YKR067W, YMR165C, YKR089C, YKL004W, YDR072C, YBR029C, YNL130C, YOR245C, YER026C, YDR367W, YCR048W, YMR208W, YGR202C, YKR031C, YGR157W, YNR008W, YLR133W, YHR123W, YOR081C, YNR019W, YBL011W, YBL015W, YJR073C, YPR140W, YDL052C, YGL084C, YOR175C, YPR113W, YOR311C, YGR170W	&	r_3650: H+	r_3963: isa 1-phosphatidyl-1D-myo-inositol for PI (1-16:0, 2-16:1)	r_1832: H+
r_0021	0		r_0021	0		r_0173		YBL099W		nucleobase-containing small molecule metabolic process	98 of 213 genes, 46.0%	288 of 7166 genes, 4.0%	2.43e-81	0	0	YGR183C, Q0130, YJL052W, YBL099W, YHR051W, YBR117C, YDL004W, YGR209C, YML081C-A, YOR163W, YCR012W, YJR009C, Q0045, YHR001W-A, YOR347C, YKL141W, YJL121C, YDR377W, YMR145C, YGR192C, YHR174W, YOR184W, YPL271W, YML075C, YER070W, YLR134W, YMR205C, YNL052W, YJL166W, YKL035W, YIL066C, YEL024W, YJR048W, YBL039C, YGR240C, YPR020W, YDR454C, YPR191W, YOL059W, YLR450W, Q0250, YGR204W, YKL067W, YLR044C, YJR10…	&	YGR157W	YGR157W	YBR085W		lipid metabolic process	30 of 49 genes, 61.2%	352 of 7166 genes, 4.9%	3.32e-25	0	0	YKR067W, YMR165C, YKR089C, YKL004W, YDR072C, YBR029C, YNL130C, YOR245C, YER026C, YDR367W, YCR048W, YMR208W, YGR202C, YKR031C, YGR157W, YNR008W, YLR133W, YHR123W, YOR081C, YNR019W, YBL011W, YBL015W, YJR073C, YPR140W, YDL052C, YGL084C, YOR175C, YPR113W, YOR311C, YGR170W	&	r_3653: carbon dioxide	r_3972: isa ergosterol ester for ergosteryl oleate	r_1840: hydroxymethylglutaryl-CoA
r_0022	0		r_0022	0		r_0216		YBR011C		ribose phosphate metabolic process	83 of 213 genes, 39.0%	183 of 7166 genes, 2.6%	9.25e-80	0	0	YGR183C, Q0130, YJL052W, YBL099W, YHR051W, YKR043C, YBR117C, YDL004W, YML081C-A, YOR163W, YCR012W, YJR009C, Q0045, YHR001W-A, YOR347C, YKL141W, YJL121C, YDR377W, YMR145C, YGR192C, YHR174W, YPL271W, YML075C, YLR134W, YMR205C, YNL052W, YJL166W, YEL024W, YJR048W, YBL039C, YGR240C, YPR020W, YDR454C, YPR191W, YLR450W, Q0250, YKL067W, YLR044C, YJR105W, YDL067C, YPR074C, YGL191W, YLR038C, YIL111W, YAL03…	&	YGR170W	YGR209C	YBR117C		phospholipid metabolic process	24 of 49 genes, 49.0%	164 of 7166 genes, 2.3%	7.5e-25	0	0	YKR067W, YMR165C, YKR089C, YKL004W, YDR072C, YBR029C, YNL130C, YER026C, YDR367W, YMR208W, YGR202C, YKR031C, YGR157W, YLR133W, YHR123W, YBL011W, YJR073C, YPR140W, YGL084C, YDL052C, YOR175C, YPR113W, YOR311C, YGR170W	&	r_3756: phosphatidate (1-16:1, 2-18:1)	r_3975: isa fatty acid for palmitate	r_1963: NADP(+)
r_0023	-0.0130416		r_0023	-0.0260773		r_0217		YBR029C		phosphorus metabolic process	141 of 213 genes, 66.2%	860 of 7166 genes, 12.0%	7.93e-78	0	0	Q0130, YJL052W, YHR051W, YGR202C, YBR011C, YBR117C, YDL004W, YBL015W, YOR163W, YGR208W, YJR009C, YHR001W-A, YPR113W, YDR377W, YMR145C, YDR072C, YDR367W, YPL271W, YML075C, YER070W, YLR134W, YDR017C, YMR205C, YHR190W, YJL166W, YJR048W, YBL039C, YGR240C, YOL059W, YGR170W, Q0250, YDR503C, YOR317W, YJR105W, YDL067C, YNR016C, YAL038W, YGR180C, YKL152C, YLR354C, YHR123W, YBL045C, YKR080W, YLR395C, YPL06…	&	YGR202C	YGR240C	YBR196C		glycerolipid biosynthetic process	20 of 49 genes, 40.8%	87 of 7166 genes, 1.2%	2.56e-24	0	0	YKR067W, YMR165C, YBR029C, YNL130C, YOR245C, YER026C, YGR202C, YKR031C, YGR157W, YNR008W, YLR133W, YHR123W, YBL011W, YJR073C, YGL084C, YDL052C, YOR175C, YPR113W, YOR311C, YGR170W	&	r_3758: phosphatidate (1-18:1, 2-18:1)	r_3979: isa phosphatidyl-L-serine for PS (1-16:0, 2-16:1)	r_1964: NADPH
r_0024	0		r_0024	0		r_0226		YBR039W		ribonucleoside triphosphate metabolic process	67 of 213 genes, 31.5%	115 of 7166 genes, 1.6%	9.64e-73	0	0	YGR183C, Q0130, YJL052W, YBL099W, YHR051W, YDL004W, YML081C-A, YCR012W, YJR009C, Q0045, YHR001W-A, YOR347C, YKL141W, YDR377W, YMR145C, YGR192C, YHR174W, YPL271W, YLR134W, YMR205C, YNL052W, YJL166W, YEL024W, YJR048W, YBL039C, YGR240C, YPR020W, YPR191W, Q0250, YKL067W, YLR044C, YDL067C, YGL191W, YLR038C, YIL111W, YAL038W, YKL152C, YGR254W, YKL060C, YBL045C, YLR395C, YMR256C, Q0080, YDR178W, YBR039W…	&	YHR123W	YHR208W	YBR218C		lipid biosynthetic process	24 of 49 genes, 49.0%	215 of 7166 genes, 3.0%	6.46e-22	0	0	YKR067W, YMR165C, YKL004W, YDR072C, YBR029C, YNL130C, YOR245C, YER026C, YMR208W, YGR202C, YKR031C, YGR157W, YNR008W, YLR133W, YHR123W, YBL011W, YJR073C, YPR140W, YGL084C, YDL052C, YOR175C, YPR113W, YOR311C, YGR170W	&	r_3781: phosphatidylcholine (1-16:0, 2-16:1)	r_3988: isa phosphatidylcholine for PC (1-16:0, 2-16:1)	r_1965: NH3
r_0025	0.0130416		r_0025	0.0260773		r_0231		YBR041W		purine nucleoside triphosphate metabolic process	66 of 213 genes, 31.0%	113 of 7166 genes, 1.6%	1.15e-71	0	0	YGR183C, Q0130, YJL052W, YBL099W, YHR051W, YDL004W, YML081C-A, YCR012W, YJR009C, Q0045, YHR001W-A, YOR347C, YKL141W, YDR377W, YMR145C, YGR192C, YHR174W, YPL271W, YLR134W, YMR205C, YNL052W, YJL166W, YEL024W, YJR048W, YGR240C, YPR020W, YPR191W, Q0250, YKL067W, YLR044C, YDL067C, YGL191W, YLR038C, YIL111W, YAL038W, YKL152C, YGR254W, YKL060C, YBL045C, YLR395C, YMR256C, Q0080, YDR178W, YBR039W, YLR295C…	&	YJR001W	YIL125W	YBR291C		phospholipid biosynthetic process	20 of 49 genes, 40.8%	117 of 7166 genes, 1.6%	1.62e-21	0	0	YKR067W, YMR165C, YBR029C, YNL130C, YER026C, YMR208W, YGR202C, YKR031C, YGR157W, YLR133W, YHR123W, YBL011W, YJR073C, YPR140W, YGL084C, YDL052C, YOR175C, YPR113W, YOR311C, YGR170W	&	r_3783: phosphatidylcholine (1-18:0, 2-16:1)	r_3997: isa phosphatidylethanolamine for PE (1-16:0, 2-16:1)	r_1977: O2
r_0026	0		r_0026	0		r_0234		YBR085W		purine nucleotide metabolic process	73 of 213 genes, 34.3%	152 of 7166 genes, 2.1%	1.88e-71	0	0	YGR183C, Q0130, YJL052W, YBL099W, YHR051W, YDL004W, YML081C-A, YOR163W, YCR012W, YJR009C, Q0045, YHR001W-A, YOR347C, YKL141W, YDR377W, YMR145C, YGR192C, YHR174W, YPL271W, YML075C, YLR134W, YMR205C, YNL052W, YJL166W, YEL024W, YJR048W, YGR240C, YPR020W, YDR454C, YPR191W, YLR450W, Q0250, YGR204W, YKL067W, YLR044C, YJR105W, YDL067C, YGL191W, YLR038C, YIL111W, YAL038W, YKL152C, YGR254W, YKL060C, YBL04…	&	YJR073C	YJR073C	YCR012W		organophosphate biosynthetic process	26 of 49 genes, 53.1%	296 of 7166 genes, 4.1%	2.2e-21	0	0	YKR067W, YMR165C, YBR029C, YNL130C, YKL067W, YER026C, YMR208W, YDR017C, YGR202C, YKR031C, YGR157W, YLR133W, YHR123W, YKR043C, YKR080W, YLR410W, YBL011W, YJR073C, YPR140W, YGL084C, YDL052C, YOR175C, YDR454C, YPR113W, YOR311C, YGR170W	&	r_3785: phosphatidylcholine (1-16:0, 2-18:1)	r_4006: isa triglyceride for TAG (1-16:0, 2-16:1, 3-16:0)	r_1978: O2
r_0027	0.0125928		r_0027	0.0251799		r_0235		YBR117C		nucleoside triphosphate metabolic process	68 of 213 genes, 31.9%	124 of 7166 genes, 1.7%	2.23e-71	0	0	YGR183C, Q0130, YJL052W, YBL099W, YHR051W, YDL004W, YML081C-A, YCR012W, YJR009C, Q0045, YHR001W-A, YOR347C, YKL141W, YDR377W, YMR145C, YGR192C, YHR174W, YPL271W, YLR134W, YMR205C, YNL052W, YJL166W, YEL024W, YJR048W, YBL039C, YGR240C, YPR020W, YPR191W, Q0250, YKL067W, YLR044C, YDL067C, YGL191W, YLR038C, YIL111W, YAL038W, YKL152C, YGR254W, YKL060C, YBL045C, YLR395C, YMR256C, Q0080, YDR178W, YBR039W…	&	YJR148W	YJR095W	YDL004W		phosphorus metabolic process	36 of 49 genes, 73.5%	860 of 7166 genes, 12.0%	5.2e-21	0	0	YKL004W, YBR029C, YKL067W, YGR202C, YKR031C, YGR157W, YBR011C, YHR123W, YKR080W, YKR043C, YLR410W, YBL015W, YOR163W, YPR140W, YDL052C, YOR175C, YPR113W, YOR311C, YKR067W, YAL054C, YDR072C, YKR089C, YMR165C, YNL130C, YER026C, YDR367W, YDR017C, YMR208W, YLR133W, YER170W, YBL011W, YJR073C, YGL084C, YDR454C, YOL059W, YGR170W	&	r_3787: phosphatidylcholine (1-18:0, 2-18:1)		r_1979: O2
r_0028	0		r_0028	0		r_0236		YBR196C		ATP metabolic process	64 of 213 genes, 30.0%	106 of 7166 genes, 1.5%	1.17e-70	0	0	YGR183C, Q0130, YJL052W, YBL099W, YHR051W, YDL004W, YML081C-A, YCR012W, YJR009C, Q0045, YHR001W-A, YOR347C, YKL141W, YDR377W, YMR145C, YGR192C, YHR174W, YPL271W, YLR134W, YMR205C, YNL052W, YJL166W, YEL024W, YJR048W, YGR240C, YPR020W, YPR191W, Q0250, YLR044C, YDL067C, YGL191W, YLR038C, YIL111W, YAL038W, YKL152C, YGR254W, YKL060C, YBL045C, YLR395C, YMR256C, Q0080, YDR178W, YBR039W, YLR295C, YPR140W…	&	YKL004W	YKL004W	YDL067C		glycerophospholipid biosynthetic process	17 of 49 genes, 34.7%	81 of 7166 genes, 1.1%	1.68e-19	0	0	YKR067W, YBR029C, YNL130C, YER026C, YGR202C, YKR031C, YGR157W, YLR133W, YHR123W, YBL011W, YJR073C, YGL084C, YDL052C, YOR175C, YPR113W, YGR170W, YOR311C	&	r_3795: diglyceride (1-18:0, 2-18:1)		r_1992: O2
r_0029	0.0130416		r_0029	0		r_0237		YBR218C		purine ribonucleoside triphosphate metabolic process	65 of 213 genes, 30.5%	111 of 7166 genes, 1.5%	1.38e-70	0	0	YGR183C, Q0130, YJL052W, YBL099W, YHR051W, YDL004W, YML081C-A, YCR012W, YJR009C, Q0045, YHR001W-A, YOR347C, YKL141W, YDR377W, YMR145C, YGR192C, YHR174W, YPL271W, YLR134W, YMR205C, YNL052W, YJL166W, YEL024W, YJR048W, YGR240C, YPR020W, YPR191W, Q0250, YKL067W, YLR044C, YDL067C, YGL191W, YLR038C, YIL111W, YAL038W, YKL152C, YGR254W, YKL060C, YBL045C, YLR395C, YMR256C, Q0080, YDR178W, YBR039W, YLR295C…	&	YKL067W	YKL146W	YDL085W		glycerophospholipid metabolic process	19 of 49 genes, 38.8%	123 of 7166 genes, 1.7%	2.13e-19	0	0	YKR067W, YDR072C, YBR029C, YNL130C, YER026C, YGR202C, YKR031C, YGR157W, YLR133W, YHR123W, YBL011W, YJR073C, YPR140W, YGL084C, YDL052C, YOR175C, YPR113W, YOR311C, YGR170W	&	r_3811: 1-phosphatidyl-1D-myo-inositol (1-18:0, 2-18:1)		r_2032: pyrophosphate
r_0030	0		r_0030	0.0260773		r_0238		YBR252W		phosphate-containing compound metabolic process	133 of 213 genes, 62.4%	828 of 7166 genes, 11.6%	1.64e-70	0	0	Q0130, YJL052W, YHR051W, YGR202C, YBR011C, YBR117C, YDL004W, YOR163W, YGR208W, YJR009C, YHR001W-A, YPR113W, YDR377W, YMR145C, YDR072C, YDR367W, YPL271W, YML075C, YER070W, YLR134W, YDR017C, YMR205C, YHR190W, YJL166W, YJR048W, YBL039C, YGR240C, YOL059W, YGR170W, Q0250, YDR503C, YJR105W, YDL067C, YAL038W, YGR180C, YKL152C, YLR354C, YHR123W, YBL045C, YKR080W, YLR395C, YPL061W, YHR183W, YLR410W, Q0080…	&	YKR031C	YKR067W	YDL141W		phosphate-containing compound metabolic process	34 of 49 genes, 69.4%	828 of 7166 genes, 11.6%	5.29e-19	0	0	YKL004W, YBR029C, YKL067W, YGR202C, YKR031C, YGR157W, YBR011C, YHR123W, YKR080W, YKR043C, YLR410W, YOR163W, YPR140W, YDL052C, YOR175C, YPR113W, YOR311C, YKR067W, YDR072C, YKR089C, YMR165C, YNL130C, YER026C, YDR367W, YDR017C, YMR208W, YLR133W, YER170W, YBL011W, YJR073C, YGL084C, YDR454C, YOL059W, YGR170W	&	r_3850: phosphatidyl-L-serine (1-16:1, 2-18:1)		r_2053: squalene
r_0032	0.0025212		r_0032	0.00504126		r_0239		YBR263W		purine-containing compound metabolic process	75 of 213 genes, 35.2%	170 of 7166 genes, 2.4%	4.68e-70	0	0	YGR183C, Q0130, YJL052W, YBL099W, YHR051W, YDL004W, YML081C-A, YOR163W, YCR012W, YJR009C, Q0045, YHR001W-A, YOR347C, YKL141W, YDR377W, YMR145C, YGR192C, YHR174W, YOR184W, YPL271W, YML075C, YLR134W, YMR205C, YNL052W, YJL166W, YEL024W, YJR048W, YGR240C, YPR020W, YDR454C, YPR191W, YLR450W, Q0250, YGR204W, YKL067W, YLR044C, YJR105W, YDL067C, YGL191W, YLR038C, YIL111W, YAL038W, YKL152C, YGR254W, YKL06…	&	YKR043C	YMR189W	YDR050C		phosphatidylcholine biosynthetic process	7 of 49 genes, 14.3%	19 of 7166 genes, 0.3%	5.36e-09	0	0	YGR202C, YNL130C, YGR157W, YJR073C, YLR133W, YHR123W, YGR170W	&	r_3852: phosphatidyl-L-serine (1-18:1, 2-18:1)		r_2054: squalene-2,3-epoxide
r_0033	0		r_0033	0		r_0240		YBR291C		purine nucleoside monophosphate metabolic process	67 of 213 genes, 31.5%	130 of 7166 genes, 1.8%	9.79e-68	0	0	YGR183C, Q0130, YJL052W, YBL099W, YHR051W, YDL004W, YML081C-A, YOR163W, YCR012W, YJR009C, Q0045, YHR001W-A, YOR347C, YKL141W, YDR377W, YMR145C, YGR192C, YHR174W, YPL271W, YLR134W, YMR205C, YNL052W, YJL166W, YEL024W, YJR048W, YGR240C, YPR020W, YDR454C, YPR191W, Q0250, YLR044C, YDL067C, YJR105W, YGL191W, YLR038C, YIL111W, YAL038W, YKL152C, YGR254W, YKL060C, YBL045C, YLR395C, YMR256C, Q0080, YDR178W…	&	YKR067W	YMR205C	YDR178W		phosphatidylcholine metabolic process	7 of 49 genes, 14.3%	21 of 7166 genes, 0.3%	1.22e-08	0	0	YGR202C, YNL130C, YGR157W, YJR073C, YLR133W, YHR123W, YGR170W	&	r_3858: phosphatidylethanolamine (1-16:1, 2-18:1)		r_2093: valine
r_0034	0		r_0034	0		r_0241		YCL038C		purine ribonucleoside monophosphate metabolic process	67 of 213 genes, 31.5%	130 of 7166 genes, 1.8%	9.79e-68	0	0	YGR183C, Q0130, YJL052W, YBL099W, YHR051W, YDL004W, YML081C-A, YOR163W, YCR012W, YJR009C, Q0045, YHR001W-A, YOR347C, YKL141W, YDR377W, YMR145C, YGR192C, YHR174W, YPL271W, YLR134W, YMR205C, YNL052W, YJL166W, YEL024W, YJR048W, YGR240C, YPR020W, YDR454C, YPR191W, Q0250, YLR044C, YDL067C, YJR105W, YGL191W, YLR038C, YIL111W, YAL038W, YKL152C, YGR254W, YKL060C, YBL045C, YLR395C, YMR256C, Q0080, YDR178W…	&	YKR080W	YMR267W	YDR298C		alcohol metabolic process	10 of 49 genes, 20.4%	100 of 7166 genes, 1.4%	2.34e-07	0	0	YLR410W, YOR245C, YNR019W, YOR163W, YCR048W, YLL043W, YDR017C, YGL084C, YMR208W, YOL059W	&	r_3860: phosphatidylethanolamine (1-18:1, 2-18:1)		r_2094: water
r_0035	0		r_0035	0		r_0244		YCR012W		purine ribonucleotide metabolic process	70 of 213 genes, 32.9%	148 of 7166 genes, 2.1%	1.33e-67	0	0	YGR183C, Q0130, YJL052W, YBL099W, YHR051W, YDL004W, YML081C-A, YOR163W, YCR012W, YJR009C, Q0045, YHR001W-A, YOR347C, YKL141W, YDR377W, YMR145C, YGR192C, YHR174W, YPL271W, YML075C, YLR134W, YMR205C, YNL052W, YJL166W, YEL024W, YJR048W, YGR240C, YPR020W, YDR454C, YPR191W, YLR450W, Q0250, YKL067W, YLR044C, YDL067C, YJR105W, YGL191W, YLR038C, YIL111W, YAL038W, YKL152C, YGR254W, YKL060C, YBL045C, YLR39…	&	YKR089C	YNL101W	YDR322C-A		ammonium ion metabolic process	7 of 49 genes, 14.3%	32 of 7166 genes, 0.4%	3.35e-07	0	0	YGR202C, YNL130C, YGR157W, YJR073C, YLR133W, YHR123W, YGR170W	&	r_3884: phosphatidylcholine (1-18:1, 2-18:1)		r_2096: water
r_0036	0		r_0036	0		r_0273		YCR048W		ribonucleotide metabolic process	72 of 213 genes, 33.8%	163 of 7166 genes, 2.3%	5.43e-67	0	0	YGR183C, Q0130, YJL052W, YBL099W, YHR051W, YDL004W, YML081C-A, YOR163W, YCR012W, YJR009C, Q0045, YHR001W-A, YOR347C, YKL141W, YDR377W, YMR145C, YGR192C, YHR174W, YPL271W, YML075C, YLR134W, YMR205C, YNL052W, YJL166W, YEL024W, YJR048W, YBL039C, YGR240C, YPR020W, YDR454C, YPR191W, YLR450W, Q0250, YKL067W, YLR044C, YJR105W, YDL067C, YGL191W, YLR038C, YIL111W, YAL038W, YKL152C, YGR254W, YKL060C, YBL04…	&	YLL043W	YNL169C	YDR377W		polyol metabolic process	7 of 49 genes, 14.3%	33 of 7166 genes, 0.5%	4.23e-07	0	0	YLL043W, YGL084C, YDR017C, YLR410W, YOR245C, YOL059W, YOR163W	&	r_3910: phosphatidate (1-18:1, 2-18:1)		r_2097: water
r_0037	0		r_0037	0		r_0274		YDL004W		carbohydrate derivative metabolic process	97 of 213 genes, 45.5%	385 of 7166 genes, 5.4%	3.91e-66	0	0	YGR183C, Q0130, YJL052W, YBL099W, YHR051W, YKR043C, YBR117C, YDL004W, YGR209C, YML081C-A, YOR163W, YCR012W, YJR009C, Q0045, YHR001W-A, YOR347C, YKL141W, YJL121C, YDR377W, YMR145C, YDR072C, YGR192C, YHR174W, YPL271W, YML075C, YER070W, YLR134W, YMR205C, YNL052W, YJL166W, YKL035W, YIL066C, YEL024W, YJR048W, YBL039C, YGR240C, YPR020W, YDR454C, YPR191W, YER005W, YOL059W, YLR450W, Q0250, YKL067W, YLR04…	&	YLR089C	YNR008W	YDR502C		CDP-choline pathway	4 of 49 genes, 8.2%	5 of 7166 genes, 0.1%	2.42e-06	0	0	YGR202C, YNL130C, YLR133W, YHR123W	&	r_3964: isa 1-phosphatidyl-1D-myo-inositol for PI (1-16:1, 2-16:1)		r_2100: water
[truncated: 3,565 more rows]
