# Supplementary material for: Extension of the yeast metabolic model to include iron metabolism and its use to estimate global levels of iron‐recruiting enzyme abundance from cofactor requirements
Source: Biotechnol Bioeng. 2019 Jan 12;116(3):610–21. doi: 10.1002/bit.26905 (PMC6492170; doi:10.1002/bit.26905)
Supplement: Supplementary file 9 — Supplementary information [file BIT-116-610-s009.xlsx]

## Sheet: Sheet1
access to Saccharomyces Genome Database and UniProt on 01/08/2018
iron ion binding GO:0005506 from SGD	included as Fe-binding in Y7.Fe Y/N?	note	in Y7.Fe Y/N?		UniProt	included as Fe-binding in Y7.Fe Y/N?	note	in Y7.Fe Y/N?		Fe-binding proteins in Y7.Fe	in UniProt Y/N?	in GO:0005506		Y7.Fe enzymes			Y7.Fe reaction-enzyme association
NBP35	Y		Y		COX1	Y		Y		ACO1	Y	N		e_0001	COX1		r_0001	e_0151	e_0268	e_0255	e_0531
ISA1	N	Fe-binding function described in r_1355, r_1356	Y		COB	Y		Y		ARH1	N	N		e_0002	ATP8		r_0002	e_0152	e_0532	e_0256
ISA2	N	Fe-binding function described in r_1355, r_1357	Y		GAL7	N	Manual assertion inferred from sequence similarity	Y		BIO2	Y	N		e_0003	ATP6		r_0003	e_0015
GRX6			N		GLT1	Y		Y		BNA2	Y	N		e_0004	COB		r_0004	e_0704	e_0531	e_0255
RLI1			N		GRX3	Y		Y		CCP1	Y	N		e_0005	OLI1		r_0005	e_0682	e_0364
KTI11			N		SDH4	Y		Y		CFD1	Y	N		e_0006	COX2		r_0006	e_0973	e_0379
					LYS4	Y		Y		CIA1	N	N		e_0007	COX3		r_0007	e_0465
					CTA1	Y		Y		CIA2	N	N		e_0008	CYS3		r_0012	e_0431
					DIT2	Y		Y		COB	Y	N		e_0009	FUN26		r_0013	e_0254	e_0721
					RIP1	Y		Y		COX1	Y	N		e_0010	PMT2		r_0014	e_0832
					CYC7	Y		Y		CTA1	Y	N		e_0011	CDC19		r_0015	e_0071
					GRX4	Y		Y		CTT1	Y	N		e_0012	GCV3		r_0016	e_0100	e_0734
					LEU1	Y		Y		CYB2	Y	N		e_0013	ACS1		r_0017	e_0794
					CTT1	Y		Y		CYC1	Y	N		e_0014	ACS1		r_0018	e_0348	e_0496	e_0980
					BIO2	Y		Y		CYC7	Y	N		e_0015	BDH1		r_0019	e_0437
					ERG11	Y		Y		CYT1	Y	N		e_0016	GDH3		r_0020	e_0170
					RNR2	Y		Y		DIT2	Y	N		e_0017	ADE1		r_0021	e_0191	e_0339	e_0406	e_0660	e_0713	e_0835	e_0858
					ILV3	Y		Y		DRE2	Y	N		e_0018	YAT1		r_0022	e_0191	e_0339	e_0406	e_0660	e_0713	e_0835	e_0858
					BNA1	N	Inferred from electronic annotation	Y		ERG11	Y	N		e_0019	PHO11		r_0023	e_0328
					CYC1	Y		Y		ERG25	N	N		e_0021	FMT1		r_0024	e_0778	e_0855
					BNA2	Y		Y		ERG3	N	N		e_0023	ACH1		r_0025	e_0779
					MET5	Y		Y		ERG5	Y	N		e_0024	PET9		r_0027	e_0196
					SDH3	Y		Y		FET3	N	N		e_0025	RIB1		r_0028	e_0947
					CCP1	Y		Y		FET5	N	N		e_0026	URA7		r_0029	e_0550
					SDH2	Y		Y		FIT1	N	N		e_0027	FUI1		r_0030	e_0457
					JLP1	N	Manual assertion inferred from sequence similarity	Y		FIT2	N	N		e_0028	COR1		r_0032	e_0830
					ACO1	Y		Y		FIT3	N	N		e_0029	PRX1		r_0033	e_0354	e_0897
					CYB2	Y		Y		FRE1	Y	N		e_0030	PRS4		r_0034	e_0897
					ADI1	N	Can also use other divalent metal cations	Y		FRE2	Y	N		e_0031	ILS1		r_0035	e_0897
					ERG5	Y		Y		FRE3	Y	N		e_0032	BNA4		r_0036	e_0897
					SCS7	Y		Y		FRE4	Y	N		e_0033	ATP1		r_0037	e_0897
					CYT1	Y		Y		FRE5	Y	N		e_0034	RER2		r_0038	e_0237
					CAT5	N	Inferred from electronic annotation	Y		FRE6	Y	N		e_0035	COQ1		r_0039	e_0182
					GRX5	N	Manual assertion inferred from sequence similarity	Y		GLT1	Y	N		e_0036	GPI18		r_0040	e_0182
					YAH1	Y		Y		GRX3	Y	N		e_0037	UGA2		r_0041	e_0092
					OLE1	Y		Y		GRX4	Y	N		e_0038	IPP1		r_0042	e_0088
					FRE1	Y		Y		HEM1	N	N		e_0039	GAL7		r_0042	e_0169
					FRE2	Y		Y		ILV3	Y	N		e_0040	GAL10		r_0045	e_0663
					FRE6	Y		Y		ISU1	N	N		e_0041	GAL1		r_0057	e_0598
					FRE5	Y		Y		ISU2	N	N		e_0042	FUR4		r_0058	e_0530
					FRE3	Y		Y		LEU1	Y	N		e_0043	CHS3		r_0059	e_0305
					FRE4	Y		Y		LYS4	Y	N		e_0044	ETR1		r_0060	e_0328
					NFS1	N	Manual assertion inferred from sequence similarity	Y		MAS1	N	N		e_0047	HMT1		r_0061	e_0101
					ISA1	N	Manual assertion inferred from sequence similarity	Y		MET10	N	N		e_0048	PDX3		r_0062	e_0370	e_0636	e_0647
					ISA2	N	Manual assertion inferred from sequence similarity	Y		MET18	N	N		e_0049	CSG2		r_0063	e_0075
					CFD1	Y		Y		MET5	Y	N		e_0050	CHS2		r_0064	e_0138	e_0370	e_0636	e_0647
					NBP35	Y		Y		MTC3	N	N		e_0051	ATP3		r_0065	e_0182
					DRE2	Y		Y		NAR1	Y	N		e_0054	TSC3		r_0066	e_0810
					NAR1	Y		Y		NBP35	Y	Y		e_0055	BAP2		r_0067	e_0759
					POL3			N		NFU1	N	N		e_0056	TAT1		r_0068	e_0361
					SHH4			N		OLE1	Y	N		e_0057	MIS1		r_0069	e_0122
					GRX7			N		RIP1	Y	N		e_0058	AAC3		r_0072	e_0138
					ELP3			N		RNR1	N	N		e_0059	PHO3		r_0073	e_0691	e_0866
					RAD3			N		RNR2	Y	N		e_0060	PHO5		r_0074	e_0166
					CNA1			N		RNR3	N	N		e_0061	ALG1		r_0075	e_0627
					POL1			N		RNR4	N	N		e_0062	LYS2		r_0076	e_0350	e_1053
					GRX6			N		SCS7	Y	N		e_0063	TKL2		r_0077	e_0865
					REV3			N		SDH2	Y	N		e_0064	GRS1		r_0078	e_0350	e_1053
					EXO5			N		SDH3	Y	N		e_0065	TPS1		r_0079	e_0368
					CMP2			N		SDH4	Y	N		e_0066	VMA2		r_0080	e_0340	e_0903
					LIP5			N		SUR2	N	N		e_0067	VMA2		r_0081	e_0195
					SHH3			N		TAH18	N	N		e_0068	AGP2		r_0082	e_0866
					IRC21			N		YAH1	Y	N		e_0069	ADH5		r_0083	e_0166
					TPA1			N		YFH1	N	N		e_0070	ARA1		r_0084	e_0307
					FRE7			N						e_0071	RIB7		r_0085	e_0298
					POL2			N						e_0073	CSH1		r_0088	e_0691
					AIM17			N						e_0074	TYR1		r_0089	e_0691
					JHD1			N						e_0075	ECM31		r_0090	e_0474	e_0839
					NTG2			N						e_0076	DTR1		r_0091	e_0404	e_0453
					PRI2			N						e_0077	YPC1		r_0091
					CYB5			N						e_0078	RIM2		r_0092	e_0691	e_0866
					ACO2			N						e_0079	PGI1		r_0093	e_0166
					JHD2			N						e_0080	KTR4		r_0095	e_0370	e_0636	e_0647
					TYW1			N						e_0081	KTR3		r_0096	e_0685
					DNA2			N						e_0082	DUR1,2		r_0097	e_0100	e_0734
					CIR2			N						e_0083	MET8		r_0100	e_0481
					LIA1			N						e_0084	PYC2		r_0101	e_0481
					YHB1			N						e_0085	PDB1		r_0102	e_0481
														e_0086	GPX2		r_0103	e_0904
														e_0087	HIS7		r_0104	e_0905
														e_0088	ARO4		r_0105	e_0481
														e_0089	DUT1		r_0106	e_0481
														e_0090	RIB5		r_0107	e_0481
														e_0091	SHM1		r_0108	e_0744
														e_0092	TSC10		r_0109	e_0147	e_0808
														e_0093	CTP1		r_0111	e_0023
														e_0094	VBA2		r_0112	e_0013	e_0651
														e_0095	SUL1		r_0113	e_0014
														e_0096	PHO89		r_0114	e_0652
														e_0097	MAL31		r_0115	e_0290
														e_0098	MAL32		r_0116	e_0019	e_0060
														e_0100	ILV6		r_0117	e_0948
														e_0101	LEU2		r_0118	e_0840
														e_0102	AGP1		r_0119	e_0925
														e_0103	HIS4		r_0120	e_0349
														e_0104	GRX1		r_0121	e_0349
														e_0105	ATG22		r_0122	e_0349
														e_0106	GLK1		r_0123	e_0349
														e_0107	APA1		r_0124	e_0349
														e_0108	PBN1		r_0125	e_0349
														e_0109	CHA1		r_0126	e_1010
														e_0110	VBA3		r_0127	e_1009	e_1010
														e_0111	CIT2		r_0128	e_1010
														e_0112	ADY2		r_0129	e_1010
														e_0113	PGK1		r_0130	e_1010
														e_0114	SLM5		r_0131	e_1010
														e_0115	PMP1		r_0132	e_1009	e_1010
														e_0116	FEN2		r_0133	e_1010
														e_0119	RBK1		r_0134	e_1010
														e_0120	PHO87		r_0135	e_1010
														e_0122	THR4		r_0137	e_0500
														e_0123	ERS1		r_0138	e_0786
														e_0124	TRX3		r_0139	e_0700
														e_0125	GIT1		r_0140	e_0786
														e_0126	ADH7		r_0142	e_0541
														e_0127	ATP16		r_0143	e_0701
														e_0129	GPD1		r_0144	e_0280
														e_0130	SIR2		r_0145	e_0824
														e_0131	FAD1		r_0146	e_0816
														e_0133	SLC1		r_0147	e_0491
														e_0134	PSA1		r_0148	e_0194
														e_0135	IDP1		r_0149	e_0303
														e_0136	COX9		r_0150	e_0303
														e_0137	MDH3		r_0151	e_0686
														e_0138	THI3		r_0152	e_0686
														e_0139	NDE2		r_0153	e_0791
														e_0140	RAM1		r_0154	e_0556
														e_0141	PMT5		r_0155	e_0403
														e_0142	PMT1		r_0156	e_0313
														e_0143	GET3		r_0157	e_0894
														e_0144	QRI1		r_0158	e_0386	e_0900
														e_0145	LYS21		r_0159	e_0386	e_0900
														e_0146	LYS21		r_0160	e_0386	e_0900
														e_0147	BPL1		r_0161	e_0386	e_0900
														e_0149	SFA1		r_0162	e_0386	e_0900
														e_0150	GLT1		r_0163	e_0764
														e_0151	DLD1		r_0164	e_0221	e_0447
														e_0152	DLD2		r_0165	e_0356	e_0730
														e_0153	LYS20		r_0166	e_0069	e_0149	e_0834
														e_0154	LYS20		r_0167	e_0356	e_0730
														e_0155	VMA1		r_0168	e_0126	e_0221	e_0766
														e_0156	VMA1		r_0169	e_0069	e_0149	e_0834
														e_0157	GGC1		r_0170	e_0356	e_0730
														e_0158	HEM3		r_0171	e_0126	e_0766
														e_0159	UGA4		r_0172	e_0739	e_0740
														e_0160	GDH2		r_0173	e_0911
														e_0161	GUD1		r_0174	e_0898
														e_0162	HXT15		r_0175	e_0293	e_0898
														e_0163	MPH2		r_0176	e_0898
														e_0164	NTH1		r_0177	e_0911
														e_0165	TRP1		r_0178	e_0293	e_0898
														e_0166	KCS1		r_0179	e_0069	e_0149	e_0834
														e_0167	GCV1		r_0180	e_0356	e_0730
														e_0168	SES1		r_0181	e_0126	e_0766
														e_0169	ARO3		r_0182	e_0069	e_0149	e_0834
														e_0170	ARO3		r_0183	e_0356	e_0730
														e_0171	KRS1		r_0184	e_0126	e_0766
														e_0172	HEM13		r_0185	e_0739	e_0740
														e_0173	BAP3		r_0186	e_0069	e_0149	e_0834
														e_0174	HEM12		r_0187	e_0356	e_0730
														e_0175	TPI1		r_0188	e_0235
														e_0177	LCB2		r_0189	e_0486
														e_0179	TPS2		r_0190	e_0484
														e_0181	GRX3		r_0191	e_0082
														e_0182	ARO1		r_0192	e_0080	e_0081	e_0236	e_0511	e_0604	e_0770	e_0853	e_0908
														e_0183	YCF1		r_0193	e_0952
														e_0184	EKI1		r_0194	e_0164
														e_0185	KGD2		r_0195	e_0065	e_0179	e_0711	e_0753
														e_0186	HOM2		r_0198	e_0098	e_0414	e_0416	e_0483	e_0521	e_0523
														e_0187	ARG82		r_0199	e_0760
														e_0188	SDH4		r_0201	e_0898
														e_0189	HST4		r_0202	e_0219
														e_0190	CAB5		r_0203	e_0297	e_0591
														e_0191	COQ4		r_0204	e_0210
														e_0192	MSS4		r_0205	e_0447
														e_0193	MSS4		r_0206	e_0921
														e_0194	ADK1		r_0207	e_0426
														e_0195	HEM1		r_0208	e_0826
														e_0196	LYS4		r_0209	e_0214
														e_0197	FMN1		r_0210	e_0443
														e_0198	FMN1		r_0211	e_0376	e_0970
														e_0199	CTA1		r_0212	e_0427
														e_0200	EXG2		r_0213	e_0114
														e_0201	MSW1		r_0214	e_0508
														e_0202	GLO2		r_0215	e_0281
														e_0204	INM2		r_0216	e_0629
														e_0205	DPL1		r_0217	e_0574
														e_0206	SUR2		r_0218	e_0630
														e_0207	ATP5		r_0219	e_0186
														e_0208	PRO1		r_0220	e_0615
														e_0209	GPI11		r_0221	e_0919
														e_0210	HNT2		r_0222	e_0244
														e_0211	IPK1		r_0223	e_0107
														e_0212	ASP1		r_0224	e_0107
														e_0213	TIM11		r_0225	e_0283
														e_0214	YDR341C		r_0226	e_0002	e_0003	e_0005	e_0033	e_0051	e_0127	e_0207	e_0213	e_0223	e_0544	e_0559	e_0671	e_0709	e_0913	e_0944	e_0950
														e_0215	HXT7		r_0227	e_0115	e_0248	e_0270	e_0327	e_0906
														e_0216	HXT6		r_0228	e_0061
														e_0217	HXT3		r_0229	e_0413
														e_0218	TRR1		r_0230	e_0147
														e_0219	TRP4		r_0231	e_0800
														e_0221	YPR1		r_0233	e_0724
														e_0222	ARH1		r_0234	e_0326
														e_0223	ATP17		r_0235	e_0326
														e_0224	ARO10		r_0236	e_0644
														e_0225	ATO3		r_0237	e_0644
														e_0226	HPT1		r_0238	e_0367
														e_0227	URH1		r_0239	e_0367
														e_0228	DIT2		r_0240	e_0367
														e_0229	DIT2		r_0241	e_0367
														e_0230	DIT1		r_0242	e_0637
														e_0231	ADE8		r_0243	e_0742
														e_0232	BNA7		r_0244	e_0329
														e_0233	TSA2		r_0249	e_0140	e_0560
														e_0234	GUK1		r_0250	e_0508	e_0542	e_0888
														e_0235	PHO8		r_0252	e_0018	e_0277
														e_0236	KRE2		r_0253	e_0703
														e_0237	RIB3		r_0254	e_0702
														e_0238	ITR1		r_0255	e_0371
														e_0239	SAM2		r_0256	e_0199
														e_0241	GNP1		r_0259	e_0206
														e_0242	GRX2		r_0260	e_0756
														e_0243	QCR7		r_0261	e_0206
														e_0244	APA2		r_0262	e_0756
														e_0245	CAB1		r_0263	e_0417	e_0558	e_0762
														e_0246	STL1		r_0264	e_0417	e_0558	e_0762
														e_0247	YEA6		r_0265	e_0417	e_0558	e_0762
														e_0248	PMP2		r_0266	e_0417	e_0558	e_0762
														e_0249	URA3		r_0267	e_0756
														e_0250	RIP1		r_0268	e_0756
														e_0251	VMA3		r_0269	e_0756
														e_0252	VMA3		r_0270	e_0756
														e_0253	BUD16		r_0271	e_0678	e_0679
														e_0254	UTR4		r_0272	e_0043	e_0050	e_0789
														e_0255	CYC7		r_0273	e_0646
														e_0256	CYC7		r_0274	e_0395
														e_0257	YEF1		r_0278	e_0959
														e_0258	YEF1		r_0279	e_0342
														e_0259	GDA1		r_0280	e_0676
														e_0260	GLY1		r_0281	e_0034	e_0732
														e_0261	FRD1		r_0282	e_0034	e_0732
														e_0262	FRD1		r_0283	e_0034	e_0732
														e_0263	VMA8		r_0284	e_0034	e_0732
														e_0264	VMA8		r_0285	e_0034	e_0732
														e_0265	PCM1		r_0286	e_0034	e_0732
														e_0266	CAN1		r_0287	e_0034	e_0732
														e_0267	HXT13		r_0288	e_0034	e_0732
														e_0268	DLD3		r_0289	e_0034	e_0732
														e_0269	PMI40		r_0290	e_0034	e_0732
														e_0270	YND1		r_0291	e_0034	e_0732
														e_0271	YND1		r_0292	e_0034	e_0732
														e_0272	HEM14		r_0293	e_0034	e_0732
														e_0273	FAA2		r_0294	e_0034	e_0732
														e_0274	ISC1		r_0295	e_0034	e_0732
														e_0275	ISC1		r_0296	e_0034	e_0732
														e_0276	PRO3		r_0297	e_0034	e_0732
														e_0277	YAT2		r_0298	e_0034	e_0732
														e_0280	SAH1		r_0299	e_0034	e_0732
														e_0281	HOM3		r_0300	e_0805	e_0947
														e_0282	PIC2		r_0301	e_0111
														e_0283	HIS1		r_0302	e_0676
														e_0284	FCY2		r_0303	e_0675
														e_0285	FCY21		r_0304	e_0172
														e_0286	FCY22		r_0306	e_0026	e_0540
														e_0287	CEM1		r_0307	e_0026	e_0540
														e_0288	HOR2		r_0308	e_0344
														e_0289	ICL1		r_0309	e_0380
														e_0290	ARG5,6		r_0310	e_0008
														e_0291	RNR1		r_0311	e_0545
														e_0292	RNR1		r_0312	e_0674
														e_0293	ALD5		r_0313	e_0793
														e_0294	SER3		r_0314	e_0666
														e_0295	ILV1		r_0315	e_0806
														e_0297	TRP2		r_0317	e_0424	e_0434
														e_0298	MET6		r_0318	e_0960
														e_0299	PRS2		r_0319	e_0710
														e_0300	AVT6		r_0320	e_0726
														e_0301	COX15		r_0321	e_0070
														e_0303	ADK2		r_0322	e_0567
														e_0304	GRX4		r_0323	e_0554
														e_0305	TMT1		r_0326	e_0452
														e_0306	PDA1		r_0327	e_0452
														e_0307	FAU1		r_0328	e_0786
														e_0308	DEG1		r_0329	e_0666
														e_0309	HXT10		r_0330	e_0234
														e_0310	GNA1		r_0331	e_0439
														e_0311	LPD1		r_0332	e_0119
														e_0312	FRS2		r_0334	e_0190
														e_0313	AGX1		r_0335	e_0815
														e_0314	SEC53		r_0340	e_0914
														e_0315	DAK2		r_0341	e_0914
														e_0316	AGP3		r_0342	e_0914
														e_0317	GSY1		r_0343	e_0914
														e_0320	HIS2		r_0344	e_0880
														e_0321	MET10		r_0345	e_0881
														e_0322	QCR6		r_0346	e_0735
														e_0323	BNA6		r_0347	e_0794
														e_0324	BNA6		r_0348	e_0143
														e_0325	HXK1		r_0349	e_0692
														e_0326	ERG26		r_0350	e_0794
														e_0327	PMA1		r_0351	e_0794
														e_0328	LEU1		r_0352	e_0528
														e_0329	ERG4		r_0353	e_0528
														e_0330	TRP5		r_0354	e_0315	e_0707
														e_0331	PNC1		r_0355	e_0515
														e_0332	HEM2		r_0356	e_0582
														e_0334	PYC1		r_0357	e_0866
														e_0335	PUS2		r_0358	e_0166
														e_0336	NPY1		r_0359	e_0657
														e_0337	HNM1		r_0360	e_0723
														e_0338	GUP1		r_0361	e_0976
														e_0339	COQ8		r_0362	e_0010	e_0141	e_0142	e_0549	e_0890
														e_0340	MET13		r_0363	e_0535
														e_0341	GPI10		r_0364	e_0089
														e_0342	ARO2		r_0365	e_0552
														e_0343	LYS5		r_0366	e_0405	e_0454
														e_0344	STR3		r_0368	e_0184	e_0646
														e_0345	TPN1		r_0369	e_0859
														e_0346	COX4		r_0370	e_0200	e_0412	e_0673	e_0817	e_0873
														e_0347	COX13		r_0373	e_0912
														e_0348	ARO8		r_0399	e_0273
														e_0349	POX1		r_0400	e_0273
														e_0350	SDT1		r_0402	e_0273
														e_0351	VRG4		r_0410	e_0273
														e_0352	ADE5,7		r_0412	e_0273
														e_0353	GUS1		r_0436	e_0870
														e_0354	PDE1		r_0437	e_0256	e_0532	e_0605
														e_0355	HXK2		r_0438	e_0001	e_0006	e_0007	e_0136	e_0255	e_0346	e_0347	e_0436	e_0475	e_0531	e_0632	e_0690	e_0752	e_0774
														e_0356	ADH4		r_0439	e_0004	e_0028	e_0243	e_0250	e_0255	e_0322	e_0389	e_0422	e_0514	e_0531	e_0848	e_0978
														e_0357	ECT1		r_0440	e_0131
														e_0358	NMA2		r_0441	e_0626
														e_0359	NMA2		r_0442	e_0626
														e_0361	UGA1		r_0443	e_0149
														e_0362	VMA7		r_0445	e_0901
														e_0363	VMA7		r_0446	e_0396
														e_0364	GSC2		r_0447	e_0057
														e_0366	MUP1		r_0448	e_0513
														e_0367	ERG25		r_0449	e_0688
														e_0368	ADE6		r_0450	e_0567
														e_0369	VHT1		r_0451	e_0941
														e_0370	PDC6		r_0452	e_0940
														e_0371	CTT1		r_0453	e_0594
														e_0372	VAS1		r_0454	e_0262
														e_0373	VAS1		r_0455	e_0261
														e_0374	TPC1		r_0457	e_0672
														e_0375	MEP1		r_0458	e_0041
														e_0376	ASN2		r_0459	e_0039
														e_0377	TPO2		r_0460	e_0505
														e_0378	TPO2		r_0462	e_0515
														e_0379	SKN1		r_0463	e_0977
														e_0380	CYS4		r_0464	e_0473
														e_0384	MSM1		r_0466	e_0792
														e_0385	ERG1		r_0467	e_0079
														e_0386	ATF2		r_0468	e_0208
														e_0387	RNR4		r_0469	e_0751
														e_0388	RNR4		r_0470	e_0160
														e_0389	QCR9		r_0471	e_0016	e_0899
														e_0390	TYS1		r_0472	e_0150
														e_0391	HIP1		r_0473	e_0891
														e_0392	TDH3		r_0476	e_0955
														e_0393	PDX1		r_0477	e_0573
														e_0394	XKS1		r_0478	e_0867
														e_0395	PCT1		r_0479	e_0353
														e_0396	ADE3		r_0480	e_0822
														e_0397	SER2		r_0481	e_0104	e_0181	e_0242	e_0304	e_0915
														e_0398	TRX2		r_0482	e_0910	e_0916
														e_0399	TRX2		r_0483	e_0086	e_0104	e_0242	e_0490	e_0563
														e_0400	TRX2		r_0484	e_0910
														e_0401	PFK1		r_0485	e_0823
														e_0402	LSC2		r_0486	e_0392	e_0495	e_0525
														e_0403	CPD1		r_0487	e_1051
														e_0404	SOL4		r_0488	e_0420
														e_0405	ENO1		r_0489	e_0288	e_0466
														e_0406	COQ6		r_0490	e_0480
														e_0407	GND2		r_0491	e_0129	e_0827
														e_0408	TNA1		r_0492	e_0828
														e_0409	MES1		r_0497	e_0920
														e_0410	FOL2		r_0499	e_0231
														e_0411	CAB4		r_0501	e_0012	e_0167	e_0311	e_0741
														e_0412	BGL2		r_0502	e_0638
														e_0413	BIO2		r_0503	e_0091
														e_0414	IMA1		r_0504	e_0012	e_0167	e_0311	e_0741
														e_0415	MAL11		r_0505	e_0012	e_0167	e_0185	e_0311	e_0477	e_0741
														e_0416	MAL12		r_0506	e_0012	e_0167	e_0311	e_0741
														e_0417	LAG1		r_0507	e_0012	e_0167	e_0311	e_0741
														e_0418	PRS3		r_0508	e_0012	e_0167	e_0311	e_0741
														e_0419	DUR3		r_0509	e_0012	e_0167	e_0311	e_0741
														e_0420	GUT1		r_0510	e_0317	e_0510	e_0603	e_0667
														e_0421	MUP3		r_0511	e_0974
														e_0422	QCR10		r_0512	e_0064	e_0963
														e_0423	LEU5		r_0514	e_0746
														e_0424	ERG11		r_0518	e_0758
														e_0425	DIA4		r_0519	e_0108	e_0527
														e_0426	ARG4		r_0520	e_0583
														e_0427	DED81		r_0521	e_0036
														e_0428	THR1		r_0522	e_0341
														e_0429	VMA16		r_0523	e_0209	e_0618
														e_0430	VMA16		r_0524	e_0410
														e_0431	PUT2		r_0525	e_0025
														e_0432	VMA10		r_0526	e_0161
														e_0433	VMA10		r_0527	e_0226
														e_0434	NCP1		r_0528	e_0234
														e_0435	INM1		r_0529	e_0234
														e_0436	COX6		r_0530	e_0222	e_0301	e_0938
														e_0437	PAN5		r_0531	e_0927
														e_0438	HTD2		r_0532	e_0191	e_0339	e_0406	e_0660	e_0713	e_0835	e_0858
														e_0439	DYS1		r_0533	e_0325	e_0355
														e_0440	ERG7		r_0534	e_0106	e_0325	e_0355
														e_0441	QNS1		r_0535	e_0325	e_0355
														e_0442	QNS1		r_0536	e_0103
														e_0443	MSR1		r_0537	e_0320
														e_0444	HXT4		r_0538	e_0476
														e_0445	HXT1		r_0539	e_0953
														e_0446	HXT5		r_0540	e_0954
														e_0447	GRE3		r_0541	e_0047
														e_0448	TRR2		r_0542	e_0196
														e_0450	FUR1		r_0543	e_0146	e_0154
														e_0451	ARO9		r_0544	e_0625	e_0945
														e_0452	DCD1		r_0545	e_0472
														e_0453	SOL3		r_0546	e_0548
														e_0454	ENO2		r_0547	e_0548
														e_0455	GND1		r_0548	e_0428
														e_0456	ERG9		r_0549	e_0799
														e_0457	BAT1		r_0550	e_0233	e_0398
														e_0458	IMD2		r_0551	e_0029	e_0124
														e_0459	INP51		r_0552	e_0400	e_0645
														e_0460	INP51		r_0553	e_0202
														e_0461	YIA6		r_0554	e_0846
														e_0463	DOT5		r_0555	e_0811
														e_0464	PDR11		r_0556	e_0933
														e_0465	HIS6		r_0557	e_0158
														e_0466	RHR2		r_0558	e_0697	e_0708
														e_0467	RNR3		r_0559	e_0716
														e_0468	RNR3		r_0560	e_0717
														e_0469	SER33		r_0561	e_0825	e_0939	e_0966
														e_0470	THS1		r_0562	e_0226
														e_0471	CAB2		r_0563	e_0087
														e_0472	LYS12		r_0564	e_0875
														e_0473	SGA1		r_0565	e_0458	e_0693	e_0705
														e_0474	PFK26		r_0566	e_0591
														e_0475	COX5B		r_0567	e_0370	e_0636	e_0647
														e_0476	HIS5		r_0568	e_0038
														e_0477	KGD1		r_0569	e_0754
														e_0478	FLX1		r_0570	e_0631	e_0736
														e_0479	PAN6		r_0571	e_0211
														e_0480	GUT2		r_0572	e_0187
														e_0481	POT1		r_0573	e_0187
														e_0482	SUC2		r_0574	e_0187
														e_0483	IMA3		r_0575	e_0187
														e_0484	DAL1		r_0596	e_0274
														e_0485	DAL4		r_0597	e_0274
														e_0486	DAL2		r_0598	e_0274
														e_0487	DAL7		r_0599	e_0274
														e_0488	DAL3		r_0600	e_0274
														e_0489	LYS1		r_0601	e_0274
														e_0490	HYR1		r_0602	e_0274
														e_0491	CYR1		r_0603	e_0274
														e_0492	RNR2		r_0604	e_0274
														e_0493	RNR2		r_0605	e_0274
														e_0494	YJL045W		r_0606	e_0274
														e_0495	TDH1		r_0607	e_0274
														e_0496	BNA3		r_0608	e_0274
														e_0497	YJL068C		r_0609	e_0274
														e_0498	ARG2		r_0610	e_0274
														e_0499	ARG3		r_0611	e_0274
														e_0500	GWT1		r_0612	e_0274
														e_0502	LSB6		r_0613	e_0274
														e_0505	GSH1		r_0614	e_0274
														e_0506	RPE1		r_0615	e_0274
														e_0507	TRK1		r_0616	e_0275
														e_0508	URA2		r_0617	e_0275
														e_0509	LCB3		r_0618	e_0275
														e_0510	GLG2		r_0619	e_0275
														e_0511	YUR1		r_0620	e_0275
														e_0512	INO1		r_0621	e_0275
														e_0513	FBP26		r_0622	e_0275
														e_0514	QCR8		r_0623	e_0275
														e_0515	ERG20		r_0624	e_0275
														e_0517	PHO90		r_0625	e_0275
														e_0519	OPT1		r_0626	e_0275
														e_0520	HXT8		r_0627	e_0275
														e_0521	IMA5		r_0628	e_0275
														e_0522	HXT9		r_0629	e_0275
														e_0523	IMA4		r_0630	e_0275
														e_0524	AVT1		r_0631	e_0275
														e_0525	TDH2		r_0632	e_0275
														e_0526	MET3		r_0633	e_0275
														e_0527	GPI14		r_0634	e_0275
														e_0528	ILV3		r_0635	e_0275
														e_0529	TES1		r_0636	e_0275
														e_0530	BNA1		r_0637	e_0275
														e_0531	CYC1		r_0638	e_0275
														e_0532	CYC1		r_0639	e_0275
														e_0533	UTR1		r_0640	e_0275
														e_0534	UTR1		r_0641	e_0275
														e_0535	CDC8		r_0642	e_0275
														e_0537	MIR1		r_0643	e_0275
														e_0538	BNA2		r_0644	e_0275
														e_0539	SFC1		r_0645	e_0275
														e_0540	URA8		r_0646	e_0274
														e_0541	ADO1		r_0647	e_0274
														e_0542	CPA2		r_0648	e_0274
														e_0543	YMR1		r_0649	e_0274
														e_0544	ATP2		r_0650	e_0274
														e_0545	STR2		r_0651	e_0274
														e_0546	XPT1		r_0652	e_0274
														e_0547	MET5		r_0653	e_0274
														e_0548	HOM6		r_0654	e_0274
														e_0549	PMT4		r_0655	e_0274
														e_0550	BAT2		r_0656	e_0859
														e_0551	DAL5		r_0657	e_0859
														e_0552	PGU1		r_0658	e_0771	e_0862
														e_0553	HXT16		r_0659	e_0984
														e_0554	SOR1		r_0661	e_0769
														e_0555	MPH3		r_0662	e_0289
														e_0556	MET14		r_0663	e_0550
														e_0558	LAC1		r_0664	e_0457
														e_0559	ATP7		r_0665	e_0031
														e_0560	RAM2		r_0666	e_0907
														e_0561	URA6		r_0667	e_0922
														e_0562	URA6		r_0668	e_0402	e_0863
														e_0563	GPX1		r_0669	e_0685
														e_0564	MAE1		r_0670	e_0663
														e_0565	UGP1		r_0671	e_0032
														e_0566	OAR1		r_0672	e_0431
														e_0567	FBA1		r_0673	e_0431
														e_0568	YNK1		r_0674	e_0642
														e_0569	VMA5		r_0675	e_0260
														e_0570	VMA5		r_0676	e_0748
														e_0571	MDH1		r_0678	e_0062	e_0343
														e_0572	CAB3		r_0679	e_0212
														e_0573	GFA1		r_0680	e_0653	e_0654	e_0655	e_0656
														e_0574	AAT1		r_0681	e_0629
														e_0575	OAC1		r_0682	e_0574
														e_0576	PGM1		r_0683	e_0630
														e_0577	RMA1		r_0687	e_0276
														e_0578	TGL1		r_0688	e_0447	e_0842
														e_0579	SDH3		r_0689	e_0109
														e_0580	AVT3		r_0690	e_0748
														e_0581	SDH1		r_0691	e_0554
														e_0582	GPM1		r_0692	e_0109
														e_0583	MCD4		r_0693	e_0295
														e_0584	TPO5		r_0694	e_0538
														e_0585	PRS1		r_0695	e_0230
														e_0586	FAS1		r_0697	e_0698
														e_0587	SPE1		r_0698	e_0440
														e_0588	PXA2		r_0699	e_0550
														e_0590	MST1		r_0700	e_0457
														e_0591	TRP3		r_0701	e_0926
														e_0594	URA1		r_0702	e_0689
														e_0596	JEN1		r_0703	e_0772
														e_0597	JEN1		r_0704	e_0773
														e_0598	FOX2		r_0705	e_0772
														e_0599	SPO14		r_0706	e_0773
														e_0600	GAP1		r_0707	e_0772
														e_0601	SHB17		r_0708	e_0773
														e_0602	YSR3		r_0711	e_0171
														e_0603	GLG1		r_0712	e_0776
														e_0604	KTR2		r_0713	e_0571
														e_0605	CCP1		r_0714	e_0838
														e_0607	GPT2		r_0715	e_0137
														e_0608	MET1		r_0716	e_0487	e_0782
														e_0609	SIS2		r_0717	e_0783
														e_0610	MTD1		r_0718	e_0564
														e_0611	TGL4		r_0719	e_0564
														e_0612	PCK1		r_0721	e_0878
														e_0613	YEH1		r_0722	e_0134
														e_0614	BPT1		r_0723	e_0269
														e_0615	DPS1		r_0724	e_0057
														e_0616	TPO1		r_0725	e_0396
														e_0617	TPO1		r_0726	e_0239	e_0658
														e_0618	GPI13		r_0727	e_0298
														e_0619	SDH2		r_0728	e_0021
														e_0620	FPS1		r_0729	e_0409
														e_0621	YBT1		r_0730	e_0384
														e_0622	AQY2		r_0731	e_0610
														e_0623	JLP1		r_0732	e_0396
														e_0624	MMP1		r_0733	e_0057
														e_0625	MHT1		r_0734	e_0949
														e_0626	LOT6		r_0735	e_0745
														e_0627	MEU1		r_0736	e_0745
														e_0628	YEH2		r_0737	e_0745
														e_0629	AAT2		r_0738	e_0745
														e_0630	AAT2		r_0739	e_0812
														e_0631	ADE16		r_0747	e_0049	e_0073	e_0909
														e_0632	COX12		r_0748	e_0049	e_0073	e_0909
														e_0636	PDC1		r_0749	e_0049	e_0073	e_0909
														e_0637	ERG3		r_0750	e_0049	e_0073	e_0909
														e_0638	SHM2		r_0751	e_0049	e_0073	e_0909
														e_0639	FRS1		r_0752	e_0049	e_0073	e_0909
														e_0640	XYL2		r_0753	e_0049	e_0073	e_0909
														e_0641	GAL2		r_0754	e_0049	e_0073	e_0909
														e_0642	ALT1		r_0755	e_0049	e_0073	e_0909
														e_0643	SUL2		r_0756	e_0049	e_0073	e_0909
														e_0644	ERG27		r_0757	e_0204	e_0435
														e_0645	AHP1		r_0758	e_0512
														e_0646	CKI1		r_0759	e_0290
														e_0647	PDC5		r_0760	e_0310
														e_0648	NHA1		r_0761	e_0498	e_0729
														e_0649	PUT1		r_0762	e_0232
														e_0650	SPE4		r_0763	e_0228	e_0230
														e_0651	ACS2		r_0764	e_0336
														e_0652	ACS2		r_0765	e_0257	e_0533
														e_0653	ASP3-1		r_0766	e_0258	e_0534
														e_0654	ASP3-2		r_0766	e_0928
														e_0655	ASP3-3		r_0767	e_0130	e_0189	e_0833	e_0845	e_0902
														e_0656	ASP3-4		r_0768	e_0441
														e_0657	DPH5		r_0769	e_0442
														e_0658	SAM1		r_0770	e_0139	e_0737
														e_0659	ATG26		r_0771	e_0257	e_0533
														e_0660	COQ9		r_0772	e_0258	e_0534	e_0928
														e_0661	PNP1		r_0773	e_0714
														e_0662	PNP1		r_0774	e_0876
														e_0663	BNA5		r_0775	e_0877
														e_0664	THI7		r_0781	e_0331
														e_0665	VPS34		r_0782	e_0670
														e_0666	CDD1		r_0783	e_0680
														e_0667	GSY2		r_0784	e_0359	e_0681
														e_0668	LCB5		r_0785	e_0358	e_0680
														e_0669	ECI1		r_0786	e_0323
														e_0670	NNT1		r_0787	e_0324
														e_0671	ATP14		r_0788	e_0271
														e_0672	ECM38		r_0789	e_0271
														e_0673	EXG1		r_0790	e_0271
														e_0674	MET17		r_0791	e_0259
														e_0675	ACO1		r_0792	e_0271
														e_0676	ACO1		r_0793	e_0271
														e_0677	STT4		r_0795	e_0568
														e_0678	CDA1		r_0796	e_0568
														e_0679	CDA2		r_0797	e_0568
														e_0680	NMA1		r_0798	e_0568
														e_0681	NMA1		r_0799	e_0568
														e_0682	FKS1		r_0800	e_0568
														e_0683	DIC1		r_0801	e_0568
														e_0684	TAL1		r_0802	e_0568
														e_0685	ILV5		r_0803	e_0568
														e_0686	ADE13		r_0804	e_0271
														e_0688	FBP1		r_0805	e_0271
														e_0689	NAM2		r_0806	e_0271
														e_0690	COX8		r_0807	e_0271
														e_0691	VIP1		r_0810	e_0259
														e_0692	URA4		r_0811	e_0568
														e_0693	IMD3		r_0812	e_0674
														e_0694	CAR2		r_0813	e_0674
														e_0695	VMA6		r_0815	e_0008
														e_0696	VMA6		r_0816	e_0499
														e_0697	HMG2		r_0817	e_0587
														e_0698	GLO1		r_0818	e_0729
														e_0699	ERG6		r_0819	e_0694
														e_0700	APT1		r_0820	e_0712	e_0755
														e_0701	AMD1		r_0821	e_0249
														e_0702	CAT2		r_0831	e_0185	e_0311	e_0477
														e_0703	CAT2		r_0832	e_0185	e_0311	e_0477
														e_0704	CYB2		r_0841	e_0411
														e_0705	IMD4		r_0842	e_0245
														e_0707	DAK1		r_0843	e_0479
														e_0708	HMG1		r_0844	e_0529
														e_0709	ATP18		r_0845	e_0529
														e_0710	ALO1		r_0847	e_0529
														e_0711	TSL1		r_0848	e_0529
														e_0712	URA5		r_0849	e_0529
														e_0713	COQ5		r_0850	e_0529
														e_0714	NDI1		r_0851	e_0348
														e_0715	PHO84		r_0852	e_0312	e_0639
														e_0716	ERG13		r_0853	e_0958
														e_0717	ERG13		r_0854	e_0224
														e_0718	PLB2		r_0855	e_0352
														e_0720	PLB1		r_0882	e_0265
														e_0721	ADI1		r_0883	e_0398	e_0975
														e_0722	HXT2		r_0884	e_0612
														e_0723	SEC59		r_0885	e_0357
														e_0724	ERG5		r_0886	e_0401	e_0743
														e_0725	FMS1		r_0887	e_0401	e_0743
														e_0726	ARA2		r_0888	e_0576	e_0733
														e_0727	STV1		r_0889	e_0407	e_0455
														e_0728	AAC1		r_0890	e_0265
														e_0729	ARG7		r_0891	e_0294	e_0469
														e_0730	ADH3		r_0892	e_0113
														e_0731	VBA1		r_0893	e_0582
														e_0732	SRT1		r_0902	e_0314
														e_0733	PGM2		r_0903	e_0825	e_0939	e_0966
														e_0734	ILV2		r_0904	e_0747
														e_0735	FOL3		r_0905	e_0471
														e_0736	ADE17		r_0906	e_0572	e_0609	e_0847
														e_0737	NDE1		r_0907	e_0576	e_0733	e_0757
														e_0739	ALD3		r_0908	e_0017
														e_0740	ALD2		r_0909	e_0103
														e_0741	GCV2		r_0910	e_0103
														e_0742	ERG2		r_0911	e_0860
														e_0743	PFK2		r_0912	e_0631	e_0736
														e_0744	HFA1		r_0913	e_0165
														e_0745	ERG12		r_0914	e_0352
														e_0746	GUA1		r_0915	e_0763
														e_0747	ERG8		r_0916	e_0030	e_0299	e_0418	e_0585	e_0829
														e_0748	YMR226C		r_0917	e_0397
														e_0749	YHM2		r_0918	e_0872
														e_0751	GAD1		r_0919	e_0077
														e_0752	COX7		r_0920	e_0229
														e_0753	TPS3		r_0921	e_0205
														e_0754	PPA2		r_0922	e_0206
														e_0755	URA10		r_0929	e_0725
														e_0756	SCS7		r_0935	e_0332
														e_0757	PGM3		r_0936	e_0725
														e_0758	GPI12		r_0937	e_0725
														e_0759	ABZ2		r_0938	e_0802
														e_0760	HER2		r_0939	e_0074
														e_0761	LCB1		r_0940	e_0649
														e_0762	LIP1		r_0941	e_0985
														e_0763	ADE4		r_0942	e_0272
														e_0764	ADH2		r_0943	e_0227	e_0627	e_0661
														e_0765	TGL3		r_0949	e_0661
														e_0766	ADH6		r_0950	e_0662
														e_0767	FET4		r_0951	e_0661
														e_0768	PET8		r_0953	e_0048
														e_0769	IDP3		r_0954	e_0048
														e_0770	KTR5		r_0955	e_0048
														e_0771	IDH1		r_0956	e_0048
														e_0772	LAP2		r_0957	e_0276
														e_0773	LAP2		r_0958	e_0084	e_0334
														e_0774	COX5A		r_0959	e_0370	e_0636	e_0647
														e_0775	LAT1		r_0960	e_0370	e_0636	e_0647
														e_0776	MSK1		r_0961	e_0085	e_0306	e_0311	e_0393	e_0775
														e_0777	AVT4		r_0962	e_0011	e_0895
														e_0778	LEU4		r_0963	e_0191	e_0339	e_0406	e_0660	e_0713	e_0835	e_0858
														e_0779	LEU4		r_0964	e_0183
														e_0780	INP52		r_0965	e_0197
														e_0781	INP52		r_0966	e_0198
														e_0782	MLS1		r_0967	e_0841
														e_0783	MLS1		r_0968	e_0090
														e_0784	NRK1		r_0969	e_0119
														e_0786	AAH1		r_0970	e_0398
														e_0787	MEP2		r_0971	e_0398
														e_0789	CHS1		r_0972	e_0398
														e_0790	SPS19		r_0973	e_0398
														e_0791	ADE12		r_0974	e_0291	e_0387	e_0467	e_0492
														e_0792	ZWF1		r_0975	e_0292	e_0388	e_0468	e_0493
														e_0793	YNL247W		r_0976	e_0291	e_0387	e_0467	e_0492
														e_0794	FOL1		r_0977	e_0292	e_0388	e_0468	e_0493
														e_0796	PIK1		r_0978	e_0291	e_0387	e_0467	e_0492
														e_0797	LYP1		r_0979	e_0292	e_0388	e_0468	e_0493
														e_0798	ALP1		r_0982	e_0852
														e_0799	MET2		r_0983	e_0784
														e_0800	ERG24		r_0984	e_0506
														e_0801	PUS4		r_0985	e_0191	e_0339	e_0406	e_0660	e_0713	e_0835	e_0858
														e_0802	PHA2		r_0986	e_0699
														e_0803	HXT14		r_0987	e_0497
														e_0805	CIT1		r_0988	e_0489
														e_0806	URK1		r_0989	e_0813
														e_0807	PHO91		r_0990	e_0567
														e_0808	ACC1		r_0993	e_0054	e_0177	e_0761
														e_0810	ABZ1		r_0995	e_0168
														e_0811	COQ2		r_0995	e_0425
														e_0812	MVD1		r_0996	e_0182
														e_0813	LYS9		r_0997	e_0182
														e_0814	BIO5		r_0998	e_0083
														e_0815	BIO4		r_0999	e_0083
														e_0816	BIO3		r_1000	e_0261
														e_0817	DSE4		r_1001	e_0961
														e_0818	HXT17		r_1002	e_0650
														e_0819	PLB3		r_1003	e_0205
														e_0821	TAT2		r_1004	e_0509	e_0602
														e_0822	MSE1		r_1005	e_0509	e_0602
														e_0823	GSH2		r_1006	e_0668	e_0868
														e_0824	SPE2		r_1007	e_0668	e_0868
														e_0825	THI20		r_1010	e_0385
														e_0826	ARG1		r_1011	e_0385
														e_0827	GPD2		r_1012	e_0456
														e_0828	GPD2		r_1021	e_0188	e_0494	e_0579	e_0581	e_0619
														e_0829	PRS5		r_1022	e_0402	e_0863
														e_0830	MET22		r_1023	e_0037
														e_0832	RIB2		r_1024	e_0482
														e_0833	HST1		r_1025	e_0526
														e_0834	ADH1		r_1026	e_0107
														e_0835	COQ3		r_1027	e_0321	e_0547
														e_0836	WRS1		r_1028	e_0621
														e_0837	ITR2		r_1029	e_0623
														e_0838	MDH2		r_1030	e_0012	e_0167	e_0306	e_0741
														e_0839	PFK27		r_1031	e_0577
														e_0840	ARG8		r_1031	e_0882
														e_0841	RIB4		r_1032	e_0059
														e_0842	GRE2		r_1033	e_0059
														e_0843	HXT11		r_1034	e_0864
														e_0844	AUS1		r_1035	e_0864
														e_0845	HST3		r_1036	e_0933
														e_0846	GLO4		r_1037	e_0399	e_0463
														e_0847	VHS3		r_1038	e_0218	e_0398
														e_0848	CYT1		r_1039	e_0124	e_0448	e_0916
														e_0849	NRT1		r_1040	e_0260
														e_0850	CDC21		r_1041	e_0122
														e_0851	TGL5		r_1042	e_0470
														e_0852	RKI1		r_1043	e_0590
														e_0853	KTR1		r_1045	e_0850
														e_0854	CRC1		r_1046	e_0305
														e_0855	LEU9		r_1047	e_0035
														e_0856	INP53		r_1048	e_0684
														e_0857	INP53		r_1049	e_0063	e_0962
														e_0858	CAT5		r_1050	e_0063	e_0962
														e_0859	IAH1		r_1051	e_0065	e_0179	e_0711	e_0753
														e_0860	ADE2		r_1054	e_0175
														e_0861	ORT1		r_1055	e_0330
														e_0862	IDH2		r_1056	e_0348
														e_0863	LSC1		r_1057	e_0836
														e_0864	THI80		r_1058	e_0201
														e_0865	ISN1		r_1063	e_0348
														e_0866	DDP1		r_1065	e_0630
														e_0867	GLN4		r_1066	e_0390
														e_0868	LCB4		r_1067	e_0918
														e_0870	HEM15		r_1068	e_0659
														e_0871	DCI1		r_1069	e_0144
														e_0872	SER1		r_1070	e_0040
														e_0873	SPR1		r_1071	e_0039
														e_0874	THI72		r_1072	e_0561
														e_0875	HIS3		r_1073	e_0562
														e_0876	NPT1		r_1074	e_0450
														e_0877	NPT1		r_1075	e_0082
														e_0878	MCT1		r_1076	e_0488
														e_0879	ODC2		r_1077	e_0806
														e_0880	DFR1		r_1078	e_0806
														e_0881	DFR1		r_1079	e_0561
														e_0882	MET7		r_1080	e_0562
														e_0883	DGA1		r_1081	e_0174
														e_0884	VPH1		r_1082	e_0608
														e_0885	TPO4		r_1083	e_0887
														e_0886	TPO4		r_1084	e_0565
														e_0887	HEM4		r_1085	e_0066	e_0155	e_0251	e_0263	e_0362	e_0429	e_0432	e_0569	e_0695	e_0727	e_0892	e_0935	e_0956
														e_0888	CPA1		r_1086	e_0067	e_0156	e_0252	e_0264	e_0363	e_0430	e_0433	e_0570	e_0696	e_0884	e_0893	e_0936	e_0957
														e_0890	PMT3		r_1087	e_0550
														e_0891	PRO2		r_1088	e_0457
														e_0892	VMA4		r_1089	e_0372
														e_0893	VMA4		r_1090	e_0373
														e_0894	ALA1		r_1091	e_0546
														e_0895	PYK2		r_1092	e_0640
														e_0896	PUT4		r_1093	e_0447
														e_0897	PDE2		r_1094	e_0394
														e_0898	ALD4		r_1095	e_0308	e_0335	e_0801	e_0932
														e_0899	GDH1		r_1099	e_0879	e_0923
														e_0900	ATF1		r_1101	e_0159	e_0896
														e_0901	FDH1		r_1104	e_0814
														e_0902	HST2		r_1106	e_0112
														e_0903	MET12		r_1108	e_0284	e_0285	e_0286	e_0345
														e_0904	ERG10		r_1109	e_0009
														e_0905	ERG10		r_1110	e_0024	e_0058	e_0728
														e_0906	PMA2		r_1111	e_0967
														e_0907	ISM1		r_1112	e_0749
														e_0908	KTR6		r_1113	e_0551
														e_0909	SUR1		r_1114	e_0485
														e_0910	GRX5		r_1115	e_0225	e_0375	e_0787	e_0968
														e_0911	ALD6		r_1116	e_0967
														e_0912	BTS1		r_1118	e_0951
														e_0913	ATP4		r_1119	e_0369
														e_0914	YDC1		r_1120	e_0854
														e_0915	GLR1		r_1125	e_0337
														e_0916	GLR1		r_1126	e_0093
														e_0917	SSU1		r_1127	e_0093
														e_0918	MSY1		r_1128	e_0093
														e_0919	MSD1		r_1129	e_0423
														e_0920	GDE1		r_1130	e_0078
														e_0921	CAR1		r_1131	e_0078
														e_0922	IDI1		r_1132	e_0009
														e_0923	ODC1		r_1133	e_0284	e_0285	e_0286	e_0345
														e_0924	PXA1		r_1134	e_0162	e_0215	e_0216	e_0217	e_0267	e_0309	e_0444	e_0445	e_0446	e_0520	e_0522	e_0553	e_0722	e_0818	e_0843
														e_0925	PPT2		r_1135	e_0246	e_0309	e_0522	e_0641	e_0803	e_0843
														e_0926	CDC60		r_1136	e_0596
														e_0927	COX10		r_1139	e_0162	e_0215	e_0216	e_0217	e_0267	e_0309	e_0444	e_0445	e_0446	e_0520	e_0522	e_0553	e_0722	e_0818	e_0843
														e_0928	POS5		r_1146	e_0464	e_0844
														e_0929	GUP2		r_1147	e_0464	e_0844
														e_0932	PUS1		r_1148	e_0464	e_0844
														e_0933	THI6		r_1151	e_0478
														e_0934	FAS2		r_1161	e_0464	e_0844
														e_0935	VMA11		r_1162	e_0464	e_0844
														e_0936	VMA11		r_1165	e_0351
														e_0937	HUT1		r_1166	e_0162	e_0163	e_0215	e_0216	e_0217	e_0246	e_0267	e_0309	e_0444	e_0445	e_0446	e_0520	e_0522	e_0553	e_0555	e_0641	e_0722	e_0818	e_0843
														e_0938	YAH1		r_1167	e_0519
														e_0939	THI21		r_1168	e_0183	e_0614
														e_0940	FUM1		r_1169	e_0125
														e_0941	FUM1		r_1170	e_0125
														e_0942	DIP5		r_1171	e_0246	e_0338	e_0929
														e_0943	PLC1		r_1172	e_0620
														e_0944	ATP15		r_1173	e_0102	e_0600	e_0821	e_0896	e_0942
														e_0945	SAM4		r_1175	e_0157
														e_0946	SAM3		r_1176	e_0284	e_0285	e_0286	e_0345
														e_0947	CIT3		r_1177	e_0238	e_0837
														e_0948	PDH1		r_1183	e_0055	e_0102	e_0173	e_0600	e_0821	e_0896	e_0942
														e_0949	ICL2		r_1184	e_0266	e_0600	e_0798
														e_0950	ATP20		r_1185	e_0094
														e_0951	AGC1		r_1186	e_0102	e_0241	e_0600	e_0942
														e_0952	ATH1		r_1187	e_0524
														e_0953	HTS1		r_1188	e_0580	e_0777
														e_0954	HTS1		r_1189	e_0300
														e_0955	GLN1		r_1190	e_0316	e_0600	e_0942
														e_0956	VMA13		r_1191	e_0068
														e_0957	VMA13		r_1192	e_0055	e_0056	e_0102	e_0173	e_0241	e_0600	e_0821
														e_0958	MSF1		r_1193	e_0123
														e_0959	ARO7		r_1194	e_0951
														e_0960	FCY1		r_1195	e_0300
														e_0961	SPE3		r_1196	e_0102	e_0316	e_0600	e_0942
														e_0962	TKL1		r_1197	e_0524
														e_0963	GRS2		r_1198	e_0580	e_0777
														e_0966	THI22		r_1199	e_0102	e_0241	e_0600	e_0942
														e_0967	ANT1		r_1200	e_0094	e_0110	e_0731
														e_0968	MEP3		r_1201	e_0056	e_0391	e_0600
														e_0970	ASN1		r_1202	e_0105
														e_0971	TPO3		r_1203	e_0524
														e_0972	TPO3		r_1204	e_0580	e_0777
														e_0973	KRE6		r_1205	e_0055	e_0056	e_0102	e_0173	e_0600
														e_0974	GPH1		r_1206	e_0597
														e_0975	MET16		r_1207	e_0596
														e_0976	DPM1		r_1208	e_0105
														e_0977	GDB1		r_1209	e_0524
														e_0978	QCR2		r_1210	e_0580	e_0777
														e_0979	AQY1		r_1211	e_0055	e_0056	e_0102	e_0173	e_0241	e_0600
														e_0980	YER152C		r_1212	e_0094	e_0110	e_0731
														e_0981	FMP37		r_1213	e_0600	e_0797
														e_0982	FMP43		r_1214	e_0055	e_0102	e_0173	e_0241	e_0366	e_0421	e_0600
														e_0983	MPC2		r_1215	e_0055	e_0102	e_0173	e_0600	e_0821
														e_0984	IDP2		r_1216	e_0600	e_0896
														e_0985	YHR020W		r_1217	e_0102	e_0241	e_0316	e_0600	e_0942
														e_0986	ELO1		r_1218	e_0056	e_0102	e_0173	e_0241	e_0600
														e_0987	FEN1		r_1219	e_0055	e_0056	e_0173	e_0600	e_0821
														e_0988	SUR4		r_1220	e_0105
														e_0989	IFA38		r_1221	e_0094	e_0524
														e_0990	PHS1		r_1222	e_0580	e_0777
														e_0991	TSC13		r_1223	e_0055	e_0056	e_0102	e_0173	e_0600	e_0821
														e_0992	OLE1		r_1224	e_0055	e_0056	e_0102	e_0173	e_0600
														e_0993	FAA1		r_1225	e_0464	e_0844
														e_0994	FAA4		r_1226	e_0683
														e_0995	FAA1		r_1227	e_0097	e_0163	e_0415	e_0555
														e_0996	FAA4		r_1228	e_0076
														e_0997	FAA3		r_1229	e_0247	e_0461
														e_0998	FAT1		r_1230	e_0461
														e_0999	FAT1		r_1231	e_0461
														e_1000	GPT2		r_1232	e_0461
														e_1001	SCT1		r_1235	e_0408
														e_1002	AYR1		r_1236	e_0924
														e_1003	AYR1		r_1237	e_0861
														e_1004	ALE1		r_1238	e_0266	e_0600
														e_1005	SLC1		r_1239	e_0575
														e_1006	PAH1		r_1241	e_0116
														e_1007	DPP1		r_1244	e_0096	e_0120	e_0517	e_0715	e_0807
														e_1008	LPP1		r_1245	e_0282	e_0537
														e_1009	ARE2		r_1249	e_0507
														e_1010	ARE1		r_1250	e_0584
														e_1011	DGA1		r_1251	e_0616	e_0885
														e_1012	CDS1		r_1252	e_0617	e_0886
														e_1013	CDS1		r_1253	e_0345
														e_1014	CHO1		r_1254	e_0596
														e_1015	PIS1		r_1255	e_0946
														e_1016	CST26		r_1256	e_0768
														e_1017	PSD1		r_1257	e_0624
														e_1018	PSD2		r_1258	e_0648
														e_1019	PSD2		r_1259	e_0584
														e_1020	CHO2		r_1260	e_0068	e_0419	e_0600	e_0616	e_0885	e_0946
														e_1021	OPI3		r_1261	e_0617	e_0886
														e_1022	DGK1		r_1262	e_0377	e_0616	e_0885	e_0971
														e_1023	EPT1		r_1263	e_0378	e_0617	e_0886	e_0972
														e_1024	CPT1		r_1264	e_0683
														e_1025	PGS1		r_1265	e_0539
														e_1026	GEP4		r_1266	e_0095	e_0643
														e_1027	CRD1		r_1267	e_0917
														e_1028	CLD1		r_1269	e_0374
														e_1029	TAZ1		r_1270	e_0664	e_0849	e_0874
														e_1030	LSB6		r_1271	e_0937
														e_1031	FRQ1		r_1272	e_0042
														e_1032	PIK1		r_1273	e_0419
														e_1033	VPS15		r_1274	e_0027
														e_1034	FAB1		r_1275	e_0078
														e_1035	LRO1		r_1276	e_0078
														e_1036	NTE1		r_1277	e_0622	e_0979
														e_1037	PLC1		r_1278	e_0464	e_0844
														e_1038	PGC1		r_1284	e_1054	e_1055
														e_1039	SAC1		r_1285	e_1055
														e_1040	SAC1		r_1288	e_1056	e_1068	e_1069
														e_1041	INP54		r_1289	e_1057
														e_1042	VAC14		r_1290	e_0767
														e_1043	FIG4		r_1291	e_0767
														e_1044	PHM8		r_1292	e_1058
														e_1045	LDH1		r_1293	e_1060
														e_1046	TGL2		r_1294	e_1061	e_1062
														e_1047	YJU3		r_1295	e_1063
														e_1048	IPT1		r_1296	e_1064
														e_1049	AUR1		r_1297	e_1065
														e_1050	KEI1		r_1302	e_1071
														e_1051	GCY1		r_1305	e_1066
														e_1053	melibiose		r_1306	e_1067
														e_1054	FRE1		r_1309	e_1072
														e_1055	FRE2		r_1315	e_1073	e_1074
														e_1056	FET3		r_1321	e_1075	e_1077
														e_1057	FTR1		r_1323	e_1075	e_1077
														e_1058	CTR1		r_1325	e_1076
														e_1059	CTR3		r_1328	e_1078
														e_1060	YFH1		r_1330	e_1077
														e_1061	MRS3		r_1334	e_1054	e_1055	e_1079	e_1080	e_1081	e_1082	e_1083
														e_1062	MRS4		r_1337	e_1054	e_1055	e_1079	e_1080	e_1081	e_1082	e_1083
														e_1063	CCC1		r_1340	e_1054	e_1055	e_1079	e_1080	e_1081	e_1082	e_1083
														e_1064	FRE6		r_1343	e_1054	e_1055	e_1079	e_1080	e_1081	e_1082	e_1083
														e_1065	SMF3		r_1346	e_1054	e_1055	e_1079	e_1080	e_1081	e_1082	e_1083
														e_1066	FET5		r_1348	e_1087	e_1088
														e_1067	FTH1		r_1349	e_0222	e_0938	e_1060	e_1084	e_1085	e_1086
														e_1068	ATX1		r_1350	e_0222	e_0938	e_1060	e_1085	e_1086
														e_1069	CCC2		r_1351	e_0910	e_1089	e_1090	e_1091
														e_1070	GRX4		r_1352	e_0910	e_1089	e_1090	e_1091	e_1092
														e_1071	FRE5		r_1353	e_0910	e_1089	e_1090	e_1091	e_1092
														e_1072	HMX1		r_1355	e_1093	e_1094	e_1095
														e_1073	BPT1		r_1356	e_1084	e_1093	e_1094	e_1095
														e_1074	YCF1		r_1372	e_1096	e_1097
														e_1075	ARN1		r_1374	e_0181	e_0304	e_1098	e_1099	e_1100	e_1101
														e_1076	ARN2		r_1375	e_1070	e_1106	e_1107	e_1108	e_1109	e_1118
														e_1077	ARN3		r_1376	e_1102	e_1103	e_1104	e_1105
														e_1078	ARN4		r_1377	e_1110	e_1111	e_1112	e_1113
														e_1079	FRE3		r_1380	e_1096
														e_1080	FRE4		r_1381	e_0181	e_0304	e_1115
														e_1081	FIT1		r_1382	e_1114	e_1116	e_1117
														e_1082	FIT2		r_1400	e_1119
														e_1083	FIT3		r_1401	e_1120
														e_1084	NFU1		r_1619	e_1053
														e_1085	ISU1		r_1838	e_0145
														e_1086	ISU2		r_1838	e_0153
														e_1087	NFS1		r_2029	e_0253
														e_1088	ISD11		r_2034	e_0981	e_0982	e_0983
														e_1089	SSQ1		r_2079	e_0415
														e_1090	JAC1		r_2112	e_0496
														e_1091	MGE1		r_2115	e_0069	e_0834
														e_1092	SSC1		r_2116	e_0740
														e_1093	ISA1		r_2117	e_0451
														e_1094	ISA2		r_2118	e_0451
														e_1095	IBA57		r_2119	e_0451
														e_1096	ATM1		r_2126	e_0601
														e_1097	ERV1		r_2131	e_0135
														e_1098	CFD1		r_2132	e_0879	e_0923
														e_1099	NBP35		r_2140	e_0586	e_0934
														e_1100	DRE2		r_2141	e_0586	e_0934
														e_1101	TAH18		r_2142	e_0287
														e_1102	CIA1		r_2143	e_0287
														e_1103	CIA2		r_2144	e_0287
														e_1104	MET18		r_2145	e_0566
														e_1105	NAR1		r_2146	e_0566
														e_1106	CFD1		r_2147	e_0566
														e_1107	NBP35		r_2148	e_0438
														e_1108	DRE2		r_2149	e_0438
														e_1109	TAH18		r_2150	e_0438
														e_1110	CIA1		r_2151	e_0044
														e_1111	CIA2		r_2152	e_0044
														e_1112	MET18		r_2153	e_0044
														e_1113	NAR1		r_2154	e_0986
														e_1114	MSN5		r_2155	e_0986
														e_1115	PSE1		r_2156	e_0987
														e_1116	AFT1		r_2157	e_0987	e_0988
														e_1117	AFT2		r_2158	e_0987	e_0988
														e_1118	GRX3		r_2159	e_0987	e_0988
														e_1119	CYC3		r_2160	e_0988
														e_1120	CYT2		r_2161	e_0989
																	r_2162	e_0989
																	r_2163	e_0989
																	r_2164	e_0989
																	r_2165	e_0989
																	r_2166	e_0989
																	r_2167	e_0989
																	r_2168	e_0990
																	r_2169	e_0990
																	r_2170	e_0990
																	r_2171	e_0990
																	r_2172	e_0990
																	r_2173	e_0990
																	r_2174	e_0990
																	r_2175	e_0991
																	r_2176	e_0991
																	r_2177	e_0991
																	r_2178	e_0991
																	r_2179	e_0991
																	r_2180	e_0991
																	r_2181	e_0991
																	r_2182	e_0992
																	r_2183	e_0992
																	r_2194	e_0993
																	r_2195	e_0993	e_0994
																	r_2196	e_0993	e_0994
																	r_2197	e_0993	e_0994
																	r_2198	e_0993	e_0994
																	r_2199	e_0993	e_0994
																	r_2200	e_0995
																	r_2201	e_0995	e_0996
																	r_2202	e_0995	e_0996
																	r_2203	e_0995	e_0996
																	r_2204	e_0995	e_0996
																	r_2205	e_0995	e_0996
																	r_2206	e_0273
																	r_2207	e_0273
																	r_2208	e_0273
																	r_2209	e_0997
																	r_2210	e_0997
																	r_2211	e_0997
																	r_2212	e_0997
																	r_2213	e_0998
																	r_2214	e_0998
																	r_2215	e_0998
																	r_2216	e_0999
																	r_2217	e_0999
																	r_2218	e_0999
																	r_2219	e_0588	e_0924
																	r_2220	e_0588	e_0924
																	r_2221	e_0588	e_0924
																	r_2222	e_0588	e_0924
																	r_2223	e_0588	e_0924
																	r_2224	e_0588	e_0924
																	r_2225	e_0588	e_0924
																	r_2226	e_0588	e_0924
																	r_2227	e_0588	e_0924
																	r_2228	e_0588	e_0924
																	r_2232	e_0529
																	r_2233	e_0529
																	r_2234	e_0529
																	r_2235	e_0529
																	r_2236	e_0349
																	r_2237	e_0349
																	r_2238	e_0349
																	r_2239	e_0349
																	r_2240	e_0349
																	r_2241	e_0349
																	r_2242	e_0349
																	r_2243	e_0349
																	r_2244	e_0349
																	r_2245	e_0349
																	r_2246	e_0349
																	r_2247	e_0349
																	r_2248	e_0598
																	r_2249	e_0598
																	r_2250	e_0598
																	r_2251	e_0598
																	r_2252	e_0598
																	r_2253	e_0598
																	r_2254	e_0598
																	r_2255	e_0598
																	r_2256	e_0598
																	r_2257	e_0598
																	r_2258	e_0598
																	r_2259	e_0598
																	r_2260	e_0598
																	r_2261	e_0598
																	r_2262	e_0598
																	r_2263	e_0598
																	r_2264	e_0598
																	r_2265	e_0598
																	r_2266	e_0598
																	r_2267	e_0598
																	r_2268	e_0598
																	r_2269	e_0598
																	r_2270	e_0598
																	r_2271	e_0598
																	r_2272	e_0598
																	r_2273	e_0598
																	r_2274	e_0598
																	r_2275	e_0598
																	r_2276	e_0598
																	r_2277	e_0598
																	r_2278	e_0598
																	r_2279	e_0598
																	r_2280	e_0598
																	r_2281	e_0598
																	r_2282	e_0598
																	r_2283	e_0481
																	r_2284	e_0481
																	r_2285	e_0481
																	r_2286	e_0481
																	r_2287	e_0481
																	r_2288	e_0481
																	r_2289	e_0481
																	r_2290	e_0481
																	r_2291	e_0481
																	r_2292	e_0481
																	r_2293	e_0481
																	r_2294	e_0481
																	r_2295	e_0669
																	r_2296	e_0669
																	r_2297	e_0669
																	r_2298	e_0669
																	r_2299	e_0669
																	r_2300	e_0669
																	r_2301	e_0871
																	r_2302	e_0871
																	r_2303	e_0790
																	r_2304	e_0790
																	r_2305	e_0675
																	r_2308	e_1000	e_1001
																	r_2309	e_1000	e_1001
																	r_2310	e_1000
																	r_2311	e_1000
																	r_2312	e_1000	e_1001
																	r_2313	e_1000	e_1001
																	r_2314	e_1000
																	r_2315	e_1000
																	r_2316	e_0607
																	r_2317	e_0607
																	r_2318	e_0607
																	r_2319	e_0607
																	r_2320	e_0607
																	r_2321	e_0607
																	r_2322	e_0607
																	r_2323	e_0607
																	r_2324	e_1002
																	r_2325	e_1002
																	r_2326	e_1002
																	r_2327	e_1002
																	r_2328	e_1003
																	r_2329	e_1003
																	r_2330	e_1003
																	r_2331	e_1003
																	r_2332	e_1004
																	r_2333	e_1004	e_1005
																	r_2334	e_1004
																	r_2335	e_1004	e_1005
																	r_2336	e_1004
																	r_2337	e_1004	e_1005
																	r_2338	e_1004
																	r_2339	e_1004	e_1005
																	r_2340	e_0133
																	r_2340	e_0611	e_0851
																	r_2341	e_0133	e_0611	e_0851
																	r_2342	e_0133	e_0611	e_0851
																	r_2343	e_0133	e_0611	e_0851
																	r_2344	e_1006
																	r_2345	e_1006
																	r_2346	e_1006
																	r_2347	e_1006
																	r_2348	e_1006
																	r_2349	e_1006
																	r_2350	e_1006
																	r_2351	e_1006
																	r_2352	e_1007
																	r_2353	e_1007
																	r_2354	e_1007
																	r_2355	e_1007
																	r_2356	e_1007
																	r_2357	e_1007
																	r_2358	e_1007
																	r_2359	e_1007
																	r_2360	e_1008
																	r_2361	e_1008
																	r_2362	e_1008
																	r_2363	e_1008
																	r_2364	e_1008
																	r_2365	e_1008
																	r_2366	e_1008
																	r_2367	e_1008
																	r_2368	e_1009	e_1010	e_1011
																	r_2369	e_1009	e_1010	e_1011
																	r_2370	e_1009	e_1010	e_1011
																	r_2371	e_1009	e_1010	e_1011
																	r_2372	e_1009	e_1010	e_1011
																	r_2373	e_1009	e_1010	e_1011
																	r_2374	e_1009	e_1010	e_1011
																	r_2375	e_1009	e_1010	e_1011
																	r_2376	e_1009	e_1010	e_1011
																	r_2377	e_1009	e_1010	e_1011
																	r_2378	e_1009	e_1010	e_1011
																	r_2379	e_1009	e_1010	e_1011
																	r_2380	e_1009	e_1010	e_1011
																	r_2381	e_1009	e_1010	e_1011
																	r_2382	e_1009	e_1010	e_1011
																	r_2383	e_1009	e_1010	e_1011
																	r_2384	e_1009	e_1010	e_1011
																	r_2385	e_1009	e_1010	e_1011
																	r_2386	e_1009	e_1010	e_1011
																	r_2387	e_1009	e_1010	e_1011
																	r_2388	e_1009	e_1010	e_1011
																	r_2389	e_1009	e_1010	e_1011
																	r_2390	e_1009	e_1010	e_1011
																	r_2391	e_1009	e_1010	e_1011
																	r_2392	e_1009	e_1010	e_1011
																	r_2393	e_1009	e_1010	e_1011
																	r_2394	e_1009	e_1010	e_1011
																	r_2395	e_1009	e_1010	e_1011
																	r_2396	e_1009	e_1010	e_1011
																	r_2397	e_1009	e_1010	e_1011
																	r_2398	e_1009	e_1010	e_1011
																	r_2399	e_1009	e_1010	e_1011
																	r_2400	e_0883
																	r_2401	e_0883
																	r_2402	e_0883
																	r_2403	e_0883
																	r_2404	e_0883
																	r_2405	e_0883
																	r_2406	e_0883
																	r_2407	e_0883
																	r_2408	e_0883
																	r_2409	e_0883
																	r_2410	e_0883
																	r_2411	e_0883
																	r_2412	e_0883
																	r_2413	e_0883
																	r_2414	e_0883
																	r_2415	e_0883
																	r_2416	e_0883
																	r_2417	e_0883
																	r_2418	e_0883
																	r_2419	e_0883
																	r_2420	e_0883
																	r_2421	e_0883
																	r_2422	e_0883
																	r_2423	e_0883
																	r_2424	e_0883
																	r_2425	e_0883
																	r_2426	e_0883
																	r_2427	e_0883
																	r_2428	e_0883
																	r_2429	e_0883
																	r_2430	e_0883
																	r_2431	e_0883
																	r_2432	e_1012
																	r_2433	e_1012
																	r_2434	e_1012
																	r_2435	e_1012
																	r_2436	e_1012
																	r_2437	e_1012
																	r_2438	e_1012
																	r_2439	e_1012
																	r_2440	e_1013
																	r_2441	e_1013
																	r_2442	e_1013
																	r_2443	e_1013
																	r_2444	e_1013
																	r_2445	e_1013
																	r_2446	e_1014
																	r_2447	e_1014
																	r_2448	e_1014
																	r_2449	e_1014
																	r_2450	e_1014
																	r_2451	e_1014
																	r_2452	e_1014
																	r_2453	e_1014
																	r_2454	e_1015
																	r_2455	e_1015
																	r_2456	e_1015
																	r_2457	e_1015
																	r_2458	e_1015
																	r_2459	e_1015
																	r_2460	e_1015
																	r_2461	e_1015
																	r_2462	e_1016
																	r_2463	e_1016
																	r_2464	e_1017
																	r_2465	e_1017
																	r_2466	e_1017
																	r_2467	e_1017
																	r_2468	e_1017
																	r_2469	e_1017
																	r_2470	e_1017
																	r_2471	e_1017
																	r_2472	e_1018
																	r_2473	e_1018
																	r_2474	e_1018
																	r_2475	e_1018
																	r_2476	e_1018
																	r_2477	e_1018
																	r_2478	e_1018
																	r_2479	e_1018
																	r_2480	e_1019
																	r_2481	e_1019
																	r_2482	e_1019
																	r_2483	e_1019
																	r_2484	e_1019
																	r_2485	e_1019
																	r_2486	e_1019
																	r_2487	e_1019
																	r_2488	e_1020	e_1021
																	r_2489	e_1020	e_1021
																	r_2490	e_1020	e_1021
																	r_2491	e_1020	e_1021
																	r_2492	e_1020	e_1021
																	r_2493	e_1020	e_1021
																	r_2494	e_1020	e_1021
																	r_2495	e_1020	e_1021
																	r_2496	e_1021
																	r_2497	e_1021
																	r_2498	e_1021
																	r_2499	e_1021
																	r_2500	e_1021
																	r_2501	e_1021
																	r_2502	e_1021
																	r_2503	e_1021
																	r_2504	e_1021
																	r_2505	e_1021
																	r_2506	e_1021
																	r_2507	e_1021
																	r_2508	e_1021
																	r_2509	e_1021
																	r_2510	e_1021
																	r_2511	e_1021
																	r_2512	e_1022
																	r_2513	e_1022
																	r_2514	e_1022
																	r_2515	e_1022
																	r_2516	e_1022
																	r_2517	e_1022
																	r_2518	e_1022
																	r_2519	e_1022
																	r_2520	e_1023
																	r_2521	e_1023
																	r_2522	e_1023
																	r_2523	e_1023
																	r_2524	e_1023
																	r_2525	e_1023
																	r_2526	e_1023
																	r_2527	e_1023
																	r_2528	e_1023	e_1024
																	r_2529	e_1023	e_1024
																	r_2530	e_1023	e_1024
																	r_2531	e_1023	e_1024
																	r_2532	e_1023	e_1024
																	r_2533	e_1023	e_1024
																	r_2534	e_1023	e_1024
																	r_2535	e_1023	e_1024
																	r_2536	e_1025
																	r_2537	e_1025
																	r_2538	e_1025
																	r_2539	e_1025
																	r_2540	e_1025
																	r_2541	e_1025
																	r_2542	e_1026
																	r_2543	e_1026
																	r_2544	e_1026
																	r_2545	e_1026
																	r_2546	e_1026
																	r_2547	e_1026
																	r_2548	e_1027
																	r_2549	e_1027
																	r_2550	e_1027
																	r_2551	e_1027
																	r_2552	e_1027
																	r_2553	e_1027
																	r_2554	e_1027
																	r_2555	e_1027
																	r_2556	e_1027
																	r_2557	e_1027
																	r_2558	e_1027
																	r_2559	e_1027
																	r_2560	e_1027
																	r_2561	e_1027
																	r_2562	e_1027
																	r_2563	e_1027
																	r_2564	e_1027
																	r_2565	e_1027
																	r_2566	e_1027
																	r_2567	e_1027
																	r_2568	e_1027
																	r_2569	e_1027
																	r_2570	e_1027
																	r_2571	e_1027
																	r_2572	e_1027
																	r_2573	e_1027
																	r_2574	e_1027
																	r_2575	e_1027
																	r_2576	e_1027
																	r_2577	e_1027
																	r_2578	e_1027
																	r_2579	e_1027
																	r_2580	e_1027
																	r_2581	e_1027
																	r_2582	e_1027
																	r_2583	e_1027
																	r_2584	e_1028
																	r_2585	e_1028
																	r_2586	e_1028
																	r_2587	e_1028
																	r_2588	e_1028
																	r_2589	e_1028
																	r_2590	e_1028
																	r_2591	e_1028
																	r_2592	e_1028
																	r_2593	e_1028
																	r_2594	e_1028
																	r_2595	e_1028
																	r_2596	e_1028
																	r_2597	e_1028
																	r_2598	e_1028
																	r_2599	e_1028
																	r_2600	e_1028
																	r_2601	e_1028
																	r_2602	e_1028
																	r_2603	e_1028
																	r_2604	e_1028
																	r_2605	e_1028
																	r_2606	e_1028
																	r_2607	e_1028
																	r_2608	e_1028
																	r_2609	e_1028
																	r_2610	e_1028
																	r_2611	e_1028
																	r_2612	e_1028
																	r_2613	e_1028
																	r_2614	e_1028
																	r_2615	e_1028
																	r_2616	e_1028
																	r_2617	e_1028
																	r_2618	e_1028
																	r_2619	e_1028
																	r_2620	e_1029
																	r_2621	e_1029
																	r_2622	e_1029
																	r_2623	e_1029
																	r_2624	e_1029
																	r_2625	e_1029
																	r_2626	e_1029
																	r_2627	e_1029
																	r_2628	e_1029
																	r_2629	e_1029
																	r_2630	e_1029
																	r_2631	e_1029
																	r_2632	e_1029
																	r_2633	e_1029
																	r_2634	e_1029
																	r_2635	e_1029
																	r_2636	e_1029
																	r_2637	e_1029
																	r_2638	e_1029
																	r_2639	e_1029
																	r_2640	e_1029
																	r_2641	e_1029
																	r_2642	e_1029
																	r_2643	e_1029
																	r_2644	e_1029
																	r_2645	e_1029
																	r_2646	e_1029
																	r_2647	e_1029
																	r_2648	e_1029
																	r_2649	e_1029
																	r_2650	e_1029
																	r_2651	e_1029
																	r_2652	e_1029
																	r_2653	e_1029
																	r_2654	e_1029
																	r_2655	e_1029
																	r_2656	e_1029
																	r_2657	e_1029
																	r_2658	e_1029
																	r_2659	e_1029
																	r_2660	e_1029
																	r_2661	e_1029
																	r_2662	e_1029
																	r_2663	e_1029
																	r_2664	e_1029
																	r_2665	e_1029
																	r_2666	e_1029
																	r_2667	e_1029
																	r_2668	e_1029
																	r_2669	e_1029
																	r_2670	e_1029
																	r_2671	e_1029
																	r_2672	e_1029
																	r_2673	e_1029
																	r_2674	e_1029
																	r_2675	e_1029
																	r_2676	e_1029
																	r_2677	e_1029
																	r_2678	e_1029
																	r_2679	e_1029
																	r_2680	e_1029
																	r_2681	e_1029
																	r_2682	e_1029
																	r_2683	e_1029
																	r_2684	e_1029
																	r_2685	e_1029
																	r_2686	e_1029
																	r_2687	e_1029
																	r_2688	e_1029
																	r_2689	e_1029
																	r_2690	e_1029
																	r_2691	e_1029
																	r_2692	e_1029
																	r_2693	e_1029
																	r_2694	e_1029
																	r_2695	e_1029
																	r_2696	e_1029
																	r_2697	e_1029
																	r_2698	e_1029
																	r_2699	e_1029
																	r_2700	e_1029
																	r_2701	e_1029
																	r_2702	e_1029
																	r_2703	e_1029
																	r_2704	e_1029
																	r_2705	e_1029
																	r_2706	e_1029
																	r_2707	e_1029
																	r_2708	e_1029
																	r_2709	e_1029
																	r_2710	e_1029
																	r_2711	e_1029
																	r_2712	e_1029
																	r_2713	e_1029
																	r_2714	e_1029
																	r_2715	e_1029
																	r_2716	e_1029
																	r_2717	e_1029
																	r_2718	e_1029
																	r_2719	e_1029
																	r_2720	e_1029
																	r_2721	e_1029
																	r_2722	e_1029
																	r_2723	e_1029
																	r_2724	e_1029
																	r_2725	e_1029
																	r_2726	e_1029
																	r_2727	e_1029
																	r_2728	e_1029
																	r_2729	e_1029
																	r_2730	e_1029
																	r_2731	e_1029
																	r_2732	e_1029
																	r_2733	e_1029
																	r_2734	e_1029
																	r_2735	e_1029
																	r_2736	e_1029
																	r_2737	e_1029
																	r_2738	e_1029
																	r_2739	e_1029
																	r_2740	e_1029
																	r_2741	e_1029
																	r_2742	e_1029
																	r_2743	e_1029
																	r_2744	e_1029
																	r_2745	e_1029
																	r_2746	e_1029
																	r_2747	e_1029
																	r_2748	e_1029
																	r_2749	e_1029
																	r_2750	e_1029
																	r_2751	e_1029
																	r_2752	e_1029
																	r_2753	e_1029
																	r_2754	e_1029
																	r_2755	e_1029
																	r_2756	e_1029
																	r_2757	e_1029
																	r_2758	e_1029
																	r_2759	e_1029
																	r_2760	e_1029
																	r_2761	e_1029
																	r_2762	e_1029
																	r_2763	e_1029
																	r_2764	e_1029
																	r_2765	e_1029
																	r_2766	e_1029
																	r_2767	e_1029
																	r_2768	e_1029
																	r_2769	e_1029
																	r_2770	e_1029
																	r_2771	e_1029
																	r_2772	e_1029
																	r_2773	e_1029
																	r_2774	e_1029
																	r_2775	e_1029
																	r_2776	e_1029
																	r_2777	e_1029
																	r_2778	e_1029
																	r_2779	e_1029
																	r_2780	e_1029
																	r_2781	e_1029
																	r_2782	e_1029
																	r_2783	e_1029
																	r_2784	e_1029
																	r_2785	e_1029
																	r_2786	e_1029
																	r_2787	e_1029
																	r_2788	e_1029
																	r_2789	e_1029
																	r_2790	e_1029
																	r_2791	e_1029
																	r_2792	e_1029
																	r_2793	e_1029
																	r_2794	e_1029
																	r_2795	e_1029
																	r_2796	e_1029
																	r_2797	e_1029
																	r_2798	e_1029
																	r_2799	e_1029
																	r_2800	e_1029
																	r_2801	e_1029
																	r_2802	e_1029
																	r_2803	e_1029
																	r_2804	e_1029
																	r_2805	e_1029
																	r_2806	e_1029
																	r_2807	e_1029
																	r_2808	e_1029
																	r_2809	e_1029
																	r_2810	e_1029
																	r_2811	e_1029
																	r_2820	e_0502	e_0677
																	r_2821	e_0502	e_0677
																	r_2822	e_0502	e_0677
																	r_2823	e_0502	e_0677
																	r_2824	e_0502	e_0677
																	r_2825	e_0502	e_0677
																	r_2826	e_0502	e_0677
																	r_2827	e_0502	e_0677
																	r_2828	e_1030
																	r_2829	e_1030
																	r_2830	e_1030
																	r_2831	e_1030
																	r_2832	e_1030
																	r_2833	e_1030
																	r_2834	e_1030
																	r_2835	e_1030
																	r_2836	e_1031	e_1032
																	r_2837	e_1031	e_1032
																	r_2838	e_1031	e_1032
																	r_2839	e_1031	e_1032
																	r_2840	e_1031	e_1032
																	r_2841	e_1031	e_1032
																	r_2842	e_1031	e_1032
																	r_2843	e_1031	e_1032
																	r_2844	e_0796
																	r_2845	e_0796
																	r_2846	e_0796
																	r_2847	e_0796
																	r_2848	e_0796
																	r_2849	e_0796
																	r_2850	e_0796
																	r_2851	e_0796
																	r_2852	e_0665	e_1033
																	r_2853	e_0665	e_1033
																	r_2854	e_0665	e_1033
																	r_2855	e_0665	e_1033
																	r_2856	e_0665	e_1033
																	r_2857	e_0665	e_1033
																	r_2858	e_0665	e_1033
																	r_2859	e_0665	e_1033
																	r_2860	e_0193
																	r_2861	e_0193
																	r_2862	e_0193
																	r_2863	e_0193
																	r_2864	e_0193
																	r_2865	e_0193
																	r_2866	e_0193
																	r_2867	e_0193
																	r_2868	e_0192
																	r_2869	e_0192
																	r_2870	e_0192
																	r_2871	e_0192
																	r_2872	e_0192
																	r_2873	e_0192
																	r_2874	e_0192
																	r_2875	e_0192
																	r_2876	e_1034
																	r_2877	e_1034
																	r_2878	e_1034
																	r_2879	e_1034
																	r_2880	e_1034
																	r_2881	e_1034
																	r_2882	e_1034
																	r_2883	e_1034
																	r_2884	e_1035
																	r_2885	e_1035
																	r_2886	e_1035
																	r_2887	e_1035
																	r_2888	e_1035
																	r_2889	e_1035
																	r_2890	e_1035
																	r_2891	e_1035
																	r_2892	e_1035
																	r_2893	e_1035
																	r_2894	e_1035
																	r_2895	e_1035
																	r_2896	e_1035
																	r_2897	e_1035
																	r_2898	e_1035
																	r_2899	e_1035
																	r_2900	e_1035
																	r_2901	e_1035
																	r_2902	e_1035
																	r_2903	e_1035
																	r_2904	e_1035
																	r_2905	e_1035
																	r_2906	e_1035
																	r_2907	e_1035
																	r_2908	e_1035
																	r_2909	e_1035
																	r_2910	e_1035
																	r_2911	e_1035
																	r_2912	e_1035
																	r_2913	e_1035
																	r_2914	e_1035
																	r_2915	e_1035
																	r_2916	e_1035
																	r_2917	e_1035
																	r_2918	e_1035
																	r_2919	e_1035
																	r_2920	e_1035
																	r_2921	e_1035
																	r_2922	e_1035
																	r_2923	e_1035
																	r_2924	e_1035
																	r_2925	e_1035
																	r_2926	e_1035
																	r_2927	e_1035
																	r_2928	e_1035
																	r_2929	e_1035
																	r_2930	e_1035
																	r_2931	e_1035
																	r_2932	e_1035
																	r_2933	e_1035
																	r_2934	e_1035
																	r_2935	e_1035
																	r_2936	e_1035
																	r_2937	e_1035
																	r_2938	e_1035
																	r_2939	e_1035
																	r_2940	e_1035
																	r_2941	e_1035
																	r_2942	e_1035
																	r_2943	e_1035
																	r_2944	e_1035
																	r_2945	e_1035
																	r_2946	e_1035
																	r_2947	e_1035
																	r_2948	e_1035
																	r_2949	e_1035
																	r_2950	e_1035
																	r_2951	e_1035
																	r_2952	e_1035
																	r_2953	e_1035
																	r_2954	e_1035
																	r_2955	e_1035
																	r_2956	e_1035
																	r_2957	e_1035
																	r_2958	e_1035
																	r_2959	e_1035
																	r_2960	e_1035
																	r_2961	e_1035
																	r_2962	e_1035
																	r_2963	e_1035
																	r_2964	e_1035
																	r_2965	e_1035
																	r_2966	e_1035
																	r_2967	e_1035
																	r_2968	e_1035
																	r_2969	e_1035
																	r_2970	e_1035
																	r_2971	e_1035
																	r_2972	e_1035
																	r_2973	e_1035
																	r_2974	e_1035
																	r_2975	e_1035
																	r_2976	e_1035
																	r_2977	e_1035
																	r_2978	e_1035
																	r_2979	e_1035
																	r_2980	e_1035
																	r_2981	e_1035
																	r_2982	e_1035
																	r_2983	e_1035
																	r_2984	e_1035
																	r_2985	e_1035
																	r_2986	e_1035
																	r_2987	e_1035
																	r_2988	e_1035
																	r_2989	e_1035
																	r_2990	e_1035
																	r_2991	e_1035
																	r_2992	e_1035
																	r_2993	e_1035
																	r_2994	e_1035
																	r_2995	e_1035
																	r_2996	e_1035
																	r_2997	e_1035
																	r_2998	e_1035
																	r_2999	e_1035
																	r_3000	e_1035
																	r_3001	e_1035
																	r_3002	e_1035
																	r_3003	e_1035
																	r_3004	e_1035
																	r_3005	e_1035
																	r_3006	e_1035
																	r_3007	e_1035
																	r_3008	e_1035
																	r_3009	e_1035
																	r_3010	e_1035
																	r_3011	e_1035
																	r_3022	e_1036
																	r_3023	e_1036
																	r_3024	e_1036
																	r_3025	e_1036
																	r_3026	e_1036
																	r_3027	e_1036
																	r_3028	e_1036
																	r_3029	e_1036
																	r_3030	e_1036
																	r_3031	e_1036
																	r_3032	e_1036
																	r_3033	e_1036
																	r_3034	e_0720
																	r_3035	e_0720
																	r_3036	e_0720
																	r_3037	e_0720
																	r_3038	e_0720
																	r_3039	e_0720
																	r_3040	e_0720
																	r_3041	e_0720
																	r_3042	e_0720
																	r_3043	e_0720
																	r_3044	e_0720
																	r_3045	e_0720
																	r_3046	e_0718	e_0720
																	r_3047	e_0718	e_0720
																	r_3048	e_0718	e_0720
																	r_3049	e_0718	e_0720
																	r_3050	e_0718	e_0720
																	r_3051	e_0718	e_0720
																	r_3052	e_0718	e_0720
																	r_3053	e_0718	e_0720
																	r_3054	e_0718	e_0720
																	r_3055	e_0718	e_0720
																	r_3056	e_0718	e_0720
																	r_3057	e_0718	e_0720
																	r_3058	e_0718	e_0819
																	r_3059	e_0718	e_0819
																	r_3060	e_0718	e_0819
																	r_3061	e_0718	e_0819
																	r_3062	e_0718	e_0819
																	r_3063	e_0718	e_0819
																	r_3064	e_0718	e_0819
																	r_3065	e_0718	e_0819
																	r_3066	e_0718	e_0819
																	r_3067	e_0718	e_0819
																	r_3068	e_0718	e_0819
																	r_3069	e_0718	e_0819
																	r_3070	e_0819
																	r_3071	e_0819
																	r_3072	e_0819
																	r_3073	e_0819
																	r_3074	e_0819
																	r_3075	e_0819
																	r_3076	e_0819
																	r_3077	e_0819
																	r_3078	e_0819
																	r_3079	e_0819
																	r_3080	e_0819
																	r_3081	e_0819
																	r_3082	e_1037
																	r_3083	e_1037
																	r_3084	e_1037
																	r_3085	e_1037
																	r_3086	e_1037
																	r_3087	e_1037
																	r_3088	e_1037
																	r_3089	e_1037
																	r_3090	e_0943
																	r_3091	e_0943
																	r_3092	e_0943
																	r_3093	e_0943
																	r_3094	e_0943
																	r_3095	e_0943
																	r_3096	e_0943
																	r_3097	e_0943
																	r_3098	e_1038
																	r_3099	e_1038
																	r_3100	e_1038
																	r_3101	e_1038
																	r_3102	e_1038
																	r_3103	e_1038
																	r_3104	e_0599
																	r_3105	e_0599
																	r_3106	e_0599
																	r_3107	e_0599
																	r_3108	e_0599
																	r_3109	e_0599
																	r_3110	e_0599
																	r_3111	e_0599
																	r_3112	e_0780	e_0856
																	r_3113	e_0780	e_0856
																	r_3114	e_0780	e_0856
																	r_3115	e_0780	e_0856
																	r_3116	e_0780	e_0856
																	r_3117	e_0780	e_0856
																	r_3118	e_0780	e_0856
																	r_3119	e_0780	e_0856
																	r_3120	e_0543	e_0781	e_0857
																	r_3121	e_0543	e_0781	e_0857
																	r_3122	e_0543	e_0781	e_0857
																	r_3123	e_0543	e_0781	e_0857
																	r_3124	e_0543	e_0781	e_0857
																	r_3125	e_0543	e_0781	e_0857
																	r_3126	e_0543	e_0781	e_0857
																	r_3127	e_0543	e_0781	e_0857
																	r_3128	e_1039
																	r_3129	e_1039
																	r_3130	e_1039
																	r_3131	e_1039
																	r_3132	e_1039
																	r_3133	e_1039
																	r_3134	e_1039
																	r_3135	e_1039
																	r_3136	e_1040
																	r_3137	e_1040
																	r_3138	e_1040
																	r_3139	e_1040
																	r_3140	e_1040
[truncated: 354 more rows]
