# Supplementary material for: Extension of the yeast metabolic model to include iron metabolism and its use to estimate global levels of iron‐recruiting enzyme abundance from cofactor requirements
Source: Biotechnol Bioeng. 2019 Jan 12;116(3):610–21. doi: 10.1002/bit.26905 (PMC6492170; doi:10.1002/bit.26905)
Supplement: Supplementary file 10 — Supplementary information [file BIT-116-610-s010.xlsx]

## Sheet: into_biomass
ORF	Cys	His	Arg	from SGD downloaded on 27/04/2018	abundance in glucose	https://doi.org/10.1016/j.jprot.2016.07.005		ORF	Cys	His	Arg	abundance in glucose	relative abundance in glucose	relCys	relHis	relArg	sum1Cys	sum1His	sum1Arg			relCys	relHis	relArg	relative abundance in glucose	Abundance in glucose	ORF	Protein	functional Fe group(s)	number of functional Fe groups	residue functional Fe group(s) attach	number of residues occupied	references				rules:
Q0010	1	0	1		#N/A			YGR192C	2	8	11	187872	0.00597418	0.0119484	0.0477934	0.065716	6.78246	13.5671	29.4997			0.0219941			0.00439882	1759.88	YDR297W	Sur2p	iron III haem a	2	cys	5	https://doi.org/10.1016/j.jmb.2009.02.052				FeIII mononuclear	4 Cys
Q0017	1	1	4		#N/A			YAL038W	7	7	24	178510	0.00567648	0.0397353	0.0397353	0.136235	aCys	bHis	cArg			0.0619304			0.0123861	4955.42	YMR272C	Scs7p	iron III haem a	2	cys	5	https://doi.org/10.1016/j.jmb.2009.02.052				haem a/c - ferrohaem b	1 Cys
Q0032	0	3	1		#N/A			YLR249W	15	24	45	163138	0.00518766	0.0778149	0.124504	0.233445	0.0066	0.0663	0.1607			0.136515			0.0273031	10923.4	YGL055W	Ole1p	iron III haem a	2	cys	5	https://doi.org/10.1016/j.jmb.2009.02.052				sirohaem	1 Cys
Q0045	1	16	9		388.977			YBR118W	7	11	18	147725	0.00469754	0.0328828	0.0516729	0.0845557	sum2Cys	sum2His	sum2Arg			0.00087656			0.00043828	175.347	YHR001W-A	Respiratory chain complex III	haem c ferrohaem b	2	cys	2	https://doi.org/10.1186/1472-6807-11-13				4Fe-4S/3Fe-4S	2 Cys
Q0050	13	17	46		2603.06			YLR044C	4	12	15	135265	0.00430132	0.0172053	0.0516158	0.0645198	2.22828	0.0138156	0.0388522			0.00427847			0.00427847	1711.73	YJR048W	Cyc1p	haem a	1	cys	1	https://doi.org/10.1186/1472-6807-11-13				2Fe-2S (non rieske)	4 Cys
Q0055	21	30	45		538.199			YGR254W	1	11	14	126916	0.00403583	0.00403583	0.0443941	0.0565016	xCys	yHis	zArg			0.00193437			0.00193437	773.901	YEL039C	Cyc7p	haem a	1	cys	1	https://doi.org/10.1186/1472-6807-11-13				2Fe-2S (rieske)	2 His + 2 Cys
Q0060	3	6	14		186.712			YDR385W	8	16	41	124399	0.00395579	0.0316463	0.0632926	0.162187	0.00216834	6.75147e-05	0.000211647			0.0352032			0.0352032	14084.1	YMR015C	Erg5p	haem a	1	cys	1	https://doi.org/10.1186/1472-6807-11-13				4Fe-4S (biotin biosynthase)	2 Arg
Q0065	3	8	13		534.913			YHR174W	1	10	14	123441	0.00392533	0.00392533	0.0392533	0.0549546						0.00279167			0.00279167	1116.89	YGR088W	Ctt1p	haem a	1	cys	1	https://doi.org/10.1186/1472-6807-11-13
Q0070	7	15	18		49.199			YPL231W	10	30	66	114404	0.00363796	0.0363796	0.109139	0.240105	119	4	2	total		0.00210639			0.00210639	842.722	YDR256C	Cta1p	haem a	1	cys	1	https://doi.org/10.1186/1472-6807-11-13				for proteins with subunits, the abundance of the protein complex = that of the subunit with the lowest abundance
Q0075	2	5	7		#N/A			YAL005C	3	5	26	110976	0.00352895	0.0105868	0.0176447	0.0917527	0.10084			IronIII		0.0347146			0.0347146	13888.6	YHR007C	Erg11p	haem a	1	cys	1	https://doi.org/10.1186/1472-6807-11-13				if the subunit with the lowest abundance is not a permanent number and can be replaced with an alternative that is higher in abundance than the permanent subunit with the lowest abundance, than the non-permanent subunit is excluded
Q0080	0	0	2		#N/A			YCR012W	1	8	13	110700	0.00352017	0.00352017	0.0281614	0.0457622	0.193277	0.5		Haem a		7.97116e-05			7.97116e-05	31.891	Q0275	Respiratory chain complex IV	haem a	2	cys	1	https://doi.org/10.1186/1472-6807-11-13
Q0085	1	4	4		434.625			YDL229W	3	5	29	109672	0.00348748	0.0104624	0.0174374	0.101137	0.00840336			Haem c		0.00187667			0.00187667	750.816	YJR078W	Bna2p	haem a	1	cys	1	https://doi.org/10.1186/1472-6807-11-13
Q0092	1	0	3		#N/A			YKL182W	15	39	73	109291	0.00347537	0.0521305	0.135539	0.253702	0.0504202			Ferrohaem b						Exclude, no abundance	YDR402C	Dit2p	haem a	1	cys	1	https://doi.org/10.1186/1472-6807-11-13
Q0105	4	13	11		#N/A			YMR186W	0	4	27	107787	0.00342754	0	0.0137102	0.0925436	0.00840336			Sirohaem		0.00296291			0.00296291	1185.4	YLR214W	Fre1p	haem a	1	cys	1	https://doi.org/10.1186/1472-6807-11-13
Q0110	7	9	10		155.417			YNR016C	12	53	122	96641.1	0.00307311	0.0368773	0.162875	0.374919	0.386555		1	4Fe-4S						Exclude, no abundance	YKL220C	Fre2p	haem a	1	cys	1	https://doi.org/10.1186/1472-6807-11-13
Q0115	6	10	13		#N/A			YKL152C	0	4	12	91469.6	0.00290866	0	0.0116346	0.0349039	0.252101	0.5		2Fe-2S		0.0011185			0.0011185	447.489	YLL051C	Fre6p	haem a	1	cys	1	https://doi.org/10.1186/1472-6807-11-13
Q0120	9	16	20		#N/A			YBL076C	9	20	46	88630.7	0.00281839	0.0253655	0.0563677	0.129646						7.49126e-05			7.49126e-05	29.971	YOR384W	Fre5p	haem a	1	cys	1	https://doi.org/10.1186/1472-6807-11-13
Q0130	1	0	1		#N/A			YGL008C	9	14	33	85980.8	0.00273412	0.0246071	0.0382777	0.090226	0.000218656	0	0	IronIII						Exclude, no abundance	YOR381W	Fre3p	haem a	1	cys	1	https://doi.org/10.1186/1472-6807-11-13
Q0140	1	5	5		3039.64			YOL086C	8	10	8	84747.6	0.00269491	0.0215593	0.0269491	0.0215593	0.00041909	3.37574e-05	0	Haem a						Exclude, no abundance	YNR060W	Fre4p	haem a	1	cys	1	https://doi.org/10.1186/1472-6807-11-13
Q0142	0	1	3		#N/A			YER091C	3	12	33	83404.8	0.00265221	0.00795662	0.0318265	0.0875228	1.82213e-05	0	0	Haem c		0.0226755			0.0226755	9071.99	YJR137C	Met5p+Met10p	sirohaem	1	cys	1	https://doi.org/10.1186/1472-6807-11-13
Q0143	0	3	0		#N/A			YJL130C	23	44	103	82549	0.00262499	0.0603748	0.1155	0.270374	0.000109328	0	0	Ferrohaem b		0.0029085			0.0029085	1163.63	YML054C	Cyb2p	ferrohaem b	1	cys	1	https://doi.org/10.1186/1472-6807-11-13
Q0144	1	0	0		#N/A			YPL160W	13	20	41	79195.9	0.00251837	0.0327388	0.0503673	0.103253	1.82213e-05	0	0	Sirohaem		0.0207631			0.0207631	8306.91	YKR066C	Ccp1p	ferrohaem b	1	cys	1	https://doi.org/10.1186/1472-6807-11-13
Q0160	3	4	4		#N/A			YPL106C	5	12	26	78710.5	0.00250293	0.0125147	0.0300352	0.0650762	0.000838181	0	0.000211647	4Fe-4S		0.00101233			0.00101233	405.011	YDR178W	Respiratory chain complex II	ferrohaem b	1	cys	1	https://doi.org/10.1186/1472-6807-11-13
Q0182	0	2	9		#N/A			YKL060C	5	12	10	75806.5	0.00241059	0.0120529	0.028927	0.0241059	0.00054664	3.37574e-05	0	2Fe-2S		0.228625			0.114312	45734.1	YGL009C	Leu1p	4Fe-4S	1	cys	2	https://doi.org/10.1016/j.jmb.2009.02.052
Q0250	4	5	5		707.793			YJL080C	4	19	44	75467	0.00239979	0.00959916	0.045596	0.105591										Exclude, no abundance	YGDR234W	Lys4p	4Fe-4S	1	cys	2	https://doi.org/10.1016/j.jmb.2009.02.052
Q0255	4	5	12		187.847			YMR229C	12	31	66	73978.9	0.00235247	0.0282296	0.0729266	0.155263			0.000218656	IronIII		0.0742167			0.0371084	14846.3	YLR304C	Aco1p	4Fe-4S	1	cys	2	https://doi.org/10.1016/j.jmb.2009.02.052
Q0275	2	15	7		31.891			YOR063W	2	17	33	71628.1	0.00227772	0.00455543	0.0387212	0.0751647			0.000452848	Haem a		0.214782			0.107391	42964.9	YJR016C	Ilv3p	4Fe-4S	1	cys	2	https://doi.org/10.1016/j.jmb.2009.02.052
Q0297	0	0	6		#N/A			YLR106C	39	79	195	71161.1	0.00226287	0.0882518	0.178766	0.441259			1.82213e-05	Haem c		0.329738			0.164869	65960.7	YDL171C	Glt1p	4Fe-4S	1	cys	2	https://doi.org/10.1016/j.jmb.2009.02.052
R0010W	5	9	20		792.109			YLR340W	0	4	13	67830.8	0.00215697	0	0.00862786	0.0280406			0.000109328	Ferrohaem b		0.0453509			0.0226755	9071.99	YJR137C	Met5p	4Fe-4S	1	cys	2	https://doi.org/10.1016/j.jmb.2009.02.052
R0020C	7	12	20		4400.28			YOR335C	7	16	35	67490.1	0.00214613	0.0150229	0.0343381	0.0751146			1.82213e-05	Sirohaem		0.0342238			0.00855594	3423.06	YGL091C	Nbp35p	4Fe-4S 4Fe-4S	2	cys	4	https://doi.org/10.1016/j.jmb.2009.02.052
R0030W	6	1	16		520.996			YDL171C	38	48	102	65960.7	0.0020975	0.0797049	0.10068	0.213945			0.00104983	4Fe-4S		0.000340062			8.50156e-05	34.013	YNL204C	Nar1p	4Fe-4S 4Fe-4S	2	cys	4	https://doi.org/10.1016/j.jmb.2009.02.052
R0040C	2	1	25		3484.83			YPL226W	12	20	48	65881.5	0.00209498	0.0251398	0.0418996	0.100559			0.000580397	2Fe-2S		0.0360244			0.00450305	1801.58	YLL041C	Sdh2p	2Fe-2S 4Fe-4S 3Fe-4S	3	cys	8	https://doi.org/10.1016/j.jmb.2009.02.052
YAL001C	7	16	64		9854.33			YDR037W	9	16	35	64735	0.00205852	0.0185267	0.0329363	0.0720483						0.0388522		0.0388522	0.0194261	7771.98	YGR286C	Bio2p	2Fe-2S 4Fe-4S	2	arg	2	https://doi.org/10.1016/j.jmb.2009.02.052
YAL002W	26	30	41		2215.92			YDR050C	2	3	8	62262.3	0.00197989	0.00395978	0.00593968	0.0158391						0.0777043									cys	4	https://doi.org/10.1016/j.jmb.2009.02.052
YAL003W	1	3	2		33686.7			YDL185W	12	20	55	62023.2	0.00197229	0.0236675	0.0394458	0.108476							0.00762913		0.00381456	1526.13	YEL024W	Rip1p	2Fe-2S	1	his	2	https://doi.org/10.1016/j.jmb.2009.02.052
YAL004W	2	6	9		#N/A			YGL195W	26	35	110	62005	0.00197171	0.0512645	0.0690099	0.216888						0.00762913									cys	2	https://doi.org/10.1016/j.jmb.2009.02.052
YAL005C	3	5	26		110976			YER043C	11	16	15	60791.4	0.00193312	0.0212643	0.0309299	0.0289968						0.0196402			0.00491005	1964.41	YPL252C	Yah1p	2Fe-2S	1	cys	4	https://doi.org/10.1016/j.jmb.2009.02.052
YAL007C	2	1	6		3796.52			YNL178W	1	2	20	60669	0.00192923	0.00192923	0.00385845	0.0385845						0.00799246			0.00799246	3197.62	YPL170W	Dap1p	ferrohaem b	1	cys	1	doi: 10.1128/MCB.25.5.1669-1679.2005
YAL008W	1	1	10		348.685			YGR094W	13	24	42	59157.1	0.00188115	0.0244549	0.0451476	0.0790083							0.00569509		0.00569509	2278.49	YNL234W	YNL234w	haem a	1	his	1	doi: 10.1074/jbc.274.8.5032
YAL009W	2	5	24		1462.57			YBR079C	1	18	59	57729.8	0.00183576	0.00183576	0.0330437	0.10831							0.000491412		0.000491412	196.604	YLR205C	YLR205c	haem a	1	his	1	https://doi.org/10.1016/S1046-5928(02)00699-X
YAL010C	5	11	20		1018.16			YGR240C	12	23	49	57455.2	0.00182703	0.0219244	0.0420217	0.0895245						0.0169626			0.00424065	1696.6	YPL059W	Grx5p	2Fe-2S	1	cys	4	https://doi.org/10.1016/j.jmb.2009.02.052
YAL011W	3	9	40		2226.21			YBR189W	0	4	24	57403.6	0.00182539	0	0.00730156	0.0438093						0.00454164			0.00113541	454.255	YPL135W	Isu1p	2Fe-2S	1	cys	4	https://doi.org/10.1016/j.jmb.2009.02.052
YAL012W	0	14	13		25085.2			YLR441C	1	6	15	57059.9	0.00181446	0.00181446	0.0108868	0.0272169										Exclude, no abundance	YOR266C	Isu2p	2Fe-2S	1	cys	4	https://doi.org/10.1016/j.jmb.2009.02.052
YAL013W	6	10	20		5133.33			YGL245W	7	14	36	56410.5	0.00179381	0.0125567	0.0251133	0.0645771						0.0188776			0.00471941	1888.14	YBR213W	Met8p	2Fe-2S	1	cys	4	https://doi.org/10.1016/j.jmb.2009.02.052
YAL014C	2	4	12		941.815			YGL173C	6	43	65	56393.5	0.00179327	0.0107596	0.0771106	0.116562						0.0632984			0.0316492	12662.2	YJL200C	Aco2p	4Fe-4S	1	cys	2	https://doi.org/10.1016/j.jmb.2009.02.052
YAL015C	5	5	17		1880.7			YLL024C	3	5	26	54990.3	0.00174865	0.00524594	0.00874324	0.0454649						0.0652145			0.0326073	13045.5	YPL086C	Elp3p	4Fe-4S	1	cys	2	https://doi.org/10.1016/j.jmb.2009.02.052
YAL016C-A	1	0	3		#N/A			YGR155W	1	7	15	54155.3	0.0017221	0.0017221	0.0120547	0.0258314						0.0280531			0.0140265	5611.73	YKL040C	Nfu1p	4Fe-4S	1	cys	2	https://doi.org/10.1016/j.jmb.2009.02.052
YAL016C-B	0	1	2		#N/A			YIL078W	12	19	39	53555.4	0.00170302	0.0204362	0.0323574	0.0664178						0.00204307			0.00102154	408.696	YOL043C	Ntg2p	4Fe-4S	1	cys	2	https://doi.org/10.1016/j.jmb.2009.02.052
YAL016W	7	4	23		14534.9			YMR116C	2	7	10	53534.2	0.00170235	0.00340469	0.0119164	0.0170235						0.0214079			0.010704	4282.44	YKL045W	Pri2p	4Fe-4S	1	cys	2	https://doi.org/10.1016/j.jmb.2009.02.052
YAL017W	12	35	52		9887.19			YHL033C	1	3	12	53198.7	0.00169168	0.00169168	0.00507503	0.0203001						0.0507934			0.0253967	10160.7	YER171W	Rad3p	4Fe-4S	1	cys	2	https://doi.org/10.1016/j.jmb.2009.02.052
YAL018C	1	7	6		#N/A			YFL039C	4	10	18	53075	0.00168774	0.00675097	0.0168774	0.0303794						0.0718417			0.0359208	14371.2	YPL207W	Tyw1p	4Fe-4S	1	cys	2	https://doi.org/10.1016/j.jmb.2009.02.052
YAL019W	7	22	50		13861.4			YER110C	9	15	31	52692.7	0.00167559	0.0150803	0.0251338	0.0519432						0.0405198			0.01013	4052.79	YOR196C	Lip5p	4Fe-4S 4Fe-4S	2	cys	4	https://doi.org/10.1016/j.jmb.2009.02.052
YAL019W-A	7	15	12		#N/A			YGR264C	10	22	24	52595.1	0.00167248	0.0167248	0.0367946	0.0401396						0.301602			0.0754005	30166.2	YDR091C	Rli1p	4Fe-4S 4Fe-4S	2	cys	4	https://doi.org/10.1016/j.jmb.2009.02.052
YAL020C	12	11	19		1434.93			YER165W	3	9	22	51827.1	0.00164806	0.00494418	0.0148325	0.0362573						0.00926803			0.00926803	3707.95	YNL111C	Cyb5p	haem a	1	cys	1	https://doi.org/10.1186/1472-6807-11-13
YAL021C	9	26	25		7068.03			YHR203C	1	10	22	50610.4	0.00160937	0.00160937	0.0160937	0.0354062						0.00390382			0.00390382	1561.84	YAL039C	Cyc3p	haem a	1	cys	1	https://doi.org/10.1186/1472-6807-11-13
YAL022C	4	9	18		1462.61			YBL039C	8	20	21	50296.8	0.0015994	0.0127952	0.031988	0.0335874						0.00352425			0.00352425	1409.98	YKL087C	Cyt2p	haem a	1	cys	1	https://doi.org/10.1186/1472-6807-11-13
YAL023C	11	21	33		13172.9			YBR031W	1	10	25	48720.3	0.00154927	0.00154927	0.0154927	0.0387317						0.00585066			0.00585066	2340.73	YLR256W	Hap1p	haem a	1	cys	1	https://doi.org/10.1186/1472-6807-11-13
YAL024C	9	30	67		4324.08			YOR341W	24	37	79	48291.5	0.00153563	0.0368552	0.0568184	0.121315						0.00391547			0.00391547	1566.5	YMR073C	Irc21p	haem a	1	cys	1	https://doi.org/10.1186/1472-6807-11-13
YAL025C	6	7	20		4698.43			YBR181C	1	2	28	46824.3	0.00148898	0.00148898	0.00297795	0.0416913						0.0457291			0.0457291	18295.3	YGR234W	Yhb1p	ferrohaem b	1	cys	1	https://doi.org/10.1186/1472-6807-11-13
YAL026C	13	27	58		10887			YLR355C	3	5	26	46489.9	0.00147834	0.00443503	0.00739171	0.0384369
YAL026C-A	1	5	10		#N/A			YDR023W	8	9	17	46364.4	0.00147435	0.0117948	0.0132692	0.025064
YAL027W	2	8	12		672.081			YGL009C	11	17	33	45734.1	0.00145431	0.0159974	0.0247232	0.0479922
YAL028W	4	24	21		510.103			YKL081W	2	5	14	45567.4	0.00144901	0.00289801	0.00724504	0.0202861
YAL029C	15	26	65		12217.2			YGL253W	4	5	19	45336.7	0.00144167	0.00576668	0.00720836	0.0273918
YAL030W	1	2	9		1844.75			YBR196C	0	18	10	44452.4	0.00141355	0	0.0254439	0.0141355
YAL031C	10	18	42		8151.18			YMR012W	4	31	40	44213.7	0.00140596	0.00562384	0.0435848	0.0562384
YAL031W-A	5	1	6		#N/A			YBL005W-B	17	63	75	44189.1	0.00140518	0.023888	0.0885262	0.105388
YAL032C	1	8	24		2200.23			YGL206C	14	30	52	43506	0.00138346	0.0193684	0.0415037	0.0719397
YAL033W	4	4	10		1726.04			YPR074C	2	17	22	43492.8	0.00138304	0.00276607	0.0235116	0.0304268
YAL034C	3	7	28		224.003			YCL043C	6	11	7	43242.7	0.00137508	0.0082505	0.0151259	0.00962559
YAL034C-B	2	3	4		#N/A			YBR121C	6	13	36	43084.5	0.00137005	0.00822032	0.0178107	0.0493219
YAL034W-A	2	1	15		2789.98			YJR016C	10	12	21	42964.9	0.00136625	0.0136625	0.016395	0.0286912
YAL035W	7	12	44		25475.9			YBR084W	8	26	42	42797.8	0.00136094	0.0108875	0.0353843	0.0571593
YAL036C	4	7	20		11634.2			YOR168W	8	16	45	42556.1	0.00135325	0.010826	0.021652	0.0608963
YAL037C-A	0	1	0		#N/A			YNL096C	0	3	13	42447.1	0.00134978	0	0.00404935	0.0175472
YAL037C-B	0	7	8		#N/A			YGL147C	1	5	11	41776	0.00132844	0.00132844	0.00664222	0.0146129
YAL037W	5	2	10		#N/A			YNL112W	5	8	48	41688.5	0.00132566	0.00662831	0.0106053	0.0636317
YAL038W	7	7	24		178510			YGR204W	7	22	41	41389.1	0.00131614	0.00921298	0.0289551	0.0539618
YAL039C	4	8	13		1561.84			YDL140C	21	35	83	41332.4	0.00131434	0.0276011	0.0460018	0.10909
YAL040C	11	12	22		#N/A			YDL126C	4	11	51	41324.2	0.00131408	0.00525631	0.0144548	0.0670179
YAL041W	7	25	34		5786.14			YDR418W	1	2	8	41308.6	0.00131358	0.00131358	0.00262716	0.0105086
YAL042C-A	5	4	9		#N/A			YGR061C	22	24	52	40935.5	0.00130172	0.0286378	0.0312412	0.0676893
YAL042W	10	16	21		7369.04			YGL103W	0	10	12	40841.5	0.00129873	0	0.0129873	0.0155847
YAL043C	4	12	29		7689.28			YJL138C	3	4	24	40799.2	0.00129738	0.00389215	0.00518953	0.0311372
YAL044C	0	3	5		2886.02			YPL061W	7	4	17	40778.1	0.00129671	0.00907698	0.00518685	0.0220441
YAL044W-A	1	6	6		6180.67			YGR162W	4	14	57	40572.4	0.00129017	0.00516068	0.0180624	0.0735397
YAL045C	6	6	4		#N/A			YMR217W	5	17	20	40306.2	0.00128171	0.00640853	0.021789	0.0256341
YAL046C	2	3	6		1443.36			YDL055C	3	6	10	39847.4	0.00126712	0.00380135	0.0076027	0.0126712
YAL047C	0	14	23		3132.36			YFR031C-A	0	10	26	39350	0.0012513	0	0.012513	0.0325338
YAL047W-A	3	1	4		#N/A			YHR020W	9	13	26	39349.5	0.00125128	0.0112615	0.0162667	0.0325334
YAL048C	17	13	24		2301.16			YKL056C	1	2	2	39057.3	0.00124199	0.00124199	0.00248398	0.00248398
YAL049C	4	9	6		5700.21			YMR303C	8	11	8	38617.6	0.00122801	0.00982407	0.0135081	0.00982407
YAL051W	18	26	48		2716.71			YOR151C	17	33	79	38391.6	0.00122082	0.020754	0.0402871	0.096445
YAL053W	10	5	27		4739.65			YMR142C	0	4	26	38275.6	0.00121713	0	0.00486854	0.0316455
YAL054C	7	20	30		4478.07			YMR205C	11	19	52	38149.6	0.00121313	0.0133444	0.0230494	0.0630826
YAL055W	5	2	10		791.321			YLR075W	4	5	22	37958.6	0.00120705	0.00482821	0.00603527	0.0265552
YAL056C-A	4	1	9		#N/A			YGL076C	0	4	15	37819.4	0.00120263	0	0.00481051	0.0180394
YAL056W	13	22	41		2716.04			YIL148W	5	2	10	37412.1	0.00118968	0.00594838	0.00237935	0.0118968
YAL058W	6	13	19		3412.01			YDL058W	9	22	60	37191.7	0.00118267	0.010644	0.0260187	0.07096
YAL059C-A	4	1	9		#N/A			YKR095W	8	21	86	37039.6	0.00117783	0.00942264	0.0247344	0.101293
YAL059W	0	0	15		5707.29			YDR502C	5	6	15	36940.5	0.00117468	0.00587339	0.00704807	0.0176202
YAL060W	11	17	8		4246.98			YAR010C	4	14	14	36912.2	0.00117378	0.00469512	0.0164329	0.0164329
YAL061W	14	18	22		733.115			YJL034W	1	8	20	36426.2	0.00115832	0.00115832	0.0092666	0.0231665
YAL062W	6	4	16		7280.91			YNL302C	0	2	12	36182.2	0.00115057	0	0.00230113	0.0138068
YAL063C	17	4	19		#N/A			YBL092W	0	8	11	35747.8	0.00113675	0	0.00909401	0.0125043
YAL063C-A	4	3	7		#N/A			YBL027W	0	7	28	35371.5	0.00112479	0	0.0078735	0.031494
YAL064C-A	3	2	2		#N/A			YER070W	14	17	42	35201.6	0.00111938	0.0156714	0.0190295	0.0470141
YAL064W	3	2	7		#N/A			YLR109W	3	3	1	34975.1	0.00111218	0.00333654	0.00333654	0.00111218
YAL064W-B	5	7	0		#N/A			YLR448W	0	2	10	34231	0.00108852	0	0.00217704	0.0108852
YAL065C	0	2	2		#N/A			YMR242C	0	7	16	34204.9	0.00108769	0	0.00761382	0.017403
YAL066W	2	5	6		#N/A			YDR127W	23	38	53	34064.7	0.00108323	0.0249143	0.0411628	0.0574112
YAL067C	8	9	23		#N/A			YHR019C	9	10	27	33716.7	0.00107216	0.00964948	0.0107216	0.0289484
YAL067W-A	4	1	7		#N/A			YAL003W	1	3	2	33686.7	0.00107121	0.00107121	0.00321363	0.00214242
YAL068C	0	2	4		#N/A			YDR447C	1	1	17	33523.2	0.00106601	0.00106601	0.00106601	0.0181222
YAL068W-A	2	8	0		#N/A			YPL093W	7	13	50	33512.5	0.00106567	0.0074597	0.0138537	0.0532836
YAL069W	4	10	0		#N/A			YDL075W	0	3	11	33500.2	0.00106528	0	0.00319584	0.0117181
YAR002C-A	5	6	8		6203.1			YPR163C	0	1	42	33331.3	0.00105991	0	0.00105991	0.0445162
YAR002W	0	6	21		14854.5			YHR027C	8	22	25	33259.6	0.00105763	0.00846103	0.0232678	0.0264407
YAR003W	10	12	17		2096.21			YLR197W	4	8	18	33185.9	0.00105529	0.00422114	0.00844228	0.0189951
YAR007C	5	9	33		11861.1			YEL031W	13	21	44	33096.4	0.00105244	0.0136817	0.0221012	0.0463073
YAR008W	1	7	16		756.69			YER036C	3	13	31	32856.8	0.00104482	0.00313446	0.0135827	0.0323894
YAR009C	11	39	53		#N/A			YPL085W	3	48	58	32602.9	0.00103675	0.00311024	0.0497638	0.0601313
YAR010C	4	14	14		36912.2			YKL210W	10	16	33	32567.5	0.00103562	0.0103562	0.0165699	0.0341755
YAR014C	3	16	25		3741.68			YOL127W	0	1	7	32477.3	0.00103275	0	0.00103275	0.00722927
YAR015W	1	6	12		17876.9			YDL040C	8	12	37	32434.8	0.0010314	0.00825121	0.0123768	0.0381618
YAR018C	6	14	26		3127.08			YDR172W	5	13	18	32411.1	0.00103065	0.00515324	0.0133984	0.0185517
YAR019C	13	23	33		3405.86			YOR198C	0	6	20	32409.3	0.00103059	0	0.00618354	0.0206118
YAR019W-A	3	3	6		#N/A			YHR179W	0	8	22	32177.5	0.00102322	0	0.00818575	0.0225108
YAR020C	0	1	2		#N/A			YNL088W	9	23	60	32082.8	0.00102021	0.00918187	0.0234648	0.0612125
YAR023C	4	4	5		#N/A			YOR027W	3	8	24	32042.3	0.00101892	0.00305676	0.00815136	0.0244541
YAR027W	4	8	6		1595.77			YGR116W	7	33	74	31898.3	0.00101434	0.00710039	0.0334732	0.0750612
YAR028W	3	6	4		145.269			YDR170C	26	34	85	31742.3	0.00100938	0.0262439	0.0343189	0.0857973
YAR029W	3	2	4		#N/A			YNL064C	11	7	19	31658.8	0.00100672	0.011074	0.00704707	0.0191278
YAR030C	5	4	9		#N/A			YBL004W	19	55	121	31586.9	0.00100444	0.0190843	0.0552441	0.121537
YAR031W	5	7	13		#N/A			YER074W	0	1	14	31547.2	0.00100318	0	0.00100318	0.0140445
YAR033W	2	4	14		993.162			YFL022C	1	12	19	31417.7	0.000999058	0.000999058	0.0119887	0.0189821
YAR035C-A	1	0	6		#N/A			YEL034W	2	5	4	31384.2	0.000997993	0.00199599	0.00498996	0.00399197
YAR035W	11	19	46		966.196			YPR010C	18	30	72	31359.1	0.000997195	0.0179495	0.0299158	0.071798
YAR042W	8	35	52		9695.51			YDR341C	3	14	28	31329.1	0.000996241	0.00298872	0.0139474	0.0278947
YAR047C	4	1	3		#N/A			YDR238C	10	20	37	31322.4	0.000996028	0.00996028	0.0199206	0.036853
YAR050W	16	5	25		#N/A			YML072C	8	29	41	31202.1	0.000992202	0.00793762	0.0287739	0.0406803
YAR053W	5	1	4		#N/A			YBR127C	1	7	33	31180	0.000991499	0.000991499	0.0069405	0.0327195
YAR060C	3	0	15		#N/A			YGR285C	1	7	26	31085.6	0.000988498	0.000988498	0.00691948	0.0257009
YAR064W	7	4	7		#N/A			YJL050W	12	24	58	30756.5	0.000978032	0.0117364	0.0234728	0.0567259
YAR066W	0	1	2		71.433			YPL131W	1	6	22	30581.8	0.000972477	0.000972477	0.00583486	0.0213945
YAR068W	0	8	3		#N/A			YER025W	10	9	26	30379.3	0.000966038	0.00966038	0.00869434	0.025117
YAR069C	3	4	1		#N/A			YHL015W	0	2	6	30310.3	0.000963844	0	0.00192769	0.00578306
YAR070C	6	2	5		#N/A			YGL135W	4	2	9	30206.9	0.000960556	0.00384222	0.00192111	0.008645
YAR071W	9	9	15		1502.19			YDR091C	14	9	33	30166.2	0.000959261	0.0134297	0.00863335	0.0316556
YAR073W	6	3	17		#N/A			YDR450W	1	7	16	30142.7	0.000958514	0.000958514	0.0067096	0.0153362
YAR075W	2	4	7		#N/A			YJL109C	16	23	69	30049.9	0.000955563	0.015289	0.021978	0.0659339
YBL001C	2	5	4		#N/A			YGL207W	9	9	51	30039.3	0.000955226	0.00859703	0.00859703	0.0487165
YBL002W	0	2	6		22806.3			YCL030C	11	13	24	29929.7	0.000951741	0.0104691	0.0123726	0.0228418
YBL003C	0	3	10		4062.81			YBR011C	1	6	6	29866.5	0.000949731	0.000949731	0.00569839	0.00569839
YBL004W	19	55	121		31586.9			YBR025C	6	7	19	29863	0.00094962	0.00569772	0.00664734	0.0180428
YBL005W	19	21	39		998.638			YDR457W	36	72	157	29645.2	0.000942694	0.033937	0.067874	0.148003
YBL005W-A	5	16	17		#N/A			YLR259C	5	2	28	29579.4	0.000940602	0.00470301	0.0018812	0.0263368
YBL005W-B	17	63	75		44189.1			YDR150W	30	86	67	29504.4	0.000938217	0.0281465	0.0806866	0.0628605
YBL006C	4	10	11		1188.28			YIL053W	3	6	6	29401.7	0.000934951	0.00280485	0.00560971	0.00560971
YBL006W-A	5	1	6		#N/A			YGR103W	4	6	26	29320.9	0.000932381	0.00372953	0.00559429	0.0242419
YBL007C	5	12	49		16829.2			YLL021W	5	25	50	29303.6	0.000931831	0.00465916	0.0232958	0.0465916
YBL008W	13	20	40		5855.53			YDL145C	11	30	55	29258.9	0.00093041	0.0102345	0.0279123	0.0511725
YBL008W-A	5	2	5		#N/A			YGR090W	11	29	39	29102.4	0.000925433	0.0101798	0.0268376	0.0360919
YBL009W	11	23	30		3256.63			YJL014W	11	8	26	29050.2	0.000923773	0.0101615	0.00739019	0.0240181
YBL010C	4	6	16		2721.39			YDR155C	2	4	5	28974.5	0.000921366	0.00184273	0.00368546	0.00460683
YBL011W	9	19	38		6691.61			YLL040C	21	57	128	28939	0.000920237	0.019325	0.0524535	0.11779
YBL012C	6	5	13		#N/A			YLR150W	0	1	20	28883.4	0.000918469	0	0.000918469	0.0183694
YBL013W	9	8	32		1736.66			YNL247W	6	16	24	28768.5	0.000914816	0.00548889	0.014637	0.0219556
YBL014C	6	20	43		1013.68			YGL105W	3	11	11	28690.8	0.000912345	0.00273703	0.0100358	0.0100358
YBL015W	4	20	26		3545.54			YIL075C	8	12	33	28646.2	0.000910927	0.00728741	0.0109311	0.0300606
YBL016W	6	12	21		4249.38			YGL026C	7	19	28	28610.5	0.000909791	0.00636854	0.017286	0.0254742
YBL017C	37	24	54		22921.4			YJR070C	3	8	14	28569.8	0.000908497	0.00272549	0.00726798	0.012719
YBL018C	2	3	6		1337.02			YCR053W	2	6	16	28213.7	0.000897173	0.00179435	0.00538304	0.0143548
YBL019W	11	8	34		2774.29			YOR007C	1	2	9	28147.8	0.000895078	0.000895078	0.00179016	0.0080557
YBL020W	7	7	22		921.193			YJL177W	0	4	19	27890.8	0.000886905	0	0.00354762	0.0168512
YBL021C	3	2	6		261.331			YNL175C	4	3	26	27824.6	0.0008848	0.0035392	0.0026544	0.0230048
YBL022C	7	19	51		20488.4			YHR183W	7	9	21	27623.3	0.000878399	0.00614879	0.00790559	0.0184464
YBL023C	9	17	77		10401			YOR204W	4	8	43	27617.5	0.000878215	0.00351286	0.00702572	0.0377632
YBL024W	14	18	36		22602.9			YOR326W	14	29	62	27602.8	0.000877747	0.0122885	0.0254547	0.0544203
YBL025W	3	5	6		1749.63			YJR045C	0	3	30	27600.3	0.000877668	0	0.002633	0.02633
YBL026W	1	1	6		1798.2			YJR105W	3	7	5	27574.1	0.000876835	0.0026305	0.00613784	0.00438417
YBL027W	0	7	28		35371.5			YBR286W	4	16	10	27563.8	0.000876507	0.00350603	0.0140241	0.00876507
YBL028C	0	3	9		4672.65			YLR153C	6	22	31	27488.6	0.000874116	0.00524469	0.0192305	0.0270976
YBL029C-A	5	3	3		122.198			YLR060W	9	15	25	27483.3	0.000873947	0.00786553	0.0131092	0.0218487
YBL029W	4	5	18		#N/A			YDL112W	23	31	42	27450.9	0.000872917	0.0200771	0.0270604	0.0366625
YBL030C	4	0	15		10381.6			YLL018C	3	12	36	27446.5	0.000872777	0.00261833	0.0104733	0.03142
YBL031W	0	12	24		125.285			YBL047C	3	21	38	27379.3	0.00087064	0.00261192	0.0182834	0.0330843
YBL032W	2	8	18		12373.5			YOR361C	6	15	38	27254.1	0.000866659	0.00519995	0.0129999	0.032933
YBL033C	7	11	25		5022.8			YGR124W	9	20	28	27243.7	0.000866328	0.00779695	0.0173266	0.0242572
YBL034C	14	26	44		6343.66			YGR087C	1	12	12	27187.2	0.000864531	0.000864531	0.0103744	0.0103744
YBL035C	4	14	27		10994.1			YOR153W	28	25	68	27157.6	0.00086359	0.0241805	0.0215898	0.0587241
YBL036C	4	5	10		11261.6			YJL076W	2	10	44	27114.1	0.000862207	0.00172441	0.00862207	0.0379371
YBL037W	12	11	41		7961.66			YPR112C	1	15	54	26936.9	0.000856572	0.000856572	0.0128486	0.0462549
YBL038W	2	5	19		1488.15			YJL008C	6	10	22	26850.5	0.000853825	0.00512295	0.00853825	0.0187841
YBL039C	8	20	21		50296.8			YMR230W	0	3	6	26673.1	0.000848184	0	0.00254455	0.0050891
YBL039C-A	2	1	2		#N/A			YPR189W	19	27	44	26500.8	0.000842705	0.0160114	0.022753	0.037079
YBL039W-B	1	1	2		#N/A			YER003C	5	11	15	26459.7	0.000841398	0.00420699	0.00925537	0.012621
YBL040C	0	8	8		1112.39			YDR099W	1	5	12	26405.4	0.000839671	0.000839671	0.00419835	0.0100761
YBL041W	2	6	11		3406.52			YGL123W	1	3	18	26343.6	0.000837706	0.000837706	0.00251312	0.0150787
YBL042C	11	5	21		4218.39			YIL142W	6	8	23	26229.7	0.000834084	0.0050045	0.00667267	0.0191839
YBL043W	3	8	7		#N/A			YNL132W	6	23	54	25908.6	0.000823873	0.00494324	0.0189491	0.0444891
YBL044W	5	6	14		#N/A			YDL195W	7	22	27	25868	0.000822582	0.00575807	0.0180968	0.0222097
YBL045C	1	9	15		4302.21			YBR218C	12	30	65	25842.6	0.000821774	0.00986129	0.0246532	0.0534153
YBL046W	6	7	17		3301.36			YCR088W	1	4	17	25773.5	0.000819577	0.000819577	0.00327831	0.0139328
YBL047C	3	21	38		27379.3			YLR058C	5	16	23	25531.5	0.000811882	0.00405941	0.0129901	0.0186733
YBL048W	3	0	3		#N/A			YAL035W	7	12	44	25475.9	0.000810113	0.00567079	0.00972136	0.035645
YBL049W	7	5	9		119.164			YGL148W	5	8	22	25377.4	0.000806981	0.00403491	0.00645585	0.0177536
YBL050W	7	3	10		6173.46			YOR375C	6	4	19	25262.5	0.000803328	0.00481997	0.00321331	0.0152632
YBL051C	1	16	21		4196.14			YOR310C	1	6	21	25222	0.00080204	0.00080204	0.00481224	0.0168428
YBL052C	11	17	55		1914.68			YKR001C	2	13	31	25190.1	0.000801025	0.00160205	0.0104133	0.0248318
YBL053W	4	1	2		#N/A			YEL046C	7	12	16	25142.4	0.000799508	0.00559656	0.0095941	0.0127921
YBL054W	3	28	28		4814.52			YHR099W	37	83	167	25109.8	0.000798472	0.0295435	0.0662732	0.133345
YBL055C	9	11	14		4529.32			YAL012W	0	14	13	25085.2	0.00079769	0	0.0111677	0.01037
YBL056W	14	12	15		5654.75			YDL084W	6	11	25	24964.6	0.000793855	0.00476313	0.0087324	0.0198464
YBL057C	4	4	7		3474.99			YMR309C	4	9	37	24942.3	0.000793145	0.00317258	0.00713831	0.0293464
YBL058W	2	6	25		12894.9			YML010W	3	15	60	24751.3	0.000787072	0.00236122	0.0118061	0.0472243
YBL059C-A	4	3	7		2060.66			YMR108W	3	16	30	24744.6	0.000786859	0.00236058	0.0125897	0.0236058
YBL059W	4	4	14		1035.73			YGR185C	4	5	10	24579.7	0.000781615	0.00312646	0.00390808	0.00781615
YBL060W	8	15	24		2066.59			YLR354C	2	3	10	24481.3	0.000778486	0.00155697	0.00233546	0.00778486
YBL061C	4	16	30		10919.2			YOR234C	0	3	11	24480.6	0.000778464	0	0.00233539	0.0085631
YBL062W	6	0	3		#N/A			YDL014W	3	7	35	24464.8	0.000777961	0.00233388	0.00544573	0.0272286
YBL063W	16	27	41		2032.48			YBR048W	2	5	12	24434.8	0.000777007	0.00155401	0.00388504	0.00932409
YBL064C	3	3	11		1226.48			YBR143C	4	4	13	24340.3	0.000774002	0.00309601	0.00309601	0.010062
YBL065W	0	5	9		#N/A			YOR116C	24	30	84	24315	0.000773198	0.0185567	0.0231959	0.0649486
YBL066C	16	34	45		2074.16			YDL226C	6	7	15	24307.7	0.000772966	0.00463779	0.00541076	0.0115945
YBL067C	16	14	28		4736.17			YHR064C	2	9	16	24295.3	0.000772571	0.00154514	0.00695314	0.0123611
YBL068W	5	10	14		8095.04			YDL083C	0	3	10	24128.1	0.000767255	0	0.00230176	0.00767255
YBL068W-A	2	2	1		#N/A			YGL099W	4	11	38	24037.8	0.000764383	0.00305753	0.00840821	0.0290466
YBL069W	5	11	12		3907.85			YGR159C	1	3	24	24008.5	0.000763451	0.000763451	0.00229035	0.0183228
YBL070C	6	0	4		#N/A			YGR032W	32	43	101	23888.5	0.000759635	0.0243083	0.0326643	0.0767232
YBL071C	2	3	4		#N/A			YGR214W	1	5	15	23794.7	0.000756653	0.000756653	0.00378326	0.0113498
YBL071C-B	1	3	1		#N/A			YHR216W	8	7	23	23528.3	0.000748181	0.00598545	0.00523727	0.0172082
YBL071W-A	4	1	1		84.44			YHL001W	1	0	11	23523.9	0.000748041	0.000748041	0	0.00822846
YBL072C	2	4	22		20439.6			YNL301C	1	5	22	23512.3	0.000747673	0.000747673	0.00373836	0.0164488
YBL073W	7	1	3		#N/A			YIL133C	0	4	16	23492.9	0.000747056	0	0.00298822	0.0119529
YBL074C	3	12	11		2448.32			YDR060W	2	17	31	23409.8	0.000744413	0.00148883	0.012655	0.0230768
YBL075C	2	6	34		1950.43			YML126C	8	8	17	23385.4	0.000743637	0.0059491	0.0059491	0.0126418
YBL076C	9	20	46		88630.7			YPR041W	7	8	16	23352.9	0.000742604	0.00519823	0.00594083	0.0118817
YBL077W	4	5	5		#N/A			YCR093W	13	34	84	23128.6	0.000735471	0.00956113	0.025006	0.0617796
YBL078C	1	1	8		656.225			YJL111W	9	7	20	23080.9	0.000733954	0.00660559	0.00513768	0.0146791
YBL079W	13	27	53		12551.6			YBR245C	9	22	61	23073.4	0.000733716	0.00660344	0.0161417	0.0447567
YBL080C	3	16	25		2100.76			YLR335W	1	1	15	23050.6	0.000732991	0.000732991	0.000732991	0.0109949
YBL081W	0	15	7		1387.89			YGR218W	12	20	38	22976.2	0.000730625	0.0087675	0.0146125	0.0277638
YBL082C	10	13	18		847.388			YBL017C	37	24	54	22921.4	0.000728882	0.0269686	0.0174932	0.0393597
YBL083C	3	5	10		#N/A			YML028W	2	2	6	22890.5	0.0007279	0.0014558	0.0014558	0.0043674
YBL084C	16	20	22		1969.15			YGL137W	6	14	30	22817.7	0.000725585	0.00435351	0.0101582	0.0217675
YBL085W	4	26	44		13751.1			YBL002W	0	2	6	22806.3	0.000725222	0	0.00145044	0.00435133
YBL086C	2	12	17		2794.56			YNL121C	3	3	20	22611.1	0.000719015	0.00215705	0.00215705	0.0143803
YBL087C	2	0	10		17831.2			YBL024W	14	18	36	22602.9	0.000718754	0.0100626	0.0129376	0.0258752
YBL088C	49	47	109		4985.44			YEL055C	14	15	31	22584.2	0.00071816	0.0100542	0.0107724	0.022263
YBL089W	10	12	18		116.682			YGL202W	4	10	16	22551	0.000717104	0.00286842	0.00717104	0.0114737
YBL090W	1	1	19		886.884			YMR128W	10	25	69	22549.8	0.000717066	0.00717066	0.0179266	0.0494775
YBL091C	4	14	21		16657.5			YJR109C	11	16	41	22463.5	0.000714322	0.00785754	0.0114291	0.0292872
YBL091C-A	1	3	8		2088.54			YGL234W	6	17	28	22357.6	0.000710954	0.00426572	0.0120862	0.0199067
YBL092W	0	8	11		35747.8			YER155C	16	63	89	22357.4	0.000710948	0.0113752	0.0447897	0.0632743
YBL093C	1	3	13		793.653			YPR033C	5	6	22	22349.8	0.000710706	0.00355353	0.00426424	0.0156355
YBL094C	4	2	2		#N/A			YOR323C	3	9	15	22241.1	0.000707249	0.00212175	0.00636524	0.0106087
YBL095W	4	11	11		395.23			YDR135C	20	29	68	22164.2	0.000704804	0.0140961	0.0204393	0.0479267
YBL096C	3	2	5		#N/A			YJR064W	9	9	22	22158.8	0.000704632	0.00634169	0.00634169	0.0155019
YBL097W	5	16	35		4314.9			YOR369C	0	2	6	22142.1	0.000704101	0	0.0014082	0.00422461
YBL098W	7	13	26		2896.49			YDR212W	8	9	27	22022.9	0.000700311	0.00560249	0.0063028	0.0189084
YBL099W	1	6	35		19726.9			YHR023W	14	31	83	21976.4	0.000698832	0.00978365	0.0216638	0.0580031
YBL100C	6	0	6		#N/A			YIL149C	16	18	80	21834.8	0.000694329	0.0111093	0.0124979	0.0555464
YBL100W-A	3	18	15		6158.13			YGR034W	0	2	12	21708	0.000690297	0	0.00138059	0.00828357
YBL100W-B	15	64	74		#N/A			YDL060W	5	18	44	21687.6	0.000689649	0.00344824	0.0124137	0.0303445
YBL100W-C	0	0	3		#N/A			YGR054W	9	13	21	21592.7	0.000686631	0.00617968	0.0089262	0.0144192
YBL101C	7	24	60		6085.9			YFL045C	3	4	13	21480.8	0.000683072	0.00204922	0.00273229	0.00887994
YBL102W	5	1	13		1066.77			YLR244C	14	14	15	21472.6	0.000682812	0.00955936	0.00955936	0.0102422
YBL103C	0	18	22		1045.57			YPL048W	2	3	14	21431.9	0.000681517	0.00136303	0.00204455	0.00954124
YBL104C	23	19	64		6375.34			YHR193C	0	1	4	21211.4	0.000674506	0	0.000674506	0.00269802
YBL105C	24	30	56		12158.9			YJL041W	0	3	3	21148.2	0.000672496	0	0.00201749	0.00201749
YBL106C	14	22	41		5900.1			YLR029C	1	5	33	21128.5	0.00067187	0.00067187	0.00335935	0.0221717
YBL107C	6	1	14		1457.47			YNL262W	33	40	97	21042	0.000669119	0.0220809	0.0267648	0.0649045
YBL107W-A	1	0	3		#N/A			YGL049C	5	19	47	20921	0.000665271	0.00332636	0.0126402	0.0312677
YBL108C-A	0	0	2		#N/A			YKL212W	4	20	30	20909.6	0.000664909	0.00265964	0.0132982	0.0199473
YBL108W	8	4	6		#N/A			YGR180C	2	6	9	20797.3	0.000661338	0.00132268	0.00396803	0.00595204
YBL109W	2	12	2		#N/A			YBR263W	4	14	20	20793.2	0.000661207	0.00264483	0.0092569	0.0132241
YBL111C	14	14	46		#N/A			YNL123W	15	24	50	20731.5	0.000659245	0.00988868	0.0158219	0.0329623
YBL112C	4	0	8		#N/A			YLR410W	11	26	54	20665.8	0.000657156	0.00722872	0.0170861	0.0354864
YBL113C	12	11	47		#N/A			YML008C	4	8	17	20647.8	0.000656584	0.00262633	0.00525267	0.0111619
YBL113W-A	4	6	9		#N/A			YDR471W	0	6	8	20619.6	0.000655687	0	0.00393412	0.0052455
YBR001C	7	18	46		5038.02			YLL048C	15	29	76	20550.1	0.000653477	0.00980215	0.0189508	0.0496642
YBR002C	5	7	22		2584.99			YBL022C	7	19	51	20488.4	0.000651515	0.0045606	0.0123788	0.0332273
YBR003W	5	15	28		4421.49			YBL072C	2	4	22	20439.6	0.000649963	0.00129993	0.00259985	0.0142992
YBR004C	8	5	14		#N/A			YKL104C	16	21	36	20439.6	0.000649963	0.0103994	0.0136492	0.0233987
YBR005W	1	5	16		691.483			YNL087W	8	12	38	20396.4	0.000648589	0.00518872	0.00778307	0.0246464
YBR006W	11	7	15		1488.48			YDR353W	4	5	10	20395.6	0.000648564	0.00259426	0.00324282	0.00648564
YBR007C	10	17	36		2624.63			YNL287W	11	14	35	20390.3	0.000648395	0.00713235	0.00907754	0.0226938
YBR008C	15	8	24		553.176			YGR211W	15	8	22	20368.7	0.000647709	0.00971563	0.00518167	0.0142496
YBR009C	0	2	14		12759.2			YLR384C	14	24	66	20348.1	0.000647054	0.00905875	0.0155293	0.0427055
YBR010W	0	2	17		7963.25			YJR139C	0	3	8	20317.1	0.000646068	0	0.0019382	0.00516854
YBR011C	1	6	6		29866.5			YJR094W-A	5	1	10	20242.6	0.000643699	0.00321849	0.000643699	0.00643699
YBR012C	6	3	7		#N/A			YBR106W	1	3	8	20232	0.000643362	0.000643362	0.00193008	0.00514689
YBR012W-A	3	13	14		#N/A			YMR290C	5	8	28	20184.3	0.000641845	0.00320922	0.00513476	0.0179717
YBR012W-B	15	60	73		#N/A			YER151C	6	29	23	20152.6	0.000640837	0.00384502	0.0185843	0.0147392
YBR013C	5	2	3		#N/A			YKL157W	7	15	36	20131.7	0.000640172	0.00448121	0.00960258	0.0230462
YBR014C	1	7	7		2872.19			YGL120C	7	22	48	20115	0.000639641	0.00447749	0.0140721	0.0307028
YBR015C	7	11	17		17351.5			YCL050C	6	8	5	20104.6	0.00063931	0.00383586	0.00511448	0.00319655
YBR016W	5	3	3		40.298			YOR332W	0	0	11	20104.1	0.000639294	0	0	0.00703224
YBR017C	16	19	23		7816.53			YNL069C	0	4	17	20103	0.00063926	0	0.00255704	0.0108674
YBR018C	6	13	19		#N/A			YPL043W	6	9	50	20102.1	0.000639231	0.00383539	0.00575308	0.0319615
YBR019C	10	14	28		877.86			YMR031C	2	16	31	20078.2	0.000638471	0.00127694	0.0102155	0.0197926
YBR020W	14	11	16		#N/A			YML070W	5	9	12	20038.8	0.000637218	0.00318609	0.00573496	0.00764662
YBR021W	16	11	21		1944.78			YGL078C	3	11	20	20029.4	0.000636919	0.00191076	0.00700611	0.0127384
YBR022W	6	3	5		712.934			YFL004W	1	13	42	19959.2	0.000634687	0.000634687	0.00825093	0.0266568
YBR023C	22	23	46		16452.3			YDR158W	9	8	15	19946.4	0.00063428	0.00570852	0.00507424	0.0095142
YBR024W	7	4	23		1724.78			YER105C	21	24	63	19931.1	0.000633793	0.0133097	0.015211	0.039929
YBR025C	6	7	19		29863			YGR157W	8	18	33	19908.9	0.000633087	0.0050647	0.0113956	0.0208919
YBR026C	2	5	10		4963.34			YFL007W	28	57	92	19869	0.000631819	0.0176909	0.0360137	0.0581273
YBR027C	7	4	6		#N/A			YKL216W	3	3	9	19866.1	0.000631726	0.00189518	0.00189518	0.00568554
YBR028C	5	14	22		6340.98			YKL014C	15	25	64	19835.9	0.000630766	0.00946149	0.0157691	0.040369
YBR029C	12	12	10		6466.72			YLR398C	12	26	67	19800	0.000629624	0.00755549	0.0163702	0.0421848
YBR030W	9	15	15		2722.77			YOL040C	0	4	14	19791.2	0.000629345	0	0.00251738	0.00881082
YBR031W	1	10	25		48720.3			YNL241C	1	10	25	19769.6	0.000628658	0.000628658	0.00628658	0.0157164
YBR032W	2	2	4		62.273			YPL028W	6	6	11	19756.7	0.000628247	0.00376948	0.00376948	0.00691072
YBR033W	25	15	46		673.986			YDR226W	1	5	9	19746.6	0.000627926	0.000627926	0.00313963	0.00565134
YBR034C	3	12	10		11442.9			YBL099W	1	6	35	19726.9	0.0006273	0.0006273	0.0037638	0.0219555
YBR035C	1	4	21		9408.58			YIL115C	6	19	28	19686.1	0.000626002	0.00375601	0.011894	0.0175281
YBR036C	7	4	11		1937.46			YOL097C	6	9	16	19653.5	0.000624966	0.00374979	0.00562469	0.00999945
YBR037C	4	4	15		909.728			YER062C	3	5	7	19649.7	0.000624845	0.00187453	0.00312422	0.00437391
YBR038W	12	21	49		5987.96			YJL190C	1	4	9	19636.6	0.000624428	0.000624428	0.00249771	0.00561986
YBR039W	2	4	14		4551.32			YDL153C	1	8	32	19522.1	0.000620787	0.000620787	0.0049663	0.0198652
YBR040W	4	3	9		#N/A			YPR036W	7	11	15	19521.5	0.000620768	0.00434538	0.00682845	0.00931152
YBR041W	9	15	30		7328.48			YFR009W	5	18	38	19440.6	0.000618196	0.00309098	0.0111275	0.0234914
YBR042C	4	9	15		3308.93			YER090W	6	12	25	19407.4	0.00061714	0.00370284	0.00740568	0.0154285
YBR043C	6	10	35		809.005			YDR432W	1	11	38	19382.9	0.000616361	0.000616361	0.00677997	0.0234217
YBR044C	12	8	26		1626.55			YDL136W	1	0	11	19300	0.000613725	0.000613725	0	0.00675097
YBR045C	10	13	38		#N/A			YGR085C	1	3	16	19284.2	0.000613222	0.000613222	0.00183967	0.00981156
YBR046C	2	2	9		3896.25			YHL030W	23	23	72	19238.2	0.00061176	0.0140705	0.0140705	0.0440467
YBR047W	1	7	9		125.19			YER049W	6	15	25	19232	0.000611562	0.00366937	0.00917344	0.0152891
YBR048W	2	5	12		24434.8			YIL126W	6	24	87	19230	0.000611499	0.00366899	0.014676	0.0532004
YBR049C	6	29	36		8249.49			YOL006C	7	12	39	19204.8	0.000610697	0.00427488	0.00732837	0.0238172
YBR050C	7	9	20		38.536			YER172C	24	44	85	19175.3	0.000609759	0.0146342	0.0268294	0.0518295
YBR051W	2	5	3		#N/A			YER055C	5	2	14	19109.6	0.00060767	0.00303835	0.00121534	0.00850738
YBR052C	3	4	4		3584.01			YDR500C	4	6	11	19085.3	0.000606897	0.00242759	0.00364138	0.00667587
YBR053C	9	9	8		5525.69			YER001W	10	24	36	18930.9	0.000601988	0.00601988	0.0144477	0.0216716
YBR054W	5	6	9		6966.92			YPR145W	9	19	30	18908.9	0.000601288	0.00541159	0.0114245	0.0180386
YBR055C	11	11	53		7198.43			YPL012W	15	19	55	18888.5	0.000600639	0.00900959	0.0114121	0.0330352
YBR056C-B	4	3	3		#N/A			YJR007W	5	3	14	18845.8	0.000599282	0.00299641	0.00179784	0.00838994
YBR056W	4	18	15		4957.84			YHR068W	7	8	13	18794.7	0.000597657	0.0041836	0.00478125	0.00776954
YBR056W-A	14	1	2		#N/A			YOR206W	5	9	32	18765.4	0.000596725	0.00298362	0.00537052	0.0190952
YBR057C	1	11	10		2130.27			YBR086C	8	27	17	18746.4	0.000596121	0.00476897	0.0160953	0.0101341
YBR058C	27	16	22		6818.68			YNL271C	10	38	84	18717.7	0.000595208	0.00595208	0.0226179	0.0499975
YBR058C-A	1	3	2		173.974			YLR196W	4	13	18	18643.5	0.000592849	0.00237139	0.00770703	0.0106713
YBR059C	6	26	57		8855.38			YBR249C	5	8	17	18616.7	0.000591996	0.00295998	0.00473597	0.0100639
YBR060C	3	11	31		2934.19			YIL109C	14	18	46	18614.8	0.000591936	0.0082871	0.0106548	0.0272291
YBR061C	8	6	15		1145.89			YGL092W	14	12	47	18589.4	0.000591128	0.0082758	0.00709354	0.027783
YBR062C	7	6	9		451.662			YKR082W	15	23	27	18529.6	0.000589227	0.0088384	0.0135522	0.0159091
YBR063C	5	4	24		#N/A			YDR346C	3	13	10	18488.5	0.00058792	0.00176376	0.00764296	0.0058792
YBR064W	1	0	1		#N/A			YEL071W	6	14	17	18457.8	0.000586943	0.00352166	0.00821721	0.00997804
YBR065C	10	6	15		2863.31			YHR208W	4	6	17	18454.9	0.000586851	0.0023474	0.00352111	0.00997647
YBR066C	8	10	14		137.373			YFR016C	4	15	39	18425.8	0.000585926	0.0023437	0.00878889	0.0228511
YBR067C	0	1	2		613.16			YLR359W	4	12	31	18388.8	0.000584749	0.002339	0.00701699	0.0181272
YBR068C	10	11	22		4663.03			YMR129W	15	29	47	18364	0.000583961	0.00875941	0.0169349	0.0274462
YBR069C	14	13	23		5625.2			YLR129W	13	24	30	18315.1	0.000582406	0.00757127	0.0139777	0.0174722
YBR070C	4	7	11		568.293			YGR234W	4	15	10	18295.3	0.000581776	0.0023271	0.00872664	0.00581776
YBR071W	1	7	11		323.937			YDL019C	6	33	59	18252.3	0.000580409	0.00348245	0.0191535	0.0342441
YBR072C-A	0	4	7		#N/A			YER073W	6	8	20	18251.4	0.00058038	0.00348228	0.00464304	0.0116076
YBR072W	0	3	8		2950.46			YDL031W	2	12	59	18240.3	0.000580027	0.00116005	0.00696033	0.0342216
YBR073W	17	12	48		12425.6			YPL212C	5	9	27	18215.1	0.000579226	0.00289613	0.00521303	0.0156391
YBR074W	9	26	39		7513.67			YMR079W	4	4	14	18117	0.000576106	0.00230443	0.00230443	0.00806549
YBR076C-A	3	3	7		353.063			YDR483W	8	10	13	18054.2	0.000574109	0.00459287	0.00574109	0.00746342
YBR076W	11	10	20		#N/A			YBR080C	5	9	40	17979	0.000571718	0.00285859	0.00514546	0.0228687
YBR077C	2	4	2		1767.93			YNL248C	1	3	24	17931.8	0.000570217	0.000570217	0.00171065	0.0136852
YBR078W	4	0	3		10206.4			YMR307W	14	1	10	17917.9	0.000569775	0.00797685	0.000569775	0.00569775
YBR079C	1	18	59		57729.8			YNL061W	7	10	33	17894.7	0.000569037	0.00398326	0.00569037	0.0187782
YBR080C	5	9	40		17979			YAR015W	1	6	12	17876.9	0.000568471	0.000568471	0.00341083	0.00682166
YBR081C	6	22	46		13166.4			YLR342W	33	43	102	17865.6	0.000568112	0.0187477	0.0244288	0.0579474
YBR082C	3	4	4		3240.48			YDL143W	7	8	31	17845.6	0.000567476	0.00397233	0.00453981	0.0175918
YBR083W	3	13	18		1647.03			YBL087C	2	0	10	17831.2	0.000567018	0.00113404	0	0.00567018
YBR084C-A	0	7	28		#N/A			YPL091W	5	15	18	17780.3	0.000565399	0.002827	0.00848099	0.0101772
YBR084W	8	26	42		42797.8			YGL031C	0	2	16	17737.7	0.000564045	0	0.00112809	0.00902472
YBR085C-A	0	2	0		1993.79			YLR420W	6	12	6	17643.3	0.000561043	0.00336626	0.00673252	0.00336626
YBR085W	4	0	13		218.374			YDR120C	11	13	26	17520.9	0.000557151	0.00612866	0.00724296	0.0144859
YBR086C	8	27	17		18746.4			YMR235C	5	10	10	17512.5	0.000556884	0.00278442	0.00556884	0.00556884
YBR087W	9	7	20		4923.49			YOL109W	0	0	1	17480.1	0.000555853	0	0	0.000555853
YBR088C	4	2	8		15169.8			YBR191W	1	6	14	17438.7	0.000554537	0.000554537	0.00332722	0.00776352
YBR089C-A	0	0	10		3264.66			YOR254C	7	13	23	17376.9	0.000552572	0.003868	0.00718343	0.0127091
YBR089W	3	2	9		#N/A			YBR015C	7	11	17	17351.5	0.000551764	0.00386235	0.0060694	0.00937999
YBR090C	2	0	12		#N/A			YIR006C	4	11	40	17322.1	0.000550829	0.00220332	0.00605912	0.0220332
YBR091C	6	3	6		968.84			YER164W	6	31	87	17316.2	0.000550641	0.00330385	0.0170699	0.0479058
YBR092C	8	6	15		8110.23			YOL057W	5	22	19	17276.1	0.000549366	0.00274683	0.0120861	0.010438
YBR093C	10	9	14		155.029			YPL145C	3	10	14	17264.7	0.000549004	0.00164701	0.00549004	0.00768605
YBR094W	8	17	20		8903.97			YOR046C	3	5	21	17255.6	0.000548714	0.00164614	0.00274357	0.011523
YBR095C	0	5	27		1714.53			YPL217C	6	23	75	17226.9	0.000547802	0.00328681	0.0125994	0.0410851
YBR096W	9	3	7		1475.87			YKL215C	14	28	58	17091.2	0.000543487	0.00760881	0.0152176	0.0315222
YBR097W	29	26	62		5002.95			YLR429W	0	12	24	17089.2	0.000543423	0	0.00652108	0.0130422
YBR098W	7	13	33		1072.97			YIL043C	2	8	10	17058.1	0.000542434	0.00108487	0.00433947	0.00542434
YBR099C	10	1	8		#N/A			YML069W	3	7	30	16998.2	0.000540529	0.00162159	0.00378371	0.0162159
YBR101C	2	4	9		7322.55			YBR248C	9	9	20	16996	0.000540459	0.00486413	0.00486413	0.0108092
YBR102C	6	11	43		9304.47			YGL030W	0	0	3	16985.4	0.000540122	0	0	0.00162037
YBR103C-A	3	1	5		#N/A			YJL033W	5	16	37	16928.9	0.000538326	0.00269163	0.00861321	0.019918
YBR103W	5	14	15		2702.91			YNL071W	3	3	18	16915.2	0.00053789	0.00161367	0.00161367	0.00968202
YBR104W	4	1	18		1321.06			YBL007C	5	12	49	16829.2	0.000535155	0.00267578	0.00642186	0.0262226
YBR105C	4	11	12		905.527			YNL102W	29	22	86	16712.9	0.000531457	0.0154123	0.0116921	0.0457053
YBR106W	1	3	8		20232			YKL073W	3	14	39	16706.5	0.000531254	0.00159376	0.00743755	0.0207189
YBR107C	3	3	11		337.976			YKL080W	1	7	12	16699.7	0.000531037	0.000531037	0.00371726	0.00637245
YBR108W	1	19	39		5555.48			YMR260C	2	2	9	16692.1	0.000530796	0.00106159	0.00106159	0.00477716
YBR109C	0	2	3		2668.11			YNL007C	0	5	12	16666.7	0.000529988	0	0.00264994	0.00635985
YBR109W-A	2	3	5		#N/A			YBL091C	4	14	21	16657.5	0.000529695	0.00211878	0.00741573	0.0111236
YBR110W	7	11	16		4124.43			YER178W	7	8	22	16598.6	0.000527822	0.00369476	0.00422258	0.0116121
YBR111C	4	3	12		7194.21			YCL057W	4	17	19	16510.4	0.000525018	0.00210007	0.0089253	0.00997534
YBR111W-A	0	0	3		390.087			YBR023C	22	23	46	16452.3	0.00052317	0.0115097	0.0120329	0.0240658
YBR112C	5	22	28		14202.7			YOL021C	15	21	68	16444.4	0.000522919	0.00784378	0.0109813	0.0355585
YBR113W	9	3	9		#N/A			YOL004W	9	47	57	16438.9	0.000522744	0.0047047	0.024569	0.0297964
YBR114W	16	19	49		1176.35			YER006W	2	6	29	16424.3	0.00052228	0.00104456	0.00313368	0.0151461
YBR115C	14	26	61		424.719			YNL182C	10	12	15	16415.4	0.000521997	0.00521997	0.00626396	0.00782995
YBR116C	10	1	7		#N/A			YGR209C	2	0	1	16339.9	0.000519596	0.00103919	0	0.000519596
YBR117C	3	18	28		2347.86			YLL045C	1	3	11	16294.9	0.000518165	0.000518165	0.00155449	0.00569981
YBR118W	7	11	18		147725			YER086W	5	18	32	16280.1	0.000517694	0.00258847	0.0093185	0.0165662
YBR119W	1	3	22		2370.28			YCR031C	1	2	15	16275.9	0.000517561	0.000517561	0.00103512	0.00776341
YBR120C	0	2	11		2021.62			YJL012C	4	15	42	16271.6	0.000517424	0.0020697	0.00776136	0.0217318
YBR121C	6	13	36		43084.5			YLR430W	31	42	110	16256.5	0.000516944	0.0160253	0.0217116	0.0568638
YBR121C-A	1	0	1		#N/A			YCR057C	8	18	44	16244.9	0.000516575	0.0041326	0.00929835	0.0227293
YBR122C	0	1	13		2886.17			YKL145W	6	3	33	16222.8	0.000515872	0.00309523	0.00154762	0.0170238
YBR123C	3	10	19		7135.21			YOL090W	13	27	29	16216.7	0.000515678	0.00670382	0.0139233	0.0149547
YBR124W	4	1	4		#N/A			YMR318C	10	11	11	16208	0.000515402	0.00515402	0.00566942	0.00566942
YBR125C	7	15	19		3733.57			YLL008W	1	8	47	16199.1	0.000515119	0.000515119	0.00412095	0.0242106
YBR126C	4	15	15		6264.49			YNL163C	17	21	54	16131.1	0.000512956	0.00872026	0.0107721	0.0276996
YBR126W-A	2	4	1		886.503			YDR507C	4	19	75	16126.8	0.00051282	0.00205128	0.00974357	0.0384615
YBR126W-B	4	1	8		#N/A			YNL118C	4	15	31	16101.9	0.000512028	0.00204811	0.00768042	0.0158729
YBR127C	1	7	33		31180			YNR053C	5	10	34	16101.5	0.000512015	0.00256007	0.00512015	0.0174085
YBR128C	9	10	18		#N/A			YDL103C	7	8	16	16016.4	0.000509309	0.00356516	0.00407447	0.00814894
YBR129C	4	13	13		1326.5			YJL074C	3	16	64	16011.3	0.000509147	0.00152744	0.00814635	0.0325854
YBR130C	1	8	12		5640.5			YDR168W	0	13	9	15994.5	0.000508612	0	0.00661196	0.00457751
YBR131C-A	0	1	2		#N/A			YLR216C	7	6	9	15953.1	0.000507296	0.00355107	0.00304378	0.00456566
YBR131W	10	12	26		3181.07			YJR104C	2	6	4	15944.3	0.000507016	0.00101403	0.0030421	0.00202806
YBR132C	14	11	24		3399.12			YDR188W	5	8	27	15905.8	0.000505792	0.00252896	0.00404633	0.0136564
YBR133C	12	24	36		5284.61			YER081W	5	11	13	15899.9	0.000505604	0.00252802	0.00556165	0.00657286
YBR134W	5	9	4		#N/A			YLL026W	6	15	54	15892.5	0.000505369	0.00303221	0.00758053	0.0272899
YBR135W	1	9	9		2909.71			YGR118W	2	2	12	15878.6	0.000504927	0.00100985	0.00100985	0.00605912
YBR136W	34	48	105		3325.53			YLR303W	1	16	12	15875.3	0.000504822	0.000504822	0.00807715	0.00605786
YBR137W	4	4	8		1830.54			YHR052W	1	5	9	15773.2	0.000501575	0.000501575	0.00250788	0.00451418
YBR138C	6	9	27		230.156			YOL098C	17	20	35	15771.2	0.000501512	0.0085257	0.0100302	0.0175529
YBR139W	11	12	19		3743.11			YMR086W	2	16	53	15769.4	0.000501454	0.00100291	0.00802327	0.0265771
YBR140C	40	70	115		10231			YPL126W	6	24	21	15726.1	0.000500078	0.00300047	0.0120019	0.0105016
YBR141C	9	9	24		1913.31			YIL137C	12	30	26	15700.4	0.00049926	0.00599112	0.0149778	0.0129808
YBR141W-A	3	0	3		#N/A			YJL167W	6	5	11	15694.2	0.000499063	0.00299438	0.00249532	0.00548969
YBR142W	5	15	35		14437.2			YDR381W	0	0	29	15656	0.000497848	0	0	0.0144376
YBR143C	4	4	13		24340.3			YHR042W	4	12	21	15613	0.000496481	0.00198592	0.00595777	0.0104261
YBR144C	3	3	7		#N/A			YDL137W	1	2	12	15610.3	0.000496395	0.000496395	0.00099279	0.00595674
YBR145W	10	10	9		9327.98			YOR207C	19	28	60	15608.2	0.000496328	0.00943024	0.0138972	0.0297797
YBR146W	0	5	22		1304.67			YGL027C	8	18	33	15573.1	0.000495212	0.0039617	0.00891382	0.016342
YBR147W	6	1	7		#N/A			YCR016W	1	3	8	15566.4	0.000494999	0.000494999	0.001485	0.00395999
YBR148W	6	12	23		145.83			YOL022C	9	5	11	15565.1	0.000494958	0.00445462	0.00247479	0.00544454
YBR149W	3	10	13		7756.39			YLR309C	3	11	32	15555	0.000494637	0.00148391	0.005441	0.0158284
YBR150C	19	29	54		2568			YOR243C	4	10	44	15501.6	0.000492939	0.00197175	0.00492939	0.0216893
YBR151W	9	9	15		4191.1			YMR266W	6	14	27	15482.3	0.000492325	0.00295395	0.00689255	0.0132928
YBR152W	1	6	19		1166.17			YDR093W	27	23	95	15471	0.000491966	0.0132831	0.0113152	0.0467367
YBR153W	4	6	10		1445.5			YDR293C	6	36	70	15461.6	0.000491667	0.00295	0.0177	0.0344167
YBR154C	3	4	17		8742.13			YOR270C	7	21	31	15441.4	0.000491024	0.00343717	0.0103115	0.0152218
YBR155W	5	3	16		9350.8			YCL045C	6	20	20	15434.6	0.000490808	0.00294485	0.00981616	0.00981616
YBR156C	0	17	42		1326.91			YNR051C	3	9	21	15417.8	0.000490274	0.00147082	0.00441246	0.0102958
YBR157C	2	9	16		309.668			YGR186W	2	7	44	15378.2	0.000489015	0.000978029	0.0034231	0.0215166
YBR158W	12	15	33		266.298			YOR317W	13	16	20	15346.7	0.000488013	0.00634417	0.00780821	0.00976026
YBR159W	5	5	17		4481.41			YDR190C	3	6	24	15345.1	0.000487962	0.00146389	0.00292777	0.0117111
YBR160W	4	7	20		5383.09			YER023W	7	4	2	15322.5	0.000487243	0.0034107	0.00194897	0.000974487
YBR161W	5	12	17		789.2			YER122C	4	6	21	15303.2	0.00048663	0.00194652	0.00291978	0.0102192
YBR162C	12	8	8		3479.07			YDR211W	14	13	30	15277.8	0.000485822	0.00680151	0.00631569	0.0145747
YBR162W-A	0	0	3		1133.28			YLR293C	3	4	8	15262.6	0.000485339	0.00145602	0.00194135	0.00388271
YBR163W	7	23	20		583.202			YDL148C	3	13	50	15250.6	0.000484957	0.00145487	0.00630444	0.0242479
YBR164C	1	1	6		2550.55			YDR299W	1	7	23	15247.8	0.000484868	0.000484868	0.00339408	0.011152
YBR165W	5	14	12		#N/A			YER056C-A	4	2	13	15202.6	0.000483431	0.00193372	0.000966861	0.0062846
YBR166C	7	13	9		5978.3			YBR088C	4	2	8	15169.8	0.000482388	0.00192955	0.000964775	0.0038591
YBR167C	1	6	4		1616			YLL011W	3	16	38	15116.8	0.000480702	0.00144211	0.00769124	0.0182667
YBR168W	5	9	20		130.988			YHR128W	5	2	15	15112.7	0.000480572	0.00240286	0.000961144	0.00720858
YBR169C	4	9	33		14629.5			YDR395W	11	14	27	15080.5	0.000479548	0.00527503	0.00671367	0.0129478
YBR170C	10	18	22		7377.96			YPR035W	7	11	22	15079.6	0.000479519	0.00335664	0.00527471	0.0105494
YBR171W	3	2	10		3790.62			YLL034C	9	4	50	15064.9	0.000479052	0.00431147	0.00191621	0.0239526
YBR172C	2	12	20		8198.26			YPR181C	11	18	30	15045.4	0.000478432	0.00526275	0.00861177	0.014353
YBR173C	1	3	8		258.48			YPL237W	5	2	15	15024.6	0.00047777	0.00238885	0.000955541	0.00716656
YBR174C	6	3	4		#N/A			YDR496C	5	17	31	15004.6	0.000477134	0.00238567	0.00811129	0.0147912
YBR175W	12	11	9		2717.18			YOR099W	7	15	17	14971.2	0.000476072	0.00333251	0.00714108	0.00809323
YBR176W	7	5	7		2281.47			YHR158C	5	33	42	14959.6	0.000475703	0.00237852	0.0156982	0.0199795
YBR177C	5	10	24		10093.8			YML073C	0	2	10	14945.1	0.000475242	0	0.000950485	0.00475242
YBR178W	4	2	11		#N/A			YDR345C	15	3	17	14908.8	0.000474088	0.00711132	0.00142226	0.0080595
YBR179C	6	17	38		8414.89			YAR002W	0	6	21	14854.5	0.000472361	0	0.00283417	0.00991959
YBR180W	8	12	21		#N/A			YLR304C	7	17	33	14846.3	0.000472101	0.0033047	0.00802571	0.0155793
YBR181C	1	2	28		46824.3			YHR146W	2	3	14	14829.3	0.00047156	0.00094312	0.00141468	0.00660184
YBR182C	6	18	22		#N/A			YML048W	2	6	17	14765.4	0.000469528	0.000939056	0.00281717	0.00798198
YBR182C-A	1	2	0		#N/A			YNL085W	5	13	27	14722.5	0.000468164	0.00234082	0.00608613	0.0126404
YBR183W	5	9	11		#N/A			YGR270W	8	21	86	14718.4	0.000468033	0.00374427	0.0098287	0.0402509
YBR184W	14	12	30		#N/A			YNL139C	15	32	80	14709.8	0.00046776	0.0070164	0.0149683	0.0374208
YBR185C	2	5	15		1412.99			YNL313C	18	11	36	14701.8	0.000467506	0.0084151	0.00514256	0.0168302
YBR186W	11	11	25		#N/A			YPL063W	1	8	21	14683.5	0.000466924	0.000466924	0.00373539	0.0098054
YBR187W	1	5	8		2439.31			YNL138W	4	5	13	14679	0.000466781	0.00186712	0.0023339	0.00606815
YBR188C	1	1	8		574.742			YMR300C	14	10	31	14658.2	0.000466119	0.00652567	0.00466119	0.0144497
YBR189W	0	4	24		57403.6			YOR216C	0	10	16	14648.7	0.000465817	0	0.00465817	0.00745307
YBR190W	3	2	5		#N/A			YBR169C	4	9	33	14629.5	0.000465207	0.00186083	0.00418686	0.0153518
YBR191W	1	6	14		17438.7			YHR072W-A	0	2	5	14612.3	0.00046466	0	0.000929319	0.0023233
YBR191W-A	0	0	3		#N/A			YOL041C	4	7	27	14570.9	0.000463343	0.00185337	0.0032434	0.0125103
YBR192W	3	6	16		1772.67			YAL016W	7	4	23	14534.9	0.000462198	0.00323539	0.00184879	0.0106306
YBR193C	0	5	11		1455.11			YLR276C	5	13	26	14523.2	0.000461826	0.00230913	0.00600374	0.0120075
YBR194W	0	3	13		784.878			YGR145W	5	12	55	14522.1	0.000461791	0.00230896	0.0055415	0.0253985
YBR195C	7	18	13		2603.76			YDL102W	20	19	56	14495	0.00046093	0.00921859	0.00875766	0.0258121
YBR196C	0	18	10		44452.4			YDR101C	9	15	23	14492.2	0.000460841	0.00414756	0.00691261	0.0105993
YBR196C-A	1	0	4		#N/A			YCL054W	6	13	46	14475	0.000460294	0.00276176	0.00598382	0.0211735
YBR196C-B	0	0	2		#N/A			YPR060C	2	4	15	14457.5	0.000459737	0.000919474	0.00183895	0.00689606
YBR197C	1	6	14		1730.23			YBR142W	5	15	35	14437.2	0.000459092	0.00229546	0.00688637	0.0160682
YBR198C	9	18	33		10113.7			YHR165C	10	58	129	14434.7	0.000459012	0.00459012	0.0266227	0.0592126
YBR199W	8	11	17		12428.8			YDR292C	4	13	19	14411.5	0.000458274	0.0018331	0.00595757	0.00870721
YBR200W	4	7	19		4863.36			YGR086C	0	4	20	14411.1	0.000458262	0	0.00183305	0.00916523
YBR200W-A	3	2	6		#N/A			YKL172W	0	11	27	14401.6	0.00045796	0	0.00503755	0.0123649
YBR201C-A	1	1	3		#N/A			YDR365C	3	9	30	14380.7	0.000457295	0.00137188	0.00411565	0.0137188
YBR201W	3	3	8		130.744			YPL207W	25	14	30	14371.2	0.000456993	0.0114248	0.0063979	0.0137098
YBR202W	12	10	46		6318.09			YHR039C-A	0	2	2	14320.5	0.000455381	0	0.000910761	0.000910761
YBR203W	11	24	64		1224.47			YGR027C	0	3	7	14303.4	0.000454837	0	0.00136451	0.00318386
YBR204C	9	10	14		1504.56			YDR454C	1	1	7	14277.2	0.000454004	0.000454004	0.000454004	0.00317803
YBR205W	7	14	20		9865.87			YHR197W	9	18	24	14272.8	0.000453864	0.00408477	0.00816955	0.0108927
YBR206W	4	2	4		#N/A			YMR146C	6	12	8	14258.5	0.000453409	0.00272045	0.00544091	0.00362727
YBR207W	7	6	14		1416.84			YMR246W	12	14	23	14243.5	0.000452932	0.00543518	0.00634105	0.0104174
YBR208C	31	23	74		9156.31			YML086C	8	9	20	14222.1	0.000452252	0.00361801	0.00407026	0.00904503
YBR209W	3	3	9		#N/A			YBR112C	5	22	28	14202.7	0.000451635	0.00225817	0.00993596	0.0126458
YBR210W	5	1	5		438.84			YDR129C	4	12	33	14189.6	0.000451218	0.00180487	0.00541462	0.0148902
YBR211C	1	5	18		1828.85			YER138C	14	59	70	14152.6	0.000450041	0.00630058	0.0265524	0.0315029
YBR212W	4	14	28		2360.81			YDR071C	2	6	6	14130.9	0.000449351	0.000898703	0.00269611	0.00269611
YBR213W	8	6	19		1888.14			YMR259C	31	28	52	14121.8	0.000449062	0.0139209	0.0125737	0.0233512
YBR214W	6	14	20		1595.83			YFL008W	6	18	60	14095.2	0.000448216	0.0026893	0.00806789	0.026893
YBR215W	0	8	15		3732.9			YIL038C	4	13	39	14093.5	0.000448162	0.00179265	0.00582611	0.0174783
YBR216C	14	6	22		4707.49			YDR011W	26	28	60	14089.5	0.000448035	0.0116489	0.012545	0.0268821
YBR217W	3	3	9		144.069			YJL136C	1	1	7	14084.9	0.000447889	0.000447889	0.000447889	0.00313522
YBR218C	12	30	65		25842.6			YMR015C	12	13	16	14084.1	0.000447863	0.00537436	0.00582222	0.00716581
YBR219C	4	3	7		#N/A			YOR051C	1	11	13	14051.9	0.000446839	0.000446839	0.00491523	0.00580891
YBR220C	10	9	20		1133.45			YOR184W	3	12	8	14037.9	0.000446394	0.00133918	0.00535673	0.00357115
YBR221C	1	4	19		7636.82			YER120W	2	2	3	14028.3	0.000446089	0.000892178	0.000892178	0.00133827
YBR221W-A	0	1	6		#N/A			YCL014W	17	28	59	14025.2	0.00044599	0.00758183	0.0124877	0.0263134
YBR222C	5	12	22		5583.17			YLR175W	9	8	27	13975.1	0.000444397	0.00399957	0.00355518	0.0119987
YBR223C	12	12	29		908.326			YOR086C	7	13	42	13970.8	0.00044426	0.00310982	0.00577539	0.0186589
YBR223W-A	0	1	4		#N/A			YLR192C	0	2	14	13955.7	0.00044378	0	0.00088756	0.00621292
YBR224W	7	9	6		#N/A			YNR050C	4	5	15	13943	0.000443376	0.00177351	0.00221688	0.00665065
YBR225W	8	28	39		3361.44			YGR123C	9	14	24	13941.7	0.000443335	0.00399002	0.00620669	0.01064
YBR226C	5	2	4		#N/A			YDR141C	19	26	71	13930.3	0.000442973	0.00841648	0.0115173	0.0314511
YBR227C	5	8	26		8768.88			YER048C	1	6	18	13929.9	0.00044296	0.00044296	0.00265776	0.00797328
YBR228W	11	13	20		159.047			YLR419W	14	24	71	13892.6	0.000441774	0.00618483	0.0106026	0.0313659
YBR229C	6	35	34		9735.34			YHR007C	4	18	25	13888.6	0.000441647	0.00176659	0.00794964	0.0110412
YBR230C	5	6	3		590.741			YAL019W	7	22	50	13861.4	0.000440782	0.00308547	0.00969719	0.0220391
YBR230W-A	2	0	8		355.862			YER125W	4	17	58	13819.4	0.000439446	0.00175778	0.00747058	0.0254879
YBR231C	0	4	22		3054.01			YNL212W	7	7	30	13808.8	0.000439109	0.00307376	0.00307376	0.0131733
YBR232C	4	1	4		#N/A			YDR324C	13	12	37	13752.1	0.000437306	0.00568498	0.00524767	0.0161803
YBR233W	4	15	22		1675.03			YBL085W	4	26	44	13751.1	0.000437274	0.0017491	0.0113691	0.0192401
YBR233W-A	0	3	3		#N/A			YML103C	12	27	34	13744.8	0.000437074	0.00524489	0.011801	0.0148605
YBR234C	10	11	13		4155.55			YJL010C	5	15	38	13729.3	0.000436581	0.0021829	0.00654871	0.0165901
YBR235W	16	17	44		7416.28			YMR109W	9	26	70	13729	0.000436571	0.00392914	0.0113509	0.03056
YBR236C	5	6	29		5359.12			YPR108W	5	4	16	13725	0.000436444	0.00218222	0.00174578	0.00698311
YBR237W	9	14	41		4209.65			YGR184C	43	51	92	13718.5	0.000436237	0.0187582	0.0222481	0.0401338
YBR238C	8	37	29		3526.75			YFR044C	5	9	11	13709.8	0.000435961	0.0021798	0.00392365	0.00479557
YBR239C	17	13	27		1304.57			YHL034C	1	7	25	13687.4	0.000435249	0.000435249	0.00304674	0.0108812
YBR240C	19	9	25		#N/A			YNL308C	0	8	31	13686.8	0.000435229	0	0.00348184	0.0134921
YBR241C	8	9	16		433.373			YCR084C	7	14	27	13681.1	0.000435048	0.00304534	0.00609067	0.0117463
YBR242W	5	4	12		2422.98			YKL035W	4	16	26	13671.7	0.000434749	0.001739	0.00695599	0.0113035
YBR243C	10	10	16		306.148			YJL207C	24	36	55	13667.3	0.000434609	0.0104306	0.0156459	0.0239035
YBR244W	4	0	1		4498.15			YMR131C	4	10	16	13646.2	0.000433938	0.00173575	0.00433938	0.00694301
YBR245C	9	22	61		23073.4			YER082C	2	22	28	13638.6	0.000433697	0.000867393	0.00954133	0.0121435
YBR246W	14	11	14		3287.94			YDR165W	7	13	12	13591.3	0.000432193	0.00302535	0.0056185	0.00518631
YBR247C	2	9	24		10335.4			YLR389C	9	29	34	13584.8	0.000431986	0.00388787	0.0125276	0.0146875
YBR248C	9	9	20		16996			YMR083W	7	9	11	13580.9	0.000431862	0.00302303	0.00388676	0.00475048
YBR249C	5	8	17		18616.7			YHR196W	6	10	11	13580.4	0.000431846	0.00259108	0.00431846	0.00475031
YBR250W	6	8	18		#N/A			YJL020C	0	37	45	13529.4	0.000430224	0	0.0159183	0.0193601
YBR251W	2	9	19		4074.33			YOR209C	2	11	14	13529.2	0.000430218	0.000860436	0.0047324	0.00602305
YBR252W	0	1	7		7330.5			YNL010W	4	5	7	13526.2	0.000430122	0.00172049	0.00215061	0.00301086
YBR253W	1	1	4		758.989			YOL076W	14	17	26	13514.1	0.000429738	0.00601633	0.00730554	0.0111732
YBR254C	1	5	7		1327.5			YGL167C	14	13	35	13472.4	0.000428412	0.00599776	0.00556935	0.0149944
YBR255C-A	2	2	11		269.304			YLR180W	5	8	15	13461	0.000428049	0.00214025	0.00342439	0.00642074
YBR255W	1	26	47		4175.3			YKL029C	9	17	45	13460.2	0.000428024	0.00385221	0.0072764	0.0192611
YBR256C	4	4	7		1610.22			YEL022W	17	24	46	13416.1	0.000426621	0.00725256	0.0102389	0.0196246
YBR257W	6	2	16		2098.15			YEL032W	2	22	67	13412	0.000426491	0.000852982	0.0093828	0.0285749
YBR258C	0	1	6		973.355			YPR091C	2	13	32	13395.8	0.000425976	0.000851952	0.00553769	0.0136312
YBR259W	6	14	31		481.001			YML093W	0	11	56	13382.8	0.000425562	0	0.00468119	0.0238315
YBR260C	5	16	22		9440.13			YJR002W	1	6	27	13350.5	0.000424535	0.000424535	0.00254721	0.0114625
YBR261C	3	5	10		2721.62			YKL179C	1	9	31	13312.4	0.000423324	0.000423324	0.00380991	0.013123
YBR262C	0	2	7		510.031			YMR261C	13	29	43	13274.6	0.000422122	0.00548758	0.0122415	0.0181512
YBR263W	4	14	20		20793.2			YOR303W	8	12	14	13231.4	0.000420748	0.00336598	0.00504898	0.00589047
YBR264C	4	3	5		4203.5			YDL061C	4	4	8	13212.4	0.000420144	0.00168058	0.00168058	0.00336115
YBR265W	10	6	14		3201.53			YFR010W	5	7	21	13202.2	0.00041982	0.0020991	0.00293874	0.00881621
YBR266C	10	1	5		#N/A			YOR048C	10	21	60	13199	0.000419718	0.00419718	0.00881407	0.0251831
YBR267W	7	11	23		8891.6			YAL023C	11	21	33	13172.9	0.000418888	0.00460777	0.00879664	0.0138233
YBR268W	1	2	8		961.561			YBR081C	6	22	46	13166.4	0.000418681	0.00251209	0.00921098	0.0192593
YBR269C	1	1	12		64.329			YGL201C	12	17	66	13159.8	0.000418471	0.00502165	0.00711401	0.0276191
YBR270C	3	15	26		430.707			YPL084W	9	12	31	13138.1	0.000417781	0.00376003	0.00501337	0.0129512
YBR271W	7	9	15		1903.71			YOR117W	1	3	24	13068.1	0.000415555	0.000415555	0.00124667	0.00997333
YBR272C	6	4	22		4710.47			YPL086C	11	14	42	13045.5	0.000414837	0.0045632	0.00580771	0.0174231
YBR273C	4	14	34		3653.69			YER052C	10	12	19	13045.4	0.000414833	0.00414833	0.004978	0.00788183
YBR274W	10	13	20		3941.42			YPL037C	0	4	2	13041.8	0.000414719	0	0.00165888	0.000829438
YBR275C	19	42	79		10367			YKL129C	10	24	57	13037.9	0.000414595	0.00414595	0.00995028	0.0236319
YBR276C	24	25	34		2897.05			YML017W	0	16	30	13035.4	0.000414515	0	0.00663225	0.0124355
YBR277C	4	2	6		#N/A			YCL037C	0	17	15	12996.8	0.000413288	0	0.0070259	0.00619932
YBR278W	2	4	7		346.229			YDR321W	10	7	9	12981	0.000412786	0.00412786	0.0028895	0.00371507
YBR279W	0	7	23		9267.53			YOR239W	3	9	23	12975.8	0.00041262	0.00123786	0.00371358	0.00949026
YBR280C	11	18	27		1796.77			YML085C	11	11	21	12962.7	0.000412204	0.00453424	0.00453424	0.00865628
YBR281C	11	20	25		5250.83			YLR061W	0	1	4	12939.2	0.000411456	0	0.000411456	0.00164583
YBR282W	1	2	9		1186.46			YLR399C	2	10	38	12920.9	0.000410874	0.000821749	0.00410874	0.0156132
YBR283C	4	4	13		6034.14			YMR076C	8	25	48	12915.2	0.000410693	0.00328555	0.0102673	0.0197133
YBR284W	13	23	32		#N/A			YNL141W	7	13	12	12897.5	0.00041013	0.00287091	0.00533169	0.00492156
YBR285W	3	3	10		81.209			YBL058W	2	6	25	12894.9	0.000410048	0.000820095	0.00246029	0.0102512
YBR286W	4	16	10		27563.8			YNL220W	3	9	20	12893	0.000409987	0.00122996	0.00368988	0.00819974
YBR287W	3	4	10		1863.91			YDL208W	1	3	4	12885.8	0.000409758	0.000409758	0.00122927	0.00163903
YBR288C	7	10	17		3408.15			YFL037W	6	11	19	12884.5	0.000409717	0.0024583	0.00450689	0.00778462
YBR289W	4	18	45		5277.06			YLR028C	7	12	25	12880.2	0.00040958	0.00286706	0.00491496	0.0102395
YBR290W	1	8	11		195.959			YKR008W	3	13	15	12866.6	0.000409148	0.00122744	0.00531892	0.00613722
YBR291C	4	2	14		1235.2			YGR173W	5	10	20	12863.8	0.000409059	0.00204529	0.00409059	0.00818117
YBR292C	3	4	5		#N/A			YLR380W	2	18	14	12835.9	0.000408171	0.000816343	0.00734709	0.0057144
YBR293W	8	3	16		#N/A			YPL082C	16	43	77	12817.5	0.000407586	0.00652138	0.0175262	0.0313842
YBR294W	14	15	31		#N/A			YHR141C	5	4	8	12798.3	0.000406976	0.00203488	0.0016279	0.00325581
YBR295W	42	29	55		412.803			YBR009C	0	2	14	12759.2	0.000405732	0	0.000811465	0.00568025
YBR296C	5	7	16		336.47			YLR301W	1	4	9	12738.4	0.000405071	0.000405071	0.00162028	0.00364564
YBR296C-A	0	3	2		#N/A			YNL189W	8	2	27	12697.7	0.000403777	0.00323021	0.000807554	0.010902
YBR297W	18	13	25		314.069			YJL200C	9	16	27	12662.2	0.000402648	0.00362383	0.00644237	0.0108715
YBR298C	18	3	21		#N/A			YER131W	4	3	16	12651.9	0.00040232	0.00160928	0.00120696	0.00643713
YBR298C-A	3	1	4		#N/A			YDR430C	6	27	39	12649.4	0.000402241	0.00241345	0.0108605	0.0156874
YBR299W	5	14	26		613.581			YGL171W	9	8	33	12616	0.000401179	0.00361061	0.00320943	0.0132389
YBR300C	7	8	12		#N/A			YMR194W	0	1	12	12612.6	0.000401071	0	0.000401071	0.00481285
YBR301W	0	2	4		#N/A			YDL066W	3	8	20	12612.3	0.000401061	0.00120318	0.00320849	0.00802122
YBR302C	9	3	14		#N/A			YJL005W	20	55	102	12591.8	0.000400409	0.00800819	0.0220225	0.0408417
YCL001W	2	4	9		6234.08			YGR128C	11	10	16	12577.5	0.000399955	0.0043995	0.00399955	0.00639927
YCL001W-A	3	3	8		#N/A			YDR388W	1	5	15	12554.4	0.00039922	0.00039922	0.0019961	0.0059883
YCL001W-B	0	1	3		#N/A			YBL079W	13	27	53	12551.6	0.000399131	0.0051887	0.0107765	0.0211539
YCL002C	11	4	10		#N/A			YPR019W	13	17	66	12543.6	0.000398877	0.0051854	0.0067809	0.0263259
YCL004W	5	8	26		1645.63			YLR397C	7	14	38	12519.3	0.000398104	0.00278673	0.00557345	0.0151279
YCL005W	5	5	14		797.408			YOR098C	2	9	30	12515.9	0.000397996	0.000795991	0.00358196	0.0119399
YCL005W-A	1	1	4		1122.36			YOR165W	5	19	35	12514.9	0.000397964	0.00198982	0.00756131	0.0139287
YCL007C	3	10	12		#N/A			YMR049C	5	19	38	12510.2	0.000397814	0.00198907	0.00755848	0.015117
YCL008C	2	15	15		1425.91			YPL183C	20	25	37	12467.5	0.000396457	0.00792913	0.00991142	0.0146689
YCL009C	6	10	21		4945.81			YDR399W	2	5	8	12464.2	0.000396352	0.000792703	0.00198176	0.00317081
YCL010C	3	3	18		1927.02			YBR199W	8	11	17	12428.8	0.000395226	0.00316181	0.00434749	0.00671884
YCL011C	6	5	50		9703.09			YBR073W	17	12	48	12425.6	0.000395124	0.00671711	0.00474149	0.018966
YCL012C	1	3	12		2875.66			YDL029W	3	7	25	12420	0.000394946	0.00118484	0.00276462	0.00987365
YCL014W	17	28	59		14025.2			YMR027W	7	7	24	12415.9	0.000394816	0.00276371	0.00276371	0.00947558
YCL016C	4	11	17		1162.53			YBL032W	2	8	18	12373.5	0.000393468	0.000786935	0.00314774	0.00708242
YCL017C	6	16	29		4894.82			YNR043W	5	7	16	12364.6	0.000393185	0.00196592	0.00275229	0.00629095
YCL018W	2	6	11		#N/A			YGL157W	8	7	3	12303.3	0.000391235	0.00312988	0.00273865	0.00117371
YCL019W	15	62	75		#N/A			YHR077C	5	15	53	12300.8	0.000391156	0.00195578	0.00586734	0.0207313
YCL020W	3	16	16		#N/A			YDR449C	5	8	22	12297.7	0.000391057	0.00195529	0.00312846	0.00860326
YCL021W-A	2	4	8		#N/A			YDR310C	3	19	56	12246.4	0.000389426	0.00116828	0.00739909	0.0218078
YCL022C	4	0	5		#N/A			YCL059C	4	4	23	12246.1	0.000389416	0.00155767	0.00155767	0.00895658
YCL023C	5	4	10		#N/A			YAL029C	15	26	65	12217.2	0.000388497	0.00582746	0.0101009	0.0252523
YCL024W	4	20	54		7258.36			YNL307C	6	10	21	12212.8	0.000388357	0.00233014	0.00388357	0.00815551
YCL025C	11	13	24		1580.5			YDR002W	3	3	8	12177.9	0.000387248	0.00116174	0.00116174	0.00309798
YCL026C-A	2	5	8		#N/A			YPL235W	2	7	23	12172.6	0.000387079	0.000774158	0.00270955	0.00890282
YCL026C-B	0	4	5		1619.5			YBL105C	24	30	56	12158.9	0.000386643	0.00927944	0.0115993	0.021652
YCL027W	8	10	21		#N/A			YOR109W	9	21	47	12157.4	0.000386596	0.00347936	0.00811851	0.01817
YCL028W	0	7	6		2452.54			YOR272W	4	12	23	12144.8	0.000386195	0.00154478	0.00463434	0.00888249
YCL029C	4	15	25		4049.81			YDR427W	1	8	14	12140.5	0.000386058	0.000386058	0.00308847	0.00540482
YCL030C	11	13	24		29929.7			YFL034C-A	0	1	4	12134.4	0.000385864	0	0.000385864	0.00154346
YCL031C	3	11	10		7324.75			YHL007C	7	21	30	12130.1	0.000385728	0.00270009	0.00810028	0.0115718
YCL032W	7	7	18		631.102			YGR281W	17	19	72	12116.9	0.000385308	0.00655023	0.00732085	0.0277422
YCL033C	7	6	13		1147.42			YLR167W	4	5	8	12105.5	0.000384945	0.00153978	0.00192473	0.00307956
YCL034W	1	6	25		2784.76			YDL160C	7	15	23	12081.3	0.000384176	0.00268923	0.00576264	0.00883604
YCL035C	2	3	3		4763.12			YPR088C	4	5	16	12080.1	0.000384138	0.00153655	0.00192069	0.0061462
YCL036W	12	15	38		2771.75			YHR108W	3	11	19	12075.2	0.000383982	0.00115195	0.0042238	0.00729565
YCL037C	0	17	15		12996.8			YLR401C	14	13	43	12061.5	0.000383546	0.00536965	0.0049861	0.0164925
YCL038C	5	6	15		478.306			YMR247C	21	19	51	12052	0.000383244	0.00804813	0.00728164	0.0195454
YCL039W	11	23	26		4114.06			YGR245C	8	15	46	12033.2	0.000382646	0.00306117	0.00573969	0.0176017
YCL040W	7	15	22		6032.17			YGR167W	0	2	10	12031.7	0.000382599	0	0.000765197	0.00382599
YCL041C	12	4	11		#N/A			YOR259C	2	9	31	12018.7	0.000382185	0.00076437	0.00343967	0.0118477
YCL042W	2	3	10		#N/A			YDR390C	11	7	23	11984	0.000381082	0.0041919	0.00266757	0.00876488
YCL043C	6	11	7		43242.7			YDR382W	0	0	1	11979.3	0.000380932	0	0	0.000380932
YCL044C	1	13	20		5241.74			YER136W	5	11	16	11938.3	0.000379629	0.00189814	0.00417591	0.00607406
YCL045C	6	20	20		15434.6			YMR080C	19	22	49	11919.8	0.00037904	0.00720176	0.00833888	0.018573
YCL046W	2	1	5		#N/A			YDR303C	12	16	34	11911.6	0.000378779	0.00454535	0.00606047	0.0128785
YCL047C	6	8	10		2326.41			YHR117W	4	8	24	11905	0.00037857	0.00151428	0.00302856	0.00908567
YCL048W	7	9	15		#N/A			YDL132W	6	20	33	11903.1	0.000378509	0.00227106	0.00757018	0.0124908
YCL048W-A	0	0	0		#N/A			YJR072C	6	1	14	11901.4	0.000378455	0.00227073	0.000378455	0.00529837
YCL049C	5	3	12		415.714			YNL104C	9	12	33	11862.9	0.000377231	0.00339508	0.00452677	0.0124486
YCL050C	6	8	5		20104.6			YAR007C	5	9	33	11861.1	0.000377174	0.00188587	0.00339456	0.0124467
YCL051W	8	15	35		1521.27			YDR097C	14	20	53	11847.6	0.000376744	0.00527442	0.00753489	0.0199674
YCL052C	5	10	24		2074.79			YKL184W	11	12	16	11828.1	0.000376124	0.00413737	0.00451349	0.00601799
YCL054W	6	13	46		14475			YGR175C	7	11	24	11819.5	0.000375851	0.00263096	0.00413436	0.00902042
YCL054W-A	1	0	5		#N/A			YLR287C-A	0	1	7	11808.5	0.000375501	0	0.000375501	0.00262851
YCL055W	5	12	16		1300.49			YPL195W	12	7	38	11777.8	0.000374525	0.0044943	0.00262167	0.0142319
YCL056C	5	2	6		133.801			YHR018C	4	13	25	11768.1	0.000374216	0.00149687	0.00486481	0.00935541
YCL057C-A	0	0	5		484.49			YLR432W	7	7	21	11765.6	0.000374137	0.00261896	0.00261896	0.00785687
YCL057W	4	17	19		16510.4			YHR047C	4	13	35	11763.3	0.000374064	0.00149625	0.00486283	0.0130922
YCL058C	5	3	3		#N/A			YDL095W	9	25	27	11750.8	0.000373666	0.003363	0.00934165	0.010089
YCL058W-A	1	0	6		793.915			YPR069C	4	10	7	11728.8	0.000372967	0.00149187	0.00372967	0.00261077
YCL059C	4	4	23		12246.1			YJR123W	1	2	17	11714.6	0.000372515	0.000372515	0.00074503	0.00633276
YCL061C	1	26	45		4775.38			YGL048C	4	8	27	11679.7	0.000371405	0.00148562	0.00297124	0.0100279
YCL063W	5	8	29		301.515			YLR314C	3	13	17	11660.5	0.000370795	0.00111238	0.00482033	0.00630351
YCL064C	8	6	12		1053.72			YDR064W	0	4	14	11653.5	0.000370572	0	0.00148229	0.00518801
YCL065W	8	4	6		#N/A			YNL243W	9	23	41	11648.8	0.000370423	0.0033338	0.00851972	0.0151873
YCL066W	1	5	9		#N/A			YAL036C	4	7	20	11634.2	0.000369958	0.00147983	0.00258971	0.00739917
YCL067C	2	1	12		2487.77			YCR009C	3	2	14	11621.3	0.000369548	0.00110864	0.000739096	0.00517367
YCL068C	2	9	17		#N/A			YOR195W	2	15	22	11613.2	0.000369291	0.000738581	0.00553936	0.00812439
YCL069W	7	6	12		#N/A			YIL091C	3	18	47	11603.4	0.000368979	0.00110694	0.00664162	0.017342
YCL073C	11	8	23		#N/A			YGR135W	0	3	12	11589	0.000368521	0	0.00110556	0.00442225
YCL074W	5	9	13		273.813			YOR056C	6	13	26	11588.9	0.000368518	0.00221111	0.00479073	0.00958146
YCL075W	4	4	9		#N/A			YOL144W	4	11	26	11584.7	0.000368384	0.00147354	0.00405223	0.00957799
YCL076W	4	3	10		#N/A			YLR305C	28	44	75	11546.1	0.000367157	0.0102804	0.0161549	0.0275368
YCR001W	4	3	3		#N/A			YPR024W	8	11	36	11541.1	0.000366998	0.00293598	0.00403698	0.0132119
YCR002C	1	8	22		4160.05			YPR133C	0	4	28	11536.8	0.000366861	0	0.00146744	0.0102721
YCR003W	4	9	11		393.44			YJL186W	7	17	21	11536.2	0.000366842	0.00256789	0.00623631	0.00770368
YCR004C	3	4	5		5181.87			YNL098C	2	2	13	11534	0.000366772	0.000733544	0.000733544	0.00476804
YCR005C	0	13	18		2818.37			YJR092W	12	35	54	11514	0.000366136	0.00439363	0.0128148	0.0197713
YCR006C	5	2	17		#N/A			YOR108W	8	14	30	11512.3	0.000366082	0.00292866	0.00512515	0.0109825
YCR007C	3	4	7		28.888			YOL139C	0	7	8	11453.2	0.000364203	0	0.00254942	0.00291362
YCR008W	16	18	29		4235.37			YCR077C	0	11	37	11451.1	0.000364136	0	0.0040055	0.013473
YCR009C	3	2	14		11621.3			YGL238W	2	14	32	11449.8	0.000364095	0.000728189	0.00509732	0.011651
YCR010C	3	4	7		1694.33			YDR394W	0	4	30	11445	0.000363942	0	0.00145577	0.0109183
YCR011C	33	10	39		6569.47			YBR034C	3	12	10	11442.9	0.000363875	0.00109163	0.0043665	0.00363875
YCR012W	1	8	13		110700			YEL047C	5	9	17	11433.6	0.000363579	0.0018179	0.00327222	0.00618085
YCR013C	1	0	2		#N/A			YNL297C	33	22	61	11393.3	0.000362298	0.0119558	0.00797055	0.0221002
YCR014C	16	7	30		1645.75			YFL018C	5	14	17	11387.1	0.000362101	0.0018105	0.00506941	0.00615571
YCR015C	9	7	9		2056.18			YPL266W	3	6	19	11381.6	0.000361926	0.00108578	0.00217156	0.00687659
YCR016W	1	3	8		15566.4			YGL043W	7	10	11	11379.8	0.000361869	0.00253308	0.00361869	0.00398056
YCR017C	9	25	31		2829.7			YNL216W	4	19	45	11317.2	0.000359878	0.00143951	0.00683768	0.0161945
YCR018C	7	1	21		#N/A			YPL218W	1	4	10	11305.9	0.000359519	0.000359519	0.00143807	0.00359519
YCR018C-A	2	4	0		#N/A			YDL100C	7	7	9	11284.9	0.000358851	0.00251196	0.00251196	0.00322966
YCR019W	8	7	17		2496.91			YER068W	12	21	24	11271.2	0.000358415	0.00430098	0.00752672	0.00860197
YCR020C	6	6	8		206.57			YLR452C	10	23	24	11263.4	0.000358167	0.00358167	0.00823785	0.00859601
YCR020C-A	0	1	5		490.253			YBL036C	4	5	10	11261.6	0.00035811	0.00143244	0.00179055	0.0035811
YCR020W-B	1	1	6		588.537			YNR021W	3	7	20	11249.1	0.000357712	0.00107314	0.00250399	0.00715425
YCR021C	8	8	11		125.848			YNL231C	2	11	17	11247.4	0.000357658	0.000715317	0.00393424	0.00608019
YCR022C	5	3	13		#N/A			YML035C	8	31	42	11230.3	0.000357115	0.00285692	0.0110706	0.0149988
YCR023C	10	16	30		506.836			YJL101C	9	19	34	11225.5	0.000356962	0.00321266	0.00678228	0.0121367
YCR024C	8	14	23		1385.32			YFR030W	2	15	28	11186.4	0.000355719	0.000711437	0.00533578	0.00996012
YCR024C-A	1	0	4		#N/A			YDR300C	3	11	18	11172.4	0.000355273	0.00106582	0.00390801	0.00639492
YCR024C-B	6	2	5		#N/A			YGR229C	1	13	14	11161.3	0.000354921	0.000354921	0.00461397	0.00496889
YCR025C	3	8	13		#N/A			YHR190W	8	14	18	11157.7	0.000354806	0.00283845	0.00496728	0.00638651
YCR026C	2	22	21		2745.58			YJL039C	19	24	60	11154.1	0.000354692	0.00673914	0.0085126	0.0212815
YCR027C	5	2	11		544.165			YOL145C	7	23	44	11150.8	0.000354587	0.00248211	0.00815549	0.0156018
YCR028C	9	10	25		126.939			YDL131W	8	12	20	11147.1	0.000354469	0.00283575	0.00425363	0.00708938
YCR028C-A	0	2	8		3280.17			YLR325C	0	0	6	11144.8	0.000354396	0	0	0.00212638
YCR030C	3	17	40		7205.31			YLR051C	0	3	17	11141.8	0.0003543	0	0.0010629	0.00602311
YCR031C	1	2	15		16275.9			YNL255C	21	7	8	11141	0.000354275	0.00743977	0.00247992	0.0028342
YCR032W	32	42	76		4331.96			YKR054C	49	83	177	11129.5	0.000353909	0.0173416	0.0293745	0.0626419
YCR033W	4	35	74		7724.24			YOR261C	3	8	11	11129.2	0.0003539	0.0010617	0.0028312	0.0038929
YCR034W	5	13	14		3439.25			YLR454W	28	61	99	11128.5	0.000353878	0.00990857	0.0215865	0.0350339
YCR035C	5	5	23		7497.73			YJL087C	21	17	35	11123.4	0.000353715	0.00742802	0.00601316	0.01238
YCR036W	4	6	12		5353.71			YPL243W	4	11	26	11108.8	0.000353251	0.001413	0.00388576	0.00918453
YCR037C	11	13	25		5844.8			YMR038C	7	5	7	11097.9	0.000352904	0.00247033	0.00176452	0.00247033
YCR038C	7	22	30		659.584			YJL026W	2	10	15	11089.4	0.000352634	0.000705268	0.00352634	0.00528951
YCR038W-A	4	0	6		#N/A			YDL007W	4	6	20	11084	0.000352462	0.00140985	0.00211477	0.00704925
YCR039C	2	1	12		#N/A			YDL074C	13	13	37	11052.4	0.000351458	0.00456895	0.00456895	0.0130039
YCR040W	1	5	9		#N/A			YOL077C	2	9	16	11047.8	0.000351311	0.000702623	0.0031618	0.00562098
YCR041W	7	2	5		#N/A			YOR217W	6	15	40	11040.4	0.000351076	0.00210646	0.00526614	0.014043
YCR042C	26	30	60		6504.69			YNL134C	4	8	9	11029.4	0.000350726	0.0014029	0.00280581	0.00315654
YCR043C	5	4	2		1352.17			YML056C	9	7	15	11015.3	0.000350278	0.0031525	0.00245194	0.00525417
YCR044C	12	11	18		645.028			YLR027C	4	13	13	11011.5	0.000350157	0.00140063	0.00455204	0.00455204
YCR045C	4	10	20		#N/A			YFL048C	2	2	15	11011.2	0.000350147	0.000700295	0.000700295	0.00525221
YCR045W-A	3	1	6		#N/A			YBL035C	4	14	27	10994.1	0.000349604	0.00139841	0.00489445	0.0094393
YCR046C	1	2	18		670.982			YFR031C	9	16	52	10994	0.000349601	0.0031464	0.00559361	0.0181792
YCR047C	4	4	17		2213.75			YGL150C	9	30	82	10950.7	0.000348224	0.00313401	0.0104467	0.0285543
YCR047W-A	5	4	2		#N/A			YPL009C	7	15	39	10940.1	0.000347887	0.00243521	0.0052183	0.0135676
YCR048W	12	15	27		3229.12			YGL055W	4	21	22	10923.4	0.000347355	0.00138942	0.00729447	0.00764182
YCR049C	8	0	13		#N/A			YIL041W	3	4	12	10919.5	0.000347231	0.00104169	0.00138893	0.00416678
YCR050C	4	2	4		#N/A			YBL061C	4	16	30	10919.2	0.000347222	0.00138889	0.00555555	0.0104167
YCR051W	1	6	14		5052.25			YML125C	1	7	13	10918.2	0.00034719	0.00034719	0.00243033	0.00451347
YCR052W	1	9	19		5562.61			YGR200C	15	22	36	10915.7	0.000347111	0.00520666	0.00763643	0.012496
YCR053W	2	6	16		28213.7			YFR037C	7	14	21	10900.8	0.000346637	0.00242646	0.00485292	0.00727937
YCR054C	14	9	23		4829.37			YAL026C	13	27	58	10887	0.000346198	0.00450057	0.00934735	0.0200795
YCR057C	8	18	44		16244.9			YKR018C	7	15	31	10866.8	0.000345556	0.00241889	0.00518333	0.0107122
YCR059C	2	10	10		1993.58			YHR065C	5	6	32	10815.8	0.000343934	0.00171967	0.0020636	0.0110059
YCR060W	2	2	5		1910.27			YFR002W	5	15	38	10796.8	0.00034333	0.00171665	0.00514995	0.0130465
YCR061W	8	17	24		359.712			YDR233C	4	8	2	10792.3	0.000343187	0.00137275	0.00274549	0.000686373
YCR063W	9	4	13		3004.88			YHR063C	9	7	17	10786.5	0.000343002	0.00308702	0.00240102	0.00583104
YCR064C	5	0	9		#N/A			YML106W	2	2	6	10785.8	0.00034298	0.00068596	0.00068596	0.00205788
YCR065W	4	20	25		2268.49			YNL135C	1	1	4	10779.6	0.000342783	0.000342783	0.000342783	0.00137113
YCR066W	12	11	25		1777.42			YMR226C	1	3	12	10776.6	0.000342687	0.000342687	0.00102806	0.00411225
YCR067C	2	17	25		5090.89			YKL009W	2	2	15	10755.5	0.000342016	0.000684033	0.000684033	0.00513025
YCR068W	18	15	27		1544.36			YDL122W	9	19	33	10754.9	0.000341997	0.00307798	0.00649795	0.0112859
YCR069W	4	11	9		4497.99			YCR072C	12	17	23	10749.7	0.000341832	0.00410198	0.00581114	0.00786214
YCR071C	4	1	8		1757.53			YDR189W	2	7	19	10742.7	0.000341609	0.000683219	0.00239127	0.00649058
YCR072C	12	17	23		10749.7			YFL023W	0	11	33	10737.3	0.000341438	0	0.00375581	0.0112674
YCR073C	14	22	64		482.09			YGR178C	1	21	30	10729	0.000341174	0.000341174	0.00716465	0.0102352
YCR073W-A	5	10	14		2287.85			YJR066W	31	61	112	10716.1	0.000340764	0.0105637	0.0207866	0.0381655
YCR075C	5	6	10		170.579			YKL101W	7	40	75	10708.1	0.000340509	0.00238356	0.0136204	0.0255382
YCR075W-A	0	2	2		814.023			YLR222C	13	19	24	10697.9	0.000340185	0.0044224	0.00646351	0.00816443
YCR076C	2	3	10		1844.33			YGL022W	5	12	32	10661.5	0.000339027	0.00169514	0.00406833	0.0108489
YCR077C	0	11	37		11451.1			YJR143C	11	27	25	10659	0.000338948	0.00372843	0.00915159	0.00847369
YCR079W	9	10	22		1348.35			YDR227W	5	26	48	10584.1	0.000336566	0.00168283	0.00875072	0.0161552
YCR081C-A	3	2	4		#N/A			YOL064C	6	11	14	10576.7	0.000336331	0.00201798	0.00369964	0.00470863
YCR081W	22	40	35		6664.02			YKL173W	9	17	40	10572.1	0.000336184	0.00302566	0.00571514	0.0134474
YCR082W	1	3	5		304.08			YJR121W	1	7	25	10560.9	0.000335828	0.000335828	0.0023508	0.00839571
YCR083W	4	1	5		2685.29			YKR043C	4	9	22	10551.5	0.000335529	0.00134212	0.00301976	0.00738165
YCR084C	7	14	27		13681.1			YKL127W	7	10	23	10544.6	0.00033531	0.00234717	0.0033531	0.00771213
YCR085W	4	2	2		#N/A			YOR298C-A	0	0	15	10542	0.000335227	0	0	0.00502841
YCR086W	1	2	3		1965.55			YGR261C	12	15	35	10498	0.000333828	0.00400594	0.00500742	0.011684
YCR087C-A	6	5	2		1882.19			YDL190C	10	18	42	10485.8	0.00033344	0.0033344	0.00600192	0.0140045
YCR087W	6	11	13		#N/A			YPL240C	0	4	27	10456.7	0.000332515	0	0.00133006	0.0089779
YCR088W	1	4	17		25773.5			YNL091W	7	38	60	10436.2	0.000331863	0.00232304	0.0126108	0.0199118
YCR089W	25	13	12		#N/A			YGL097W	9	15	19	10428.2	0.000331609	0.00298448	0.00497413	0.00630056
YCR090C	8	2	4		2455.05			YJL197W	19	19	44	10416.3	0.00033123	0.00629337	0.00629337	0.0145741
YCR091W	15	21	38		625.979			YEL003W	1	2	3	10412.8	0.000331119	0.000331119	0.000662238	0.000993356
YCR092C	11	30	47		5853.69			YNL250W	9	22	59	10411.3	0.000331071	0.00297964	0.00728356	0.0195332
YCR093W	13	34	84		23128.6			YLR172C	5	6	13	10409.9	0.000331027	0.00165513	0.00198616	0.00430335
YCR094W	6	8	14		3591.35			YPR110C	5	5	18	10409.8	0.000331023	0.00165512	0.00165512	0.00595842
YCR095C	4	6	18		1950.35			YJL176C	2	14	26	10409	0.000330998	0.000661996	0.00463397	0.00860595
YCR095W-A	1	3	3		#N/A			YPL146C	1	12	20	10404.6	0.000330858	0.000330858	0.0039703	0.00661716
YCR096C	0	1	9		#N/A			YBL023C	9	17	77	10401	0.000330744	0.00297669	0.00562264	0.0254673
YCR097W	2	4	8		402.164			YMR125W	4	8	38	10387.9	0.000330327	0.00132131	0.00264262	0.0125524
YCR097W-A	5	2	5		#N/A			YBL030C	4	0	15	10381.6	0.000330127	0.00132051	0	0.0049519
YCR098C	9	4	20		#N/A			YDL147W	2	11	15	10375.9	0.000329945	0.000659891	0.0036294	0.00494918
YCR099C	10	2	7		#N/A			YBR275C	19	42	79	10367	0.000329662	0.00626359	0.0138458	0.0260433
YCR100C	2	7	12		#N/A			YBR247C	2	9	24	10335.4	0.000328658	0.000657315	0.00295792	0.00788778
YCR101C	3	3	8		#N/A			YLR195C	6	7	19	10321.7	0.000328222	0.00196933	0.00229755	0.00623622
YCR102C	3	8	12		#N/A			YGL244W	2	9	45	10282.9	0.000326988	0.000653976	0.00294289	0.0147145
YCR102W-A	1	0	3		#N/A			YGR130C	1	14	27	10281.9	0.000326956	0.000326956	0.00457739	0.00882782
YCR104W	0	2	5		#N/A			YOR304W	6	24	61	10280.7	0.000326918	0.00196151	0.00784604	0.019942
YCR105W	10	14	11		#N/A			YIL022W	1	4	32	10266	0.000326451	0.000326451	0.0013058	0.0104464
YCR106W	21	18	33		#N/A			YFL038C	4	1	7	10259.7	0.00032625	0.001305	0.00032625	0.00228375
YCR107W	2	6	18		#N/A			YDR194C	7	12	51	10252.3	0.000326015	0.00228211	0.00391218	0.0166268
YCR108C	1	8	2		#N/A			YNL002C	2	4	25	10242.2	0.000325694	0.000651388	0.00130278	0.00814235
YDL001W	3	13	26		2384.05			YBR140C	40	70	115	10231	0.000325338	0.0130135	0.0227736	0.0374138
YDL002C	2	1	17		5358.3			YDL097C	6	10	13	10208.7	0.000324629	0.00194777	0.00324629	0.00422017
YDL003W	2	5	27		4635.21			YBR078W	4	0	3	10206.4	0.000324555	0.00129822	0	0.000973666
YDL004W	1	2	5		2106.37			YIL033C	2	8	22	10198.6	0.000324307	0.000648615	0.00259446	0.00713476
YDL005C	1	2	8		1390.79			YDR301W	12	25	58	10190	0.000324034	0.00388841	0.00810085	0.018794
YDL006W	5	7	16		2628.48			YDR062W	14	12	34	10187.1	0.000323942	0.00453518	0.0038873	0.011014
YDL007C-A	1	1	0		#N/A			YGL133W	14	19	68	10181.4	0.00032376	0.00453265	0.00615145	0.0220157
YDL007W	4	6	20		11084			YOL123W	2	6	28	10179	0.000323684	0.000647368	0.0019421	0.00906316
YDL008W	9	7	9		1134.45			YER166W	25	25	84	10172.9	0.00032349	0.00808725	0.00808725	0.0271732
YDL009C	4	6	5		#N/A			YOL039W	0	0	0	10168.1	0.000323338	0	0	0
YDL010W	1	3	7		1572.34			YER171W	13	14	49	10160.7	0.000323102	0.00420033	0.00452343	0.015832
YDL011C	3	0	0		#N/A			YJL123C	0	6	8	10152.1	0.000322829	0	0.00193697	0.00258263
YDL012C	5	1	2		128.128			YJR041C	22	31	34	10145.5	0.000322619	0.00709762	0.0100012	0.010969
YDL013W	10	12	73		1784.9			YMR308C	15	16	32	10131.7	0.00032218	0.0048327	0.00515488	0.0103098
YDL014W	3	7	35		24464.8			YBR198C	9	18	33	10113.7	0.000321608	0.00289447	0.00578894	0.0106131
YDL015C	3	9	12		3702.16			YBR177C	5	10	24	10093.8	0.000320975	0.00160487	0.00320975	0.0077034
YDL016C	2	0	6		#N/A			YGL228W	9	12	27	10072.1	0.000320285	0.00288256	0.00384342	0.00864769
YDL017W	9	12	22		2797.31			YML130C	14	6	23	10061.4	0.000319945	0.00447922	0.00191967	0.00735873
YDL018C	7	7	17		962.099			YJR132W	20	10	31	10044.5	0.000319407	0.00638814	0.00319407	0.00990162
YDL019C	6	33	59		18252.3			YGR210C	5	7	20	10039.2	0.000319239	0.00159619	0.00223467	0.00638477
YDL020C	6	18	21		11.309			YIL129C	30	46	98	10021.2	0.000318666	0.00955999	0.0146586	0.0312293
YDL021W	5	6	17		1195.46			YPL210C	7	11	27	10016.6	0.00031852	0.00222964	0.00350372	0.00860004
YDL022C-A	6	2	6		#N/A			YKL021C	8	17	22	10013.8	0.000318431	0.00254745	0.00541333	0.00700548
YDL022W	10	12	13		6099.24			YER080W	5	11	24	10012.5	0.00031839	0.00159195	0.00350229	0.00764135
YDL023C	1	1	0		#N/A			YLR002C	8	9	36	10008	0.000318246	0.00254597	0.00286422	0.0114569
YDL024C	10	8	20		5.085			YFL047W	13	16	28	9993.87	0.000317797	0.00413136	0.00508475	0.00889832
YDL025C	7	37	25		1861.85			YGL122C	21	12	27	9973.47	0.000317148	0.00666012	0.00380578	0.00856301
YDL025W-A	1	2	2		#N/A			YJL042W	15	44	67	9959.84	0.000316715	0.00475073	0.0139355	0.0212199
YDL026W	1	1	3		#N/A			YIL063C	1	2	8	9954.88	0.000316557	0.000316557	0.000633115	0.00253246
YDL027C	3	5	17		5014.43			YML080W	7	9	22	9954.21	0.000316536	0.00221575	0.00284882	0.00696379
YDL028C	5	20	48		2520.08			YDR083W	5	5	24	9951.58	0.000316452	0.00158226	0.00158226	0.00759486
YDL029W	3	7	25		12420			YMR192W	6	14	29	9943.01	0.00031618	0.00189708	0.00442652	0.00916922
YDL030W	7	12	36		3576.32			YIL051C	1	3	5	9935.07	0.000315927	0.000315927	0.000947782	0.00157964
YDL031W	2	12	59		18240.3			YAL017W	12	35	52	9887.19	0.000314405	0.00377286	0.0110042	0.0163491
YDL032W	4	2	5		#N/A			YLR264W	0	0	10	9874.28	0.000313994	0	0	0.00313994
YDL033C	6	10	26		1092.77			YFL036W	8	33	65	9870.65	0.000313879	0.00251103	0.010358	0.0204021
YDL034W	5	2	9		#N/A			YBR205W	7	14	20	9865.87	0.000313727	0.00219609	0.00439218	0.00627454
YDL035C	11	17	36		1404.75			YMR178W	7	7	10	9863.46	0.00031365	0.00219555	0.00219555	0.0031365
YDL036C	7	14	33		4049.61			YLR357W	5	16	66	9860.13	0.000313544	0.00156772	0.00501671	0.0206939
YDL037C	4	4	2		#N/A			YAL001C	7	16	64	9854.33	0.00031336	0.00219352	0.00501376	0.020055
YDL039C	0	7	12		#N/A			YNL075W	2	9	27	9814.2	0.000312084	0.000624168	0.00280875	0.00842626
YDL040C	8	12	37		32434.8			YMR092C	8	13	20	9798.96	0.000311599	0.00249279	0.00405079	0.00623198
YDL041W	6	0	0		#N/A			YNL207W	5	11	26	9793.5	0.000311426	0.00155713	0.00342568	0.00809706
YDL042C	11	17	19		5743.17			YPL137C	14	23	49	9791.83	0.000311372	0.00435921	0.00716157	0.0152573
YDL043C	4	5	9		2466.78			YDR356W	2	14	69	9789.62	0.000311302	0.000622604	0.00435823	0.0214799
YDL044C	6	8	28		3465.31			YKL099C	0	9	21	9786.38	0.000311199	0	0.00280079	0.00653518
YDL045C	5	7	15		1642.4			YOR069W	2	9	32	9778.24	0.00031094	0.000621881	0.00279846	0.00995009
YDL045W-A	4	3	6		293.735			YOL049W	3	4	18	9776.52	0.000310886	0.000932657	0.00124354	0.00559594
YDL046W	4	1	5		1635.72			YPR137W	6	8	34	9750.5	0.000310058	0.00186035	0.00248047	0.010542
YDL047W	10	9	14		4736.2			YJL145W	5	3	7	9747.92	0.000309976	0.00154988	0.000929928	0.00216983
YDL048C	13	26	20		103.199			YNL186W	8	16	25	9744.09	0.000309854	0.00247883	0.00495767	0.00774636
YDL049C	3	4	11		24.985			YBR229C	6	35	34	9735.34	0.000309576	0.00185746	0.0108352	0.0105256
YDL050C	3	3	1		#N/A			YKR071C	9	3	4	9734	0.000309534	0.0027858	0.000928601	0.00123813
YDL051W	2	4	20		9311.49			YOR001W	3	17	43	9732.64	0.00030949	0.000928471	0.00526133	0.0133081
YDL052C	5	7	11		8647.63			YPR148C	5	6	10	9730.47	0.000309421	0.00154711	0.00185653	0.00309421
YDL053C	1	2	8		4767.52			YNL048W	7	9	16	9725.87	0.000309275	0.00216492	0.00278347	0.0049484
YDL054C	7	10	13		147.313			YKL143W	0	7	22	9719.52	0.000309073	0	0.00216351	0.00679961
YDL055C	3	6	10		39847.4			YGR001C	5	5	8	9717.9	0.000309022	0.00154511	0.00154511	0.00247217
YDL056W	1	22	40		4540.7			YER156C	4	7	17	9714.97	0.000308928	0.00123571	0.0021625	0.00525178
YDL057W	9	11	18		397.648			YHR088W	1	8	23	9714.23	0.000308905	0.000308905	0.00247124	0.00710481
YDL058W	9	22	60		37191.7			YFR052W	1	4	4	9704.34	0.00030859	0.00030859	0.00123436	0.00123436
YDL059C	3	4	8		1842.1			YCL011C	6	5	50	9703.09	0.000308551	0.0018513	0.00154275	0.0154275
YDL060W	5	18	44		21687.6			YDR407C	18	17	50	9697.25	0.000308365	0.00555057	0.0052422	0.0154182
YDL061C	4	4	8		13212.4			YGR256W	6	11	24	9696.05	0.000308327	0.00184996	0.00339159	0.00739984
YDL062W	4	1	8		#N/A			YAR042W	8	35	52	9695.51	0.00030831	0.00246648	0.0107908	0.0160321
YDL063C	8	9	20		4898.33			YDR283C	7	29	87	9693.16	0.000308235	0.00215764	0.00893881	0.0268164
YDL064W	2	2	6		5690.15			YLR186W	6	6	13	9681.82	0.000307874	0.00184725	0.00184725	0.00400236
YDL065C	2	4	6		6382.63			YLR083C	10	14	20	9659.35	0.00030716	0.0030716	0.00430024	0.00614319
YDL066W	3	8	20		12612.3			YLR045C	6	10	44	9627.28	0.00030614	0.00183684	0.0030614	0.0134702
YDL067C	0	1	4		246.019			YDR074W	11	18	43	9623.6	0.000306023	0.00336625	0.00550841	0.013159
YDL068W	2	1	6		#N/A			YPL225W	1	1	8	9604.46	0.000305414	0.000305414	0.000305414	0.00244331
YDL069C	2	4	13		356.093			YLR319C	5	14	38	9588.52	0.000304907	0.00152454	0.0042687	0.0115865
YDL070W	3	16	26		2266.48			YDR028C	3	33	39	9586.65	0.000304848	0.000914544	0.01006	0.0118891
YDL071C	6	4	4		#N/A			YLL013C	3	26	22	9576.53	0.000304526	0.000913578	0.00791768	0.00669957
YDL072C	2	1	10		3833.3			YOR128C	9	14	22	9570.99	0.00030435	0.00273915	0.0042609	0.0066957
YDL073W	16	23	39		5702.2			YKL181W	8	12	26	9567.67	0.000304244	0.00243395	0.00365093	0.00791035
YDL074C	13	13	37		11052.4			YOL027C	3	6	24	9565.89	0.000304188	0.000912563	0.00182513	0.00730051
YDL075W	0	3	11		33500.2			YOR374W	5	8	18	9564.66	0.000304149	0.00152074	0.00243319	0.00547468
YDL076C	2	8	15		913.112			YOR124C	13	24	55	9558.75	0.000303961	0.00395149	0.00729506	0.0167178
YDL077C	17	30	47		4201.67			YEL042W	11	9	15	9557.28	0.000303914	0.00334305	0.00273523	0.00455871
YDL078C	1	6	11		5097.71			YLR086W	9	22	74	9549.94	0.000303681	0.00273312	0.00668097	0.0224724
YDL079C	9	18	23		739.001			YKL211C	9	15	18	9548.56	0.000303637	0.00273273	0.00455455	0.00546546
YDL080C	11	13	22		1390.06			YPL094C	3	5	14	9521.28	0.000302769	0.000908308	0.00151385	0.00423877
YDL081C	0	0	0		1635.28			YGL106W	0	0	5	9513.98	0.000302537	0	0	0.00151269
YDL082W	0	4	26		#N/A			YGL014W	11	29	21	9513.26	0.000302514	0.00332766	0.00877291	0.0063528
YDL083C	0	3	10		24128.1			YKR024C	9	27	40	9505.48	0.000302267	0.0027204	0.0081612	0.0120907
YDL084W	6	11	25		24964.6			YHR049W	1	8	6	9496.75	0.000301989	0.000301989	0.00241591	0.00181193
YDL085C-A	0	0	9		408.775			YGR271W	21	52	93	9484.94	0.000301614	0.00633389	0.0156839	0.0280501
YDL085W	2	7	23		1414.47			YDR038C	16	20	41	9474.94	0.000301296	0.00482073	0.00602591	0.0123531
YDL086C-A	3	2	8		#N/A			YEL013W	13	10	24	9449.1	0.000300474	0.00390616	0.00300474	0.00721137
YDL086W	7	8	16		2605.44			YEL036C	1	14	25	9447.41	0.00030042	0.00030042	0.00420588	0.0075105
YDL087C	6	8	22		2145.85			YDL225W	2	9	32	9444.72	0.000300335	0.000600669	0.00270301	0.00961071
YDL088C	3	13	21		2818.05			YDL150W	0	6	26	9440.95	0.000300215	0	0.00180129	0.00780558
YDL089W	3	11	25		2030.75			YNL055C	2	3	5	9440.54	0.000300202	0.000600403	0.000900605	0.00150101
YDL090C	15	10	21		2517.62			YBR260C	5	16	22	9440.13	0.000300189	0.00150094	0.00480302	0.00660415
YDL091C	3	11	35		1835.5			YDL135C	0	3	5	9417.55	0.000299471	0	0.000898412	0.00149735
YDL092W	2	4	5		2268.53			YMR047C	4	7	19	9413.98	0.000299357	0.00119743	0.0020955	0.00568779
YDL093W	15	24	23		1856.72			YBR035C	1	4	21	9408.58	0.000299185	0.000299185	0.00119674	0.00628289
YDL094C	3	5	9		#N/A			YJR033C	25	34	55	9404.01	0.00029904	0.007476	0.0101674	0.0164472
YDL095W	9	25	27		11750.8			YPL260W	6	16	25	9392.16	0.000298663	0.00179198	0.00477861	0.00746658
YDL096C	6	1	4		#N/A			YDR216W	22	37	61	9390.99	0.000298626	0.00656977	0.0110492	0.0182162
YDL097C	6	10	13		10208.7			YIL094C	5	4	20	9369.18	0.000297933	0.00148966	0.00119173	0.00595865
YDL098C	3	5	11		1990.37			YHR163W	4	5	8	9363.47	0.000297751	0.001191	0.00148875	0.00238201
YDL099W	0	1	9		3945.94			YPR118W	4	4	13	9355.51	0.000297498	0.00118999	0.00118999	0.00386747
YDL100C	7	7	9		11284.9			YDR545W	36	31	120	9354.31	0.00029746	0.0107085	0.00922125	0.0356952
YDL101C	8	11	23		5805.86			YIL125W	7	34	49	9353.23	0.000297425	0.00208198	0.0101125	0.0145738
YDL102W	20	19	56		14495			YML094W	1	2	2	9352.95	0.000297416	0.000297416	0.000594833	0.000594833
YDL103C	7	8	16		16016.4			YBR155W	5	3	16	9350.8	0.000297348	0.00148674	0.000892044	0.00475757
YDL104C	8	10	25		1420.49			YKL203C	31	65	120	9350.8	0.000297348	0.00921779	0.0193276	0.0356818
YDL105W	1	12	27		1036.02			YGL203C	7	17	16	9350.26	0.000297331	0.00208132	0.00505462	0.00475729
YDL106C	3	17	23		1745.6			YEL058W	12	15	20	9344.03	0.000297133	0.00356559	0.00445699	0.00594266
YDL107W	7	6	15		685.031			YGR119C	1	3	12	9341.65	0.000297057	0.000297057	0.000891171	0.00356469
YDL108W	4	7	16		2304.79			YLR179C	2	3	3	9339.91	0.000297002	0.000594004	0.000891005	0.000891005
YDL109C	9	17	23		#N/A			YKL205W	19	11	21	9331.76	0.000296743	0.00563811	0.00326417	0.00623159
YDL110C	1	3	8		850.379			YBR145W	10	10	9	9327.98	0.000296622	0.00296622	0.00296622	0.0026696
YDL111C	1	7	7		3528.93			YHR154W	16	29	29	9325.2	0.000296534	0.00474454	0.00859949	0.00859949
YDL112W	23	31	42		27450.9			YDL051W	2	4	20	9311.49	0.000296098	0.000592196	0.00118439	0.00592196
YDL113C	2	16	28		3885.78			YBR102C	6	11	43	9304.47	0.000295875	0.00177525	0.00325462	0.0127226
YDL114W	4	11	13		#N/A			YPR032W	8	16	42	9290.68	0.000295436	0.00236349	0.00472698	0.0124083
YDL114W-A	2	2	1		#N/A			YMR212C	10	13	32	9288.84	0.000295378	0.00295378	0.00383991	0.00945209
YDL115C	0	10	21		2268.7			YHR039C	16	12	21	9278.48	0.000295048	0.00472077	0.00354058	0.00619602
YDL116W	7	15	27		8232.15			YML111W	14	27	44	9273.44	0.000294888	0.00412843	0.00796198	0.0129751
YDL117W	11	19	43		5514.22			YLR330W	5	14	14	9272.62	0.000294862	0.00147431	0.00412807	0.00412807
YDL118W	5	3	5		#N/A			YBR279W	0	7	23	9267.53	0.0002947	0	0.0020629	0.0067781
YDL119C	2	3	17		1087.26			YER031C	3	3	8	9258.33	0.000294408	0.000883223	0.000883223	0.00235526
YDL120W	2	5	9		59.504			YEL051W	0	1	21	9249.02	0.000294112	0	0.000294112	0.00617634
YDL121C	0	2	6		6276.77			YPR161C	5	23	36	9245.8	0.000294009	0.00147005	0.00676221	0.0105843
YDL122W	9	19	33		10754.9			YJR125C	0	5	17	9229.61	0.000293494	0	0.00146747	0.0049894
YDL123W	6	2	6		247.207			YER176W	20	17	58	9200.39	0.000292565	0.0058513	0.00497361	0.0169688
YDL124W	1	5	8		8979.2			YER089C	12	15	17	9187.99	0.000292171	0.00350605	0.00438256	0.0049669
YDL125C	2	8	2		7374.47			YGL151W	11	19	28	9182.77	0.000292005	0.00321205	0.00554809	0.00817614
YDL126C	4	11	51		41324.2			YDR361C	2	6	11	9175.79	0.000291783	0.000583566	0.0017507	0.00320961
YDL127W	3	6	17		#N/A			YLR114C	6	15	24	9174.71	0.000291749	0.00175049	0.00437623	0.00700196
YDL128W	3	11	7		636.37			YDL168W	15	9	11	9170.13	0.000291603	0.00437404	0.00262443	0.00320763
YDL129W	0	4	23		370.184			YKL010C	23	34	71	9168.86	0.000291563	0.00670594	0.00991313	0.0207009
YDL130W	0	1	0		4153.98			YBR208C	31	23	74	9156.31	0.000291163	0.00902607	0.00669676	0.0215461
YDL130W-A	1	2	9		744.348			YJR031C	16	19	49	9140.01	0.000290645	0.00465032	0.00552226	0.0142416
YDL131W	8	12	20		11147.1			YOL111C	0	7	3	9133.26	0.00029043	0	0.00203301	0.000871291
YDL132W	6	20	33		11903.1			YFR004W	1	8	12	9123.61	0.000290124	0.000290124	0.00232099	0.00348148
YDL133C-A	0	0	10		#N/A			YDR304C	2	8	7	9112.53	0.000289771	0.000579543	0.00231817	0.0020284
YDL133W	6	7	22		1801.09			YPL262W	8	15	15	9095.96	0.000289244	0.00231395	0.00433867	0.00433867
YDL134C	9	12	16		4646.38			YJL054W	4	5	23	9093.41	0.000289163	0.00115665	0.00144582	0.00665075
YDL135C	0	3	5		9417.55			YPR097W	7	21	34	9092.6	0.000289137	0.00202396	0.00607189	0.00983067
YDL136W	1	0	11		19300			YDR266C	19	22	33	9090.11	0.000289058	0.00549211	0.00635928	0.00953892
YDL137W	1	2	12		15610.3			YDR320C	2	9	19	9081.86	0.000288796	0.000577592	0.00259916	0.00548712
YDL138W	9	13	24		#N/A			YOR211C	7	18	39	9074.71	0.000288569	0.00201998	0.00519423	0.0112542
YDL139C	1	7	13		1619.44			YOL061W	7	11	20	9072.29	0.000288492	0.00201944	0.00317341	0.00576983
YDL140C	21	35	83		41332.4			YJR137C	7	28	52	9071.99	0.000288482	0.00201937	0.0080775	0.0150011
YDL141W	9	15	22		6893.9			YPL273W	6	5	11	9071.65	0.000288471	0.00173083	0.00144236	0.00317318
YDL142C	3	2	16		81.829			YKL114C	5	8	12	9066.52	0.000288308	0.00144154	0.00230647	0.0034597
YDL143W	7	8	31		17845.6			YDR326C	6	40	56	9064.61	0.000288247	0.00172948	0.0115299	0.0161419
YDL144C	5	8	19		2288.47			YDR035W	8	7	20	9048.18	0.000287725	0.0023018	0.00201407	0.0057545
YDL145C	11	30	55		29258.9			YLR449W	1	3	12	9039.26	0.000287441	0.000287441	0.000862324	0.0034493
YDL146W	9	7	19		603.234			YDR398W	7	13	24	9013.49	0.000286622	0.00200635	0.00372608	0.00687892
YDL147W	2	11	15		10375.9			YLR100W	1	3	13	9000.85	0.00028622	0.00028622	0.00085866	0.00372086
YDL148C	3	13	50		15250.6			YNL236W	14	20	33	8989.08	0.000285846	0.00400184	0.00571691	0.00943291
YDL149W	8	23	42		1686.32			YMR072W	0	3	9	8986.7	0.00028577	0	0.00085731	0.00257193
YDL150W	0	6	26		9440.95			YDL124W	1	5	8	8979.2	0.000285531	0.000285531	0.00142766	0.00228425
YDL151C	5	0	6		50.76			YKR084C	5	13	24	8977.12	0.000285465	0.00142733	0.00371105	0.00685117
YDL152W	2	0	2		#N/A			YLR450W	19	21	37	8970.39	0.000285251	0.00541977	0.00599028	0.0105543
YDL153C	1	8	32		19522.1			YMR089C	5	13	49	8944.39	0.000284425	0.00142212	0.00369752	0.0139368
YDL154W	19	17	43		#N/A			YDR368W	2	6	10	8930.39	0.000283979	0.000567959	0.00170388	0.00283979
YDL155W	5	16	26		453.72			YHR135C	4	17	26	8920	0.000283649	0.0011346	0.00482203	0.00737487
YDL156W	4	9	30		2908.64			YEL030W	0	6	34	8916.53	0.000283539	0	0.00170123	0.00964031
YDL157C	2	1	5		1620.07			YOL151W	4	9	10	8910.04	0.000283332	0.00113333	0.00254999	0.00283332
YDL158C	5	1	5		#N/A			YGR187C	7	6	17	8907.47	0.000283251	0.00198275	0.0016995	0.00481526
YDL159C-B	2	0	0		#N/A			YBR094W	8	17	20	8903.97	0.000283139	0.00226511	0.00481337	0.00566278
YDL159W	7	15	24		3119.74			YBR267W	7	11	23	8891.6	0.000282746	0.00197922	0.0031102	0.00650315
YDL159W-A	1	0	1		#N/A			YHR107C	2	11	29	8889.52	0.00028268	0.000565359	0.00310948	0.00819771
YDL160C	7	15	23		12081.3			YHR098C	18	21	33	8888.66	0.000282652	0.00508774	0.0059357	0.00932753
YDL160C-A	0	2	3		#N/A			YJR117W	3	13	11	8877.47	0.000282297	0.00084689	0.00366985	0.00310526
YDL161W	2	5	29		6993.08			YNL049C	13	14	45	8877.35	0.000282293	0.00366981	0.0039521	0.0127032
YDL162C	6	6	6		#N/A			YPL190C	2	18	29	8869.68	0.000282049	0.000564098	0.00507688	0.00817942
YDL163W	4	0	4		#N/A			YOR091W	6	5	18	8860.48	0.000281756	0.00169054	0.00140878	0.00507161
YDL164C	16	10	37		8317.18			YDL167C	15	21	27	8858.98	0.000281709	0.00422563	0.00591588	0.00760613
YDL165W	2	4	11		4371.63			YER008C	9	28	73	8857.32	0.000281656	0.0025349	0.00788636	0.0205609
YDL166C	4	6	10		3804.77			YDR017C	16	38	54	8856.52	0.00028163	0.00450609	0.010702	0.015208
YDL167C	15	21	27		8858.98			YBR059C	6	26	57	8855.38	0.000281594	0.00168956	0.00732145	0.0160509
YDL168W	15	9	11		9170.13			YML074C	0	3	12	8836.83	0.000281004	0	0.000843013	0.00337205
YDL169C	1	7	14		40.592			YDR087C	1	3	16	8835.17	0.000280951	0.000280951	0.000842854	0.00449522
YDL170W	13	13	19		1600.16			YMR120C	6	12	28	8822.71	0.000280555	0.00168333	0.00336666	0.00785555
YDL171C	38	48	102		65960.7			YOR290C	8	37	102	8818.5	0.000280421	0.00224337	0.0103756	0.028603
YDL172C	1	0	2		#N/A			YER168C	5	14	21	8817.81	0.000280399	0.001402	0.00392559	0.00588839
YDL173W	0	6	12		3128.49			YOL070C	0	5	30	8807.4	0.000280068	0	0.00140034	0.00840205
YDL174C	12	16	24		3402.13			YOR232W	0	4	15	8807.21	0.000280062	0	0.00112025	0.00420093
YDL175C	15	15	24		3668.61			YDR406W	29	29	73	8803.54	0.000279946	0.00811842	0.00811842	0.020436
YDL176W	21	15	44		516.512			YDR487C	6	7	10	8801.68	0.000279886	0.00167932	0.00195921	0.00279886
YDL177C	5	5	9		189.547			YBR227C	5	8	26	8768.88	0.000278843	0.00139422	0.00223075	0.00724993
YDL178W	3	11	20		5809.8			YOR188W	10	29	53	8760.88	0.000278589	0.00278589	0.00807908	0.0147652
YDL179W	3	9	19		#N/A			YGL016W	20	17	27	8742.25	0.000277997	0.00555993	0.00472594	0.00750591
YDL180W	9	14	19		453.116			YBR154C	3	4	17	8742.13	0.000277993	0.000833978	0.00111197	0.00472588
YDL181W	0	1	11		897.233			YLR043C	2	0	0	8728.07	0.000277546	0.000555091	0	0
YDL182W	8	11	19		3877.92			YOR141C	8	17	32	8726.84	0.000277507	0.00222005	0.00471761	0.00888021
YDL183C	2	6	12		265.333			YLR248W	5	12	21	8724.92	0.000277446	0.00138723	0.00332935	0.00582636
YDL184C	0	0	10		#N/A			YKL196C	3	3	8	8723.77	0.000277409	0.000832227	0.000832227	0.00221927
YDL185C-A	1	1	8		#N/A			YLL001W	10	9	38	8717.5	0.00027721	0.0027721	0.00249489	0.010534
YDL185W	12	20	55		62023.2			YPR171W	1	6	38	8716.76	0.000277186	0.000277186	0.00166312	0.0105331
YDL186W	4	8	23		#N/A			YLR447C	6	5	15	8715.21	0.000277137	0.00166282	0.00138568	0.00415705
YDL187C	5	5	9		#N/A			YMR214W	8	9	16	8706.01	0.000276844	0.00221475	0.0024916	0.00442951
YDL188C	9	13	17		570.897			YML022W	1	2	4	8704.45	0.000276795	0.000276795	0.000553589	0.00110718
YDL189W	4	6	26		4481.07			YMR239C	1	6	22	8693.46	0.000276445	0.000276445	0.00165867	0.00608179
YDL190C	10	18	42		10485.8			YML059C	10	50	74	8681.69	0.000276071	0.00276071	0.0138035	0.0204292
YDL191W	1	0	11		#N/A			YGR193C	2	4	8	8681.36	0.00027606	0.000552121	0.00110424	0.00220848
YDL192W	1	2	12		4605.64			YLL050C	1	1	7	8669.87	0.000275695	0.000275695	0.000275695	0.00192987
YDL193W	4	8	15		6344.56			YML105C	3	5	17	8660.9	0.00027541	0.000826229	0.00137705	0.00468197
YDL194W	7	14	34		183.389			YHR148W	2	8	17	8660.73	0.000275404	0.000550809	0.00220323	0.00468187
YDL195W	7	22	27		25868			YPR034W	4	4	15	8653.21	0.000275165	0.00110066	0.00110066	0.00412748
YDL196W	5	4	8		#N/A			YDL052C	5	7	11	8647.63	0.000274988	0.00137494	0.00192491	0.00302487
YDL197C	4	16	23		2152.8			YFR053C	4	9	18	8620.17	0.000274115	0.00109646	0.00246703	0.00493406
YDL198C	1	5	16		4007.49			YPL169C	1	8	22	8578.33	0.000272784	0.000272784	0.00218227	0.00600125
YDL199C	6	14	31		806.66			YNL110C	0	6	8	8571.75	0.000272575	0	0.00163545	0.0021806
YDL200C	4	4	8		332.996			YPL127C	1	0	4	8568.1	0.000272459	0.000272459	0	0.00108984
YDL201W	4	9	16		7676.69			YOR171C	12	12	21	8540.52	0.000271582	0.00325898	0.00325898	0.00570322
YDL202W	1	8	10		1587.88			YIL005W	9	16	31	8540.48	0.000271581	0.00244422	0.00434529	0.008419
YDL203C	11	7	18		5791.58			YMR099C	2	9	5	8537.68	0.000271491	0.000542983	0.00244342	0.00135746
YDL204W	0	12	21		1141.33			YML092C	0	3	9	8532.74	0.000271334	0	0.000814003	0.00244201
YDL205C	8	8	15		4905.34			YHR001W	1	14	18	8519.67	0.000270919	0.000270919	0.00379286	0.00487654
YDL206W	13	15	30		183.443			YGL111W	3	8	16	8500.22	0.0002703	0.000810901	0.0021624	0.0043248
YDL207W	5	10	30		2316.91			YMR275C	12	32	47	8499.59	0.00027028	0.00324336	0.00864897	0.0127032
YDL208W	1	3	4		12885.8			YDR311W	5	14	26	8486.1	0.000269851	0.00134926	0.00377792	0.00701613
YDL209C	6	5	19		3730.98			YIL030C	18	29	61	8479.7	0.000269648	0.00485366	0.00781979	0.0164485
YDL210W	14	5	12		#N/A			YOR241W	5	13	24	8468.58	0.000269294	0.00134647	0.00350082	0.00646306
YDL211C	2	7	16		#N/A			YFR006W	10	17	29	8454.84	0.000268857	0.00268857	0.00457057	0.00779686
YDL212W	5	5	4		1014.01			YMR219W	7	42	59	8447.8	0.000268633	0.00188043	0.0112826	0.0158494
YDL213C	0	3	17		7770.8			YNL251C	5	15	30	8441.94	0.000268447	0.00134224	0.00402671	0.00805341
YDL214C	13	18	36		216.714			YER002W	0	1	20	8420.6	0.000267768	0	0.000267768	0.00535537
YDL215C	10	23	38		3443.13			YBR179C	6	17	38	8414.89	0.000267587	0.00160552	0.00454898	0.0101683
YDL216C	7	10	28		200.683			YIR004W	2	6	13	8410.47	0.000267446	0.000534893	0.00160468	0.0034768
YDL217C	2	1	5		671.323			YGR005C	3	7	26	8395.32	0.000266965	0.000800894	0.00186875	0.00694108
YDL218W	6	6	17		140.324			YDR122W	6	37	58	8384.44	0.000266619	0.00159971	0.00986489	0.0154639
YDL219W	1	3	3		3553.56			YOR336W	11	25	56	8384.08	0.000266607	0.00293268	0.00666518	0.01493
YDL220C	20	21	45		1929.58			YDR508C	13	10	27	8383.96	0.000266603	0.00346584	0.00266603	0.00719829
YDL221W	10	3	12		#N/A			YPR173C	2	3	19	8381.85	0.000266536	0.000533072	0.000799609	0.00506419
YDL222C	5	3	14		99.883			YOR340C	2	9	9	8380.8	0.000266503	0.000533006	0.00239853	0.00239853
YDL223C	0	47	33		3051.88			YER088C	4	24	31	8367.53	0.000266081	0.00106432	0.00638594	0.00824851
YDL224C	6	20	23		3510.02			YGL086W	7	7	27	8365.08	0.000266003	0.00186202	0.00186202	0.00718208
YDL225W	2	9	32		9444.72			YDR258C	7	11	60	8358.24	0.000265785	0.0018605	0.00292364	0.0159471
YDL226C	6	7	15		24307.7			YKR002W	8	10	30	8345.33	0.000265375	0.002123	0.00265375	0.00796125
YDL227C	21	15	41		675.986			YKL068W	5	7	14	8344.72	0.000265356	0.00132678	0.00185749	0.00371498
YDL228C	1	6	11		#N/A			YHR201C	5	7	19	8342.4	0.000265282	0.00132641	0.00185697	0.00504035
YDL229W	3	5	29		109672			YJR069C	1	4	5	8331.87	0.000264947	0.000264947	0.00105979	0.00132473
YDL230W	5	12	22		3109.57			YNL041C	5	10	30	8323.5	0.000264681	0.0013234	0.00264681	0.00794042
YDL231C	18	30	66		16.015			YPR190C	4	9	34	8320.5	0.000264585	0.00105834	0.00238127	0.0089959
YDL232W	0	1	0		#N/A			YOL059W	7	21	21	8319.32	0.000264548	0.00185183	0.0055555	0.0055555
YDL233W	2	6	18		114.016			YDL164C	16	10	37	8317.18	0.00026448	0.00423168	0.0026448	0.00978575
YDL234C	9	14	28		3415.02			YLR300W	8	11	17	8316.96	0.000264473	0.00211578	0.0029092	0.00449604
YDL235C	1	2	6		5059.68			YKR066C	1	8	14	8306.91	0.000264153	0.000264153	0.00211323	0.00369814
YDL236W	5	3	10		7367.69			YER042W	5	5	7	8306.44	0.000264138	0.00132069	0.00132069	0.00184897
YDL237W	6	10	13		2979.24			YKL135C	14	11	26	8304.96	0.000264091	0.00369728	0.002905	0.00686637
YDL238C	11	14	20		1705.53			YNR038W	5	11	22	8300.02	0.000263934	0.00131967	0.00290327	0.00580655
YDL239C	4	18	35		1241.3			YJL121C	5	9	6	8292.07	0.000263681	0.00131841	0.00237313	0.00158209
YDL240C-A	0	2	3		#N/A			YOR362C	3	9	9	8284.89	0.000263453	0.000790359	0.00237108	0.00237108
YDL240W	30	22	41		6815.85			YOL081W	38	101	136	8267.54	0.000262901	0.00999025	0.026553	0.0357546
YDL241W	4	3	1		#N/A			YHR021C	5	3	4	8262	0.000262725	0.00131363	0.000788175	0.0010509
YDL242W	3	3	8		#N/A			YHR186C	19	34	71	8258.52	0.000262614	0.00498967	0.00892889	0.0186456
YDL243C	2	9	12		#N/A			YFR038W	8	14	31	8255.17	0.000262508	0.00210006	0.00367511	0.00813774
YDL244W	10	5	11		329.264			YBR049C	6	29	36	8249.49	0.000262327	0.00157396	0.00760749	0.00944378
YDL245C	14	6	17		#N/A			YJL128C	6	18	30	8244.59	0.000262171	0.00157303	0.00471909	0.00786514
YDL246C	6	8	10		558.578			YPR183W	3	6	13	8243.67	0.000262142	0.000786427	0.00157285	0.00340785
YDL247W	18	5	24		#N/A			YKR048C	4	4	14	8238.84	0.000261989	0.00104795	0.00104795	0.00366784
YDL247W-A	0	2	1		#N/A			YDL116W	7	15	27	8232.15	0.000261776	0.00183243	0.00392664	0.00706795
YDL248W	10	5	13		#N/A			YGR274C	4	28	43	8220.35	0.000261401	0.0010456	0.00731922	0.0112402
YDR001C	6	16	44		6648.29			YDR465C	4	8	16	8215.71	0.000261253	0.00104501	0.00209002	0.00418005
YDR002W	3	3	8		12177.9			YBR172C	2	12	20	8198.26	0.000260698	0.000521396	0.00312838	0.00521396
YDR003W	1	3	18		600.273			YJL204C	10	7	26	8196.16	0.000260631	0.00260631	0.00182442	0.00677642
YDR003W-A	2	0	3		#N/A			YIL020C	8	6	10	8187.85	0.000260367	0.00208294	0.0015622	0.00260367
YDR004W	5	9	23		762.367			YGL020C	0	7	4	8160.04	0.000259483	0	0.00181638	0.00103793
YDR005C	5	3	19		1344.44			YAL031C	10	18	42	8151.18	0.000259201	0.00259201	0.00466562	0.0108864
YDR006C	9	21	47		5109.19			YKR031C	16	60	107	8127.13	0.000258436	0.00413498	0.0155062	0.0276527
YDR007W	4	3	7		1021.03			YBR092C	8	6	15	8110.23	0.000257899	0.00206319	0.00154739	0.00386848
YDR008C	3	1	2		#N/A			YER069W	8	15	36	8108.38	0.00025784	0.00206272	0.0038676	0.00928224
YDR009W	12	13	25		421.465			YHR074W	19	16	42	8105.92	0.000257762	0.00489748	0.00412419	0.010826
YDR010C	4	3	12		#N/A			YMR153W	1	5	19	8100.81	0.000257599	0.000257599	0.001288	0.00489439
YDR011W	26	28	60		14089.5			YDR477W	4	31	22	8097.07	0.00025748	0.00102992	0.00798189	0.00566457
YDR012W	1	10	25		2220.54			YBL068W	5	10	14	8095.04	0.000257416	0.00128708	0.00257416	0.00360382
YDR013W	4	2	11		824.067			YIL130W	13	15	41	8071.7	0.000256674	0.00333676	0.00385011	0.0105236
YDR014W	3	13	26		2505.15			YOR020C	0	0	3	8058.33	0.000256249	0	0	0.000768746
YDR014W-A	2	1	11		#N/A			YJR138W	16	39	82	8054.27	0.000256119	0.00409791	0.00998866	0.0210018
YDR015C	3	5	3		#N/A			YOL052C	8	12	9	8045.95	0.000255855	0.00204684	0.00307026	0.00230269
YDR016C	0	0	2		#N/A			YKR003W	3	12	19	8040.16	0.000255671	0.000767012	0.00306805	0.00485774
YDR017C	16	38	54		8856.52			YKL126W	5	13	26	8020.63	0.00025505	0.00127525	0.00331565	0.00663129
YDR018C	7	8	17		201.102			YPR169W	11	13	15	8019.57	0.000255016	0.00280518	0.00331521	0.00382524
YDR019C	3	11	14		2472.81			YNL292W	2	8	15	8011.63	0.000254764	0.000509527	0.00203811	0.00382145
YDR020C	2	4	11		3991.14			YHL039W	7	7	18	8009.16	0.000254685	0.00178279	0.00178279	0.00458433
YDR021W	5	4	19		5539.02			YHR094C	18	6	21	8005.66	0.000254574	0.00458233	0.00152744	0.00534605
YDR022C	1	2	6		770.433			YNL166C	3	9	16	8005.5	0.000254569	0.000763706	0.00229112	0.0040731
YDR023W	8	9	17		46364.4			YKR090W	16	10	36	8001.89	0.000254454	0.00407126	0.00254454	0.00916034
YDR024W	4	9	13		#N/A			YJR134C	2	11	28	7980.67	0.000253779	0.000507558	0.00279157	0.00710581
YDR025W	2	5	12		#N/A			YGL252C	10	13	39	7977.3	0.000253672	0.00253672	0.00329773	0.0098932
YDR026C	7	11	45		1550.65			YDR243C	3	9	28	7976.8	0.000253656	0.000760968	0.0022829	0.00710237
YDR027C	10	20	47		4181.29			YOR356W	9	12	22	7975.43	0.000253612	0.00228251	0.00304335	0.00557947
YDR028C	3	33	39		9586.65			YBR010W	0	2	17	7963.25	0.000253225	0	0.00050645	0.00430483
YDR029W	3	1	3		#N/A			YBL037W	12	11	41	7961.66	0.000253174	0.00303809	0.00278492	0.0103802
YDR030C	10	8	31		207.957			YDR145W	2	5	28	7958.58	0.000253077	0.000506153	0.00126538	0.00708614
YDR031W	8	1	6		1088.2			YKL054C	0	16	7	7958.28	0.000253067	0	0.00404907	0.00177147
YDR032C	1	6	4		3616.13			YOR057W	1	7	11	7947.04	0.00025271	0.00025271	0.00176897	0.00277981
YDR033W	10	6	9		4498.72			YMR062C	7	2	13	7921.4	0.000251894	0.00176326	0.000503789	0.00327463
YDR034C	14	16	29		3298.65			YGL190C	5	15	22	7917.92	0.000251784	0.00125892	0.00377675	0.00553924
YDR034C-A	1	2	0		#N/A			YDR527W	4	10	14	7903.53	0.000251326	0.0010053	0.00251326	0.00351856
YDR034C-C	3	15	14		#N/A			YJL183W	3	14	16	7868.81	0.000250222	0.000750666	0.00350311	0.00400355
YDR034C-D	15	60	74		#N/A			YOL051W	4	13	34	7858.06	0.00024988	0.00099952	0.00324844	0.00849592
YDR034W-B	9	4	4		#N/A			YLR291C	3	9	21	7848.97	0.000249591	0.000748773	0.00224632	0.00524141
YDR035W	8	7	20		9048.18			YPL049C	1	12	24	7845.84	0.000249492	0.000249492	0.0029939	0.0059878
YDR036C	8	6	21		3555.93			YHR037W	5	9	21	7842.38	0.000249381	0.00124691	0.00224443	0.00523701
YDR037W	9	16	35		64735			YPL211W	1	7	9	7837.72	0.000249233	0.000249233	0.00174463	0.0022431
YDR038C	16	20	41		9474.94			YGL011C	3	4	11	7833.02	0.000249084	0.000747252	0.000996335	0.00273992
YDR039C	16	20	41		#N/A			YBR017C	16	19	23	7816.53	0.000248559	0.00397695	0.00472263	0.00571687
YDR040C	16	22	39		508.897			YLR071C	9	27	41	7790.04	0.000247717	0.00222945	0.00668836	0.0101564
YDR041W	1	5	14		2038.15			YGR286C	10	10	18	7771.98	0.000247143	0.00247143	0.00247143	0.00444857
YDR042C	0	2	9		#N/A			YDL213C	0	3	17	7770.8	0.000247105	0	0.000741316	0.00420079
YDR043C	7	9	15		315.166			YOL058W	9	3	20	7770.46	0.000247094	0.00222385	0.000741283	0.00494189
YDR044W	3	12	21		4346.36			YBR149W	3	10	13	7756.39	0.000246647	0.000739941	0.00246647	0.00320641
YDR045C	8	1	5		1370.73			YOR222W	5	1	14	7749.38	0.000246424	0.00123212	0.000246424	0.00344994
YDR046C	9	11	25		1713.76			YIR003W	2	14	28	7742.83	0.000246216	0.000492432	0.00344702	0.00689404
YDR047W	6	6	21		5907.9			YIL048W	17	29	49	7742.68	0.000246211	0.00418559	0.00714012	0.0120643
YDR048C	1	4	5		#N/A			YDR335W	23	18	53	7737.95	0.000246061	0.0056594	0.00442909	0.0130412
YDR049W	5	13	36		2870.02			YNR031C	15	26	71	7730.27	0.000245816	0.00368725	0.00639123	0.017453
YDR050C	2	3	8		62262.3			YGL145W	5	12	20	7724.44	0.000245631	0.00122816	0.00294757	0.00491262
YDR051C	5	12	30		4412.45			YCR033W	4	35	74	7724.24	0.000245625	0.000982499	0.00859687	0.0181762
YDR052C	6	19	38		2999.88			YKL024C	4	2	13	7722.26	0.000245562	0.000982247	0.000491124	0.0031923
YDR053W	7	1	5		#N/A			YNL298W	10	26	35	7722.18	0.000245559	0.00245559	0.00638454	0.00859457
YDR054C	1	6	13		2109.76			YNL001W	5	6	2	7720.1	0.000245493	0.00122747	0.00147296	0.000490986
YDR055W	4	3	1		3412.07			YHR114W	4	10	21	7715.08	0.000245333	0.000981334	0.00245333	0.005152
YDR056C	3	0	4		5143.45			YAL043C	4	12	29	7689.28	0.000244513	0.000978052	0.00293416	0.00709088
YDR057W	9	8	19		2921.59			YDL201W	4	9	16	7676.69	0.000244113	0.000976451	0.00219701	0.0039058
YDR058C	8	7	10		1248.65			YER021W	7	13	19	7674.85	0.000244054	0.00170838	0.0031727	0.00463703
YDR059C	3	3	2		211.279			YHL011C	5	6	21	7661.42	0.000243627	0.00121814	0.00146176	0.00511617
YDR060W	2	17	31		23409.8			YOR176W	3	7	16	7658.6	0.000243537	0.000730612	0.00170476	0.0038966
YDR061W	9	14	25		3878.02			YDR234W	9	16	20	7658.16	0.000243523	0.00219171	0.00389638	0.00487047
YDR062W	14	12	34		10187.1			YLR003C	2	1	13	7656.67	0.000243476	0.000486952	0.000243476	0.00316519
YDR063W	2	0	6		2159.55			YLR413W	9	7	10	7653.86	0.000243387	0.00219048	0.00170371	0.00243387
YDR064W	0	4	14		11653.5			YFR051C	1	14	25	7644.8	0.000243099	0.000243099	0.00340338	0.00607747
YDR065W	6	10	15		724.581			YBR221C	1	4	19	7636.82	0.000242845	0.000242845	0.000971379	0.00461405
YDR066C	6	6	7		640.211			YOR267C	19	47	31	7620.99	0.000242341	0.00460449	0.01139	0.00751259
YDR067C	6	5	13		1126.55			YKL213C	8	10	19	7599.72	0.000241665	0.00193332	0.00241665	0.00459164
YDR068W	2	5	6		6515.52			YOR061W	5	8	15	7595.61	0.000241534	0.00120767	0.00193228	0.00362302
YDR069C	20	29	27		2832.64			YIR026C	9	10	16	7589.33	0.000241335	0.00217201	0.00241335	0.00386136
YDR070C	0	2	9		34.863			YEL026W	3	1	5	7587.98	0.000241292	0.000723875	0.000241292	0.00120646
YDR071C	2	6	6		14130.9			YNL084C	4	3	13	7582.83	0.000241128	0.000964512	0.000723384	0.00313466
YDR072C	5	19	18		1392.24			YNL059C	3	16	40	7572.17	0.000240789	0.000722367	0.00385262	0.00963156
YDR073W	1	2	6		695.376			YLR022C	5	4	9	7556.71	0.000240297	0.00120149	0.00096119	0.00216268
YDR074W	11	18	43		9623.6			YHR169W	4	9	29	7550.52	0.000240101	0.000960402	0.00216091	0.00696292
YDR075W	9	7	17		2939.86			YLR438W	8	20	12	7542.31	0.000239839	0.00191872	0.00479679	0.00287807
YDR076W	7	6	24		#N/A			YLR032W	16	21	64	7540.08	0.000239769	0.0038363	0.00503514	0.0153452
YDR077W	6	1	0		504.892			YNL045W	6	21	29	7520.93	0.00023916	0.00143496	0.00502235	0.00693563
YDR078C	5	9	6		1864.6			YOR101W	3	1	18	7513.9	0.000238936	0.000716808	0.000238936	0.00430085
YDR079C-A	1	2	3		799.155			YBR074W	9	26	39	7513.67	0.000238929	0.00215036	0.00621215	0.00931822
YDR079W	1	0	7		598.221			YML075C	17	18	42	7511.81	0.00023887	0.00406078	0.00429965	0.0100325
YDR080W	12	22	31		6313.87			YMR093W	5	15	33	7503.81	0.000238615	0.00119308	0.00357923	0.0078743
YDR081C	10	19	31		4081.7			YCR035C	5	5	23	7497.73	0.000238422	0.00119211	0.00119211	0.0054837
YDR082W	8	11	18		17.564			YPR105C	4	18	32	7495.45	0.000238349	0.000953398	0.00429029	0.00762718
YDR083W	5	5	24		9951.58			YLR166C	4	17	26	7482.02	0.000237922	0.000951689	0.00404468	0.00618598
YDR084C	4	2	8		898.305			YDR429C	4	3	20	7479.69	0.000237848	0.000951393	0.000713545	0.00475696
YDR085C	7	17	40		81.264			YPR072W	6	10	25	7475.85	0.000237726	0.00142636	0.00237726	0.00594315
YDR086C	1	1	3		1916.77			YNL154C	3	19	26	7474.51	0.000237684	0.000713051	0.00451599	0.00617977
YDR087C	1	3	16		8835.17			YPL032C	3	20	27	7470.48	0.000237555	0.000712666	0.00475111	0.00641399
YDR088C	3	9	27		3901.46			YNL290W	5	5	21	7460.15	0.000237227	0.00118613	0.00118613	0.00498176
YDR089W	14	16	39		2882.41			YDR153C	2	7	27	7458.3	0.000237168	0.000474336	0.00166018	0.00640354
YDR090C	8	4	11		559.705			YER017C	4	15	47	7439.86	0.000236582	0.000946327	0.00354873	0.0111193
YDR091C	14	9	33		30166.2			YNL016W	3	8	17	7434.37	0.000236407	0.000709221	0.00189126	0.00401892
YDR092W	1	2	7		2647.67			YML078W	2	3	7	7427.08	0.000236175	0.000472351	0.000708526	0.00165323
YDR093W	27	23	95		15471			YBR235W	16	17	44	7416.28	0.000235832	0.00377331	0.00400914	0.0103766
YDR094W	5	1	9		#N/A			YIL140W	4	14	26	7396.59	0.000235206	0.000940823	0.00329288	0.00611535
YDR095C	4	9	10		#N/A			YLL015W	17	16	72	7386.51	0.000234885	0.00399305	0.00375816	0.0169117
YDR096W	13	20	30		3729.1			YER127W	1	7	31	7384.92	0.000234835	0.000234835	0.00164384	0.00727987
YDR097C	14	20	53		11847.6			YBR170C	10	18	22	7377.96	0.000234613	0.00234613	0.00422304	0.00516149
YDR098C	3	6	6		6384			YDL125C	2	8	2	7374.47	0.000234502	0.000469005	0.00187602	0.000469005
YDR098C-A	3	13	14		#N/A			YAL042W	10	16	21	7369.04	0.00023433	0.0023433	0.00374927	0.00492092
YDR098C-B	13	62	71		#N/A			YDL236W	5	3	10	7367.69	0.000234287	0.00117143	0.00070286	0.00234287
YDR099W	1	5	12		26405.4			YKR056W	11	11	32	7367.13	0.000234269	0.00257696	0.00257696	0.00749661
YDR100W	1	1	3		#N/A			YER157W	10	10	36	7366.35	0.000234244	0.00234244	0.00234244	0.00843279
YDR101C	9	15	23		14492.2			YDR412W	0	3	19	7356.55	0.000233932	0	0.000701797	0.00444472
YDR102C	5	1	7		#N/A			YJL061W	9	10	25	7356.4	0.000233928	0.00210535	0.00233928	0.00584819
YDR103W	16	20	41		4779.95			YLR039C	17	25	24	7345.6	0.000233584	0.00397093	0.00583961	0.00560602
YDR104C	18	34	90		1263.01			YIL068C	9	12	32	7332.34	0.000233163	0.00209846	0.00279795	0.0074612
YDR105C	13	6	12		1397.14			YBR252W	0	1	7	7330.5	0.000233104	0	0.000233104	0.00163173
YDR106W	9	5	18		258.639			YBR041W	9	15	30	7328.48	0.00023304	0.00209736	0.0034956	0.0069912
YDR107C	11	15	22		938.808			YCL031C	3	11	10	7324.75	0.000232921	0.000698764	0.00256213	0.00232921
YDR108W	12	17	31		3469.36			YBR101C	2	4	9	7322.55	0.000232851	0.000465703	0.000931405	0.00209566
YDR109C	18	12	36		2813.58			YJL168C	17	14	32	7317.76	0.000232699	0.00395588	0.00325779	0.00744637
YDR110W	9	13	34		2270.35			YMR207C	21	43	119	7314.55	0.000232597	0.00488454	0.0100017	0.027679
YDR111C	8	10	23		5142.72			YPL199C	3	9	7	7305.2	0.0002323	0.000696899	0.0020907	0.0016261
YDR112W	6	2	0		#N/A			YMR278W	6	19	21	7297.42	0.000232052	0.00139231	0.00440899	0.0048731
YDR113C	1	5	14		2237.94			YAL062W	6	4	16	7280.91	0.000231527	0.00138916	0.000926109	0.00370443
YDR114C	4	1	8		#N/A			YGR279C	5	3	6	7277.79	0.000231428	0.00115714	0.000694284	0.00138857
YDR115W	1	1	13		400.35			YLR409C	8	24	50	7275.56	0.000231357	0.00185086	0.00555257	0.0115679
YDR116C	3	3	18		3041.67			YGR083C	4	7	23	7267.03	0.000231086	0.000924343	0.0016176	0.00531497
YDR117C	6	15	13		7032.29			YHR103W	9	15	42	7262.35	0.000230937	0.00207843	0.00346405	0.00969935
YDR118W	8	12	30		2947.3			YNL264C	4	8	18	7262.21	0.000230933	0.00092373	0.00184746	0.00415679
YDR118W-A	1	2	4		#N/A			YCL024W	4	20	54	7258.36	0.00023081	0.00092324	0.0046162	0.0124637
YDR119W	17	15	26		4054.33			YNL244C	2	2	5	7251.47	0.000230591	0.000461182	0.000461182	0.00115296
YDR119W-A	1	0	7		163.489			YKL142W	0	2	9	7250.94	0.000230574	0	0.000461148	0.00207517
YDR120C	11	13	26		17520.9			YML100W	7	27	46	7245.24	0.000230393	0.00161275	0.00622061	0.0105981
YDR121W	1	4	7		3803.6			YLR422W	31	48	96	7244.56	0.000230371	0.00714151	0.0110578	0.0221156
YDR122W	6	37	58		8384.44			YOR281C	2	5	16	7214.52	0.000229416	0.000458832	0.00114708	0.00367066
YDR123C	1	21	12		919.408			YCR030C	3	17	40	7205.31	0.000229123	0.000687369	0.00389509	0.00916493
YDR124W	5	4	14		#N/A			YIL009W	10	16	28	7202.02	0.000229019	0.00229019	0.0036643	0.00641252
YDR125C	5	12	23		799.552			YBR055C	11	11	53	7198.43	0.000228904	0.00251795	0.00251795	0.0121319
YDR126W	13	10	12		272.588			YJL172W	4	26	18	7198.18	0.000228896	0.000915586	0.00595131	0.00412014
YDR127W	23	38	53		34064.7			YBR111C	4	3	12	7194.21	0.00022877	0.000915081	0.000686311	0.00274524
YDR128W	26	30	55		5375.13			YLR096W	6	33	63	7183.21	0.00022842	0.00137052	0.00753787	0.0143905
YDR129C	4	12	33		14189.6			YPL019C	2	14	44	7177.12	0.000228227	0.000456453	0.00319517	0.010042
YDR130C	2	5	19		2420.79			YGR020C	0	3	6	7173	0.000228096	0	0.000684287	0.00136857
YDR131C	12	12	22		2436.31			YNR054C	1	5	17	7167.74	0.000227928	0.000227928	0.00113964	0.00387478
YDR132C	9	8	20		1057.51			YMR218C	17	16	44	7163.19	0.000227784	0.00387232	0.00364454	0.0100225
YDR133C	5	2	3		#N/A			YMR091C	2	10	29	7155.48	0.000227539	0.000455077	0.00227539	0.00659862
YDR135C	20	29	68		22164.2			YFL002C	6	6	35	7155.38	0.000227535	0.00136521	0.00136521	0.00796374
YDR136C	4	6	17		#N/A			YGR047C	9	18	67	7150.44	0.000227378	0.00204641	0.00409281	0.0152343
YDR137W	6	12	25		2872.1			YFL005W	3	1	7	7144.05	0.000227175	0.000681525	0.000227175	0.00159023
YDR138W	7	8	37		5812.15			YLR287C	5	3	10	7137	0.000226951	0.00113475	0.000680853	0.00226951
YDR139C	0	3	2		3204.19			YBR123C	3	10	19	7135.21	0.000226894	0.000680682	0.00226894	0.00431099
YDR140W	6	2	8		2634.63			YGR012W	8	10	17	7133.95	0.000226854	0.00181483	0.00226854	0.00385652
YDR141C	19	26	71		13930.3			YNL257C	18	16	52	7121.1	0.000226445	0.00407602	0.00362313	0.0117752
YDR142C	7	10	18		1201.37			YGR056W	9	19	48	7116.79	0.000226308	0.00203677	0.00429986	0.0108628
YDR143C	6	13	35		2887.07			YGR148C	0	2	17	7110.49	0.000226108	0	0.000452216	0.00384384
YDR144C	5	8	7		905.484			YGL232W	7	4	14	7102.9	0.000225867	0.00158107	0.000903466	0.00316213
YDR145W	2	5	28		7958.58			YMR005W	1	8	22	7094.95	0.000225614	0.000225614	0.00180491	0.0049635
YDR146C	9	13	39		3227.09			YDR359C	7	21	70	7086.85	0.000225356	0.00157749	0.00473248	0.0157749
YDR147W	11	14	17		4992.36			YIL026C	11	24	42	7080.89	0.000225167	0.00247683	0.005404	0.009457
YDR148C	1	4	22		3998.91			YAL021C	9	26	25	7068.03	0.000224758	0.00202282	0.0058437	0.00561894
YDR149C	7	3	7		#N/A			YOR271C	2	8	16	7046.81	0.000224083	0.000448166	0.00179266	0.00358533
YDR150W	30	86	67		29504.4			YKR025W	0	4	12	7046.76	0.000224081	0	0.000896326	0.00268898
YDR151C	9	5	11		187.722			YHR205W	9	31	24	7046.1	0.00022406	0.00201654	0.00694587	0.00537745
YDR152W	3	5	9		6967.05			YGL197W	16	26	78	7039.35	0.000223846	0.00358153	0.00581999	0.01746
YDR153C	2	7	27		7458.3			YNL267W	8	22	53	7036.16	0.000223744	0.00178995	0.00492238	0.0118584
YDR154C	4	2	5		#N/A			YHL013C	6	9	14	7034.5	0.000223692	0.00134215	0.00201322	0.00313168
YDR155C	2	4	5		28974.5			YDR117C	6	15	13	7032.29	0.000223621	0.00134173	0.00335432	0.00290708
YDR156W	0	2	4		3145.21			YER012W	1	4	11	7031.75	0.000223604	0.000223604	0.000894416	0.00245965
YDR157W	8	7	4		#N/A			YKL117W	1	6	3	7021.34	0.000223273	0.000223273	0.00133964	0.000669819
YDR158W	9	8	15		19946.4			YLR347C	11	6	27	7016.64	0.000223124	0.00245436	0.00133874	0.00602434
YDR159W	13	31	60		4655.68			YKL112W	3	39	20	7003.28	0.000222699	0.000668096	0.00868525	0.00445398
YDR160W	7	18	44		#N/A			YFR013W	4	15	38	6998.22	0.000222538	0.000890151	0.00333807	0.00845644
YDR161W	4	1	6		3339.6			YDL161W	2	5	29	6993.08	0.000222374	0.000444749	0.00111187	0.00644886
YDR162C	0	3	5		2256.24			YJL081C	7	6	20	6990.07	0.000222279	0.00155595	0.00133367	0.00444557
YDR163W	1	8	12		2868.38			YOR260W	11	10	21	6986.68	0.000222171	0.00244388	0.00222171	0.00466559
YDR164C	5	18	37		4668.96			YDR152W	3	5	9	6967.05	0.000221547	0.00066464	0.00110773	0.00199392
YDR165W	7	13	12		13591.3			YBR054W	5	6	9	6966.92	0.000221543	0.00110771	0.00132926	0.00199388
YDR166C	14	11	33		5758.71			YHR013C	2	7	13	6954.86	0.000221159	0.000442318	0.00154811	0.00287507
YDR167W	0	1	10		1570.09			YOR014W	8	18	29	6954.64	0.000221152	0.00176922	0.00398074	0.00641341
YDR168W	0	13	9		15994.5			YER114C	2	14	61	6948.62	0.000220961	0.000441921	0.00309345	0.0134786
YDR169C	2	16	24		2451.77			YGL101W	6	5	12	6921.81	0.000220108	0.00132065	0.00110054	0.0026413
YDR169C-A	1	1	7		#N/A			YOR004W	5	5	19	6918.95	0.000220017	0.00110009	0.00110009	0.00418033
YDR170C	26	34	85		31742.3			YLR208W	3	12	8	6914.56	0.000219878	0.000659633	0.00263853	0.00175902
YDR170W-A	4	16	18		#N/A			YGR196C	1	16	26	6914.52	0.000219876	0.000219876	0.00351802	0.00571678
YDR171W	1	12	18		2632.79			YJR005W	6	13	33	6897.89	0.000219347	0.00131608	0.00285152	0.00723847
YDR172W	5	13	18		32411.1			YDL141W	9	15	22	6893.9	0.000219221	0.00197299	0.00328831	0.00482285
YDR173C	2	5	16		941.714			YHR028C	1	24	32	6893.65	0.000219213	0.000219213	0.0052611	0.0070148
YDR174W	0	5	8		3734.09			YGL125W	10	17	22	6890.12	0.0002191	0.002191	0.00372471	0.00482021
YDR175C	1	11	26		2894.38			YFL034W	15	22	51	6882.48	0.000218857	0.00328286	0.00481486	0.0111617
YDR176W	1	6	30		5684.19			YKR028W	8	18	32	6873.95	0.000218586	0.00174869	0.00393455	0.00699476
YDR177W	1	6	8		4261.94			YNL035C	9	15	13	6868.03	0.000218398	0.00196558	0.00327597	0.00283917
YDR178W	2	3	6		405.011			YEL037C	4	2	14	6859.91	0.00021814	0.000872559	0.000436279	0.00305396
YDR179C	3	3	7		392.065			YJL060W	6	6	16	6851.33	0.000217867	0.0013072	0.0013072	0.00348587
YDR179W-A	12	11	21		1560.43			YLR056W	4	18	14	6850.75	0.000217848	0.000871394	0.00392127	0.00304988
YDR180W	20	32	54		6286.57			YNL039W	3	11	38	6846.3	0.000217707	0.000653121	0.00239478	0.00827286
YDR181C	5	9	34		2666.36			YFL002W-A	15	64	73	6837.82	0.000217437	0.00326156	0.013916	0.0158729
YDR182W	5	15	29		1856.84			YBR058C	27	16	22	6818.68	0.000216829	0.00585437	0.00346926	0.00477023
YDR182W-A	2	2	2		#N/A			YOR230W	2	11	15	6816.78	0.000216768	0.000433536	0.00238445	0.00325152
YDR183C-A	2	4	4		#N/A			YDL240W	30	22	41	6815.85	0.000216739	0.00650216	0.00476825	0.00888628
YDR183W	4	7	13		2054.64			YOR021C	1	2	13	6812.8	0.000216642	0.000216642	0.000433283	0.00281634
YDR184C	2	11	7		804.913			YML127W	9	7	25	6793.54	0.000216029	0.00194426	0.0015122	0.00540073
YDR185C	2	5	11		210.199			YPL184C	9	10	29	6791.92	0.000215978	0.0019438	0.00215978	0.00626335
YDR186C	1	14	36		3249.18			YNR035C	3	9	20	6788.27	0.000215862	0.000647585	0.00194275	0.00431723
YDR187C	7	3	5		#N/A			YML065W	6	11	49	6777.67	0.000215525	0.00129315	0.00237077	0.0105607
YDR188W	5	8	27		15905.8			YGL112C	2	10	19	6766.31	0.000215163	0.000430327	0.00215163	0.0040881
YDR189W	2	7	19		10742.7			YDR294C	9	19	21	6764.66	0.000215111	0.001936	0.00408711	0.00451733
YDR190C	3	6	24		15345.1			YPR135W	12	24	31	6763.64	0.000215078	0.00258094	0.00516188	0.00666743
YDR191W	10	10	24		#N/A			YKL128C	4	15	17	6759.81	0.000214957	0.000859826	0.00322435	0.00365426
YDR192C	0	0	3		1612.88			YDR264C	12	21	24	6744.73	0.000214477	0.00257373	0.00450402	0.00514745
YDR193W	1	0	1		#N/A			YLR387C	9	11	28	6733.93	0.000214134	0.0019272	0.00235547	0.00599574
YDR194C	7	12	51		10252.3			YNL281W	1	3	2	6719.9	0.000213688	0.000213688	0.000641063	0.000427375
YDR194W-A	3	1	2		#N/A			YMR189W	17	34	42	6714.38	0.000213512	0.0036297	0.00725941	0.0089675
YDR195W	3	10	17		5664.66			YPL249C	2	17	41	6702.86	0.000213146	0.000426291	0.00362348	0.00873897
YDR196C	4	3	14		1692.82			YJL001W	4	4	8	6696.3	0.000212937	0.000851748	0.000851748	0.0017035
YDR197W	5	9	20		3299.09			YPL117C	7	10	10	6693.63	0.000212852	0.00148997	0.00212852	0.00212852
YDR198C	8	13	17		2230.28			YBL011W	9	19	38	6691.61	0.000212788	0.00191509	0.00404297	0.00808594
YDR199W	7	0	0		#N/A			YDR325W	15	18	49	6685.29	0.000212587	0.0031888	0.00382656	0.0104168
YDR200C	3	15	28		2216.37			YPR129W	1	3	22	6681.41	0.000212464	0.000212464	0.000637391	0.0046742
YDR201W	1	0	9		1006.72			YMR304W	7	29	52	6677.64	0.000212344	0.00148641	0.00615797	0.0110419
YDR202C	9	6	14		3552.8			YCR081W	22	40	35	6664.02	0.000211911	0.00466203	0.00847642	0.00741687
YDR203W	4	4	1		#N/A			YDR001C	6	16	44	6648.29	0.00021141	0.00126846	0.00338257	0.00930206
YDR204W	3	9	28		1685.79			YJR068W	5	6	18	6646.72	0.00021136	0.0010568	0.00126816	0.00380449
YDR205W	7	34	17		935.263			YLR336C	5	12	49	6634.55	0.000210973	0.00105487	0.00253168	0.0103377
YDR206W	6	13	26		4672.89			YOR370C	8	7	18	6614.26	0.000210328	0.00168263	0.0014723	0.00378591
YDR207C	9	21	46		4422.56			YJL098W	10	19	40	6610.22	0.0002102	0.002102	0.0039938	0.00840799
YDR208W	4	35	46		3385.18			YNL256W	12	21	35	6606.55	0.000210083	0.002521	0.00441174	0.00735291
YDR209C	3	2	7		#N/A			YMR029C	2	13	12	6603.24	0.000209978	0.000419956	0.00272971	0.00251973
YDR210C-C	3	13	15		#N/A			YPR048W	9	13	36	6601.91	0.000209936	0.00188942	0.00272916	0.00755768
YDR210C-D	13	59	72		#N/A			YPR125W	2	7	27	6595.36	0.000209727	0.000419454	0.00146809	0.00566264
YDR210W	7	0	0		#N/A			YOR175C	9	14	33	6594.25	0.000209692	0.00188723	0.00293569	0.00691983
YDR210W-A	3	18	15		#N/A			YMR208W	9	10	9	6583.34	0.000209345	0.00188411	0.00209345	0.00188411
YDR210W-B	15	63	75		#N/A			YGL006W	17	13	54	6575.44	0.000209094	0.00355459	0.00271822	0.0112911
YDR211W	14	13	30		15277.8			YDR458C	10	11	29	6573.48	0.000209031	0.00209031	0.00229935	0.00606191
YDR212W	8	9	27		22022.9			YCR011C	33	10	39	6569.47	0.000208904	0.00689383	0.00208904	0.00814725
YDR213W	9	18	33		1577.68			YGL036W	8	21	19	6568.09	0.00020886	0.00167088	0.00438606	0.00396834
YDR214W	3	6	9		5214.45			YLR270W	4	10	16	6560.57	0.000208621	0.000834484	0.00208621	0.00333794
YDR215C	0	6	10		#N/A			YFL028C	3	7	18	6560.12	0.000208607	0.00062582	0.00146025	0.00375492
YDR216W	22	37	61		9390.99			YIL104C	3	8	20	6555.7	0.000208466	0.000625398	0.00166773	0.00416932
YDR217C	14	21	63		5465.7			YPL023C	6	17	32	6550.7	0.000208307	0.00124984	0.00354122	0.00666583
YDR218C	5	9	21		561.391			YGR009C	0	6	42	6532.93	0.000207742	0	0.00124645	0.00872516
YDR219C	4	10	28		1534.56			YLR262C-A	0	0	1	6530.84	0.000207676	0	0	0.000207676
YDR220C	4	3	4		#N/A			YOL045W	11	31	36	6524.16	0.000207463	0.00228209	0.00643136	0.00746867
YDR221W	18	10	30		5981.63			YJR032W	7	5	16	6516.65	0.000207224	0.00145057	0.00103612	0.00331559
YDR222W	8	8	13		2137.34			YDR068W	2	5	6	6515.52	0.000207188	0.000414377	0.00103594	0.00124313
YDR223W	8	12	19		#N/A			YKL094W	4	12	11	6514.19	0.000207146	0.000828584	0.00248575	0.00227861
YDR224C	0	2	6		#N/A			YCR042C	26	30	60	6504.69	0.000206844	0.00537794	0.00620532	0.0124106
YDR225W	0	3	10		#N/A			YJR060W	1	9	19	6497.02	0.0002066	0.0002066	0.0018594	0.0039254
YDR226W	1	5	9		19746.6			YHR113W	4	18	21	6493.17	0.000206478	0.000825911	0.0037166	0.00433603
YDR227W	5	26	48		10584.1			YNL221C	17	23	65	6489.06	0.000206347	0.0035079	0.00474598	0.0134126
YDR228C	10	14	19		4241.73			YMR039C	0	3	19	6488.62	0.000206333	0	0.000618999	0.00392033
YDR229W	3	10	18		2122.65			YFL010C	0	3	5	6485.79	0.000206243	0	0.000618729	0.00103121
YDR230W	2	4	8		#N/A			YGL231C	0	2	4	6480.69	0.000206081	0	0.000412162	0.000824323
YDR231C	2	3	8		2999.23			YIL039W	6	18	15	6469.73	0.000205732	0.00123439	0.00370318	0.00308598
YDR232W	6	22	22		6419.92			YBR029C	12	12	10	6466.72	0.000205637	0.00246764	0.00246764	0.00205637
YDR233C	4	8	2		10792.3			YKR081C	2	7	17	6456.29	0.000205305	0.00041061	0.00143713	0.00349018
YDR234W	9	16	20		7658.16			YLR421C	2	0	6	6443.1	0.000204885	0.000409771	0	0.00122931
YDR235W	10	7	16		2656.33			YKL165C	5	26	30	6442.06	0.000204852	0.00102426	0.00532616	0.00614557
YDR236C	2	4	9		2981.7			YOR089C	2	3	9	6441.48	0.000204834	0.000409668	0.000614502	0.00184351
YDR237W	4	12	15		1949.93			YPL245W	7	8	31	6440.05	0.000204789	0.00143352	0.00163831	0.00634844
YDR238C	10	20	37		31322.4			YPL058C	31	36	70	6421.83	0.000204209	0.00633048	0.00735153	0.0142946
YDR239C	1	20	37		4374.61			YLR337C	0	15	19	6420.31	0.000204161	0	0.00306241	0.00387905
YDR240C	8	13	27		2199.21			YDR232W	6	22	22	6419.92	0.000204148	0.00122489	0.00449126	0.00449126
YDR241W	3	2	6		#N/A			YER013W	12	22	62	6397.67	0.000203441	0.00244129	0.0044757	0.0126133
YDR242W	12	8	21		#N/A			YGR266W	12	27	30	6396.93	0.000203417	0.00244101	0.00549227	0.00610252
YDR243C	3	9	28		7976.8			YOL088C	8	6	15	6394.8	0.00020335	0.0016268	0.0012201	0.00305024
YDR244W	6	10	22		4068.1			YKL092C	12	15	44	6387.97	0.000203132	0.00243759	0.00304699	0.00893783
YDR245W	5	7	26		5543.68			YDR098C	3	6	6	6384	0.000203006	0.000609018	0.00121804	0.00121804
YDR246W	2	2	8		2878.42			YDL065C	2	4	6	6382.63	0.000202963	0.000405925	0.00081185	0.00121778
YDR246W-A	2	3	8		#N/A			YOL080C	1	9	15	6380.87	0.000202907	0.000202907	0.00182616	0.0030436
YDR247W	12	15	13		593.945			YNL022C	12	13	24	6378.66	0.000202836	0.00243404	0.00263687	0.00486807
YDR248C	3	7	7		2736.18			YBL104C	23	19	64	6375.34	0.000202731	0.00466281	0.00385188	0.0129748
YDR249C	4	16	19		471.789			YML071C	6	6	28	6373.68	0.000202678	0.00121607	0.00121607	0.00567498
YDR250C	4	5	4		#N/A			YDR333C	5	18	34	6369.06	0.000202531	0.00101266	0.00364556	0.00688606
YDR251W	5	11	33		6291.05			YGL140C	19	25	57	6365.53	0.000202419	0.00384596	0.00506047	0.0115379
YDR252W	2	6	3		1833.13			YMR145C	2	7	25	6364.31	0.00020238	0.00040476	0.00141666	0.0050595
YDR253C	5	5	16		#N/A			YLR048W	1	5	15	6359.46	0.000202226	0.000202226	0.00101113	0.00303339
YDR254W	4	11	21		632.477			YJL192C	0	2	13	6351.89	0.000201985	0	0.00040397	0.00262581
YDR255C	10	16	10		1809.92			YDR295C	6	16	27	6350.8	0.00020195	0.0012117	0.00323121	0.00545266
YDR256C	5	17	26		842.722			YLR310C	12	33	66	6348.51	0.000201878	0.00242253	0.00666196	0.0133239
YDR257C	16	2	25		4614.06			YOR210W	4	1	7	6346.03	0.000201799	0.000807195	0.000201799	0.00141259
YDR258C	7	11	60		8358.24			YDL193W	4	8	15	6344.56	0.000201752	0.000807008	0.00161402	0.00302628
YDR259C	1	10	22		341.678			YBL034C	14	26	44	6343.66	0.000201723	0.00282413	0.00524481	0.00887583
YDR260C	0	6	13		40.113			YBR028C	5	14	22	6340.98	0.000201638	0.00100819	0.00282293	0.00443604
YDR261C	6	11	12		5073.94			YNL258C	7	14	26	6340.54	0.000201624	0.00141137	0.00282274	0.00524223
YDR261C-C	4	13	14		#N/A			YML049C	23	40	50	6318.49	0.000200923	0.00462123	0.00803692	0.0100461
YDR261C-D	13	58	67		#N/A			YBR202W	12	10	46	6318.09	0.00020091	0.00241092	0.0020091	0.00924187
YDR261W-A	3	18	15		#N/A			YDR080W	12	22	31	6313.87	0.000200776	0.00240931	0.00441707	0.00622406
YDR261W-B	15	62	75		#N/A			YPL016W	8	13	36	6301.45	0.000200381	0.00160305	0.00260495	0.00721372
YDR262W	1	4	10		2171.55			YIL112W	2	21	61	6297.62	0.000200259	0.000400519	0.00420545	0.0122158
YDR263C	10	7	19		#N/A			YER149C	1	11	18	6297.2	0.000200246	0.000200246	0.00220271	0.00360443
YDR264C	12	21	24		6744.73			YNL137C	3	10	26	6294.34	0.000200155	0.000600465	0.00200155	0.00520403
YDR265W	13	7	19		1083.14			YDR251W	5	11	33	6291.05	0.00020005	0.00100025	0.00220055	0.00660166
YDR266C	19	22	33		9090.11			YDR180W	20	32	54	6286.57	0.000199908	0.00399816	0.00639705	0.010795
YDR267C	6	9	10		1327.47			YOR187W	3	14	29	6286.25	0.000199898	0.000599693	0.00279857	0.00579704
YDR268W	2	12	17		2143.77			YFL013C	4	7	31	6278.08	0.000199638	0.000798552	0.00139747	0.00618878
YDR269C	4	3	1		#N/A			YDL121C	0	2	6	6276.77	0.000199596	0	0.000399193	0.00119758
YDR270W	28	12	25		658.646			YJR042W	12	5	27	6266.62	0.000199274	0.00239128	0.000996368	0.00538039
YDR271C	5	1	3		#N/A			YBR126C	4	15	15	6264.49	0.000199206	0.000796823	0.00298809	0.00298809
YDR272W	8	8	13		5321.46			YPL105C	3	8	32	6250.33	0.000198756	0.000596267	0.00159004	0.00636018
YDR273W	3	4	10		#N/A			YGR198W	11	14	24	6246.5	0.000198634	0.00218497	0.00278087	0.00476721
YDR274C	4	5	11		#N/A			YHR089C	3	1	25	6241.51	0.000198475	0.000595425	0.000198475	0.00496188
YDR275W	5	5	10		653.477			YLR148W	12	20	24	6239.71	0.000198418	0.00238101	0.00396836	0.00476203
YDR276C	1	0	1		#N/A			YCL001W	2	4	9	6234.08	0.000198239	0.000396478	0.000792955	0.00178415
YDR277C	4	9	27		70.839			YLR382C	12	16	35	6228.65	0.000198066	0.00237679	0.00316906	0.00693232
YDR278C	4	9	7		#N/A			YIL155C	8	13	30	6227.03	0.000198015	0.00158412	0.00257419	0.00594044
YDR279W	3	7	10		5513.92			YPL204W	5	14	32	6224.1	0.000197921	0.000989607	0.0027709	0.00633349
YDR280W	10	7	15		5412.21			YPR159W	6	15	26	6217.04	0.000197697	0.00118618	0.00296545	0.00514012
YDR281C	3	1	4		#N/A			YNL106C	14	25	63	6212.3	0.000197546	0.00276565	0.00493866	0.0124454
YDR282C	7	5	23		1260.1			YGR253C	3	6	11	6210.2	0.000197479	0.000592438	0.00118488	0.00217227
YDR283C	7	29	87		9693.16			YAR002C-A	5	6	8	6203.1	0.000197254	0.000986268	0.00118352	0.00157803
YDR284C	3	9	17		1492.36			YKL062W	4	21	25	6196.63	0.000197048	0.000788192	0.00413801	0.0049262
YDR285W	7	18	30		#N/A			YIL128W	13	15	25	6194.59	0.000196983	0.00256078	0.00295475	0.00492458
YDR286C	5	5	9		778.117			YGL013C	24	24	43	6191.98	0.0001969	0.0047256	0.0047256	0.0084667
YDR287W	9	6	9		1589.76			YHR102W	8	17	38	6191.92	0.000196898	0.00157519	0.00334727	0.00748213
YDR288W	1	6	12		2844.69			YMR314W	3	4	12	6181.16	0.000196556	0.000589668	0.000786224	0.00235867
YDR289C	1	12	15		4625.24			YAL044W-A	1	6	6	6180.67	0.00019654	0.00019654	0.00117924	0.00117924
YDR290W	4	2	4		#N/A			YKL110C	6	6	11	6179.64	0.000196508	0.00117905	0.00117905	0.00216158
YDR291W	23	34	58		3465.39			YHR046C	7	4	7	6178.8	0.000196481	0.00137537	0.000785924	0.00137537
YDR292C	4	13	19		14411.5			YOL016C	3	10	20	6176.05	0.000196394	0.000589181	0.00196394	0.00392787
YDR293C	6	36	70		15461.6			YBL050W	7	3	10	6173.46	0.000196311	0.00137418	0.000588933	0.00196311
YDR294C	9	19	21		6764.66			YML001W	4	2	7	6166.92	0.000196103	0.000784413	0.000392206	0.00137272
YDR295C	6	16	27		6350.8			YOL115W	3	18	25	6166.09	0.000196077	0.00058823	0.00352938	0.00490192
YDR296W	4	6	17		1983.77			YMR216C	10	24	35	6161.74	0.000195938	0.00195938	0.00470252	0.00685785
YDR297W	1	18	11		1759.88			YNL273W	7	19	59	6158.97	0.00019585	0.00137095	0.00372116	0.0115552
YDR298C	1	3	7		4675.36			YBL100W-A	3	18	15	6158.13	0.000195824	0.000587471	0.00352483	0.00293736
YDR299W	1	7	23		15247.8			YLR442C	7	13	41	6157.83	0.000195814	0.0013707	0.00254558	0.00802838
YDR300C	3	11	18		11172.4			YNL215W	1	3	25	6156.94	0.000195786	0.000195786	0.000587357	0.00489465
YDR301W	12	25	58		10190			YHR084W	7	9	27	6154.18	0.000195698	0.00136989	0.00176128	0.00528385
YDR302W	4	4	6		282.834			YIL108W	14	19	32	6153.12	0.000195664	0.0027393	0.00371762	0.00626126
YDR303C	12	16	34		11911.6			YFR041C	2	3	11	6150.12	0.000195569	0.000391138	0.000586707	0.00215126
YDR304C	2	8	7		9112.53			YEL002C	4	8	17	6149.31	0.000195543	0.000782173	0.00156435	0.00332423
YDR305C	0	6	10		3389.13			YKL113C	7	7	21	6102.85	0.000194066	0.00135846	0.00135846	0.00407538
YDR306C	13	10	15		754.032			YDL022W	10	12	13	6099.24	0.000193951	0.00193951	0.00232741	0.00252136
YDR307W	12	12	24		1906.23			YMR227C	1	13	24	6098.16	0.000193917	0.000193917	0.00252092	0.004654
YDR308C	2	3	5		1120.24			YKL079W	6	15	27	6090.21	0.000193664	0.00116198	0.00290496	0.00522892
YDR309C	1	11	20		1214.85			YMR302C	4	14	47	6089.83	0.000193652	0.000774607	0.00271112	0.00910163
YDR310C	3	19	56		12246.4			YBL101C	7	24	60	6085.9	0.000193527	0.00135469	0.00464464	0.0116116
YDR311W	5	14	26		8486.1			YPR086W	10	5	16	6085.42	0.000193512	0.00193512	0.000967558	0.00309618
YDR312W	2	12	31		5339.85			YMR033W	4	8	14	6085.25	0.000193506	0.000774025	0.00154805	0.00270909
YDR313C	20	12	16		1538.65			YLR274W	9	12	46	6084.89	0.000193495	0.00174145	0.00232194	0.00890076
YDR314C	6	17	41		363.903			YPR175W	5	13	32	6075.06	0.000193182	0.000965911	0.00251137	0.00618183
YDR315C	9	9	8		284.182			YDR510W	0	2	6	6074.81	0.000193174	0	0.000386348	0.00115904
YDR316W	6	8	36		3213.82			YNL201C	12	23	31	6074.41	0.000193161	0.00231794	0.00444271	0.005988
YDR316W-A	3	13	14		#N/A			YPR025C	5	7	15	6071.68	0.000193075	0.000965373	0.00135152	0.00289612
YDR316W-B	14	63	70		#N/A			YHR070W	8	18	19	6067.29	0.000192935	0.00154348	0.00347283	0.00366577
YDR317W	8	4	21		#N/A			YNR001C	1	13	21	6064.19	0.000192836	0.000192836	0.00250687	0.00404957
YDR318W	1	8	16		1841.86			YDR408C	5	7	6	6060.38	0.000192715	0.000963576	0.00134901	0.00115629
YDR319C	10	9	7		#N/A			YLR069C	10	13	42	6060	0.000192703	0.00192703	0.00250514	0.00809353
YDR320C	2	9	19		9081.86			YKL193C	1	9	8	6058.53	0.000192656	0.000192656	0.00173391	0.00154125
YDR320C-A	1	2	3		18.052			YGR282C	4	2	4	6054.38	0.000192525	0.000770098	0.000385049	0.000770098
YDR320W-B	3	1	3		#N/A			YDR334W	14	41	85	6043.51	0.000192179	0.0026905	0.00787933	0.0163352
YDR321W	10	7	9		12981			YPL115C	7	25	44	6038.38	0.000192016	0.00134411	0.00480039	0.00844869
YDR322C-A	1	1	3		1772.23			YPR104C	2	19	37	6034.25	0.000191884	0.000383769	0.0036458	0.00709972
YDR322W	1	7	24		3255.47			YBR283C	4	4	13	6034.14	0.000191881	0.000767524	0.000767524	0.00249445
YDR323C	19	17	32		991.418			YCL040W	7	15	22	6032.17	0.000191818	0.00134273	0.00287727	0.00422
YDR324C	13	12	37		13752.1			YGR191W	9	8	24	6018.36	0.000191379	0.00172241	0.00153103	0.0045931
YDR325W	15	18	49		6685.29			YLL029W	16	20	42	6015.65	0.000191293	0.00306069	0.00382586	0.0080343
YDR326C	6	40	56		9064.61			YKR072C	3	8	18	6010.14	0.000191118	0.000573353	0.00152894	0.00344012
YDR327W	3	5	7		#N/A			YNL161W	4	22	40	6008	0.00019105	0.000764199	0.00420309	0.00764199
YDR328C	1	4	13		3674.52			YBR038W	12	21	49	5987.96	0.000190412	0.00228495	0.00399866	0.00933021
YDR329C	4	6	17		754.39			YOR145C	0	6	18	5986.15	0.000190355	0	0.00114213	0.00342639
YDR330W	1	6	26		5946.73			YML110C	4	6	14	5985.92	0.000190348	0.00076139	0.00114209	0.00266487
YDR331W	4	14	16		1251.41			YOL093W	3	6	23	5985.15	0.000190323	0.000570969	0.00114194	0.00437743
YDR332W	10	17	35		1044.04			YDR221W	18	10	30	5981.63	0.000190211	0.0034238	0.00190211	0.00570633
YDR333C	5	18	34		6369.06			YBR166C	7	13	9	5978.3	0.000190105	0.00133074	0.00247137	0.00171095
YDR334W	14	41	85		6043.51			YML014W	4	9	21	5972.14	0.000189909	0.000759637	0.00170918	0.0039881
YDR335W	23	18	53		7737.95			YPR023C	6	8	18	5966.94	0.000189744	0.00113846	0.00151795	0.00341539
YDR336W	6	7	14		93.111			YHR121W	1	2	7	5961.27	0.000189564	0.000189564	0.000379127	0.00132695
YDR337W	2	2	28		5527.89			YPL116W	8	28	36	5955.96	0.000189395	0.00151516	0.00530306	0.00681821
YDR338C	9	15	32		620.585			YLR057W	7	11	36	5955.46	0.000189379	0.00132565	0.00208317	0.00681764
YDR339C	6	4	12		1218.41			YDR330W	1	6	26	5946.73	0.000189101	0.000189101	0.00113461	0.00491663
YDR340W	1	2	4		#N/A			YGL012W	12	15	12	5927.82	0.0001885	0.002262	0.0028275	0.002262
YDR341C	3	14	28		31329.1			YLR113W	6	16	16	5920.67	0.000188273	0.00112964	0.00301236	0.00301236
YDR342C	11	6	20		3462.39			YOR251C	4	7	10	5916.72	0.000188147	0.000752588	0.00131703	0.00188147
YDR343C	11	6	20		140.152			YDR047W	6	6	21	5907.9	0.000187867	0.0011272	0.0011272	0.0039452
YDR344C	9	6	10		#N/A			YLR460C	4	8	10	5907.13	0.000187842	0.000751368	0.00150274	0.00187842
YDR345C	15	3	17		14908.8			YJL082W	8	11	40	5907.09	0.000187841	0.00150273	0.00206625	0.00751363
YDR346C	3	13	10		18488.5			YBL106C	14	22	41	5900.1	0.000187619	0.00262666	0.00412761	0.00769236
YDR347W	3	3	20		4784.67			YLR187W	4	19	42	5883.79	0.0001871	0.000748399	0.0035549	0.00785819
YDR348C	0	15	38		4915.95			YHR073W	6	29	55	5869.14	0.000186634	0.0011198	0.00541239	0.0102649
YDR349C	5	4	18		576.382			YMR075W	15	13	25	5860.34	0.000186354	0.00279531	0.0024226	0.00465885
YDR350C	13	21	31		279.699			YBL008W	13	20	40	5855.53	0.000186201	0.00242062	0.00372402	0.00744805
YDR351W	17	23	36		3419.92			YCR092C	11	30	47	5853.69	0.000186143	0.00204757	0.00558428	0.00874871
YDR352W	6	3	13		271.288			YJL148W	1	7	6	5853.24	0.000186128	0.000186128	0.0013029	0.00111677
YDR353W	4	5	10		20395.6			YMR315W	2	9	8	5852.98	0.00018612	0.00037224	0.00167508	0.00148896
YDR354C-A	1	0	2		#N/A			YCR037C	11	13	25	5844.8	0.00018586	0.00204446	0.00241618	0.0046465
YDR354W	5	17	6		5634.6			YNR008W	5	22	37	5837.63	0.000185632	0.00092816	0.0040839	0.00686838
YDR355C	6	0	2		#N/A			YJL140W	1	6	13	5837.03	0.000185613	0.000185613	0.00111368	0.00241297
YDR356W	2	14	69		9789.62			YDR513W	2	2	2	5826.1	0.000185265	0.000370531	0.000370531	0.000370531
YDR357C	2	2	3		1614.48			YNL067W	1	5	11	5823.18	0.000185173	0.000185173	0.000925863	0.0020369
YDR358W	4	6	22		5629.26			YMR231W	18	22	42	5821.76	0.000185127	0.00333229	0.0040728	0.00777535
YDR359C	7	21	70		7086.85			YER145C	7	8	18	5816.39	0.000184957	0.0012947	0.00147965	0.00332922
YDR360W	1	0	10		#N/A			YOR265W	0	1	4	5812.49	0.000184833	0	0.000184833	0.00073933
YDR361C	2	6	11		9175.79			YDR138W	7	8	37	5812.15	0.000184822	0.00129375	0.00147857	0.00683841
YDR362C	11	15	30		1773.15			YDL178W	3	11	20	5809.8	0.000184747	0.000554241	0.00203222	0.00369494
YDR363W	2	6	23		1648.52			YJR059W	8	30	37	5806.2	0.000184633	0.00147706	0.00553898	0.00683141
YDR363W-A	0	0	2		641.912			YDL101C	8	11	23	5805.86	0.000184622	0.00147697	0.00203084	0.0042463
YDR364C	7	21	22		2765.22			YDR452W	5	13	33	5802.55	0.000184517	0.000922583	0.00239871	0.00608904
YDR365C	3	9	30		14380.7			YPR062W	6	3	7	5796.89	0.000184337	0.00110602	0.00055301	0.00129036
YDR365W-A	4	13	14		#N/A			YDL203C	11	7	18	5791.58	0.000184168	0.00202584	0.00128917	0.00331502
YDR365W-B	14	59	73		#N/A			YLR144C	8	19	27	5789.14	0.00018409	0.00147272	0.00349771	0.00497043
YDR366C	3	6	4		#N/A			YOL124C	3	7	26	5788.91	0.000184083	0.000552248	0.00128858	0.00478615
YDR367W	5	4	5		664.458			YAL041W	7	25	34	5786.14	0.000183995	0.00128796	0.00459987	0.00625582
YDR368W	2	6	10		8930.39			YGR244C	5	8	18	5782.13	0.000183867	0.000919336	0.00147094	0.00330961
YDR369C	9	13	44		2341.34			YKL032C	1	18	16	5780.15	0.000183804	0.000183804	0.00330848	0.00294087
YDR370C	12	13	21		1283.03			YMR124W	0	13	52	5775.5	0.000183656	0	0.00238753	0.00955013
YDR371C-A	0	0	1		#N/A			YMR237W	10	15	26	5767.22	0.000183393	0.00183393	0.0027509	0.00476822
YDR371W	5	16	18		2265.05			YMR215W	6	3	11	5766.39	0.000183367	0.0011002	0.0005501	0.00201703
YDR372C	3	3	23		5314.7			YHR207C	15	18	29	5763.46	0.000183273	0.0027491	0.00329892	0.00531493
YDR373W	2	4	7		1025.32			YDR166C	14	11	33	5758.71	0.000183122	0.00256371	0.00201435	0.00604304
YDR374C	1	8	18		#N/A			YMR054W	7	21	39	5758.16	0.000183105	0.00128173	0.0038452	0.00714109
YDR374W-A	1	1	6		#N/A			YML096W	8	9	26	5757.41	0.000183081	0.00146465	0.00164773	0.00476011
YDR375C	2	10	22		2774.1			YKR029C	13	19	41	5756.1	0.000183039	0.00237951	0.00347775	0.00750462
YDR376W	5	10	26		3587.42			YLR138W	12	14	58	5751.66	0.000182898	0.00219478	0.00256058	0.0106081
YDR377W	0	6	5		1714.95			YDL042C	11	17	19	5743.17	0.000182628	0.00200891	0.00310468	0.00346994
YDR378C	0	1	2		2493.5			YER107C	9	9	19	5741.05	0.000182561	0.00164305	0.00164305	0.00346866
YDR379C-A	0	6	6		321.362			YNL224C	3	19	44	5726.15	0.000182087	0.000546261	0.00345965	0.00801183
YDR379W	21	28	54		4995.16			YHR005C	8	5	26	5722.48	0.00018197	0.00145576	0.000909852	0.00473123
YDR380W	12	14	21		1576.16			YPL154C	4	9	6	5721.31	0.000181933	0.000727733	0.0016374	0.0010916
YDR381C-A	1	1	9		750.795			YMR240C	4	11	25	5718.8	0.000181853	0.000727413	0.00200039	0.00454633
YDR381W	0	0	29		15656			YMR162C	21	33	83	5718.15	0.000181833	0.00381849	0.00600048	0.0150921
YDR382W	0	0	1		11979.3			YJL198W	10	12	20	5714.01	0.000181701	0.00181701	0.00218041	0.00363402
YDR383C	2	0	9		1754.45			YLR181C	4	5	6	5710.05	0.000181575	0.0007263	0.000907875	0.00108945
YDR384C	9	2	7		1037.23			YAL059W	0	0	15	5707.29	0.000181487	0	0	0.00272231
YDR385W	8	16	41		124399			YDL073W	16	23	39	5702.2	0.000181325	0.00290121	0.00417049	0.00707169
YDR386W	12	13	33		550.284			YAL049C	4	9	6	5700.21	0.000181262	0.000725049	0.00163136	0.00108757
YDR387C	10	5	27		291.961			YNL004W	4	11	60	5700.11	0.000181259	0.000725036	0.00199385	0.0108755
YDR388W	1	5	15		12554.4			YPR055W	7	24	34	5696.29	0.000181138	0.00126796	0.0043473	0.00615868
YDR389W	1	16	47		4264.09			YDL064W	2	2	6	5690.15	0.000180942	0.000361885	0.000361885	0.00108565
YDR390C	11	7	23		11984			YKL195W	8	6	13	5689.09	0.000180909	0.00144727	0.00108545	0.00235181
YDR391C	6	5	10		2347.17			YIR008C	8	9	25	5688.8	0.000180899	0.00144719	0.00162809	0.00452248
YDR392W	2	9	23		1849.69			YLR383W	11	14	76	5684.9	0.000180775	0.00198853	0.00253085	0.0137389
YDR393W	1	7	29		1461.37			YDR176W	1	6	30	5684.19	0.000180753	0.000180753	0.00108452	0.00542258
YDR394W	0	4	30		11445			YMR061W	8	5	30	5683.43	0.000180729	0.00144583	0.000903643	0.00542186
YDR395W	11	14	27		15080.5			YNL312W	6	7	6	5677.03	0.000180525	0.00108315	0.00126368	0.00108315
YDR396W	9	1	3		#N/A			YJL029C	7	9	32	5668.57	0.000180256	0.00126179	0.0016223	0.00576819
YDR397C	0	3	6		418.71			YEL017W	6	4	10	5667.82	0.000180232	0.00108139	0.000720929	0.00180232
YDR398W	7	13	24		9013.49			YDR195W	3	10	17	5664.66	0.000180132	0.000540395	0.00180132	0.00306224
YDR399W	2	5	8		12464.2			YIL010W	2	3	12	5661.32	0.000180026	0.000360051	0.000540077	0.00216031
YDR400W	7	8	10		2354.12			YML117W	11	26	48	5658.59	0.000179939	0.00197933	0.00467841	0.00863706
YDR401W	3	8	10		#N/A			YBL056W	14	12	15	5654.75	0.000179817	0.00251743	0.0021578	0.00269725
YDR402C	7	9	23		#N/A			YBR130C	1	8	12	5640.5	0.000179363	0.000179363	0.00143491	0.00215236
YDR403W	12	18	23		#N/A			YDR354W	5	17	6	5634.6	0.000179176	0.000895879	0.00304599	0.00107505
YDR404C	4	4	6		1622.18			YML012W	2	3	18	5632.49	0.000179109	0.000358217	0.000537326	0.00322396
YDR405W	2	6	20		2009.65			YJL178C	8	3	7	5629.7	0.00017902	0.00143216	0.00053706	0.00125314
YDR406W	29	29	73		8803.54			YDR358W	4	6	22	5629.26	0.000179006	0.000716024	0.00107404	0.00393813
YDR406W-A	0	6	3		#N/A			YNR003C	3	5	7	5626.64	0.000178923	0.000536768	0.000894614	0.00125246
YDR407C	18	17	50		9697.25			YBR069C	14	13	23	5625.2	0.000178877	0.00250428	0.0023254	0.00411417
YDR408C	5	7	6		6060.38			YLR277C	10	23	33	5621.34	0.000178754	0.00178754	0.00411135	0.00589889
YDR409W	10	19	45		1937.05			YKL204W	0	11	21	5618.57	0.000178666	0	0.00196533	0.00375199
YDR410C	3	11	7		427.83			YMR288W	12	26	52	5616.86	0.000178612	0.00214334	0.0046439	0.00928781
YDR411C	5	4	21		1501.19			YOR233W	5	27	59	5616.68	0.000178606	0.00089303	0.00482236	0.0105378
YDR412W	0	3	19		7356.55			YKR092C	0	1	9	5616.21	0.000178591	0	0.000178591	0.00160732
YDR413C	10	1	6		#N/A			YKL040C	3	6	7	5611.73	0.000178449	0.000535346	0.00107069	0.00124914
YDR414C	7	9	24		538.882			YPL208W	7	8	19	5606.72	0.000178289	0.00124802	0.00142631	0.0033875
YDR415C	2	13	14		2897.48			YOR093C	32	39	65	5605.99	0.000178266	0.00570451	0.00695238	0.0115873
YDR416W	14	14	43		2832.69			YFL016C	10	16	23	5590.8	0.000177783	0.00177783	0.00284453	0.00408901
YDR417C	2	0	0		#N/A			YGL213C	9	14	15	5589.69	0.000177748	0.00159973	0.00248847	0.00266622
YDR418W	1	2	8		41308.6			YKR060W	4	6	16	5587.49	0.000177678	0.000710711	0.00106607	0.00284284
YDR419W	17	12	24		3290.06			YLR015W	7	9	27	5584.61	0.000177586	0.0012431	0.00159828	0.00479483
YDR420W	5	24	30		#N/A			YBR222C	5	12	22	5583.17	0.00017754	0.000887702	0.00213048	0.00390589
YDR421W	14	13	55		1138.3			YMR183C	3	5	14	5580.31	0.000177449	0.000532348	0.000887247	0.00248429
YDR422C	4	34	42		1785.68			YML063W	1	6	16	5570.68	0.000177143	0.000177143	0.00106286	0.00283429
YDR423C	12	7	22		2903.69			YKL007W	2	6	10	5565.33	0.000176973	0.000353946	0.00106184	0.00176973
YDR424C	0	3	1		2652.11			YCR052W	1	9	19	5562.61	0.000176887	0.000176887	0.00159198	0.00336085
YDR425W	4	22	15		1324.55			YPL228W	2	10	24	5559.08	0.000176774	0.000353549	0.00176774	0.00424258
YDR426C	7	2	5		#N/A			YBR108W	1	19	39	5555.48	0.00017666	0.00017666	0.00335654	0.00688974
YDR427W	1	8	14		12140.5			YFR025C	8	16	10	5554.76	0.000176637	0.0014131	0.00282619	0.00176637
YDR428C	5	5	10		1597.95			YIL145C	4	5	17	5552.42	0.000176563	0.00070625	0.000882813	0.00300156
YDR429C	4	3	20		7479.69			YDR245W	5	7	26	5543.68	0.000176285	0.000881423	0.00123399	0.0045834
YDR430C	6	27	39		12649.4			YDR021W	5	4	19	5539.02	0.000176136	0.000880682	0.000704546	0.00334659
YDR431W	5	4	8		#N/A			YDR337W	2	2	28	5527.89	0.000175783	0.000351565	0.000351565	0.00492191
YDR432W	1	11	38		19382.9			YBR053C	9	9	8	5525.69	0.000175713	0.00158141	0.00158141	0.0014057
YDR433W	0	4	0		#N/A			YGR100W	10	16	50	5524.66	0.00017568	0.0017568	0.00281088	0.00878399
YDR434W	4	13	11		3395.82			YER014W	7	7	24	5521.83	0.00017559	0.00122913	0.00122913	0.00421416
YDR435C	6	5	19		1159.24			YPL030W	8	21	29	5519.8	0.000175525	0.0014042	0.00368603	0.00509023
YDR436W	13	19	53		2035.61			YLR017W	6	11	15	5519.35	0.000175511	0.00105307	0.00193062	0.00263266
YDR437W	2	1	2		#N/A			YKR014C	3	2	9	5518.68	0.00017549	0.000526469	0.000350979	0.00157941
YDR438W	5	5	10		#N/A			YLR433C	10	12	26	5516.68	0.000175426	0.00175426	0.00210511	0.00456108
YDR439W	1	5	22		2229.53			YDL117W	11	19	43	5514.22	0.000175348	0.00192883	0.00333161	0.00753996
YDR440W	10	10	29		3685.81			YDR279W	3	7	10	5513.92	0.000175338	0.000526015	0.00122737	0.00175338
YDR441C	1	6	5		140.033			YOL005C	1	2	5	5511.76	0.00017527	0.00017527	0.000350539	0.000876348
YDR442W	9	3	10		#N/A			YHR104W	6	11	10	5511.56	0.000175263	0.00105158	0.0019279	0.00175263
YDR443C	15	35	38		2950.32			YGL065C	6	10	15	5504.38	0.000175035	0.00105021	0.00175035	0.00262552
YDR444W	3	17	35		2351.4			YLL032C	9	16	29	5499.78	0.000174889	0.001574	0.00279822	0.00507177
YDR445C	3	5	4		#N/A			YPL263C	7	13	27	5490.8	0.000174603	0.00122222	0.00226984	0.00471428
YDR446W	2	3	7		#N/A			YGL129C	1	9	14	5483.44	0.000174369	0.000174369	0.00156932	0.00244117
YDR447C	1	1	17		33523.2			YNR013C	10	20	25	5476.16	0.000174138	0.00174138	0.00348275	0.00435344
YDR448W	12	12	31		3182.93			YHR149C	4	19	29	5467.97	0.000173877	0.000695509	0.00330367	0.00504244
YDR449C	5	8	22		12297.7			YDR217C	14	21	63	5465.7	0.000173805	0.00243327	0.0036499	0.0109497
YDR450W	1	7	16		30142.7			YDR515W	0	5	17	5460.09	0.000173627	0	0.000868133	0.00295165
YDR451C	6	12	21		669.331			YPL129W	0	5	9	5440.46	0.000173002	0	0.000865012	0.00155702
YDR452W	5	13	33		5802.55			YHR170W	13	14	27	5433.58	0.000172784	0.00224619	0.00241897	0.00466516
YDR453C	2	2	6		3690.16			YNL233W	3	16	45	5430.25	0.000172678	0.000518033	0.00276284	0.00777049
YDR454C	1	1	7		14277.2			YGR207C	3	1	9	5426	0.000172543	0.000517628	0.000172543	0.00155288
YDR455C	3	3	3		#N/A			YMR161W	0	3	16	5424.03	0.00017248	0	0.00051744	0.00275968
YDR456W	7	8	17		167.661			YFR024C-A	1	1	39	5421.68	0.000172405	0.000172405	0.000172405	0.0067238
YDR457W	36	72	157		29645.2			YLR373C	9	22	38	5418.09	0.000172291	0.00155062	0.0037904	0.00654706
YDR458C	10	11	29		6573.48			YDR280W	10	7	15	5412.21	0.000172104	0.00172104	0.00120473	0.00258156
YDR459C	13	10	19		#N/A			YPR165W	7	1	10	5399.96	0.000171714	0.001202	0.000171714	0.00171714
YDR460W	8	4	22		4176.63			YKR006C	3	4	12	5397.1	0.000171624	0.000514871	0.000686494	0.00205948
YDR461C-A	0	6	4		272.353			YIL144W	2	16	33	5396.79	0.000171614	0.000343227	0.00274582	0.00566325
YDR461W	1	0	0		#N/A			YNL079C	0	3	6	5395.84	0.000171583	0	0.00051475	0.0010295
YDR462W	1	3	13		1590.19			YBR160W	4	7	20	5383.09	0.000171178	0.000684712	0.00119825	0.00342356
YDR463W	11	17	20		687.754			YNL278W	9	26	53	5379.91	0.000171077	0.00153969	0.004448	0.00906708
YDR464C-A	1	1	4		#N/A			YGR111W	6	13	14	5378.47	0.000171031	0.00102619	0.0022234	0.00239444
YDR464W	3	32	71		2819.93			YPL187W	0	4	5	5375.18	0.000170926	0	0.000683706	0.000854632
YDR465C	4	8	16		8215.71			YDR128W	26	30	55	5375.13	0.000170925	0.00444405	0.00512775	0.00940087
YDR466W	5	23	40		4201.88			YML062C	1	5	17	5369.88	0.000170758	0.000170758	0.00085379	0.00290289
YDR467C	5	1	5		#N/A			YNL131W	0	0	4	5365.58	0.000170621	0	0	0.000682485
YDR468C	2	4	12		3307.42			YJR003C	6	12	15	5364.48	0.000170586	0.00102352	0.00204703	0.00255879
YDR469W	1	4	4		875.815			YHR076W	3	4	14	5361.73	0.000170499	0.000511496	0.000681995	0.00238698
YDR470C	3	6	21		2076.42			YJL053W	4	7	20	5361.19	0.000170482	0.000681926	0.00119337	0.00340963
YDR471W	0	6	8		20619.6			YPL180W	2	34	45	5361.07	0.000170478	0.000340956	0.00579624	0.0076715
YDR472W	4	6	17		2952.4			YBR236C	5	6	29	5359.12	0.000170416	0.000852079	0.00102249	0.00494206
YDR473C	5	14	35		4224.93			YDL002C	2	1	17	5358.3	0.00017039	0.000340779	0.00017039	0.00289663
YDR475C	6	19	65		3112.54			YNL192W	16	22	52	5355.29	0.000170294	0.0027247	0.00374647	0.00885529
YDR476C	3	6	11		1787.37			YDR518W	5	15	14	5353.73	0.000170244	0.000851222	0.00255367	0.00238342
YDR477W	4	31	22		8097.07			YCR036W	4	6	12	5353.71	0.000170244	0.000680975	0.00102146	0.00204292
YDR478W	6	3	7		285.94			YMR301C	4	11	40	5351.92	0.000170187	0.000680747	0.00187206	0.00680747
YDR479C	2	10	26		1094.82			YGR097W	7	32	37	5343.02	0.000169904	0.00118933	0.00543692	0.00628644
YDR480W	3	12	16		597.53			YDR312W	2	12	31	5339.85	0.000169803	0.000339606	0.00203764	0.00526389
YDR481C	3	26	24		3200.22			YOR274W	7	11	25	5337.78	0.000169737	0.00118816	0.00186711	0.00424343
YDR482C	1	5	15		1445.59			YMR296C	12	12	14	5335.2	0.000169655	0.00203586	0.00203586	0.00237517
YDR483W	8	10	13		18054.2			YEL015W	7	8	22	5334.71	0.00016964	0.00118748	0.00135712	0.00373207
YDR484W	6	9	24		4992.13			YLR024C	50	45	82	5333.9	0.000169614	0.00848069	0.00763262	0.0139083
YDR485C	3	11	40		4380.71			YOR142W	3	6	9	5322.19	0.000169241	0.000507724	0.00101545	0.00152317
YDR486C	0	1	5		1563.55			YDR272W	8	8	13	5321.46	0.000169218	0.00135375	0.00135375	0.00219984
YDR487C	6	7	10		8801.68			YJR103W	8	19	28	5320.76	0.000169196	0.00135357	0.00321472	0.00473749
YDR488C	9	9	34		1056.79			YDR372C	3	3	23	5314.7	0.000169003	0.00050701	0.00050701	0.00388708
YDR489W	4	5	12		2288.65			YJR140C	19	38	70	5312.02	0.000168918	0.00320944	0.00641889	0.0118243
YDR490C	5	14	38		4058.61			YJL125C	6	14	25	5311.59	0.000168904	0.00101343	0.00236466	0.00422261
YDR491C	6	1	12		#N/A			YLR247C	30	43	84	5309.81	0.000168848	0.00506543	0.00726045	0.0141832
YDR492W	11	12	9		1806.66			YGR232W	4	9	4	5308.84	0.000168817	0.000675268	0.00151935	0.000675268
YDR493W	2	4	12		703.79			YPR115W	13	18	47	5308.59	0.000168809	0.00219452	0.00303856	0.00793402
YDR494W	2	4	23		3132.79			YJL154C	18	25	41	5307.79	0.000168784	0.0030381	0.00421959	0.00692012
YDR495C	16	19	30		4206.97			YMR004W	3	9	31	5306.66	0.000168748	0.000506243	0.00151873	0.00523118
YDR496C	5	17	31		15004.6			YLR133W	6	8	30	5306.37	0.000168738	0.00101243	0.00134991	0.00506215
YDR497C	9	8	19		2896.7			YGL073W	0	22	39	5305.52	0.000168711	0	0.00371165	0.00657974
YDR498C	5	9	16		3784.86			YPR073C	4	6	3	5303.11	0.000168635	0.000674539	0.00101181	0.000505904
YDR499W	6	18	33		2122.3			YHR009C	9	19	19	5299.59	0.000168523	0.0015167	0.00320193	0.00320193
YDR500C	4	6	11		19085.3			YER007C-A	2	5	4	5297.78	0.000168465	0.00033693	0.000842326	0.000673861
YDR501W	8	9	25		84.063			YOR118W	6	13	20	5296.84	0.000168435	0.00101061	0.00218966	0.00336871
YDR502C	5	6	15		36940.5			YJR051W	3	12	20	5288.3	0.000168164	0.000504491	0.00201797	0.00336328
YDR503C	10	7	14		454.148			YBR133C	12	24	36	5284.61	0.000168046	0.00201656	0.00403311	0.00604967
YDR504C	6	2	5		#N/A			YLR108C	15	15	19	5281.31	0.000167941	0.00251912	0.00251912	0.00319089
YDR505C	5	19	32		3396.64			YBR289W	4	18	45	5277.06	0.000167806	0.000671225	0.00302051	0.00755129
YDR506C	7	22	19		2120.59			YLR262C	3	1	10	5271.62	0.000167633	0.0005029	0.000167633	0.00167633
YDR507C	4	19	75		16126.8			YIL034C	2	7	13	5271	0.000167614	0.000335227	0.0011733	0.00217898
YDR508C	13	10	27		8383.96			YOR160W	21	13	33	5270.48	0.000167597	0.00351954	0.00217876	0.0055307
YDR509W	1	7	5		#N/A			YLR440C	8	15	21	5265.08	0.000167425	0.0013394	0.00251138	0.00351593
YDR510C-A	1	0	1		#N/A			YIL123W	10	6	4	5263.21	0.000167366	0.00167366	0.0010042	0.000669464
YDR510W	0	2	6		6074.81			YOL143C	1	6	7	5260.36	0.000167275	0.000167275	0.00100365	0.00117093
YDR511W	0	6	8		663.881			YPR018W	5	4	33	5259.29	0.000167241	0.000836206	0.000668965	0.00551896
YDR512C	5	2	8		1250.29			YGL095C	5	11	31	5255.67	0.000167126	0.000835631	0.00183839	0.00518091
YDR513W	2	2	2		5826.1			YBR281C	11	20	25	5250.83	0.000166972	0.00183669	0.00333944	0.00417431
YDR514C	10	13	24		2184.11			YGR233C	13	30	38	5246.89	0.000166847	0.00216901	0.00500541	0.00634018
YDR515W	0	5	17		5460.09			YCL044C	1	13	20	5241.74	0.000166683	0.000166683	0.00216688	0.00333366
YDR516C	9	13	28		4272.01			YLR386W	13	15	37	5239.83	0.000166622	0.00216609	0.00249934	0.00616503
YDR517W	5	9	15		2504.86			YMR102C	11	27	52	5239.03	0.000166597	0.00183257	0.00449812	0.00866304
YDR518W	5	15	14		5353.73			YLR095C	12	20	41	5232.35	0.000166385	0.00199662	0.00332769	0.00682177
YDR519W	2	1	5		3951.27			YGR276C	6	15	21	5227.95	0.000166245	0.000997468	0.00249367	0.00349114
YDR520C	16	21	37		888.339			YPL110C	14	37	55	5224.27	0.000166128	0.00232579	0.00614672	0.00913702
YDR521W	1	1	4		#N/A			YPR029C	9	15	24	5215.66	0.000165854	0.00149268	0.00248781	0.00398049
YDR522C	4	5	8		#N/A			YDR214W	3	6	9	5214.45	0.000165815	0.000497446	0.000994892	0.00149234
YDR523C	8	9	21		#N/A			YOL087C	13	32	40	5205.56	0.000165533	0.00215193	0.00529705	0.00662131
YDR524C	11	20	21		1637.76			YML079W	0	5	5	5193.57	0.000165151	0	0.000825757	0.000825757
YDR524C-A	2	0	0		#N/A			YER022W	2	15	27	5184.74	0.000164871	0.000329741	0.00247306	0.00445151
YDR524C-B	0	0	1		#N/A			YHR024C	6	11	19	5182.99	0.000164815	0.00098889	0.00181296	0.00313148
YDR524W-C	0	0	2		#N/A			YFL049W	2	14	20	5182.58	0.000164802	0.000329604	0.00230723	0.00329604
YDR525W	1	4	11		#N/A			YCR004C	3	4	5	5181.87	0.000164779	0.000494338	0.000659117	0.000823897
YDR525W-A	1	4	3		#N/A			YNL119W	11	8	12	5180.5	0.000164736	0.00181209	0.00131789	0.00197683
YDR526C	6	0	4		#N/A			YNL169C	5	12	29	5165.11	0.000164246	0.000821232	0.00197096	0.00476315
YDR527W	4	10	14		7903.53			YIL036W	2	15	24	5147.86	0.000163698	0.000327396	0.00245547	0.00392875
YDR528W	6	8	20		494.503			YGL115W	4	4	17	5147.38	0.000163683	0.00065473	0.00065473	0.0027826
YDR529C	1	3	7		980.507			YDR056C	3	0	4	5143.45	0.000163558	0.000490673	0	0.000654231
YDR530C	8	12	5		1680.89			YDR111C	8	10	23	5142.72	0.000163534	0.00130828	0.00163534	0.00376129
YDR531W	3	10	9		2531.75			YHR132C	7	14	20	5141.57	0.000163498	0.00114449	0.00228897	0.00326996
YDR532C	2	5	9		2205.41			YAL013W	6	10	20	5133.33	0.000163236	0.000979415	0.00163236	0.00326472
YDR533C	1	5	4		2644.29			YGL189C	4	3	16	5133.18	0.000163231	0.000652924	0.000489693	0.0026117
YDR534C	0	5	7		#N/A			YJL084C	4	35	48	5133.07	0.000163228	0.00065291	0.00571296	0.00783492
YDR535C	8	8	9		#N/A			YKR086W	14	17	52	5117.96	0.000162747	0.00227846	0.0027667	0.00846285
YDR536W	9	8	24		654.406			YPR160W	5	19	40	5113.66	0.00016261	0.000813052	0.0030896	0.00650441
YDR537C	4	2	7		#N/A			YPL143W	0	3	11	5113.52	0.000162606	0	0.000487818	0.00178866
YDR538W	4	7	16		1013.72			YDR006C	9	21	47	5109.19	0.000162468	0.00146221	0.00341183	0.00763601
YDR539W	11	15	14		3524.6			YKR010C	5	15	34	5102.78	0.000162264	0.000811322	0.00243397	0.00551699
YDR540C	0	1	11		#N/A			YPR122W	16	22	45	5102.78	0.000162264	0.00259623	0.00356982	0.0073019
YDR541C	3	14	13		215.148			YER099C	6	11	15	5101.25	0.000162216	0.000973294	0.00178437	0.00243324
YDR542W	0	2	4		#N/A			YKR062W	3	4	15	5100.33	0.000162186	0.000486559	0.000648746	0.0024328
YDR543C	3	8	1		#N/A			YER009W	0	2	5	5099.33	0.000162155	0	0.000324309	0.000810773
YDR544C	2	14	6		#N/A			YLR074C	2	5	9	5098.99	0.000162144	0.000324288	0.000810719	0.00145929
YDR545C-A	4	6	9		#N/A			YKL206C	4	2	8	5098.71	0.000162135	0.00064854	0.00032427	0.00129708
YDR545W	36	31	120		9354.31			YDL078C	1	6	11	5097.71	0.000162103	0.000162103	0.000972619	0.00178313
YEL001C	1	3	4		4908.53			YHR206W	5	19	23	5096.22	0.000162056	0.000810279	0.00307906	0.00372728
YEL002C	4	8	17		6149.31			YLR219W	0	24	37	5095.81	0.000162043	0	0.00388903	0.00599558
YEL003W	1	2	3		10412.8			YCR067C	2	17	25	5090.89	0.000161886	0.000323773	0.00275207	0.00404716
YEL004W	9	7	12		75.908			YIL124W	4	3	12	5085.18	0.000161705	0.000646819	0.000485114	0.00194046
YEL005C	5	7	5		742.422			YGL068W	0	1	5	5074.89	0.000161377	0	0.000161377	0.000806887
YEL006W	2	6	12		221.969			YDR261C	6	11	12	5073.94	0.000161347	0.000968084	0.00177482	0.00193617
YEL007W	1	18	11		2388.08			YHR003C	9	9	24	5070.59	0.000161241	0.00145117	0.00145117	0.00386978
YEL008C-A	2	0	3		#N/A			YNL272C	9	11	29	5066.55	0.000161112	0.00145001	0.00177224	0.00467226
YEL008W	5	4	5		#N/A			YGR277C	8	11	13	5063.49	0.000161015	0.00128812	0.00177116	0.00209319
YEL009C	0	4	13		384.077			YER078C	7	12	28	5062.38	0.00016098	0.00112686	0.00193176	0.00450743
YEL009C-A	4	2	9		#N/A			YDL235C	1	2	6	5059.68	0.000160894	0.000160894	0.000321788	0.000965363
YEL010W	4	0	7		#N/A			YGR158C	5	4	10	5058.4	0.000160853	0.000804266	0.000643412	0.00160853
YEL011W	3	27	34		3078.96			YKR036C	7	19	30	5055.27	0.000160754	0.00112528	0.00305432	0.00482261
YEL012W	1	4	4		1159			YCR051W	1	6	14	5052.25	0.000160658	0.000160658	0.000963945	0.00224921
YEL013W	13	10	24		9449.1			YPL001W	2	6	19	5045.13	0.000160431	0.000320862	0.000962587	0.00304819
YEL014C	3	4	7		#N/A			YFR019W	26	60	106	5043.32	0.000160374	0.00416971	0.00962242	0.0169996
YEL015W	7	8	22		5334.71			YNL023C	92	32	48	5039.87	0.000160264	0.0147443	0.00512844	0.00769267
YEL016C	5	15	20		#N/A			YBR001C	7	18	46	5038.02	0.000160205	0.00112144	0.00288369	0.00736943
YEL017C-A	1	0	4		#N/A			YLR257W	1	4	21	5033.24	0.000160053	0.000160053	0.000640212	0.00336111
YEL017W	6	4	10		5667.82			YOR123C	2	8	33	5032.95	0.000160044	0.000320088	0.00128035	0.00528145
YEL018C-A	13	0	6		#N/A			YMR165C	3	14	38	5031.71	0.000160004	0.000480013	0.00224006	0.00608017
YEL018W	0	7	14		2092.26			YBL033C	7	11	25	5022.8	0.000159721	0.00111805	0.00175693	0.00399303
YEL019C	9	5	9		904.238			YGL100W	8	11	15	5020.76	0.000159656	0.00127725	0.00175622	0.00239484
YEL020C	8	8	24		1736.27			YGL039W	9	5	6	5015.15	0.000159478	0.0014353	0.000797389	0.000956867
YEL020C-B	6	2	2		#N/A			YDL027C	3	5	17	5014.43	0.000159455	0.000478365	0.000797275	0.00271073
YEL020W-A	4	1	5		1258.85			YLR221C	0	2	9	5009.91	0.000159311	0	0.000318622	0.0014338
YEL021W	4	4	14		#N/A			YBR097W	29	26	62	5002.95	0.00015909	0.00461361	0.00413634	0.00986357
YEL022W	17	24	46		13416.1			YGL107C	5	13	32	4995.98	0.000158868	0.000794341	0.00206529	0.00508378
YEL023C	13	17	36		#N/A			YDR379W	21	28	54	4995.16	0.000158842	0.00333568	0.00444758	0.00857748
YEL024W	5	5	9		1526.13			YLR185W	4	5	11	4994.23	0.000158813	0.00063525	0.000794063	0.00174694
YEL025C	30	24	51		2060.6			YDR147W	11	14	17	4992.36	0.000158753	0.00174628	0.00222254	0.0026988
YEL026W	3	1	5		7587.98			YDR484W	6	9	24	4992.13	0.000158746	0.000952475	0.00142871	0.0038099
YEL027W	6	0	4		535.899			YPL004C	0	7	17	4985.92	0.000158548	0	0.00110984	0.00269532
YEL028W	1	6	6		#N/A			YBL088C	49	47	109	4985.44	0.000158533	0.00776812	0.00745105	0.0172801
YEL029C	7	6	10		2305.9			YOR191W	22	30	83	4981.83	0.000158418	0.0034852	0.00475255	0.0131487
YEL030C-A	2	1	6		#N/A			YKL106W	8	9	18	4979.06	0.00015833	0.00126664	0.00142497	0.00284994
YEL030W	0	6	34		8916.53			YHR133C	4	4	7	4976.12	0.000158237	0.000632947	0.000632947	0.00110766
YEL031W	13	21	44		33096.4			YLR351C	3	8	13	4975.1	0.000158204	0.000474613	0.00126563	0.00205666
YEL032C-A	5	6	8		#N/A			YKR021W	4	27	33	4974.58	0.000158188	0.000632751	0.00427107	0.00522019
YEL032W	2	22	67		13412			YGL130W	8	8	23	4972.81	0.000158131	0.00126505	0.00126505	0.00363702
YEL033W	5	4	5		#N/A			YGL038C	1	11	18	4972.76	0.00015813	0.00015813	0.00173943	0.00284634
YEL034C-A	2	9	6		#N/A			YJL165C	15	31	43	4968.17	0.000157984	0.00236976	0.0048975	0.00679331
YEL034W	2	5	4		31384.2			YKR068C	6	2	7	4965.67	0.000157904	0.000947426	0.000315809	0.00110533
YEL035C	5	4	17		#N/A			YLR025W	0	3	8	4965.3	0.000157893	0	0.000473678	0.00126314
YEL036C	1	14	25		9447.41			YBR026C	2	5	10	4963.34	0.00015783	0.000315661	0.000789151	0.0015783
YEL037C	4	2	14		6859.91			YOR095C	2	5	11	4962.95	0.000157818	0.000315636	0.000789089	0.001736
YEL038W	1	4	5		3665.97			YPL215W	2	6	22	4962.51	0.000157804	0.000315608	0.000946823	0.00347169
YEL039C	2	3	3		773.901			YIL047C	16	20	54	4962.46	0.000157802	0.00252484	0.00315605	0.00852132
YEL040W	12	6	6		4076.38			YGR117C	5	10	16	4960.61	0.000157743	0.000788717	0.00157743	0.0025239
YEL041W	10	9	27		1104.17			YPL125W	14	17	48	4959.9	0.000157721	0.00220809	0.00268126	0.0075706
YEL042W	11	9	15		9557.28			YBR056W	4	18	15	4957.84	0.000157655	0.000630622	0.0028378	0.00236483
YEL043W	5	22	27		3588.62			YMR272C	7	21	10	4955.42	0.000157578	0.00110305	0.00330915	0.00157578
YEL044W	1	3	14		2578.99			YGR165W	1	9	24	4952.62	0.000157489	0.000157489	0.0014174	0.00377975
YEL045C	10	6	10		#N/A			YML091C	16	22	35	4948.71	0.000157365	0.00251784	0.00346203	0.00550778
YEL046C	7	12	16		25142.4			YCL009C	6	10	21	4945.81	0.000157273	0.000943637	0.00157273	0.00330273
YEL047C	5	9	17		11433.6			YNL026W	6	19	17	4945.41	0.00015726	0.000943561	0.00298794	0.00267342
YEL048C	2	1	4		460.026			YOR042W	0	10	28	4941.51	0.000157136	0	0.00157136	0.00439981
YEL049W	0	2	4		#N/A			YGL185C	11	14	22	4940.43	0.000157102	0.00172812	0.00219942	0.00345624
YEL050C	7	10	41		2430.16			YNL155W	8	8	15	4940.32	0.000157098	0.00125679	0.00125679	0.00235647
YEL050W-A	5	2	3		#N/A			YJL011C	1	3	6	4933.21	0.000156872	0.000156872	0.000470617	0.000941233
YEL051W	0	1	21		9249.02			YML025C	0	5	21	4929.06	0.00015674	0	0.000783701	0.00329154
YEL052W	9	14	30		1874.45			YBR087W	9	7	20	4923.49	0.000156563	0.00140907	0.00109594	0.00313126
YEL053C	12	16	22		2264.6			YJL002C	2	11	13	4923	0.000156548	0.000313095	0.00172202	0.00203512
YEL053W-A	2	0	2		#N/A			YPL139C	6	10	8	4922.88	0.000156544	0.000939262	0.00156544	0.00125235
YEL054C	1	2	8		#N/A			YGR140W	11	25	40	4920.01	0.000156452	0.00172098	0.00391131	0.0062581
YEL055C	14	15	31		22584.2			YDR348C	0	15	38	4915.95	0.000156323	0	0.00234485	0.00594029
YEL056W	2	15	12		4248.3			YLR285W	1	12	5	4914.96	0.000156292	0.000156292	0.0018755	0.000781459
YEL057C	3	5	15		#N/A			YJL085W	5	9	25	4911.57	0.000156184	0.00078092	0.00140566	0.0039046
YEL058W	12	15	20		9344.03			YHR119W	13	34	70	4911.15	0.000156171	0.00203022	0.0053098	0.0109319
YEL059C-A	4	1	4		20.744			YMR311C	1	6	10	4910.14	0.000156139	0.000156139	0.000936831	0.00156139
YEL059W	7	4	4		#N/A			YKL005C	10	14	25	4909.17	0.000156108	0.00156108	0.00218551	0.00390269
YEL060C	4	27	18		3028.84			YEL001C	1	3	4	4908.53	0.000156087	0.000156087	0.000468262	0.00062435
YEL061C	9	19	34		4694.64			YLR348C	3	4	15	4906.67	0.000156028	0.000468085	0.000624113	0.00234042
YEL062W	12	9	29		1639.47			YDL205C	8	8	15	4905.34	0.000155986	0.00124789	0.00124789	0.00233979
YEL063C	5	8	22		1185.1			YFR028C	7	18	31	4904.44	0.000155957	0.0010917	0.00280723	0.00483468
YEL064C	11	11	17		105.228			YLR189C	6	26	55	4904.22	0.00015595	0.000935702	0.00405471	0.00857727
YEL065W	11	14	22		101.472			YGR152C	2	2	15	4901.49	0.000155864	0.000311727	0.000311727	0.00233795
YEL066W	0	5	8		1200.5			YGL153W	0	1	12	4900.76	0.00015584	0	0.00015584	0.00187008
YEL067C	8	5	13		#N/A			YDL063C	8	9	20	4898.33	0.000155763	0.0012461	0.00140187	0.00311526
YEL068C	4	4	7		#N/A			YKL057C	18	27	35	4898.13	0.000155757	0.00280362	0.00420543	0.00545148
YEL069C	14	6	19		#N/A			YCL017C	6	16	29	4894.82	0.000155651	0.000933908	0.00249042	0.00451389
YEL070W	7	13	20		154.094			YLR369W	1	4	29	4893.9	0.000155622	0.000155622	0.000622489	0.00451304
YEL071W	6	14	17		18457.8			YML034W	11	11	43	4891.47	0.000155545	0.00171099	0.00171099	0.00668843
YEL072W	3	10	7		#N/A			YOR283W	3	11	15	4885.91	0.000155368	0.000466104	0.00170905	0.00233052
YEL073C	0	2	2		#N/A			YPL122C	2	9	17	4884.04	0.000155309	0.000310617	0.00139778	0.00264025
YEL074W	2	6	4		#N/A			YGL241W	17	12	28	4879.52	0.000155165	0.0026378	0.00186198	0.00434462
YEL075C	1	2	7		#N/A			YOL038W	4	4	16	4871.3	0.000154903	0.000619614	0.000619614	0.00247846
YEL075W-A	6	9	19		#N/A			YBR200W	4	7	19	4863.36	0.000154651	0.000618604	0.00108256	0.00293837
YEL076C	10	4	14		#N/A			YFR005C	10	19	17	4857.78	0.000154474	0.00154474	0.002935	0.00262605
YEL076C-A	7	4	15		#N/A			YOL010W	4	5	16	4846.1	0.000154102	0.000616409	0.000770511	0.00246563
YEL077C	22	23	78		#N/A			YGR177C	8	16	23	4844.79	0.00015406	0.00123248	0.00246497	0.00354339
YEL077W-A	4	6	9		#N/A			YJR017C	2	8	14	4838.84	0.000153871	0.000307743	0.00123097	0.0021542
YER001W	10	24	36		18930.9			YKR023W	8	14	26	4837.43	0.000153826	0.00123061	0.00215357	0.00399949
YER002W	0	1	20		8420.6			YOR074C	5	7	18	4837.23	0.00015382	0.0007691	0.00107674	0.00276876
YER003C	5	11	15		26459.7			YKR074W	0	5	7	4833.83	0.000153712	0	0.00076856	0.00107598
YER004W	2	5	13		4279.79			YJR024C	9	9	4	4832.42	0.000153667	0.001383	0.001383	0.000614669
YER005W	11	17	35		3032.54			YIL044C	5	8	9	4829.4	0.000153571	0.000767856	0.00122857	0.00138214
YER006C-A	0	3	4		#N/A			YOL018C	3	10	24	4829.4	0.000153571	0.000460713	0.00153571	0.00368571
YER006W	2	6	29		16424.3			YCR054C	14	9	23	4829.37	0.00015357	0.00214998	0.00138213	0.00353211
YER007C-A	2	5	4		5297.78			YOL100W	5	19	47	4819.24	0.000153248	0.00076624	0.00291171	0.00720266
YER007W	7	8	24		1117.85			YFL024C	5	22	55	4815.48	0.000153128	0.000765642	0.00336883	0.00842207
YER008C	9	28	73		8857.32			YBL054W	3	28	28	4814.52	0.000153098	0.000459294	0.00428674	0.00428674
YER009W	0	2	5		5099.33			YPL153C	10	15	35	4813.03	0.000153051	0.00153051	0.00229576	0.00535677
YER010C	3	4	9		942.052			YML124C	11	11	21	4810.53	0.000152971	0.00168268	0.00168268	0.00321239
YER011W	0	1	1		#N/A			YJL036W	3	11	19	4807.91	0.000152888	0.000458663	0.00168177	0.00290487
YER012W	1	4	11		7031.75			YER087W	15	13	28	4806.34	0.000152838	0.00229257	0.00198689	0.00427946
YER013W	12	22	62		6397.67			YOR112W	9	5	28	4801.11	0.000152672	0.00137404	0.000763358	0.0042748
YER014C-A	6	6	7		#N/A			YGR255C	3	9	26	4799.09	0.000152607	0.000457822	0.00137347	0.00396779
YER014W	7	7	24		5521.83			YLR203C	4	17	25	4798.58	0.000152591	0.000610364	0.00259405	0.00381478
YER015W	13	13	35		1731.22			YJR065C	5	6	21	4795.97	0.000152508	0.00076254	0.000915048	0.00320267
YER016W	4	8	15		4652.52			YOL066C	13	18	34	4790.92	0.000152347	0.00198052	0.00274225	0.00517981
YER017C	4	15	47		7439.86			YKL027W	5	5	24	4788.34	0.000152265	0.000761327	0.000761327	0.00365437
YER018C	2	11	22		1631.09			YHR069C	3	7	20	4786.52	0.000152208	0.000456623	0.00106545	0.00304415
YER019C-A	0	2	5		3272.05			YDR347W	3	3	20	4784.67	0.000152149	0.000456446	0.000456446	0.00304297
YER019W	10	16	29		1401.71			YER148W	2	2	15	4783.49	0.000152111	0.000304222	0.000304222	0.00228167
YER020W	4	5	21		1396.98			YDR103W	16	20	41	4779.95	0.000151999	0.00243198	0.00303997	0.00623194
YER021W	7	13	19		7674.85			YGL062W	12	29	66	4777.58	0.000151923	0.00182308	0.00440577	0.0100269
YER022W	2	15	27		5184.74			YCL061C	1	26	45	4775.38	0.000151853	0.000151853	0.00394819	0.0068334
YER023C-A	2	1	1		#N/A			YOR197W	3	7	15	4770.95	0.000151712	0.000455137	0.00106199	0.00227569
YER023W	7	4	2		15322.5			YNL127W	13	24	45	4768.52	0.000151635	0.00197126	0.00363924	0.00682358
YER024W	9	27	48		1054.13			YDL053C	1	2	8	4767.52	0.000151603	0.000151603	0.000303207	0.00121283
YER025W	10	9	26		30379.3			YCL035C	2	3	3	4763.12	0.000151463	0.000302927	0.00045439	0.00045439
YER026C	5	9	14		1305.7			YNL021W	14	20	32	4762.71	0.00015145	0.00212031	0.00302901	0.00484641
YER027C	1	15	11		4106.81			YPR143W	0	3	12	4759.16	0.000151338	0	0.000454013	0.00181605
YER028C	6	14	30		#N/A			YLR115W	10	12	34	4750.35	0.000151057	0.00151057	0.00181269	0.00513595
YER029C	1	3	17		4666.25			YKR079C	8	27	29	4747.21	0.000150958	0.00120766	0.00407585	0.00437777
YER030W	0	1	9		1608.68			YJL122W	0	3	9	4741.15	0.000150765	0	0.000452294	0.00135688
YER031C	3	3	8		9258.33			YAL053W	10	5	27	4739.65	0.000150717	0.00150717	0.000753586	0.00406936
YER032W	11	32	45		1583.56			YHR082C	6	38	44	4738.06	0.000150667	0.000903999	0.00572533	0.00662933
YER033C	7	29	33		1101.98			YFL017C	4	2	5	4736.83	0.000150627	0.00060251	0.000301255	0.000753137
YER034W	0	4	10		969.195			YDL047W	10	9	14	4736.2	0.000150607	0.00150607	0.00135547	0.0021085
YER035W	1	7	8		#N/A			YBL067C	16	14	28	4736.17	0.000150606	0.0024097	0.00210849	0.00421698
YER036C	3	13	31		32856.8			YPR141C	5	21	33	4729.44	0.000150392	0.000751962	0.00315824	0.00496295
YER037W	3	7	11		166.734			YOR275C	6	7	25	4728.66	0.000150368	0.000902206	0.00105257	0.00375919
YER038C	9	8	16		955.967			YJL208C	6	7	17	4723.26	0.000150196	0.000901176	0.00105137	0.00255333
YER038W-A	4	1	7		#N/A			YJL189W	0	0	9	4720.96	0.000150123	0	0	0.00135111
YER039C	3	0	4		#N/A			YKL150W	1	10	7	4718.23	0.000150036	0.000150036	0.00150036	0.00105025
YER039C-A	3	2	1		#N/A			YKR089C	9	23	51	4711.62	0.000149826	0.00134843	0.00344599	0.00764112
YER040W	4	12	31		2662.31			YBR272C	6	4	22	4710.47	0.000149789	0.000898735	0.000599157	0.00329536
YER041W	9	17	44		355.413			YBR216C	14	6	22	4707.49	0.000149694	0.00209572	0.000898167	0.00329328
YER042W	5	5	7		8306.44			YMR167W	9	12	40	4701.31	0.000149498	0.00134548	0.00179398	0.00597992
YER043C	11	16	15		60791.4			YML082W	12	16	32	4699.24	0.000149432	0.00179319	0.00239091	0.00478183
YER044C	2	3	6		831.309			YAL025C	6	7	20	4698.43	0.000149406	0.000896438	0.00104584	0.00298813
YER044C-A	6	12	20		#N/A			YOL130W	11	25	46	4695.63	0.000149317	0.00164249	0.00373293	0.0068686
YER045C	8	16	15		18.42			YJL092W	8	25	69	4694.83	0.000149292	0.00119434	0.0037323	0.0103011
YER046W	1	3	8		530.719			YEL061C	9	19	34	4694.64	0.000149286	0.00134357	0.00283643	0.00507572
YER046W-A	2	5	5		#N/A			YML031W	8	13	32	4684.84	0.000148974	0.00119179	0.00193666	0.00476717
YER047C	2	22	49		3429.76			YDR298C	1	3	7	4675.36	0.000148673	0.000148673	0.000446018	0.00104071
YER048C	1	6	18		13929.9			YKL017C	6	13	33	4673.82	0.000148624	0.000891743	0.00193211	0.00490458
YER048W-A	0	1	8		3842.98			YKL028W	4	7	22	4673.21	0.000148604	0.000594418	0.00104023	0.0032693
YER049W	6	15	25		19232			YDR206W	6	13	26	4672.89	0.000148594	0.000891565	0.00193172	0.00386345
YER050C	1	2	14		1700.35			YBL028C	0	3	9	4672.65	0.000148587	0	0.00044576	0.00133728
YER051W	9	14	17		2333.82			YDR164C	5	18	37	4668.96	0.000148469	0.000742346	0.00267245	0.00549336
YER052C	10	12	19		13045.4			YER029C	1	3	17	4666.25	0.000148383	0.000148383	0.000445149	0.00252251
YER053C	8	3	7		953.881			YBR068C	10	11	22	4663.03	0.000148281	0.00148281	0.00163109	0.00326217
YER053C-A	0	1	2		#N/A			YLR199C	6	2	4	4658.53	0.000148138	0.000888825	0.000296275	0.00059255
YER054C	5	13	28		1032.62			YDR159W	13	31	60	4655.68	0.000148047	0.00192461	0.00458946	0.00888282
YER055C	5	2	14		19109.6			YER016W	4	8	15	4652.52	0.000147946	0.000591786	0.00118357	0.0022192
YER056C	7	5	11		3129.1			YDL134C	9	12	16	4646.38	0.000147751	0.00132976	0.00177301	0.00236402
YER056C-A	4	2	13		15202.6			YNL225C	7	13	28	4637.29	0.000147462	0.00103224	0.00191701	0.00412894
YER057C	2	3	3		3378.51			YDL003W	2	5	27	4635.21	0.000147396	0.000294792	0.00073698	0.00397969
YER058W	1	3	8		965.304			YOR354C	8	13	29	4633.37	0.000147338	0.0011787	0.00191539	0.00427279
YER059W	5	8	23		1556.95			YOR236W	3	3	11	4631.05	0.000147264	0.000441791	0.000441791	0.0016199
YER060W	8	7	15		1108.45			YPL274W	15	6	21	4626.52	0.00014712	0.0022068	0.000882718	0.00308951
YER060W-A	9	5	13		#N/A			YLR163C	1	9	23	4626.21	0.00014711	0.00014711	0.00132399	0.00338353
YER061C	10	11	18		1050.74			YDR289C	1	12	15	4625.24	0.000147079	0.000147079	0.00176495	0.00220618
YER062C	3	5	7		19649.7			YOR287C	0	7	24	4620.86	0.00014694	0	0.00102858	0.00352655
YER063W	0	1	14		4357.07			YPR144C	3	15	15	4619.25	0.000146889	0.000440666	0.00220333	0.00220333
YER064C	4	12	26		1490.79			YDR257C	16	2	25	4614.06	0.000146723	0.00234758	0.000293447	0.00366809
YER065C	6	17	26		4176.9			YKL085W	1	8	12	4607.22	0.000146506	0.000146506	0.00117205	0.00175807
YER066C-A	6	7	10		#N/A			YPL259C	5	9	17	4606.44	0.000146481	0.000732406	0.00131833	0.00249018
YER066W	5	6	11		#N/A			YDL192W	1	2	12	4605.64	0.000146456	0.000146456	0.000292911	0.00175747
YER067C-A	5	2	8		#N/A			YMR115W	5	9	27	4599.85	0.000146272	0.000731358	0.00131644	0.00394933
YER067W	2	14	3		535.137			YPR191W	1	3	16	4598.67	0.000146234	0.000146234	0.000438702	0.00233975
YER068C-A	6	0	0		#N/A			YKL016C	0	2	7	4597.68	0.000146203	0	0.000292405	0.00102342
YER068W	12	21	24		11271.2			YML057W	10	21	28	4595.3	0.000146127	0.00146127	0.00306867	0.00409155
YER069W	8	15	36		8108.38			YKL078W	13	10	47	4588.09	0.000145898	0.00189667	0.00145898	0.00685719
YER070W	14	17	42		35201.6			YML067C	4	3	12	4587.66	0.000145884	0.000583536	0.000437652	0.00175061
YER071C	1	2	2		559.98			YNL180C	6	7	11	4564.84	0.000145158	0.00087095	0.00101611	0.00159674
YER072W	1	1	10		1298.14			YIL116W	9	5	14	4560.27	0.000145013	0.00130512	0.000725065	0.00203018
YER073W	6	8	20		18251.4			YHR127W	0	6	19	4557.22	0.000144916	0	0.000869496	0.0027534
YER074W	0	1	14		31547.2			YGR081C	0	1	17	4555.44	0.000144859	0	0.000144859	0.00246261
YER074W-A	0	0	6		560.277			YNL068C	2	16	31	4552.28	0.000144759	0.000289518	0.00231614	0.00448753
YER075C	13	22	32		2677.93			YBR039W	2	4	14	4551.32	0.000144728	0.000289457	0.000578914	0.0020262
YER076C	9	6	10		12.604			YMR067C	2	11	13	4547.33	0.000144602	0.000289203	0.00159062	0.00187982
YER076W-A	5	3	10		#N/A			YMR016C	2	10	22	4546.62	0.000144579	0.000289158	0.00144579	0.00318074
YER077C	12	12	37		2953.43			YJR091C	8	32	35	4543.07	0.000144466	0.00115573	0.00462291	0.00505631
YER078C	7	12	28		5062.38			YDL056W	1	22	40	4540.7	0.000144391	0.000144391	0.00317659	0.00577563
YER078W-A	3	2	3		#N/A			YER132C	15	39	94	4540.26	0.000144377	0.00216565	0.00563069	0.0135714
YER079C-A	1	4	4		#N/A			YGL221C	6	8	10	4538.82	0.000144331	0.000865985	0.00115465	0.00144331
YER079W	1	6	6		1136.06			YJR062C	7	6	12	4537.85	0.0001443	0.0010101	0.0008658	0.0017316
YER080W	5	11	24		10012.5			YLR455W	4	6	21	4534.3	0.000144187	0.000576749	0.000865123	0.00302793
YER081W	5	11	13		15899.9			YGL164C	0	2	21	4534.02	0.000144178	0	0.000288357	0.00302774
YER082C	2	22	28		13638.6			YBL055C	9	11	14	4529.32	0.000144029	0.00129626	0.00158432	0.0020164
YER083C	0	4	10		2200.04			YMR276W	0	5	13	4524.1	0.000143863	0	0.000719314	0.00187022
YER084W	3	4	7		#N/A			YPL249C-A	0	1	12	4522.78	0.000143821	0	0.000143821	0.00172585
YER084W-A	6	8	7		#N/A			YPR016C	4	4	13	4520.78	0.000143757	0.000575029	0.000575029	0.00186884
YER085C	3	3	21		#N/A			YHR045W	9	6	20	4516.2	0.000143612	0.0012925	0.00086167	0.00287223
YER086W	5	18	32		16280.1			YGR284C	3	2	9	4515.31	0.000143583	0.00043075	0.000287167	0.00129225
YER087C-A	12	7	4		#N/A			YFL001W	9	8	25	4514.67	0.000143563	0.00129207	0.0011485	0.00358907
YER087C-B	0	1	3		3362.91			YIL110W	4	5	14	4514.63	0.000143562	0.000574247	0.000717808	0.00200986
YER087W	15	13	28		4806.34			YOR219C	0	23	36	4508.45	0.000143365	0	0.0032974	0.00516115
YER088C	4	24	31		8367.53			YGR003W	10	15	30	4506.65	0.000143308	0.00143308	0.00214962	0.00429924
YER088C-A	2	2	13		#N/A			YGL083W	8	13	21	4504.75	0.000143247	0.00114598	0.00186222	0.0030082
YER088W-B	4	2	6		#N/A			YPR164W	26	27	60	4502.8	0.000143185	0.00372282	0.00386601	0.00859113
YER089C	12	15	17		9187.99			YDR033W	10	6	9	4498.72	0.000143056	0.00143056	0.000858334	0.0012875
YER090C-A	0	3	1		#N/A			YBR244W	4	0	1	4498.15	0.000143038	0.00057215	0	0.000143038
YER090W	6	12	25		19407.4			YCR069W	4	11	9	4497.99	0.000143033	0.00057213	0.00157336	0.00128729
YER091C	3	12	33		83404.8			YKL033W-A	4	7	5	4497.62	0.000143021	0.000572083	0.00100115	0.000715104
YER091C-A	4	1	4		#N/A			YGL223C	5	10	12	4495.64	0.000142958	0.000714789	0.00142958	0.00171549
YER092W	0	1	5		814.264			YKL103C	5	14	18	4488.37	0.000142727	0.000713633	0.00199817	0.00256908
YER093C	15	27	76		3532.2			YBR159W	5	5	17	4481.41	0.000142505	0.000712526	0.000712526	0.00242259
YER093C-A	1	0	9		430.696			YDL189W	4	6	26	4481.07	0.000142494	0.000569978	0.000854967	0.00370486
YER094C	4	2	8		895.36			YAL054C	7	20	30	4478.07	0.000142399	0.000996794	0.00284798	0.00427197
YER095W	8	7	20		1641.56			YIL074C	4	12	16	4476.67	0.000142355	0.000569418	0.00170825	0.00227767
YER096W	6	13	19		#N/A			YNL172W	20	32	72	4475.73	0.000142325	0.00284649	0.00455439	0.0102474
YER097W	2	4	8		#N/A			YMR024W	5	9	20	4470.86	0.00014217	0.000710849	0.00127953	0.0028434
YER098W	16	22	36		485.366			YGL172W	2	5	6	4468.15	0.000142084	0.000284167	0.000710418	0.000852502
YER099C	6	11	15		5101.25			YOR122C	1	3	5	4466.02	0.000142016	0.000142016	0.000426048	0.00071008
YER100W	1	5	11		515.294			YOR252W	1	5	16	4463	0.00014192	0.00014192	0.000709599	0.00227072
YER101C	4	12	15		2243.6			YOR291W	24	29	71	4455.01	0.000141666	0.00339998	0.00410831	0.0100583
YER102W	2	4	22		#N/A			YPL101W	0	14	28	4454.21	0.00014164	0	0.00198297	0.00396593
YER103W	2	5	28		4252.25			YPL020C	5	9	45	4449.07	0.000141477	0.000707385	0.00127329	0.00636646
YER104W	2	6	19		120.082			YGR019W	8	12	17	4441.66	0.000141241	0.00112993	0.0016949	0.0024011
YER105C	21	24	63		19931.1			YGR267C	3	8	19	4437.22	0.0001411	0.0004233	0.0011288	0.0026809
YER106W	6	9	16		#N/A			YER111C	7	23	30	4436.99	0.000141093	0.000987649	0.00324513	0.00423278
YER107C	9	9	19		5741.05			YNL208W	0	5	7	4429.73	0.000140862	0	0.00070431	0.000986033
YER107W-A	4	1	3		#N/A			YPL111W	6	10	8	4424.42	0.000140693	0.000844158	0.00140693	0.00112554
YER110C	9	15	31		52692.7			YDR207C	9	21	46	4422.56	0.000140634	0.00126571	0.00295331	0.00646916
YER111C	7	23	30		4436.99			YBR003W	5	15	28	4421.49	0.0001406	0.000702999	0.002109	0.0039368
YER112W	0	3	9		851.642			YHR120W	14	18	53	4416.44	0.000140439	0.00196615	0.00252791	0.00744328
YER113C	14	14	25		1811.16			YNR067C	2	14	16	4412.96	0.000140329	0.000280657	0.0019646	0.00224526
YER114C	2	14	61		6948.62			YDR051C	5	12	30	4412.45	0.000140312	0.000701562	0.00168375	0.00420937
YER115C	9	6	12		#N/A			YKL105C	5	29	56	4411.3	0.000140276	0.000701379	0.004068	0.00785545
YER116C	9	7	17		80.693			YGL181W	5	7	27	4409.77	0.000140227	0.000701136	0.00098159	0.00378613
YER117W	2	0	10		#N/A			YJL201W	3	7	26	4405.2	0.000140082	0.000420246	0.000980573	0.00364213
YER118C	2	6	18		1851.33			YOR220W	2	4	8	4404.84	0.00014007	0.000280141	0.000560282	0.00112056
YER119C	10	10	16		354.202			YJR034W	7	1	5	4401.03	0.000139949	0.000979645	0.000139949	0.000699746
YER119C-A	3	1	10		73.245			YMR014W	4	8	28	4400.84	0.000139943	0.000559773	0.00111955	0.00391841
YER120W	2	2	3		14028.3			R0020C	7	12	20	4400.28	0.000139925	0.000979478	0.00167911	0.00279851
YER121W	0	3	6		9.96			YFR040W	5	20	38	4399.95	0.000139915	0.000699575	0.0027983	0.00531677
YER122C	4	6	21		15303.2			YMR074C	0	1	9	4398.22	0.00013986	0	0.00013986	0.00125874
YER123W	13	18	31		4230.26			YLR143W	15	20	26	4387.67	0.000139524	0.00209287	0.00279049	0.00362764
YER124C	15	11	9		712.038			YJL157C	15	19	32	4387.36	0.000139515	0.00209272	0.00265078	0.00446447
YER125W	4	17	58		13819.4			YPL050C	1	16	16	4385.14	0.000139444	0.000139444	0.0022311	0.0022311
YER126C	1	7	20		3281.3			YMR241W	3	3	14	4385.06	0.000139441	0.000418324	0.000418324	0.00195218
YER127W	1	7	31		7384.92			YDR485C	3	11	40	4380.71	0.000139303	0.000417909	0.00153233	0.00557212
YER128W	3	2	9		1773.26			YNL062C	4	13	16	4378.35	0.000139228	0.000556912	0.00180996	0.00222765
YER129W	15	29	66		3277.07			YDR239C	1	20	37	4374.61	0.000139109	0.000139109	0.00278218	0.00514704
YER130C	7	10	23		#N/A			YNL129W	3	5	7	4373.87	0.000139086	0.000417257	0.000695428	0.000973599
YER131W	4	3	16		12651.9			YDL165W	2	4	11	4371.63	0.000139014	0.000278029	0.000556058	0.00152916
YER132C	15	39	94		4540.26			YNL232W	5	1	18	4371.5	0.00013901	0.000695051	0.00013901	0.00250218
YER133W	12	4	19		3664.8			YOR280C	2	7	10	4362.93	0.000138738	0.000277475	0.000971164	0.00138738
YER133W-A	2	9	5		#N/A			YNR029C	7	8	18	4362.59	0.000138727	0.000971088	0.00110982	0.00249708
YER134C	4	3	7		1780.01			YER063W	0	1	14	4357.07	0.000138551	0	0.000138551	0.00193972
YER135C	4	4	5		#N/A			YGL001C	5	10	11	4356.22	0.000138524	0.000692622	0.00138524	0.00152377
YER136W	5	11	16		11938.3			YKL120W	3	5	10	4346.92	0.000138229	0.000414686	0.000691143	0.00138229
YER137C	4	5	4		1628.82			YDR044W	3	12	21	4346.36	0.000138211	0.000414632	0.00165853	0.00290243
YER137C-A	4	13	14		#N/A			YOR132W	1	7	38	4336.56	0.000137899	0.000137899	0.000965294	0.00524017
YER137W-A	7	1	5		#N/A			YNL044W	2	1	3	4333.45	0.0001378	0.000275601	0.0001378	0.000413401
YER138C	14	59	70		14152.6			YCR032W	32	42	76	4331.96	0.000137753	0.00440809	0.00578562	0.0104692
YER138W-A	1	0	3		#N/A			YGR002C	2	8	24	4325.56	0.000137549	0.000275099	0.0011004	0.00330119
YER139C	6	6	10		3416.3			YPR028W	0	2	5	4324.12	0.000137504	0	0.000275007	0.000687518
YER140W	5	12	39		1661.96			YAL024C	9	30	67	4324.08	0.000137502	0.00123752	0.00412507	0.00921266
YER141W	3	10	27		2916.23			YMR285C	10	19	26	4323.05	0.00013747	0.0013747	0.00261192	0.00357421
YER142C	4	3	12		1938.67			YGR093W	9	11	18	4319.19	0.000137347	0.00123612	0.00151082	0.00247224
YER143W	3	3	22		3613.4			YBL097W	5	16	35	4314.9	0.00013721	0.000686052	0.00219537	0.00480236
YER144C	20	20	42		1891.95			YHR172W	9	14	47	4312.64	0.000137139	0.00123425	0.00191994	0.00644551
YER145C	7	8	18		5816.39			YLR272C	23	17	40	4312.52	0.000137135	0.0031541	0.00233129	0.00548539
YER145C-A	9	2	6		#N/A			YHR025W	8	4	17	4311.64	0.000137107	0.00109685	0.000548427	0.00233081
YER146W	0	2	3		1538.63			YOR347C	5	11	29	4311.23	0.000137094	0.000685469	0.00150803	0.00397572
YER147C	18	13	24		1986.93			YGR048W	2	2	11	4302.83	0.000136827	0.000273653	0.000273653	0.00150509
YER147C-A	4	2	7		#N/A			YBL045C	1	9	15	4302.21	0.000136807	0.000136807	0.00123126	0.0020521
YER148W	2	2	15		4783.49			YGL233W	7	10	30	4301.98	0.0001368	0.000957597	0.001368	0.00410399
YER148W-A	10	1	4		#N/A			YHL020C	4	8	16	4301.31	0.000136778	0.000547113	0.00109423	0.00218845
YER149C	1	11	18		6297.2			YLR225C	7	6	12	4293.61	0.000136533	0.000955734	0.0008192	0.0016384
YER150W	3	1	1		#N/A			YOR138C	10	12	24	4289.83	0.000136413	0.00136413	0.00163696	0.00327392
YER151C	6	29	23		20152.6			YKL041W	0	0	19	4285.8	0.000136285	0	0	0.00258942
YER152C	6	10	24		3891.8			YJR144W	7	5	13	4284.06	0.00013623	0.000953608	0.000681149	0.00177099
YER152W-A	8	4	21		#N/A			YKL045W	8	14	30	4282.44	0.000136178	0.00108943	0.00190649	0.00408535
YER153C	1	6	25		476.886			YER004W	2	5	13	4279.79	0.000136094	0.000272188	0.00068047	0.00176922
YER154W	1	9	20		2433.87			YGR068C	6	15	30	4273.95	0.000135908	0.000815449	0.00203862	0.00407725
YER155C	16	63	89		22357.4			YDR516C	9	13	28	4272.01	0.000135847	0.00122262	0.00176601	0.0038037
YER156C	4	7	17		9714.97			YFR032C-A	0	6	4	4268.33	0.00013573	0	0.000814377	0.000542918
YER157W	10	10	36		7366.35			YNL181W	5	2	23	4266.49	0.000135671	0.000678355	0.000271342	0.00312043
YER158C	4	10	40		62.714			YDR389W	1	16	47	4264.09	0.000135595	0.000135595	0.00216952	0.00637295
YER158W-A	0	2	10		#N/A			YJL069C	6	17	20	4263.61	0.000135579	0.000813477	0.00230485	0.00271159
YER159C	1	2	5		1792.03			YDR177W	1	6	8	4261.94	0.000135526	0.000135526	0.000813158	0.00108421
YER159C-A	3	13	14		#N/A			YNL209W	2	5	29	4258.8	0.000135426	0.000270853	0.000677132	0.00392737
YER160C	15	64	71		#N/A			YFR050C	0	3	13	4257.28	0.000135378	0	0.000406134	0.00175992
YER161C	0	5	28		2097.89			YER103W	2	5	28	4252.25	0.000135218	0.000270436	0.000676091	0.00378611
YER162C	14	13	54		3142.97			YGL037C	2	12	7	4249.54	0.000135132	0.000270264	0.00162158	0.000945924
YER163C	0	11	14		1805.52			YBL016W	6	12	21	4249.38	0.000135127	0.000810762	0.00162152	0.00283767
YER164W	6	31	87		17316.2			YJR050W	1	7	17	4248.62	0.000135103	0.000135103	0.000945719	0.00229675
YER165C-A	10	2	4		#N/A			YEL056W	2	15	12	4248.3	0.000135093	0.000270185	0.00202639	0.00162111
YER165W	3	9	22		51827.1			YAL060W	11	17	8	4246.98	0.000135051	0.00148556	0.00229586	0.0010804
YER166W	25	25	84		10172.9			YDR228C	10	14	19	4241.73	0.000134884	0.00134884	0.00188837	0.00256279
YER167W	4	23	37		1236.64			YGL066W	7	18	31	4239.3	0.000134806	0.000943645	0.00242652	0.004179
YER168C	5	14	21		8817.81			YJL158C	6	1	3	4237.14	0.000134738	0.000808426	0.000134738	0.000404213
YER169W	10	25	30		3891.81			YKL082C	0	2	32	4236.95	0.000134732	0	0.000269463	0.00431141
YER170W	0	3	13		373.014			YCR008W	16	18	29	4235.37	0.000134681	0.0021549	0.00242427	0.00390576
YER171W	13	14	49		10160.7			YER123W	13	18	31	4230.26	0.000134519	0.00174875	0.00242134	0.00417009
YER172C	24	44	85		19175.3			YPL053C	7	9	17	4230.17	0.000134516	0.000941612	0.00121064	0.00228677
YER172C-A	8	3	7		#N/A			YNR047W	8	32	50	4225.83	0.000134378	0.00107502	0.0043001	0.0067189
YER173W	11	13	35		847.269			YDR473C	5	14	35	4224.93	0.000134349	0.000671747	0.00188089	0.00470223
YER174C	2	3	8		3313.78			YKR009C	6	18	28	4223.23	0.000134295	0.000805772	0.00241732	0.00376027
YER175C	3	7	15		641.598			YBL042C	11	5	21	4218.39	0.000134141	0.00147556	0.000670707	0.00281697
YER175W-A	2	1	5		#N/A			YHR188C	8	13	25	4215.4	0.000134046	0.00107237	0.0017426	0.00335116
YER176W	20	17	58		9200.39			YBR237W	9	14	41	4209.65	0.000133864	0.00120477	0.00187409	0.00548841
YER177W	2	6	11		2845.86			YLR072W	8	12	32	4209.15	0.000133848	0.00107078	0.00160617	0.00428312
YER178W	7	8	22		16598.6			YLR207W	7	22	41	4208.13	0.000133815	0.000936706	0.00294393	0.00548642
YER179W	6	6	19		62.819			YGR271C-A	1	2	16	4208.03	0.000133812	0.000133812	0.000267624	0.00214099
YER180C	2	6	18		#N/A			YFR039C	6	12	17	4208.02	0.000133812	0.00080287	0.00160574	0.0022748
YER180C-A	1	0	4		#N/A			YDR495C	16	19	30	4206.97	0.000133778	0.00214045	0.00254179	0.00401335
YER181C	3	4	4		158.419			YIL021W	7	5	8	4206.74	0.000133771	0.000936397	0.000668855	0.00107017
YER182W	0	4	14		1995.58			YNR026C	3	11	10	4205.65	0.000133736	0.000401209	0.0014711	0.00133736
YER183C	5	12	12		1440.06			YBR264C	4	3	5	4203.5	0.000133668	0.000534672	0.000401004	0.00066834
YER184C	31	11	35		871.879			YOR373W	7	23	23	4202.65	0.000133641	0.000935487	0.00307374	0.00307374
YER185W	4	3	12		#N/A			YDR466W	5	23	40	4201.88	0.000133616	0.000668082	0.00307318	0.00534466
YER186C	9	5	15		#N/A			YDL077C	17	30	47	4201.67	0.00013361	0.00227137	0.00400829	0.00627966
YER187W	2	1	4		#N/A			YHR066W	2	12	30	4199.41	0.000133538	0.000267076	0.00160246	0.00400614
YER188C-A	3	9	0		#N/A			YJR025C	5	6	7	4197.87	0.000133489	0.000667445	0.000800934	0.000934423
YER188W	9	8	9		#N/A			YBL051C	1	16	21	4196.14	0.000133434	0.000133434	0.00213494	0.00280211
YER189W	1	2	7		#N/A			YJL171C	9	6	7	4195.83	0.000133424	0.00120082	0.000800544	0.000933969
YER190C-A	0	0	6		#N/A			YJR043C	5	4	15	4195.83	0.000133424	0.00066712	0.000533696	0.00200136
YER190C-B	4	6	9		#N/A			YNR019W	8	14	22	4195.67	0.000133419	0.00106735	0.00186787	0.00293522
YER190W	36	31	114		#N/A			YLR378C	3	1	19	4193.66	0.000133355	0.000400065	0.000133355	0.00253375
YFL001W	9	8	25		4514.67			YMR209C	6	14	22	4193.31	0.000133344	0.000800064	0.00186682	0.00293357
YFL002C	6	6	35		7155.38			YBR151W	9	9	15	4191.1	0.000133274	0.00119946	0.00119946	0.00199911
YFL002W-A	15	64	73		6837.82			YNL229C	0	11	19	4189.47	0.000133222	0	0.00146544	0.00253121
YFL002W-B	3	18	14		#N/A			YKL189W	7	7	15	4187.72	0.000133166	0.000932163	0.000932163	0.00199749
YFL003C	17	15	37		#N/A			YDR027C	10	20	47	4181.29	0.000132962	0.00132962	0.00265923	0.0062492
YFL004W	1	13	42		19959.2			YML081W	20	42	52	4180.98	0.000132952	0.00265904	0.00558398	0.0069135
YFL005W	3	1	7		7144.05			YNL246W	2	5	10	4176.99	0.000132825	0.00026565	0.000664125	0.00132825
YFL007W	28	57	92		19869			YER065C	6	17	26	4176.9	0.000132822	0.000796933	0.00225798	0.00345338
YFL008W	6	18	60		14095.2			YKL148C	11	26	39	4176.77	0.000132818	0.001461	0.00345327	0.0051799
YFL009W	8	24	31		2289.32			YDR460W	8	4	22	4176.63	0.000132814	0.00106251	0.000531254	0.0029219
YFL010C	0	3	5		6485.79			YBR255W	1	26	47	4175.3	0.000132771	0.000132771	0.00345205	0.00624025
YFL010W-A	5	11	16		#N/A			YJR014W	5	2	9	4171.31	0.000132644	0.000663222	0.000265289	0.0011938
YFL011W	12	2	25		39.352			YOR174W	2	3	10	4170.74	0.000132626	0.000265252	0.000397879	0.00132626
YFL012W	3	5	9		#N/A			YOR136W	3	7	18	4166.31	0.000132485	0.000397456	0.000927398	0.00238474
YFL012W-A	3	4	7		#N/A			YGR037C	0	0	1	4166	0.000132476	0	0	0.000132476
YFL013C	4	7	31		6278.08			YNL242W	15	31	49	4164.7	0.000132434	0.00198651	0.00410546	0.00648927
YFL013W-A	7	1	11		#N/A			YLR292C	3	2	9	4162.17	0.000132354	0.000397061	0.000264707	0.00119118
YFL014W	0	2	3		2217.28			YML004C	7	13	12	4160.18	0.00013229	0.000926033	0.00171978	0.00158749
[truncated: 4,705 more rows]

## Sheet: Sheet1
Rxn ID	Y7.FeBM	Rxn ID	Y7.Fe
r_0001	0	r_0001	0	0
r_0002	0	r_0002	0	0
r_0003	0	r_0003	0	0
r_0004	0	r_0004	0	0
r_0005	0.0998399	r_0005	0.0998399	0
r_0006	0.0998399	r_0006	0.0998399	0
r_0007	0.00583309	r_0007	0.00583309	0
r_0012	0	r_0012	0	0
r_0013	0	r_0013	0	0
r_0014	8.71004e-05	r_0014	8.71004e-05	0
r_0015	8.71004e-05	r_0015	8.71004e-05	0
r_0016	0.0169538	r_0016	0.0169538	0
r_0017	0	r_0017	0	0
r_0018	0.0251799	r_0018	0.0251799	0
r_0019	0	r_0019	0	0
r_0020	0.038377	r_0020	0.038377	0
r_0021	0	r_0021	0	0
r_0022	0	r_0022	0	0
r_0023	-0.0260773	r_0023	-0.0260773	0
r_0024	0	r_0024	0	0
r_0025	0.0260773	r_0025	0.0260773	0
r_0026	0	r_0026	0	0
r_0027	0.0251799	r_0027	0.0251799	0
r_0028	0	r_0028	0	0
r_0029	0	r_0029	0	0
r_0030	0.0260773	r_0030	0.0260773	0
r_0032	0.00504126	r_0032	0.00504126	0
r_0033	0	r_0033	0	0
r_0034	0	r_0034	0	0
r_0035	0	r_0035	0	0
r_0036	0	r_0036	0	0
r_0037	0	r_0037	0	0
r_0038	0.000174201	r_0038	0.000174201	0
r_0039	0.038377	r_0039	0.038377	0
r_0040	0.038377	r_0040	0.038377	0
r_0041	3.79107e-05	r_0041	3.79107e-05	0
r_0042	0	r_0042	0	0
r_0043	0	r_0043	0	0
r_0044	0	r_0044	0	0
r_0045	0.0151238	r_0045	0.0151238	0
r_0057	0	r_0057	0	0
r_0058	0.0151238	r_0058	0.0151238	0
r_0059	0	r_0059	0	0
r_0060	-0.0260773	r_0060	-0.0260773	0
r_0061	0.0260773	r_0061	0.0260773	0
r_0062	0	r_0062	0	0
r_0063	0	r_0063	0	0
r_0064	0	r_0064	0	0
r_0065	0.038377	r_0065	0.038377	0
r_0066	0	r_0066	0	0
r_0067	0	r_0067	0	0
r_0068	0	r_0068	0	0
r_0069	0	r_0069	0	0
r_0070	0	r_0070	0	0
r_0072	0	r_0072	0	0
r_0073	0	r_0073	0	0
r_0074	0	r_0074	0	0
r_0075	0	r_0075	0	0
r_0076	0	r_0076	0	0
r_0077	0	r_0077	0	0
r_0078	0	r_0078	0	0
r_0079	0.023833	r_0079	0.023833	0
r_0080	0.00619442	r_0080	0.00619442	0
r_0081	7.03841e-07	r_0081	7.03841e-07	0
r_0082	0	r_0082	0	0
r_0083	0	r_0083	0	0
r_0084	0	r_0084	0	0
r_0085	0	r_0085	0	0
r_0086	0	r_0086	0	0
r_0087	0	r_0087	0	0
r_0088	0	r_0088	0	0
r_0089	0	r_0089	0	0
r_0090	0	r_0090	0	0
r_0091	0.0299451	r_0091	0.0299451	0
r_0092	0	r_0092	0	0
r_0093	0	r_0093	0	0
r_0094	0	r_0094	0	0
r_0095	0	r_0095	0	0
r_0096	0.0493569	r_0096	0.0493569	0
r_0097	0.0493569	r_0097	0.0493569	0
r_0099	0	r_0099	0	0
r_0100	0	r_0100	0	0
r_0101	0	r_0101	0	0
r_0102	0	r_0102	0	0
r_0103	0	r_0103	0	0
r_0104	0.00361625	r_0104	0.00361625	0
r_0105	0	r_0105	0	0
r_0106	0	r_0106	0	0
r_0107	0	r_0107	0	0
r_0108	0	r_0108	0	0
r_0109	0.0140296	r_0109	0.0140296	0
r_0111	0	r_0111	0	0
r_0112	0.0210433	r_0112	0.0210433	0
r_0113	0	r_0113	0	0
r_0114	0	r_0114	0	0
r_0115	0.0286288	r_0115	0.0286288	0
r_0116	0	r_0116	0	0
r_0117	0	r_0117	0	0
r_0118	0.0286288	r_0118	0.0286288	0
r_0119	0	r_0119	0	0
r_0120	0	r_0120	0	0
r_0121	0	r_0121	0	0
r_0122	0	r_0122	0	0
r_0123	0	r_0123	0	0
r_0124	0	r_0124	0	0
r_0125	0	r_0125	0	0
r_0126	0	r_0126	0	0
r_0127	7.14399e-05	r_0127	7.14399e-05	0
r_0128	0	r_0128	0	0
r_0129	0	r_0129	0	0
r_0130	0	r_0130	0	0
r_0131	0	r_0131	0	0
r_0132	0	r_0132	0	0
r_0133	0	r_0133	0	0
r_0134	0	r_0134	0	0
r_0135	0	r_0135	0	0
r_0137	0	r_0137	0	0
r_0138	0	r_0138	0	0
r_0139	0	r_0139	0	0
r_0140	0	r_0140	0	0
r_0142	0.00173383	r_0142	0.00173383	0
r_0143	0	r_0143	0	0
r_0144	0.00173383	r_0144	0.00173383	0
r_0145	0	r_0145	0	0
r_0146	0	r_0146	0	0
r_0147	0	r_0147	0	0
r_0148	0.513162	r_0148	0.513162	0
r_0149	0	r_0149	0	0
r_0150	0	r_0150	0	0
r_0151	0.023833	r_0151	0.023833	0
r_0152	0.0253207	r_0152	0.0253207	0
r_0153	0.0253207	r_0153	0.0253207	0
r_0154	0.00504126	r_0154	0.00504126	0
r_0155	0	r_0155	0	0
r_0156	0	r_0156	0	0
r_0157	0.0403653	r_0157	0.0403653	0
r_0158	0	r_0158	0	0
r_0159	0	r_0159	0	0
r_0160	0	r_0160	0	0
r_0161	0	r_0161	0	0
r_0162	0	r_0162	0	0
r_0163	1000	r_0163	1000	0
r_0164	0	r_0164	0	0
r_0165	1000	r_0165	1000	0
r_0166	0	r_0166	0	0
r_0167	0	r_0167	0	0
r_0168	0	r_0168	0	0
r_0169	0	r_0169	0	0
r_0170	0	r_0170	0	0
r_0171	0	r_0171	0	0
r_0172	0	r_0172	0	0
r_0173	0.016002	r_0173	0.016002	0
r_0174	0	r_0174	0	0
r_0175	0	r_0175	0	0
r_0176	0	r_0176	0	0
r_0177	0	r_0177	0	0
r_0178	0	r_0178	0	0
r_0179	0	r_0179	0	0
r_0180	0	r_0180	0	0
r_0181	0	r_0181	0	0
r_0182	0	r_0182	0	0
r_0183	0	r_0183	0	0
r_0184	0	r_0184	0	0
r_0185	0	r_0185	0	0
r_0186	0	r_0186	0	0
r_0187	0	r_0187	0	0
r_0188	0	r_0188	0	0
r_0189	0	r_0189	0	0
r_0190	0	r_0190	0	0
r_0191	0	r_0191	0	0
r_0192	0	r_0192	0	0
r_0193	0	r_0193	0	0
r_0194	0	r_0194	0	0
r_0195	0.00205874	r_0195	0.00205874	0
r_0198	0	r_0198	0	0
r_0199	0	r_0199	0	0
r_0200	0	r_0200	0	0
r_0201	0	r_0201	0	0
r_0202	0.0176224	r_0202	0.0176224	0
r_0203	0.0176224	r_0203	0.0176224	0
r_0204	0	r_0204	0	0
r_0205	0	r_0205	0	0
r_0206	0	r_0206	0	0
r_0207	0.0141384	r_0207	0.0141384	0
r_0208	0.0141384	r_0208	0.0141384	0
r_0209	0.0141384	r_0209	0.0141384	0
r_0210	0	r_0210	0	0
r_0211	0.00894758	r_0211	0.00894758	0
r_0212	0.00894758	r_0212	0.00894758	0
r_0213	0	r_0213	0	0
r_0214	0.00973061	r_0214	0.00973061	0
r_0215	0.0382538	r_0215	0.0382538	0
r_0216	999.72	r_0216	999.72	0
r_0217	999.867	r_0217	999.867	0
r_0218	0	r_0218	0	0
r_0219	0.0382538	r_0219	0.0382538	0
r_0220	0.0261741	r_0220	0.0261741	0
r_0221	0	r_0221	0	0
r_0222	0	r_0222	0	0
r_0223	0	r_0223	0	0
r_0224	0	r_0224	0	0
r_0225	0.00583309	r_0225	0.00583309	0
r_0226	6.07116	r_0226	6.07116	0
r_0227	0	r_0227	0	0
r_0228	0	r_0228	0	0
r_0229	0	r_0229	0	0
r_0230	0	r_0230	0	0
r_0231	0.000599849	r_0231	0.000599849	0
r_0233	0	r_0233	0	0
r_0234	0.000594922	r_0234	0.000594922	0
r_0235	0.000594922	r_0235	0.000594922	0
r_0236	0.000594922	r_0236	0.000594922	0
r_0237	0.000594922	r_0237	0.000594922	0
r_0238	0.000594922	r_0238	0.000594922	0
r_0239	0.000594922	r_0239	0.000594922	0
r_0240	0.000594922	r_0240	0.000594922	0
r_0241	0.000594922	r_0241	0.000594922	0
r_0242	0	r_0242	0	0
r_0243	8.4461e-06	r_0243	8.4461e-06	0
r_0244	0.000564129	r_0244	0.000564129	0
r_0249	0	r_0249	0	0
r_0250	0.023869	r_0250	0.023869	0
r_0252	0	r_0252	0	0
r_0253	0	r_0253	0	0
r_0254	0	r_0254	0	0
r_0255	0	r_0255	0	0
r_0256	0	r_0256	0	0
r_0259	0	r_0259	0	0
r_0260	0	r_0260	0	0
r_0261	0	r_0261	0	0
r_0262	0	r_0262	0	0
r_0263	0	r_0263	0	0
r_0264	0	r_0264	0	0
r_0265	0	r_0265	0	0
r_0266	0	r_0266	0	0
r_0267	0	r_0267	0	0
r_0268	0	r_0268	0	0
r_0269	0	r_0269	0	0
r_0270	0	r_0270	0	0
r_0271	0	r_0271	0	0
r_0272	8.79802e-08	r_0272	8.79802e-08	0
r_0273	0	r_0273	0	0
r_0274	0	r_0274	0	0
r_0278	0.0207545	r_0278	0.0207545	0
r_0279	0.038377	r_0279	0.038377	0
r_0280	-999.905	r_0280	-999.905	0
r_0281	0	r_0281	0	0
r_0282	0	r_0282	0	0
r_0283	0	r_0283	0	0
r_0284	0	r_0284	0	0
r_0285	0	r_0285	0	0
r_0286	0	r_0286	0	0
r_0287	0	r_0287	0	0
r_0288	0	r_0288	0	0
r_0289	0	r_0289	0	0
r_0290	0	r_0290	0	0
r_0291	0	r_0291	0	0
r_0292	0	r_0292	0	0
r_0293	0	r_0293	0	0
r_0294	0	r_0294	0	0
r_0295	0	r_0295	0	0
r_0296	0	r_0296	0	0
r_0297	0	r_0297	0	0
r_0298	0	r_0298	0	0
r_0299	0	r_0299	0	0
r_0300	0.0896349	r_0300	0.0896349	0
r_0301	0	r_0301	0	0
r_0302	-999.905	r_0302	-999.905	0
r_0303	999.995	r_0303	999.995	0
r_0304	8.79802e-08	r_0304	8.79802e-08	0
r_0306	0	r_0306	0	0
r_0307	0.0044262	r_0307	0.0044262	0
r_0308	0	r_0308	0	0
r_0309	0.000580669	r_0309	0.000580669	0
r_0310	0.000580669	r_0310	0.000580669	0
r_0311	0	r_0311	0	0
r_0312	0	r_0312	0	0
r_0313	0.000580669	r_0313	0.000580669	0
r_0314	0	r_0314	0	0
r_0315	0	r_0315	0	0
r_0317	0.000599849	r_0317	0.000599849	0
r_0318	0	r_0318	0	0
r_0319	0	r_0319	0	0
r_0320	0	r_0320	0	0
r_0321	0	r_0321	0	0
r_0322	0	r_0322	0	0
r_0323	0	r_0323	0	0
r_0326	0.00028233	r_0326	0.00028233	0
r_0327	0	r_0327	0	0
r_0328	0	r_0328	0	0
r_0329	0	r_0329	0	0
r_0330	-0.000211152	r_0330	-0.000211152	0
r_0331	0	r_0331	0	0
r_0332	0	r_0332	0	0
r_0334	0	r_0334	0	0
r_0335	0	r_0335	0	0
r_0340	3.79107e-05	r_0340	3.79107e-05	0
r_0341	0	r_0341	0	0
r_0342	0	r_0342	0	0
r_0343	0	r_0343	0	0
r_0344	0.000316729	r_0344	0.000316729	0
r_0345	0	r_0345	0	0
r_0346	0	r_0346	0	0
r_0347	0	r_0347	0	0
r_0348	0	r_0348	0	0
r_0349	-0.00973061	r_0349	-0.00973061	0
r_0350	0	r_0350	0	0
r_0351	0	r_0351	0	0
r_0352	0.0493569	r_0352	0.0493569	0
r_0353	0.0169538	r_0353	0.0169538	0
r_0354	0	r_0354	0	0
r_0355	0.00120542	r_0355	0.00120542	0
r_0356	0	r_0356	0	0
r_0357	0	r_0357	0	0
r_0358	0	r_0358	0	0
r_0359	0	r_0359	0	0
r_0360	0	r_0360	0	0
r_0361	0.0710792	r_0361	0.0710792	0
r_0362	0.0710792	r_0362	0.0710792	0
r_0363	0	r_0363	0	0
r_0364	3.43989e-05	r_0364	3.43989e-05	0
r_0365	0	r_0365	0	0
r_0366	0.540524	r_0366	0.540524	0
r_0368	0	r_0368	0	0
r_0369	0	r_0369	0	0
r_0370	0	r_0370	0	0
r_0373	0	r_0373	0	0
r_0399	0	r_0399	0	0
r_0400	0	r_0400	0	0
r_0402	0	r_0402	0	0
r_0410	0	r_0410	0	0
r_0412	0	r_0412	0	0
r_0436	8.79802e-08	r_0436	8.79802e-08	0
r_0437	0	r_0437	0	0
r_0438	1.90995	r_0438	1.90995	0
r_0439	3.81989	r_0439	3.81989	0
r_0440	0	r_0440	0	0
r_0441	0	r_0441	0	0
r_0442	0	r_0442	0	0
r_0443	0	r_0443	0	0
r_0445	1.14232	r_0445	1.14232	0
r_0446	-1.12634	r_0446	-1.12634	0
r_0447	0	r_0447	0	0
r_0448	0	r_0448	0	0
r_0449	0	r_0449	0	0
r_0450	0	r_0450	0	0
r_0451	0	r_0451	0	0
r_0452	0.0632921	r_0452	0.0632921	0
r_0453	0.00973061	r_0453	0.00973061	0
r_0454	0	r_0454	0	0
r_0455	0	r_0455	0	0
r_0457	0	r_0457	0	0
r_0458	0	r_0458	0	0
r_0459	1000	r_0459	1000	0
r_0460	0	r_0460	0	0
r_0461	0	r_0461	0	0
r_0462	0.00120542	r_0462	0.00120542	0
r_0463	0	r_0463	0	0
r_0464	0	r_0464	0	0
r_0465	0	r_0465	0	0
r_0466	0.0299451	r_0466	0.0299451	0
r_0467	0.720357	r_0467	0.720357	0
r_0468	0	r_0468	0	0
r_0469	0	r_0469	0	0
r_0470	0	r_0470	0	0
r_0471	1.04644	r_0471	1.04644	0
r_0472	0	r_0472	0	0
r_0473	0	r_0473	0	0
r_0475	0	r_0475	0	0
r_0476	0.13268	r_0476	0.13268	0
r_0477	8.79802e-08	r_0477	8.79802e-08	0
r_0478	0.00927311	r_0478	0.00927311	0
r_0479	0.0265524	r_0479	0.0265524	0
r_0480	0	r_0480	0	0
r_0481	0	r_0481	0	0
r_0482	0	r_0482	0	0
r_0483	0	r_0483	0	0
r_0484	0	r_0484	0	0
r_0485	0	r_0485	0	0
r_0486	1.19347	r_0486	1.19347	0
r_0487	0	r_0487	0	0
r_0488	0	r_0488	0	0
r_0489	0	r_0489	0	0
r_0490	0	r_0490	0	0
r_0491	0.000843257	r_0491	0.000843257	0
r_0492	0	r_0492	0	0
r_0497	0	r_0497	0	0
r_0499	0.023833	r_0499	0.023833	0
r_0500	0	r_0500	0	0
r_0501	0	r_0501	0	0
r_0502	1.18635	r_0502	1.18635	0
r_0503	-0.568482	r_0503	-0.568482	0
r_0504	0	r_0504	0	0
r_0505	7.03841e-07	r_0505	7.03841e-07	0
r_0506	0.568482	r_0506	0.568482	0
r_0507	0.568482	r_0507	0.568482	0
r_0508	0.568482	r_0508	0.568482	0
r_0509	0	r_0509	0	0
r_0510	0.0456177	r_0510	0.0456177	0
r_0511	0	r_0511	0	0
r_0512	0.0255494	r_0512	0.0255494	0
r_0514	0.00434534	r_0514	0.00434534	0
r_0518	0	r_0518	0	0
r_0519	0	r_0519	0	0
r_0520	0	r_0520	0	0
r_0521	0	r_0521	0	0
r_0522	0	r_0522	0	0
r_0523	0	r_0523	0	0
r_0524	0	r_0524	0	0
r_0525	8.71004e-05	r_0525	8.71004e-05	0
r_0526	0	r_0526	0	0
r_0527	0	r_0527	0	0
r_0528	0.000298253	r_0528	0.000298253	0
r_0529	0	r_0529	0	0
r_0530	8.79802e-08	r_0530	8.79802e-08	0
r_0531	8.79802e-08	r_0531	8.79802e-08	0
r_0532	0	r_0532	0	0
r_0533	0	r_0533	0	0
r_0534	1	r_0534	1	0
r_0535	0	r_0535	0	0
r_0536	0.00583309	r_0536	0.00583309	0
r_0537	0.00583309	r_0537	0.00583309	0
r_0538	0.00583309	r_0538	0.00583309	0
r_0539	0.00583309	r_0539	0.00583309	0
r_0540	0	r_0540	0	0
r_0541	0	r_0541	0	0
r_0542	0.0251799	r_0542	0.0251799	0
r_0543	0	r_0543	0	0
r_0544	0	r_0544	0	0
r_0545	0.0251799	r_0545	0.0251799	0
r_0546	0.0382538	r_0546	0.0382538	0
r_0547	0	r_0547	0	0
r_0548	0.0332125	r_0548	0.0332125	0
r_0549	0.00504126	r_0549	0.00504126	0
r_0550	0	r_0550	0	0
r_0551	0	r_0551	0	0
r_0552	0	r_0552	0	0
r_0553	0	r_0553	0	0
r_0554	0	r_0554	0	0
r_0555	0	r_0555	0	0
r_0556	0	r_0556	0	0
r_0557	8.79802e-08	r_0557	8.79802e-08	0
r_0558	0.00361625	r_0558	0.00361625	0
r_0559	0	r_0559	0	0
r_0560	0.00361625	r_0560	0.00361625	0
r_0561	0	r_0561	0	0
r_0562	0	r_0562	0	0
r_0563	0.00583309	r_0563	0.00583309	0
r_0564	0.00583309	r_0564	0.00583309	0
r_0565	0.00434534	r_0565	0.00434534	0
r_0566	0.0176224	r_0566	0.0176224	0
r_0567	0	r_0567	0	0
r_0568	0	r_0568	0	0
r_0569	0.830825	r_0569	0.830825	0
r_0570	0.029666	r_0570	0.029666	0
r_0571	0	r_0571	0	0
r_0572	0	r_0572	0	0
r_0573	0	r_0573	0	0
r_0574	0	r_0574	0	0
r_0575	0	r_0575	0	0
r_0596	0	r_0596	0	0
r_0597	0	r_0597	0	0
r_0598	0	r_0598	0	0
r_0599	0	r_0599	0	0
r_0600	0	r_0600	0	0
r_0601	0	r_0601	0	0
r_0602	0	r_0602	0	0
r_0603	0	r_0603	0	0
r_0604	0	r_0604	0	0
r_0605	0	r_0605	0	0
r_0606	0	r_0606	0	0
r_0607	0	r_0607	0	0
r_0608	0	r_0608	0	0
r_0609	0	r_0609	0	0
r_0610	0	r_0610	0	0
r_0611	0	r_0611	0	0
r_0612	0	r_0612	0	0
r_0613	0	r_0613	0	0
r_0614	0	r_0614	0	0
r_0615	0	r_0615	0	0
r_0616	0	r_0616	0	0
r_0617	0	r_0617	0	0
r_0618	0	r_0618	0	0
r_0619	0	r_0619	0	0
r_0620	0	r_0620	0	0
r_0621	0	r_0621	0	0
r_0622	0	r_0622	0	0
r_0623	0	r_0623	0	0
r_0624	0	r_0624	0	0
r_0625	0	r_0625	0	0
r_0626	0	r_0626	0	0
r_0627	0	r_0627	0	0
r_0628	0	r_0628	0	0
r_0629	0	r_0629	0	0
r_0630	0	r_0630	0	0
r_0631	0	r_0631	0	0
r_0632	0	r_0632	0	0
r_0633	0	r_0633	0	0
r_0634	0	r_0634	0	0
r_0635	0	r_0635	0	0
r_0636	0	r_0636	0	0
r_0637	0	r_0637	0	0
r_0638	0	r_0638	0	0
r_0639	0	r_0639	0	0
r_0640	0	r_0640	0	0
r_0641	0	r_0641	0	0
r_0642	0	r_0642	0	0
r_0643	0	r_0643	0	0
r_0644	0	r_0644	0	0
r_0645	0	r_0645	0	0
r_0646	0	r_0646	0	0
r_0647	0	r_0647	0	0
r_0648	0	r_0648	0	0
r_0649	0	r_0649	0	0
r_0650	0	r_0650	0	0
r_0651	0	r_0651	0	0
r_0652	0	r_0652	0	0
r_0653	0	r_0653	0	0
r_0654	0	r_0654	0	0
r_0655	0	r_0655	0	0
r_0656	0	r_0656	0	0
r_0657	0	r_0657	0	0
r_0658	0	r_0658	0	0
r_0659	-0.0053045	r_0659	-0.0053045	0
r_0661	0	r_0661	0	0
r_0662	0	r_0662	0	0
r_0663	-0.0169538	r_0663	-0.0169538	0
r_0664	0	r_0664	0	0
r_0665	0.0169538	r_0665	0.0169538	0
r_0666	0	r_0666	0	0
r_0667	0.00120542	r_0667	0.00120542	0
r_0668	0	r_0668	0	0
r_0669	0.0169538	r_0669	0.0169538	0
r_0670	0	r_0670	0	0
r_0671	0.0151238	r_0671	0.0151238	0
r_0672	0	r_0672	0	0
r_0673	0	r_0673	0	0
r_0674	0	r_0674	0	0
r_0675	0	r_0675	0	0
r_0676	0	r_0676	0	0
r_0678	0.0251799	r_0678	0.0251799	0
r_0679	0	r_0679	0	0
r_0680	0	r_0680	0	0
r_0681	0	r_0681	0	0
r_0682	0	r_0682	0	0
r_0683	0	r_0683	0	0
r_0687	0	r_0687	0	0
r_0688	0	r_0688	0	0
r_0689	0	r_0689	0	0
r_0690	0	r_0690	0	0
r_0691	0	r_0691	0	0
r_0692	0	r_0692	0	0
r_0693	0.0163731	r_0693	0.0163731	0
r_0694	0.0151238	r_0694	0.0151238	0
r_0695	0	r_0695	0	0
r_0696	0	r_0696	0	0
r_0697	0	r_0697	0	0
r_0698	0.000602664	r_0698	0.000602664	0
r_0699	999.96	r_0699	999.96	0
r_0700	-999.986	r_0700	-999.986	0
r_0701	0.0260773	r_0701	0.0260773	0
r_0702	0	r_0702	0	0
r_0703	0	r_0703	0	0
r_0704	0	r_0704	0	0
r_0705	0	r_0705	0	0
r_0706	0	r_0706	0	0
r_0707	0	r_0707	0	0
r_0708	0	r_0708	0	0
r_0711	0.0251799	r_0711	0.0251799	0
r_0712	0	r_0712	0	0
r_0713	999.956	r_0713	999.956	0
r_0714	-999.893	r_0714	-999.893	0
r_0715	0	r_0715	0	0
r_0716	0	r_0716	0	0
r_0717	0	r_0717	0	0
r_0718	0	r_0718	0	0
r_0719	0	r_0719	0	0
r_0721	0	r_0721	0	0
r_0722	0.0711171	r_0722	0.0711171	0
r_0723	-0.0711171	r_0723	-0.0711171	0
r_0724	0	r_0724	0	0
r_0725	1.17984	r_0725	1.17984	0
r_0726	0.00173383	r_0726	0.00173383	0
r_0727	0.00619442	r_0727	0.00619442	0
r_0728	0	r_0728	0	0
r_0729	0.0044606	r_0729	0.0044606	0
r_0730	0	r_0730	0	0
r_0731	0	r_0731	0	0
r_0732	1.17984	r_0732	1.17984	0
r_0733	0	r_0733	0	0
r_0734	0	r_0734	0	0
r_0735	0	r_0735	0	0
r_0736	0.00361625	r_0736	0.00361625	0
r_0737	0	r_0737	0	0
r_0738	0	r_0738	0	0
r_0739	0.00361625	r_0739	0.00361625	0
r_0747	3.79107e-05	r_0747	3.79107e-05	0
r_0748	0	r_0748	0	0
r_0749	0	r_0749	0	0
r_0750	0	r_0750	0	0
r_0751	0	r_0751	0	0
r_0752	0	r_0752	0	0
r_0753	0	r_0753	0	0
r_0754	0	r_0754	0	0
r_0755	0	r_0755	0	0
r_0756	0	r_0756	0	0
r_0757	0.000283032	r_0757	0.000283032	0
r_0758	0.000283032	r_0758	0.000283032	0
r_0759	0.0286288	r_0759	0.0286288	0
r_0760	8.79802e-08	r_0760	8.79802e-08	0
r_0761	0	r_0761	0	0
r_0762	0.0151238	r_0762	0.0151238	0
r_0763	0	r_0763	0	0
r_0764	0	r_0764	0	0
r_0765	0	r_0765	0	0
r_0766	0	r_0766	0	0
r_0767	0	r_0767	0	0
r_0768	0.0151238	r_0768	0.0151238	0
r_0769	0	r_0769	0	0
r_0770	3.10844	r_0770	3.10844	0
r_0771	0.0151238	r_0771	0.0151238	0
r_0772	0	r_0772	0	0
r_0773	0.701722	r_0773	0.701722	0
r_0774	0	r_0774	0	0
r_0775	0	r_0775	0	0
r_0781	0	r_0781	0	0
r_0782	0	r_0782	0	0
r_0783	0	r_0783	0	0
r_0784	0	r_0784	0	0
r_0785	0.0151238	r_0785	0.0151238	0
r_0786	0.0151238	r_0786	0.0151238	0
r_0787	0	r_0787	0	0
r_0788	0	r_0788	0	0
r_0789	0	r_0789	0	0
r_0790	0	r_0790	0	0
r_0791	0	r_0791	0	0
r_0792	0.00312277	r_0792	0.00312277	0
r_0793	0	r_0793	0	0
r_0795	0	r_0795	0	0
r_0796	0	r_0796	0	0
r_0797	0	r_0797	0	0
r_0798	0	r_0798	0	0
r_0799	0	r_0799	0	0
r_0800	0.0965249	r_0800	0.0965249	0
r_0801	0	r_0801	0	0
r_0802	0	r_0802	0	0
r_0803	0	r_0803	0	0
r_0804	0	r_0804	0	0
r_0805	0	r_0805	0	0
r_0806	0	r_0806	0	0
r_0807	0	r_0807	0	0
r_0810	0	r_0810	0	0
r_0811	0.251817	r_0811	0.251817	0
r_0812	0	r_0812	0	0
r_0813	0.00504126	r_0813	0.00504126	0
r_0815	0	r_0815	0	0
r_0816	0.0141384	r_0816	0.0141384	0
r_0817	0	r_0817	0	0
r_0818	0.0286288	r_0818	0.0286288	0
r_0819	0.0144903	r_0819	0.0144903	0
r_0820	-0.00973061	r_0820	-0.00973061	0
r_0821	0.00973061	r_0821	0.00973061	0
r_0831	7.03841e-07	r_0831	7.03841e-07	0
r_0832	7.03841e-07	r_0832	7.03841e-07	0
r_0841	0	r_0841	0	0
r_0842	0	r_0842	0	0
r_0843	0	r_0843	0	0
r_0844	0	r_0844	0	0
r_0845	0	r_0845	0	0
r_0847	0	r_0847	0	0
r_0848	0	r_0848	0	0
r_0849	0	r_0849	0	0
r_0850	0	r_0850	0	0
r_0851	999.954	r_0851	999.954	0
r_0852	0.0117805	r_0852	0.0117805	0
r_0853	0	r_0853	0	0
r_0854	0	r_0854	0	0
r_0855	0.023833	r_0855	0.023833	0
r_0882	8.79802e-08	r_0882	8.79802e-08	0
r_0883	0.00504126	r_0883	0.00504126	0
r_0884	0	r_0884	0	0
r_0885	0	r_0885	0	0
r_0886	0	r_0886	0	0
r_0887	0.608199	r_0887	0.608199	0
r_0888	0.247356	r_0888	0.247356	0
r_0889	0.0299451	r_0889	0.0299451	0
r_0890	0	r_0890	0	0
r_0891	0.652945	r_0891	0.652945	0
r_0892	1.19347	r_0892	1.19347	0
r_0893	0.540524	r_0893	0.540524	0
r_0902	-0.0711171	r_0902	-0.0711171	0
r_0903	0	r_0903	0	0
r_0904	0.00361625	r_0904	0.00361625	0
r_0905	0	r_0905	0	0
r_0906	0	r_0906	0	0
r_0907	0	r_0907	0	0
r_0908	0.023833	r_0908	0.023833	0
r_0909	0.00583309	r_0909	0.00583309	0
r_0910	0.00583309	r_0910	0.00583309	0
r_0911	0.023833	r_0911	0.023833	0
r_0912	0.029666	r_0912	0.029666	0
r_0913	0.0176224	r_0913	0.0176224	0
r_0914	0.023833	r_0914	0.023833	0
r_0915	0.023833	r_0915	0.023833	0
r_0916	0.0721429	r_0916	0.0721429	0
r_0917	0.652945	r_0917	0.652945	0
r_0918	0.652945	r_0918	0.652945	0
r_0919	0	r_0919	0	0
r_0920	0	r_0920	0	0
r_0921	0	r_0921	0	0
r_0922	0	r_0922	0	0
r_0929	0	r_0929	0	0
r_0935	3.51921e-07	r_0935	3.51921e-07	0
r_0936	0	r_0936	0	0
r_0937	0	r_0937	0	0
r_0938	0.0117805	r_0938	0.0117805	0
r_0939	0.00897398	r_0939	0.00897398	0
r_0940	0	r_0940	0	0
r_0941	0.0144903	r_0941	0.0144903	0
r_0942	4.39901e-08	r_0942	4.39901e-08	0
r_0943	0	r_0943	0	0
r_0949	0	r_0949	0	0
r_0950	0	r_0950	0	0
r_0951	0	r_0951	0	0
r_0953	0	r_0953	0	0
r_0954	0	r_0954	0	0
r_0955	0	r_0955	0	0
r_0956	0	r_0956	0	0
r_0957	0.0144903	r_0957	0.0144903	0
r_0958	0.172741	r_0958	0.172741	0
r_0959	0.016002	r_0959	0.016002	0
r_0960	0	r_0960	0	0
r_0961	0.151741	r_0961	0.151741	0
r_0962	0.463771	r_0962	0.463771	0
r_0963	0	r_0963	0	0
r_0965	0	r_0965	0	0
r_0966	0	r_0966	0	0
r_0967	0.000174201	r_0967	0.000174201	0
r_0968	8.71004e-05	r_0968	8.71004e-05	0
r_0969	0	r_0969	0	0
r_0970	0	r_0970	0	0
r_0971	0	r_0971	0	0
r_0972	0	r_0972	0	0
r_0973	3.43989e-05	r_0973	3.43989e-05	0
r_0974	0.000316729	r_0974	0.000316729	0
r_0975	0	r_0975	0	0
r_0976	0.000493482	r_0976	0.000493482	0
r_0977	0	r_0977	0	0
r_0978	0.000211152	r_0978	0.000211152	0
r_0979	0	r_0979	0	0
r_0982	0.0708112	r_0982	0.0708112	0
r_0983	0	r_0983	0	0
r_0984	-0.0410403	r_0984	-0.0410403	0
r_0985	0	r_0985	0	0
r_0986	1.84758e-05	r_0986	1.84758e-05	0
r_0987	0	r_0987	0	0
r_0988	0.0251799	r_0988	0.0251799	0
r_0989	0.0251799	r_0989	0.0251799	0
r_0990	0.608199	r_0990	0.608199	0
r_0992	0	r_0992	0	0
r_0993	3.79107e-05	r_0993	3.79107e-05	0
r_0995	0.0163115	r_0995	0.0163115	0
r_0996	0.038377	r_0996	0.038377	0
r_0997	0.038377	r_0997	0.038377	0
r_0998	0	r_0998	0	0
r_0999	0	r_0999	0	0
r_1000	0	r_1000	0	0
r_1001	0	r_1001	0	0
r_1002	0	r_1002	0	0
r_1003	0	r_1003	0	0
r_1004	0	r_1004	0	0
r_1005	0	r_1005	0	0
r_1006	0	r_1006	0	0
r_1007	0	r_1007	0	0
r_1008	0	r_1008	0	0
r_1009	0	r_1009	0	0
r_1010	0	r_1010	0	0
r_1011	0.000602664	r_1011	0.000602664	0
r_1012	0.000602664	r_1012	0.000602664	0
r_1021	0.00973061	r_1021	0.00973061	0
r_1022	0	r_1022	0	0
r_1023	0	r_1023	0	0
r_1024	0	r_1024	0	0
r_1025	0	r_1025	0	0
r_1026	0.00504126	r_1026	0.00504126	0
r_1027	0.00504126	r_1027	0.00504126	0
r_1029	0	r_1029	0	0
r_1030	0	r_1030	0	0
r_1031	0	r_1031	0	0
r_1032	0	r_1032	0	0
r_1033	0	r_1033	0	0
r_1034	0	r_1034	0	0
r_1035	0	r_1035	0	0
r_1036	0	r_1036	0	0
r_1037	0	r_1037	0	0
r_1038	0.00609703	r_1038	0.00609703	0
r_1039	0	r_1039	0	0
r_1040	0	r_1040	0	0
r_1041	0.0332125	r_1041	0.0332125	0
r_1042	0.0168394	r_1042	0.0168394	0
r_1043	0	r_1043	0	0
r_1045	0.000316729	r_1045	0.000316729	0
r_1046	0	r_1046	0	0
r_1047	0	r_1047	0	0
r_1048	-0.609531	r_1048	-0.609531	0
r_1049	-0.00133167	r_1049	-0.00133167	0
r_1050	-0.0397086	r_1050	-0.0397086	0
r_1051	0.00205874	r_1051	0.00205874	0
r_1054	0.607356	r_1054	0.607356	0
r_1055	0.0176224	r_1055	0.0176224	0
r_1056	0	r_1056	0	0
r_1057	0.00249864	r_1057	0.00249864	0
r_1058	0	r_1058	0	0
r_1063	1000	r_1063	1000	0
r_1065	0	r_1065	0	0
r_1066	0.00897398	r_1066	0.00897398	0
r_1067	0	r_1067	0	0
r_1068	0	r_1068	0	0
r_1069	8.79802e-08	r_1069	8.79802e-08	0
r_1070	0	r_1070	0	0
r_1071	-1000	r_1071	-1000	0
r_1072	0.0044606	r_1072	0.0044606	0
r_1073	0	r_1073	0	0
r_1074	0	r_1074	0	0
r_1075	0	r_1075	0	0
r_1076	0	r_1076	0	0
r_1077	0	r_1077	0	0
r_1078	0	r_1078	0	0
r_1079	0	r_1079	0	0
r_1080	0	r_1080	0	0
r_1081	8.79802e-08	r_1081	8.79802e-08	0
r_1082	0	r_1082	0	0
r_1083	8.79802e-08	r_1083	8.79802e-08	0
r_1084	-999.753	r_1084	-999.753	0
r_1087	-1000	r_1087	-1000	0
r_1088	999.977	r_1088	999.977	0
r_1089	0.0232796	r_1089	0.0232796	0
r_1090	0	r_1090	0	0
r_1091	0	r_1091	0	0
r_1092	0	r_1092	0	0
r_1093	0	r_1093	0	0
r_1094	0	r_1094	0	0
r_1095	0	r_1095	0	0
r_1619	0	r_1619	0	0
r_1838	0.0251799	r_1838	0.0251799	0
r_2029	0	r_2029	0	0
r_2112	0	r_2112	0	0
r_2113	0	r_2113	0	0
r_2114	0.0151238	r_2114	0.0151238	0
r_2115	0	r_2115	0	0
r_2116	0	r_2116	0	0
r_2117	-999.966	r_2117	-999.966	0
r_2118	0	r_2118	0	0
r_2119	-999.991	r_2119	-999.991	0
r_2126	0	r_2126	0	0
r_2131	0.0949394	r_2131	0.0949394	0
r_2140	0.00186301	r_2140	0.00186301	0
r_2141	0.000109351	r_2141	0.000109351	0
r_2142	0	r_2142	0	0
r_2143	0	r_2143	0	0
r_2144	0	r_2144	0	0
r_2145	0	r_2145	0	0
r_2146	0	r_2146	0	0
r_2147	0	r_2147	0	0
r_2148	0	r_2148	0	0
r_2149	0	r_2149	0	0
r_2150	0	r_2150	0	0
r_2151	0	r_2151	0	0
r_2152	0	r_2152	0	0
r_2153	0	r_2153	0	0
r_2154	0	r_2154	0	0
r_2155	0	r_2155	0	0
r_2156	0	r_2156	0	0
r_2157	3.79107e-05	r_2157	3.79107e-05	0
r_2158	3.79107e-05	r_2158	3.79107e-05	0
r_2159	3.79107e-05	r_2159	3.79107e-05	0
r_2160	0	r_2160	0	0
r_2161	0	r_2161	0	0
r_2162	0	r_2162	0	0
r_2163	0	r_2163	0	0
r_2164	3.79107e-05	r_2164	3.79107e-05	0
r_2165	3.79107e-05	r_2165	3.79107e-05	0
r_2166	3.79107e-05	r_2166	3.79107e-05	0
r_2167	0	r_2167	0	0
r_2168	0	r_2168	0	0
r_2169	0	r_2169	0	0
r_2170	0	r_2170	0	0
r_2171	3.79107e-05	r_2171	3.79107e-05	0
r_2172	3.79107e-05	r_2172	3.79107e-05	0
r_2173	3.79107e-05	r_2173	3.79107e-05	0
r_2174	0	r_2174	0	0
r_2175	0	r_2175	0	0
r_2176	0	r_2176	0	0
r_2177	0	r_2177	0	0
r_2178	3.79107e-05	r_2178	3.79107e-05	0
r_2179	3.79107e-05	r_2179	3.79107e-05	0
r_2180	3.79107e-05	r_2180	3.79107e-05	0
r_2181	0	r_2181	0	0
r_2182	0.000843257	r_2182	0.000843257	0
r_2183	7.14399e-05	r_2183	7.14399e-05	0
r_2194	1000	r_2194	1000	0
r_2195	-1000	r_2195	-1000	0
r_2196	1000	r_2196	1000	0
r_2197	-1000	r_2197	-1000	0
r_2198	-1000	r_2198	-1000	0
r_2199	0.00193883	r_2199	0.00193883	0
r_2200	-1000	r_2200	-1000	0
r_2201	1000	r_2201	1000	0
r_2202	-1000	r_2202	-1000	0
r_2203	1000	r_2203	1000	0
r_2204	1000	r_2204	1000	0
r_2205	-0.00193883	r_2205	-0.00193883	0
r_2206	0	r_2206	0	0
r_2207	0	r_2207	0	0
r_2208	0	r_2208	0	0
r_2209	0	r_2209	0	0
r_2210	0	r_2210	0	0
r_2211	0	r_2211	0	0
r_2212	0	r_2212	0	0
r_2213	0	r_2213	0	0
r_2214	1000	r_2214	1000	0
r_2215	-1000	r_2215	-1000	0
r_2216	0	r_2216	0	0
r_2217	-1000	r_2217	-1000	0
r_2218	1000	r_2218	1000	0
r_2232	0	r_2232	0	0
r_2233	0	r_2233	0	0
r_2234	0	r_2234	0	0
r_2235	0	r_2235	0	0
r_2236	0	r_2236	0	0
r_2237	0	r_2237	0	0
r_2238	0	r_2238	0	0
r_2239	0	r_2239	0	0
r_2240	0	r_2240	0	0
r_2241	0	r_2241	0	0
r_2242	0	r_2242	0	0
r_2243	0	r_2243	0	0
r_2244	0	r_2244	0	0
r_2245	0	r_2245	0	0
r_2246	0	r_2246	0	0
r_2247	0	r_2247	0	0
r_2248	0	r_2248	0	0
r_2249	0	r_2249	0	0
r_2250	0	r_2250	0	0
r_2251	0	r_2251	0	0
r_2252	0	r_2252	0	0
r_2253	0	r_2253	0	0
r_2254	0	r_2254	0	0
r_2255	0	r_2255	0	0
r_2256	0	r_2256	0	0
r_2257	0	r_2257	0	0
r_2258	0	r_2258	0	0
r_2259	0	r_2259	0	0
r_2260	0	r_2260	0	0
r_2261	0	r_2261	0	0
r_2262	0	r_2262	0	0
r_2263	0	r_2263	0	0
r_2264	0	r_2264	0	0
r_2265	0	r_2265	0	0
r_2266	0	r_2266	0	0
r_2267	0	r_2267	0	0
r_2268	0	r_2268	0	0
r_2269	0	r_2269	0	0
r_2270	0	r_2270	0	0
r_2271	0	r_2271	0	0
r_2272	0	r_2272	0	0
r_2273	0	r_2273	0	0
r_2274	0	r_2274	0	0
r_2275	0	r_2275	0	0
r_2276	0	r_2276	0	0
r_2277	0	r_2277	0	0
r_2278	0	r_2278	0	0
r_2279	0	r_2279	0	0
r_2280	0	r_2280	0	0
r_2281	0	r_2281	0	0
r_2282	0	r_2282	0	0
r_2283	0	r_2283	0	0
r_2284	0	r_2284	0	0
r_2285	0	r_2285	0	0
r_2286	0	r_2286	0	0
r_2287	0	r_2287	0	0
r_2288	0	r_2288	0	0
r_2289	0	r_2289	0	0
r_2290	0	r_2290	0	0
r_2291	0	r_2291	0	0
r_2292	0	r_2292	0	0
r_2293	0	r_2293	0	0
r_2294	0	r_2294	0	0
r_2295	0	r_2295	0	0
r_2296	0	r_2296	0	0
r_2297	0	r_2297	0	0
r_2298	0	r_2298	0	0
r_2299	0	r_2299	0	0
r_2300	0	r_2300	0	0
r_2301	0	r_2301	0	0
r_2302	0	r_2302	0	0
r_2303	0	r_2303	0	0
r_2304	0	r_2304	0	0
r_2305	999.995	r_2305	999.995	0
r_2308	0.000843257	r_2308	0.000843257	0
r_2309	0	r_2309	0	0
r_2310	0	r_2310	0	0
r_2311	0	r_2311	0	0
r_2312	0	r_2312	0	0
r_2313	0	r_2313	0	0
r_2314	0	r_2314	0	0
r_2315	0	r_2315	0	0
r_2316	0	r_2316	0	0
r_2317	0	r_2317	0	0
r_2318	0	r_2318	0	0
r_2319	0	r_2319	0	0
r_2320	0	r_2320	0	0
r_2321	0	r_2321	0	0
r_2322	0	r_2322	0	0
r_2323	0	r_2323	0	0
r_2324	0	r_2324	0	0
r_2325	0	r_2325	0	0
r_2326	0	r_2326	0	0
r_2327	0	r_2327	0	0
r_2328	0	r_2328	0	0
r_2329	0	r_2329	0	0
r_2330	0	r_2330	0	0
r_2331	0	r_2331	0	0
r_2332	0.000843257	r_2332	0.000843257	0
r_2333	0	r_2333	0	0
r_2334	0	r_2334	0	0
r_2335	0	r_2335	0	0
r_2336	0	r_2336	0	0
r_2337	0	r_2337	0	0
r_2338	0	r_2338	0	0
r_2339	0	r_2339	0	0
r_2340	0	r_2340	0	0
r_2341	0	r_2341	0	0
r_2342	0	r_2342	0	0
r_2343	0	r_2343	0	0
r_2344	0	r_2344	0	0
r_2345	0	r_2345	0	0
r_2346	0	r_2346	0	0
r_2347	0	r_2347	0	0
r_2348	0	r_2348	0	0
r_2349	0	r_2349	0	0
r_2350	0	r_2350	0	0
r_2351	0	r_2351	0	0
r_2352	0	r_2352	0	0
r_2353	0	r_2353	0	0
r_2354	0	r_2354	0	0
r_2355	0	r_2355	0	0
r_2356	0	r_2356	0	0
r_2357	0	r_2357	0	0
r_2358	0	r_2358	0	0
r_2359	0	r_2359	0	0
r_2360	3.33103e-05	r_2360	3.33103e-05	0
r_2361	0	r_2361	0	0
r_2362	0	r_2362	0	0
r_2363	0	r_2363	0	0
r_2364	0	r_2364	0	0
r_2365	0	r_2365	0	0
r_2366	0	r_2366	0	0
r_2367	0	r_2367	0	0
r_2368	0	r_2368	0	0
r_2369	0	r_2369	0	0
r_2370	0	r_2370	0	0
r_2371	0	r_2371	0	0
r_2372	0	r_2372	0	0
r_2373	0	r_2373	0	0
r_2374	0	r_2374	0	0
r_2375	0	r_2375	0	0
r_2376	0	r_2376	0	0
r_2377	0	r_2377	0	0
r_2378	0	r_2378	0	0
r_2379	0	r_2379	0	0
r_2380	0	r_2380	0	0
r_2381	0	r_2381	0	0
r_2382	0	r_2382	0	0
r_2383	0	r_2383	0	0
r_2384	0	r_2384	0	0
r_2385	0	r_2385	0	0
r_2386	0	r_2386	0	0
r_2387	0	r_2387	0	0
r_2388	0	r_2388	0	0
r_2389	0	r_2389	0	0
r_2390	0	r_2390	0	0
r_2391	0	r_2391	0	0
r_2392	0	r_2392	0	0
r_2393	0	r_2393	0	0
r_2394	0	r_2394	0	0
r_2395	0	r_2395	0	0
r_2396	0	r_2396	0	0
r_2397	0	r_2397	0	0
r_2398	0	r_2398	0	0
r_2399	0	r_2399	0	0
r_2400	0.000109132	r_2400	0.000109132	0
r_2401	0	r_2401	0	0
r_2402	0	r_2402	0	0
r_2403	0	r_2403	0	0
r_2404	0	r_2404	0	0
r_2405	0	r_2405	0	0
r_2406	0	r_2406	0	0
r_2407	0	r_2407	0	0
r_2408	0	r_2408	0	0
r_2409	0	r_2409	0	0
r_2410	0	r_2410	0	0
r_2411	0	r_2411	0	0
r_2412	0	r_2412	0	0
r_2413	0	r_2413	0	0
r_2414	0	r_2414	0	0
r_2415	0	r_2415	0	0
r_2416	0	r_2416	0	0
r_2417	0	r_2417	0	0
r_2418	0	r_2418	0	0
r_2419	0	r_2419	0	0
r_2420	0	r_2420	0	0
r_2421	0	r_2421	0	0
r_2422	0	r_2422	0	0
r_2423	0	r_2423	0	0
r_2424	0	r_2424	0	0
r_2425	0	r_2425	0	0
r_2426	0	r_2426	0	0
r_2427	0	r_2427	0	0
r_2428	0	r_2428	0	0
r_2429	0	r_2429	0	0
r_2430	0	r_2430	0	0
r_2431	0	r_2431	0	0
r_2432	0.000809947	r_2432	0.000809947	0
r_2433	0	r_2433	0	0
r_2434	0	r_2434	0	0
r_2435	0	r_2435	0	0
r_2436	0	r_2436	0	0
r_2437	0	r_2437	0	0
r_2438	0	r_2438	0	0
r_2439	0	r_2439	0	0
r_2440	0	r_2440	0	0
r_2441	0	r_2441	0	0
r_2442	0	r_2442	0	0
r_2443	0	r_2443	0	0
r_2444	0	r_2444	0	0
r_2445	0	r_2445	0	0
r_2446	0.000526915	r_2446	0.000526915	0
r_2447	0	r_2447	0	0
r_2448	0	r_2448	0	0
r_2449	0	r_2449	0	0
r_2450	0	r_2450	0	0
r_2451	0	r_2451	0	0
r_2452	0	r_2452	0	0
r_2453	0	r_2453	0	0
r_2454	0.000283032	r_2454	0.000283032	0
r_2455	0	r_2455	0	0
r_2456	0	r_2456	0	0
r_2457	0	r_2457	0	0
r_2458	0	r_2458	0	0
r_2459	0	r_2459	0	0
r_2460	0	r_2460	0	0
r_2461	0	r_2461	0	0
r_2462	0	r_2462	0	0
r_2463	0	r_2463	0	0
r_2464	0.000474544	r_2464	0.000474544	0
r_2465	0	r_2465	0	0
r_2466	0	r_2466	0	0
r_2467	0	r_2467	0	0
r_2468	0	r_2468	0	0
r_2469	0	r_2469	0	0
r_2470	0	r_2470	0	0
r_2471	0	r_2471	0	0
r_2472	0	r_2472	0	0
r_2473	0	r_2473	0	0
r_2474	0	r_2474	0	0
r_2475	0	r_2475	0	0
r_2476	0	r_2476	0	0
r_2477	0	r_2477	0	0
r_2478	0	r_2478	0	0
r_2479	0	r_2479	0	0
r_2480	0	r_2480	0	0
r_2481	0	r_2481	0	0
r_2482	0	r_2482	0	0
r_2483	0	r_2483	0	0
r_2484	0	r_2484	0	0
r_2485	0	r_2485	0	0
r_2486	0	r_2486	0	0
r_2487	0	r_2487	0	0
r_2488	0.000380074	r_2488	0.000380074	0
r_2489	0	r_2489	0	0
r_2490	0	r_2490	0	0
r_2491	0	r_2491	0	0
r_2492	0	r_2492	0	0
r_2493	0	r_2493	0	0
r_2494	0	r_2494	0	0
r_2495	0	r_2495	0	0
r_2496	0.000380074	r_2496	0.000380074	0
r_2497	0	r_2497	0	0
r_2498	0	r_2498	0	0
r_2499	0	r_2499	0	0
r_2500	0	r_2500	0	0
r_2501	0	r_2501	0	0
r_2502	0	r_2502	0	0
r_2503	0	r_2503	0	0
r_2504	0.000380074	r_2504	0.000380074	0
r_2505	0	r_2505	0	0
r_2506	0	r_2506	0	0
r_2507	0	r_2507	0	0
r_2508	0	r_2508	0	0
r_2509	0	r_2509	0	0
r_2510	0	r_2510	0	0
r_2511	0	r_2511	0	0
r_2512	0	r_2512	0	0
r_2513	0	r_2513	0	0
r_2514	0	r_2514	0	0
r_2515	0	r_2515	0	0
r_2516	0	r_2516	0	0
r_2517	0	r_2517	0	0
r_2518	0	r_2518	0	0
r_2519	0	r_2519	0	0
r_2520	0	r_2520	0	0
r_2521	0	r_2521	0	0
r_2522	0	r_2522	0	0
r_2523	0	r_2523	0	0
r_2524	0	r_2524	0	0
r_2525	0	r_2525	0	0
r_2526	0	r_2526	0	0
r_2527	0	r_2527	0	0
r_2528	0	r_2528	0	0
r_2529	0	r_2529	0	0
r_2530	0	r_2530	0	0
r_2531	0	r_2531	0	0
r_2532	0	r_2532	0	0
r_2533	0	r_2533	0	0
r_2534	0	r_2534	0	0
r_2535	0	r_2535	0	0
r_2536	0	r_2536	0	0
r_2537	0	r_2537	0	0
r_2538	0	r_2538	0	0
r_2539	0	r_2539	0	0
r_2540	0	r_2540	0	0
r_2541	0	r_2541	0	0
r_2542	0	r_2542	0	0
r_2543	0	r_2543	0	0
r_2544	0	r_2544	0	0
r_2545	0	r_2545	0	0
r_2546	0	r_2546	0	0
r_2547	0	r_2547	0	0
r_2548	0	r_2548	0	0
r_2549	0	r_2549	0	0
r_2550	0	r_2550	0	0
r_2551	0	r_2551	0	0
r_2552	0	r_2552	0	0
r_2553	0	r_2553	0	0
r_2554	0	r_2554	0	0
r_2555	0	r_2555	0	0
r_2556	0	r_2556	0	0
r_2557	0	r_2557	0	0
r_2558	0	r_2558	0	0
r_2559	0	r_2559	0	0
r_2560	0	r_2560	0	0
r_2561	0	r_2561	0	0
r_2562	0	r_2562	0	0
r_2563	0	r_2563	0	0
r_2564	0	r_2564	0	0
r_2565	0	r_2565	0	0
r_2566	0	r_2566	0	0
r_2567	0	r_2567	0	0
r_2568	0	r_2568	0	0
r_2569	0	r_2569	0	0
r_2570	0	r_2570	0	0
r_2571	0	r_2571	0	0
r_2572	0	r_2572	0	0
r_2573	0	r_2573	0	0
r_2574	0	r_2574	0	0
r_2575	0	r_2575	0	0
r_2576	0	r_2576	0	0
r_2577	0	r_2577	0	0
r_2578	0	r_2578	0	0
r_2579	0	r_2579	0	0
r_2580	0	r_2580	0	0
r_2581	0	r_2581	0	0
r_2582	0	r_2582	0	0
r_2583	0	r_2583	0	0
r_2584	0	r_2584	0	0
r_2585	0	r_2585	0	0
r_2586	0	r_2586	0	0
r_2587	0	r_2587	0	0
r_2588	0	r_2588	0	0
r_2589	0	r_2589	0	0
r_2590	0	r_2590	0	0
r_2591	0	r_2591	0	0
r_2592	0	r_2592	0	0
r_2593	0	r_2593	0	0
r_2594	0	r_2594	0	0
r_2595	0	r_2595	0	0
r_2596	0	r_2596	0	0
r_2597	0	r_2597	0	0
r_2598	0	r_2598	0	0
r_2599	0	r_2599	0	0
r_2600	0	r_2600	0	0
r_2601	0	r_2601	0	0
r_2602	0	r_2602	0	0
r_2603	0	r_2603	0	0
r_2604	0	r_2604	0	0
r_2605	0	r_2605	0	0
r_2606	0	r_2606	0	0
r_2607	0	r_2607	0	0
r_2608	0	r_2608	0	0
r_2609	0	r_2609	0	0
r_2610	0	r_2610	0	0
r_2611	0	r_2611	0	0
r_2612	0	r_2612	0	0
r_2613	0	r_2613	0	0
r_2614	0	r_2614	0	0
r_2615	0	r_2615	0	0
r_2616	0	r_2616	0	0
r_2617	0	r_2617	0	0
r_2618	0	r_2618	0	0
r_2619	0	r_2619	0	0
r_2620	-1000	r_2620	-1000	0
r_2621	-1000	r_2621	-1000	0
r_2622	1000	r_2622	1000	0
r_2623	1000	r_2623	1000	0
r_2624	-1000	r_2624	-1000	0
r_2625	1000	r_2625	1000	0
r_2626	-1000	r_2626	-1000	0
r_2627	1000	r_2627	1000	0
r_2628	-1000	r_2628	-1000	0
r_2629	1000	r_2629	1000	0
r_2630	-1000	r_2630	-1000	0
r_2631	1000	r_2631	1000	0
r_2632	-1000	r_2632	-1000	0
r_2633	1000	r_2633	1000	0
r_2634	-1000	r_2634	-1000	0
r_2635	1000	r_2635	1000	0
r_2636	-1000	r_2636	-1000	0
r_2637	1000	r_2637	1000	0
r_2638	1000	r_2638	1000	0
r_2639	-1000	r_2639	-1000	0
r_2640	-1000	r_2640	-1000	0
r_2641	-1000	r_2641	-1000	0
r_2642	1000	r_2642	1000	0
r_2643	1000	r_2643	1000	0
r_2644	-1000	r_2644	-1000	0
r_2645	-1000	r_2645	-1000	0
r_2646	1000	r_2646	1000	0
r_2647	1000	r_2647	1000	0
r_2648	-1000	r_2648	-1000	0
r_2649	-1000	r_2649	-1000	0
r_2650	1000	r_2650	1000	0
r_2651	1000	r_2651	1000	0
r_2652	-1000	r_2652	-1000	0
r_2653	1000	r_2653	1000	0
r_2654	1000	r_2654	1000	0
r_2655	-1000	r_2655	-1000	0
r_2656	-1000	r_2656	-1000	0
r_2657	-1000	r_2657	-1000	0
r_2658	1000	r_2658	1000	0
r_2659	1000	r_2659	1000	0
r_2660	-1000	r_2660	-1000	0
r_2661	1000	r_2661	1000	0
r_2662	-1000	r_2662	-1000	0
r_2663	1000	r_2663	1000	0
r_2664	-1000	r_2664	-1000	0
r_2665	1000	r_2665	1000	0
r_2666	1000	r_2666	1000	0
r_2667	-1000	r_2667	-1000	0
r_2668	-1000	r_2668	-1000	0
r_2669	-1000	r_2669	-1000	0
r_2670	1000	r_2670	1000	0
r_2671	1000	r_2671	1000	0
r_2672	-1000	r_2672	-1000	0
r_2673	-1000	r_2673	-1000	0
r_2674	1000	r_2674	1000	0
r_2675	1000	r_2675	1000	0
r_2676	1000	r_2676	1000	0
r_2677	-1000	r_2677	-1000	0
r_2678	1000	r_2678	1000	0
r_2679	-1000	r_2679	-1000	0
r_2680	0	r_2680	0	0
r_2681	0	r_2681	0	0
r_2682	1000	r_2682	1000	0
r_2683	-1000	r_2683	-1000	0
r_2684	1000	r_2684	1000	0
r_2685	1000	r_2685	1000	0
r_2686	-1000	r_2686	-1000	0
r_2687	-1000	r_2687	-1000	0
r_2688	1000	r_2688	1000	0
r_2689	-1000	r_2689	-1000	0
r_2690	1000	r_2690	1000	0
r_2691	-1000	r_2691	-1000	0
r_2692	1000	r_2692	1000	0
r_2693	1000	r_2693	1000	0
r_2694	-1000	r_2694	-1000	0
r_2695	-1000	r_2695	-1000	0
r_2696	1000	r_2696	1000	0
r_2697	-1000	r_2697	-1000	0
r_2698	-1000	r_2698	-1000	0
r_2699	1000	r_2699	1000	0
r_2700	1000	r_2700	1000	0
r_2701	-1000	r_2701	-1000	0
r_2702	-1000	r_2702	-1000	0
r_2703	1000	r_2703	1000	0
r_2704	1000	r_2704	1000	0
r_2705	1000	r_2705	1000	0
r_2706	-1000	r_2706	-1000	0
r_2707	-1000	r_2707	-1000	0
r_2708	1000	r_2708	1000	0
r_2709	1000	r_2709	1000	0
r_2710	-1000	r_2710	-1000	0
r_2711	-1000	r_2711	-1000	0
r_2712	1000	r_2712	1000	0
r_2713	-1000	r_2713	-1000	0
r_2714	1000	r_2714	1000	0
r_2715	-1000	r_2715	-1000	0
r_2716	1000	r_2716	1000	0
r_2717	-1000	r_2717	-1000	0
r_2718	-1000	r_2718	-1000	0
r_2719	1000	r_2719	1000	0
r_2720	1000	r_2720	1000	0
r_2721	-1000	r_2721	-1000	0
r_2722	-1000	r_2722	-1000	0
r_2723	1000	r_2723	1000	0
r_2724	1000	r_2724	1000	0
r_2725	-1000	r_2725	-1000	0
r_2726	0	r_2726	0	0
r_2727	0	r_2727	0	0
r_2728	1000	r_2728	1000	0
r_2729	-1000	r_2729	-1000	0
r_2730	1000	r_2730	1000	0
r_2731	-1000	r_2731	-1000	0
r_2732	-1000	r_2732	-1000	0
r_2733	1000	r_2733	1000	0
r_2734	1000	r_2734	1000	0
r_2735	-1000	r_2735	-1000	0
r_2736	1000	r_2736	1000	0
r_2737	1000	r_2737	1000	0
r_2738	-1000	r_2738	-1000	0
r_2739	-1000	r_2739	-1000	0
r_2740	-1000	r_2740	-1000	0
r_2741	0	r_2741	0	0
r_2742	0	r_2742	0	0
r_2743	1000	r_2743	1000	0
r_2744	1000	r_2744	1000	0
r_2745	-1000	r_2745	-1000	0
r_2746	1000	r_2746	1000	0
r_2747	-1000	r_2747	-1000	0
r_2748	1000	r_2748	1000	0
r_2749	-1000	r_2749	-1000	0
r_2750	-1000	r_2750	-1000	0
r_2751	1000	r_2751	1000	0
r_2752	-1000	r_2752	-1000	0
r_2753	1000	r_2753	1000	0
r_2754	-1000	r_2754	-1000	0
r_2755	1000	r_2755	1000	0
r_2756	-1000	r_2756	-1000	0
r_2757	1000	r_2757	1000	0
r_2758	-1000	r_2758	-1000	0
r_2759	1000	r_2759	1000	0
r_2760	1000	r_2760	1000	0
r_2761	-1000	r_2761	-1000	0
r_2762	0	r_2762	0	0
r_2763	0	r_2763	0	0
r_2764	1000	r_2764	1000	0
r_2765	-1000	r_2765	-1000	0
r_2766	1000	r_2766	1000	0
r_2767	-1000	r_2767	-1000	0
r_2768	-1000	r_2768	-1000	0
r_2769	1000	r_2769	1000	0
r_2770	-1000	r_2770	-1000	0
r_2771	1000	r_2771	1000	0
r_2772	-1000	r_2772	-1000	0
r_2773	1000	r_2773	1000	0
r_2774	1000	r_2774	1000	0
r_2775	-1000	r_2775	-1000	0
r_2776	0	r_2776	0	0
r_2777	1000	r_2777	1000	0
r_2778	0	r_2778	0	0
r_2779	-1000	r_2779	-1000	0
r_2780	1000	r_2780	1000	0
r_2781	1000	r_2781	1000	0
r_2782	-1000	r_2782	-1000	0
r_2783	-1000	r_2783	-1000	0
r_2784	-1000	r_2784	-1000	0
r_2785	1000	r_2785	1000	0
r_2786	-1000	r_2786	-1000	0
r_2787	1000	r_2787	1000	0
r_2788	1000	r_2788	1000	0
r_2789	-1000	r_2789	-1000	0
r_2790	1000	r_2790	1000	0
r_2791	-1000	r_2791	-1000	0
r_2792	1000	r_2792	1000	0
r_2793	1000	r_2793	1000	0
r_2794	-1000	r_2794	-1000	0
r_2795	-1000	r_2795	-1000	0
r_2796	1000	r_2796	1000	0
r_2797	-1000	r_2797	-1000	0
r_2798	1000	r_2798	1000	0
r_2799	-1000	r_2799	-1000	0
r_2800	1000	r_2800	1000	0
r_2801	-1000	r_2801	-1000	0
r_2802	1000	r_2802	1000	0
r_2803	-1000	r_2803	-1000	0
r_2804	-1000	r_2804	-1000	0
r_2805	1000	r_2805	1000	0
r_2806	-1000	r_2806	-1000	0
r_2807	1000	r_2807	1000	0
r_2808	-1000	r_2808	-1000	0
r_2809	1000	r_2809	1000	0
r_2810	-1000	r_2810	-1000	0
r_2811	1000	r_2811	1000	0
r_2820	0	r_2820	0	0
r_2821	0	r_2821	0	0
r_2822	0	r_2822	0	0
r_2823	0	r_2823	0	0
r_2824	0	r_2824	0	0
r_2825	0	r_2825	0	0
r_2826	0	r_2826	0	0
r_2827	0	r_2827	0	0
r_2828	0	r_2828	0	0
r_2829	0	r_2829	0	0
r_2830	0	r_2830	0	0
r_2831	0	r_2831	0	0
r_2832	0	r_2832	0	0
r_2833	0	r_2833	0	0
r_2834	0	r_2834	0	0
r_2835	0	r_2835	0	0
r_2836	0	r_2836	0	0
r_2837	0	r_2837	0	0
r_2838	0	r_2838	0	0
r_2839	0	r_2839	0	0
r_2840	0	r_2840	0	0
r_2841	0	r_2841	0	0
r_2842	0	r_2842	0	0
r_2843	0	r_2843	0	0
r_2844	0	r_2844	0	0
r_2845	0	r_2845	0	0
r_2846	0	r_2846	0	0
r_2847	0	r_2847	0	0
r_2848	0	r_2848	0	0
r_2849	0	r_2849	0	0
r_2850	0	r_2850	0	0
r_2851	0	r_2851	0	0
r_2852	0	r_2852	0	0
r_2853	0	r_2853	0	0
r_2854	0	r_2854	0	0
r_2855	0	r_2855	0	0
r_2856	0	r_2856	0	0
r_2857	0	r_2857	0	0
r_2858	0	r_2858	0	0
r_2859	0	r_2859	0	0
r_2860	0	r_2860	0	0
r_2861	0	r_2861	0	0
r_2862	0	r_2862	0	0
r_2863	0	r_2863	0	0
r_2864	0	r_2864	0	0
r_2865	0	r_2865	0	0
r_2866	0	r_2866	0	0
r_2867	0	r_2867	0	0
r_2868	0	r_2868	0	0
r_2869	0	r_2869	0	0
r_2870	0	r_2870	0	0
r_2871	0	r_2871	0	0
r_2872	0	r_2872	0	0
r_2873	0	r_2873	0	0
r_2874	0	r_2874	0	0
r_2875	0	r_2875	0	0
r_2876	0	r_2876	0	0
r_2877	0	r_2877	0	0
r_2878	0	r_2878	0	0
r_2879	0	r_2879	0	0
r_2880	0	r_2880	0	0
r_2881	0	r_2881	0	0
r_2882	0	r_2882	0	0
r_2883	0	r_2883	0	0
r_2884	1000	r_2884	1000	0
r_2885	0	r_2885	0	0
r_2886	-1000	r_2886	-1000	0
r_2887	-1000	r_2887	-1000	0
r_2888	1000	r_2888	1000	0
r_2889	-1000	r_2889	-1000	0
r_2890	1000	r_2890	1000	0
r_2891	1000	r_2891	1000	0
r_2892	-1000	r_2892	-1000	0
r_2893	1000	r_2893	1000	0
r_2894	1000	r_2894	1000	0
r_2895	1000	r_2895	1000	0
r_2896	-1000	r_2896	-1000	0
r_2897	-1000	r_2897	-1000	0
r_2898	-1000	r_2898	-1000	0
r_2899	1000	r_2899	1000	0
r_2900	-1000	r_2900	-1000	0
r_2901	-1000	r_2901	-1000	0
r_2902	-1000	r_2902	-1000	0
r_2903	-1000	r_2903	-1000	0
r_2904	-1000	r_2904	-1000	0
r_2905	-1000	r_2905	-1000	0
r_2906	-1000	r_2906	-1000	0
r_2907	-1000	r_2907	-1000	0
r_2908	-1000	r_2908	-1000	0
r_2909	-1000	r_2909	-1000	0
r_2910	1000	r_2910	1000	0
r_2911	-1000	r_2911	-1000	0
r_2912	-1000	r_2912	-1000	0
r_2913	1000	r_2913	1000	0
r_2914	-1000	r_2914	-1000	0
r_2915	-1000	r_2915	-1000	0
r_2916	-1000	r_2916	-1000	0
r_2917	1000	r_2917	1000	0
r_2918	-1000	r_2918	-1000	0
r_2919	1000	r_2919	1000	0
r_2920	1000	r_2920	1000	0
r_2921	1000	r_2921	1000	0
r_2922	0	r_2922	0	0
r_2923	-1000	r_2923	-1000	0
r_2924	1000	r_2924	1000	0
r_2925	0	r_2925	0	0
r_2926	1000	r_2926	1000	0
r_2927	-1000	r_2927	-1000	0
r_2928	1000	r_2928	1000	0
r_2929	1000	r_2929	1000	0
r_2930	1000	r_2930	1000	0
r_2931	-1000	r_2931	-1000	0
r_2932	1000	r_2932	1000	0
r_2933	-1000	r_2933	-1000	0
r_2934	-1000	r_2934	-1000	0
r_2935	1000	r_2935	1000	0
r_2936	-1000	r_2936	-1000	0
r_2937	-1000	r_2937	-1000	0
r_2938	0	r_2938	0	0
r_2939	1000	r_2939	1000	0
r_2940	1000	r_2940	1000	0
r_2941	1000	r_2941	1000	0
r_2942	1000	r_2942	1000	0
r_2943	1000	r_2943	1000	0
r_2944	1000	r_2944	1000	0
r_2945	1000	r_2945	1000	0
r_2946	1000	r_2946	1000	0
r_2947	1000	r_2947	1000	0
r_2948	1000	r_2948	1000	0
r_2949	-1000	r_2949	-1000	0
r_2950	1000	r_2950	1000	0
r_2951	0	r_2951	0	0
r_2952	-1000	r_2952	-1000	0
r_2953	-1000	r_2953	-1000	0
r_2954	1000	r_2954	1000	0
r_2955	-1000	r_2955	-1000	0
r_2956	-1000	r_2956	-1000	0
r_2957	1000	r_2957	1000	0
r_2958	-1000	r_2958	-1000	0
r_2959	-1000	r_2959	-1000	0
r_2960	1000	r_2960	1000	0
r_2961	1000	r_2961	1000	0
r_2962	-1000	r_2962	-1000	0
r_2963	1000	r_2963	1000	0
r_2964	1000	r_2964	1000	0
r_2965	1000	r_2965	1000	0
r_2966	1000	r_2966	1000	0
r_2967	1000	r_2967	1000	0
r_2968	1000	r_2968	1000	0
r_2969	1000	r_2969	1000	0
r_2970	1000	r_2970	1000	0
r_2971	1000	r_2971	1000	0
r_2972	-1000	r_2972	-1000	0
r_2973	1000	r_2973	1000	0
r_2974	1000	r_2974	1000	0
r_2975	1000	r_2975	1000	0
r_2976	1000	r_2976	1000	0
r_2977	-1000	r_2977	-1000	0
r_2978	1000	r_2978	1000	0
r_2979	1000	r_2979	1000	0
r_2980	-1000	r_2980	-1000	0
r_2981	-1000	r_2981	-1000	0
r_2982	1000	r_2982	1000	0
r_2983	1000	r_2983	1000	0
r_2984	-1000	r_2984	-1000	0
r_2985	0	r_2985	0	0
r_2986	1000	r_2986	1000	0
r_2987	-1000	r_2987	-1000	0
r_2988	1000	r_2988	1000	0
r_2989	0	r_2989	0	0
r_2990	-1000	r_2990	-1000	0
r_2991	-1000	r_2991	-1000	0
r_2992	-1000	r_2992	-1000	0
r_2993	1000	r_2993	1000	0
r_2994	-1000	r_2994	-1000	0
r_2995	-1000	r_2995	-1000	0
r_2996	1000	r_2996	1000	0
r_2997	-1000	r_2997	-1000	0
r_2998	-1000	r_2998	-1000	0
r_2999	1000	r_2999	1000	0
r_3000	1000	r_3000	1000	0
r_3001	1000	r_3001	1000	0
r_3002	-1000	r_3002	-1000	0
r_3003	0	r_3003	0	0
r_3004	-1000	r_3004	-1000	0
r_3005	-1000	r_3005	-1000	0
r_3006	-1000	r_3006	-1000	0
r_3007	-1000	r_3007	-1000	0
r_3008	-1000	r_3008	-1000	0
r_3009	-1000	r_3009	-1000	0
r_3010	-1000	r_3010	-1000	0
r_3011	-1000	r_3011	-1000	0
r_3022	0	r_3022	0	0
r_3023	0	r_3023	0	0
r_3024	0	r_3024	0	0
r_3025	0	r_3025	0	0
r_3026	0	r_3026	0	0
r_3027	0	r_3027	0	0
r_3028	0	r_3028	0	0
r_3029	0	r_3029	0	0
r_3030	0	r_3030	0	0
r_3031	0	r_3031	0	0
r_3032	0	r_3032	0	0
r_3033	0	r_3033	0	0
r_3034	0	r_3034	0	0
r_3035	0	r_3035	0	0
r_3036	0	r_3036	0	0
r_3037	0	r_3037	0	0
r_3038	0	r_3038	0	0
r_3039	0	r_3039	0	0
r_3040	0	r_3040	0	0
r_3041	0	r_3041	0	0
r_3042	0	r_3042	0	0
r_3043	0	r_3043	0	0
r_3044	0	r_3044	0	0
r_3045	0	r_3045	0	0
r_3046	0	r_3046	0	0
r_3047	0	r_3047	0	0
r_3048	0	r_3048	0	0
r_3049	0	r_3049	0	0
r_3050	0	r_3050	0	0
r_3051	0	r_3051	0	0
r_3052	0	r_3052	0	0
r_3053	0	r_3053	0	0
r_3054	0	r_3054	0	0
r_3055	0	r_3055	0	0
r_3056	0	r_3056	0	0
r_3057	0	r_3057	0	0
r_3058	0	r_3058	0	0
r_3059	0	r_3059	0	0
r_3060	0	r_3060	0	0
r_3061	0	r_3061	0	0
r_3062	0	r_3062	0	0
r_3063	0	r_3063	0	0
r_3064	0	r_3064	0	0
r_3065	0	r_3065	0	0
r_3066	0	r_3066	0	0
r_3067	0	r_3067	0	0
r_3068	0	r_3068	0	0
r_3069	0	r_3069	0	0
r_3070	0	r_3070	0	0
r_3071	0	r_3071	0	0
r_3072	0	r_3072	0	0
r_3073	0	r_3073	0	0
r_3074	0	r_3074	0	0
r_3075	0	r_3075	0	0
r_3076	0	r_3076	0	0
r_3077	0	r_3077	0	0
r_3078	0	r_3078	0	0
r_3079	0	r_3079	0	0
r_3080	0	r_3080	0	0
r_3081	0	r_3081	0	0
r_3082	0	r_3082	0	0
r_3083	0	r_3083	0	0
r_3084	0	r_3084	0	0
r_3085	0	r_3085	0	0
r_3086	0	r_3086	0	0
r_3087	0	r_3087	0	0
r_3088	0	r_3088	0	0
r_3089	0	r_3089	0	0
r_3090	0	r_3090	0	0
r_3091	0	r_3091	0	0
r_3092	0	r_3092	0	0
r_3093	0	r_3093	0	0
r_3094	0	r_3094	0	0
r_3095	0	r_3095	0	0
r_3096	0	r_3096	0	0
r_3097	0	r_3097	0	0
r_3098	0	r_3098	0	0
r_3099	0	r_3099	0	0
r_3100	0	r_3100	0	0
r_3101	0	r_3101	0	0
r_3102	0	r_3102	0	0
r_3103	0	r_3103	0	0
r_3104	0	r_3104	0	0
r_3105	0	r_3105	0	0
r_3106	0	r_3106	0	0
r_3107	0	r_3107	0	0
r_3108	0	r_3108	0	0
r_3109	0	r_3109	0	0
r_3110	0	r_3110	0	0
r_3111	0	r_3111	0	0
r_3112	0	r_3112	0	0
r_3113	0	r_3113	0	0
r_3114	0	r_3114	0	0
r_3115	0	r_3115	0	0
r_3116	0	r_3116	0	0
r_3117	0	r_3117	0	0
r_3118	0	r_3118	0	0
r_3119	0	r_3119	0	0
r_3120	0	r_3120	0	0
r_3121	0	r_3121	0	0
r_3122	0	r_3122	0	0
r_3123	0	r_3123	0	0
r_3124	0	r_3124	0	0
r_3125	0	r_3125	0	0
r_3126	0	r_3126	0	0
r_3127	0	r_3127	0	0
r_3128	0	r_3128	0	0
r_3129	0	r_3129	0	0
r_3130	0	r_3130	0	0
r_3131	0	r_3131	0	0
r_3132	0	r_3132	0	0
r_3133	0	r_3133	0	0
r_3134	0	r_3134	0	0
r_3135	0	r_3135	0	0
r_3136	0	r_3136	0	0
r_3137	0	r_3137	0	0
r_3138	0	r_3138	0	0
r_3139	0	r_3139	0	0
r_3140	0	r_3140	0	0
r_3141	0	r_3141	0	0
r_3142	0	r_3142	0	0
r_3143	0	r_3143	0	0
r_3144	0	r_3144	0	0
r_3145	0	r_3145	0	0
r_3146	0	r_3146	0	0
r_3147	0	r_3147	0	0
r_3148	0	r_3148	0	0
r_3149	0	r_3149	0	0
r_3150	0	r_3150	0	0
r_3151	0	r_3151	0	0
r_3152	0	r_3152	0	0
r_3153	0	r_3153	0	0
r_3154	0	r_3154	0	0
r_3155	0	r_3155	0	0
r_3156	0	r_3156	0	0
r_3157	0	r_3157	0	0
r_3158	0	r_3158	0	0
r_3159	0	r_3159	0	0
r_3160	0	r_3160	0	0
r_3161	0	r_3161	0	0
r_3162	0	r_3162	0	0
r_3163	0	r_3163	0	0
r_3164	0	r_3164	0	0
r_3165	0	r_3165	0	0
r_3166	0	r_3166	0	0
r_3167	0	r_3167	0	0
r_3168	0	r_3168	0	0
r_3169	0	r_3169	0	0
r_3170	0	r_3170	0	0
r_3171	0	r_3171	0	0
r_3172	0	r_3172	0	0
r_3173	0	r_3173	0	0
r_3174	0	r_3174	0	0
r_3175	0	r_3175	0	0
r_3176	0	r_3176	0	0
r_3177	0	r_3177	0	0
r_3178	0	r_3178	0	0
r_3179	0	r_3179	0	0
r_3180	0	r_3180	0	0
r_3181	0	r_3181	0	0
r_3182	0	r_3182	0	0
r_3183	0	r_3183	0	0
r_3184	0	r_3184	0	0
r_3185	0	r_3185	0	0
r_3186	0	r_3186	0	0
r_3187	0	r_3187	0	0
r_3188	0	r_3188	0	0
r_3189	0	r_3189	0	0
r_3190	0	r_3190	0	0
r_3191	0	r_3191	0	0
r_3192	0	r_3192	0	0
r_3193	0	r_3193	0	0
r_3194	0	r_3194	0	0
r_3195	0	r_3195	0	0
r_3196	0	r_3196	0	0
r_3197	0	r_3197	0	0
r_3198	0	r_3198	0	0
r_3199	0	r_3199	0	0
r_3200	0	r_3200	0	0
r_3201	0	r_3201	0	0
r_3202	0	r_3202	0	0
r_3203	0	r_3203	0	0
r_3204	0	r_3204	0	0
r_3205	0	r_3205	0	0
r_3206	0	r_3206	0	0
r_3207	0	r_3207	0	0
r_3208	0	r_3208	0	0
r_3209	0	r_3209	0	0
r_3210	0	r_3210	0	0
r_3211	0	r_3211	0	0
r_3212	0	r_3212	0	0
r_3213	0	r_3213	0	0
r_3214	0	r_3214	0	0
r_3215	0	r_3215	0	0
r_3216	0	r_3216	0	0
r_3217	0	r_3217	0	0
r_3218	0	r_3218	0	0
r_3219	0	r_3219	0	0
r_3220	0	r_3220	0	0
r_3221	0	r_3221	0	0
r_3222	0	r_3222	0	0
r_3223	0	r_3223	0	0
r_3224	0	r_3224	0	0
r_3225	0	r_3225	0	0
r_3226	0	r_3226	0	0
r_3227	0	r_3227	0	0
r_3228	0	r_3228	0	0
r_3229	0	r_3229	0	0
r_3230	0	r_3230	0	0
r_3231	0	r_3231	0	0
r_3232	0	r_3232	0	0
r_3233	0	r_3233	0	0
r_3234	0	r_3234	0	0
r_3235	0	r_3235	0	0
r_3236	0	r_3236	0	0
r_3237	0	r_3237	0	0
r_3238	0	r_3238	0	0
r_3239	0	r_3239	0	0
r_3240	0	r_3240	0	0
r_3241	0	r_3241	0	0
r_3242	0	r_3242	0	0
r_3243	0	r_3243	0	0
r_3244	0	r_3244	0	0
r_3245	0	r_3245	0	0
r_3246	0	r_3246	0	0
r_3247	0	r_3247	0	0
r_3248	0	r_3248	0	0
r_3249	0	r_3249	0	0
r_3250	0	r_3250	0	0
r_3251	0	r_3251	0	0
r_3252	0	r_3252	0	0
r_3253	0	r_3253	0	0
r_3254	0	r_3254	0	0
r_3255	0	r_3255	0	0
r_3256	0	r_3256	0	0
r_3257	0	r_3257	0	0
r_3258	0	r_3258	0	0
r_3259	0	r_3259	0	0
r_3260	0	r_3260	0	0
r_3261	0	r_3261	0	0
r_3262	0	r_3262	0	0
r_3263	0	r_3263	0	0
r_3264	0	r_3264	0	0
r_3265	0	r_3265	0	0
r_3266	0	r_3266	0	0
r_3267	0	r_3267	0	0
r_3268	0	r_3268	0	0
r_3269	0	r_3269	0	0
r_3270	0	r_3270	0	0
r_3271	0	r_3271	0	0
r_3272	0	r_3272	0	0
r_3273	0	r_3273	0	0
r_3274	0	r_3274	0	0
r_3275	0	r_3275	0	0
r_3276	0	r_3276	0	0
r_3277	0	r_3277	0	0
r_3278	0	r_3278	0	0
r_3279	0	r_3279	0	0
r_3280	0	r_3280	0	0
r_3281	0	r_3281	0	0
r_3282	0	r_3282	0	0
r_3283	0	r_3283	0	0
r_3284	0	r_3284	0	0
r_3285	0	r_3285	0	0
r_3286	0	r_3286	0	0
r_3287	0	r_3287	0	0
r_3288	0	r_3288	0	0
r_3289	0	r_3289	0	0
r_3290	0	r_3290	0	0
r_3291	0	r_3291	0	0
r_3292	0	r_3292	0	0
r_3293	0	r_3293	0	0
r_3294	0	r_3294	0	0
r_3295	0	r_3295	0	0
r_3296	0	r_3296	0	0
r_3297	0	r_3297	0	0
r_3298	0	r_3298	0	0
r_3299	0	r_3299	0	0
r_3300	0	r_3300	0	0
r_3301	0	r_3301	0	0
r_3302	0	r_3302	0	0
r_3303	0	r_3303	0	0
r_3304	0	r_3304	0	0
r_3305	0	r_3305	0	0
r_3306	0	r_3306	0	0
r_3307	0	r_3307	0	0
r_3308	0	r_3308	0	0
r_3309	0	r_3309	0	0
r_3310	0	r_3310	0	0
r_3311	0	r_3311	0	0
r_3312	0	r_3312	0	0
r_3313	0	r_3313	0	0
r_3314	0	r_3314	0	0
r_3315	0	r_3315	0	0
r_3316	0	r_3316	0	0
r_3317	0	r_3317	0	0
r_3318	0	r_3318	0	0
r_3319	0	r_3319	0	0
r_3320	0	r_3320	0	0
r_3321	0	r_3321	0	0
r_3322	0	r_3322	0	0
r_3323	0	r_3323	0	0
r_3324	0	r_3324	0	0
r_3325	0	r_3325	0	0
[truncated: 1,601 more rows]
