# Supplementary material for: Extension of the yeast metabolic model to include iron metabolism and its use to estimate global levels of iron‐recruiting enzyme abundance from cofactor requirements
Source: Biotechnol Bioeng. 2019 Jan 12;116(3):610–21. doi: 10.1002/bit.26905 (PMC6492170; doi:10.1002/bit.26905)
Supplement: Supplementary file 11 — Supplementary information [file BIT-116-610-s011.xml]

<?xml version="1.0" encoding="UTF-8"?>
<sbml xmlns:rdf="http://www.w3.org/1999/02/22-rdf-syntax-ns#" xmlns:dc="http://purl.org/dc/elements/1.1/" xmlns:dcterms="http://purl.org/dc/terms/" xmlns:vCard="http://www.w3.org/2001/vcard-rdf/3.0#" xmlns:bqbiol="http://biomodels.net/biology-qualifiers/" xmlns:bqmodel="http://biomodels.net/model-qualifiers/" xmlns="http://www.sbml.org/sbml/level2/version4" level="2" version="4">
  <model metaid="meta_ymn" id="ymn">
    <notes>
      <body xmlns="http://www.w3.org/1999/xhtml">
        <p>This SBML representation of the yeast metabolic network is made available under the Creative Commons Attribution-Share Alike 3.0 Unported Licence (see www.creativecommons.org).</p>
      </body>
    </notes>
    <annotation>
      <rdf:RDF xmlns:rdf="http://www.w3.org/1999/02/22-rdf-syntax-ns#" xmlns:dc="http://purl.org/dc/elements/1.1/" xmlns:dcterms="http://purl.org/dc/terms/" xmlns:vCard="http://www.w3.org/2001/vcard-rdf/3.0#" xmlns:bqbiol="http://biomodels.net/biology-qualifiers/" xmlns:bqmodel="http://biomodels.net/model-qualifiers/">
        <rdf:Description rdf:about="#meta_ymn">
          <dc:creator>
            <rdf:Bag>
              <rdf:li rdf:parseType="Resource">
                <vCard:N rdf:parseType="Resource">
                  <vCard:Family>Smallbone</vCard:Family>
                  <vCard:Given>Kieran</vCard:Given>
                </vCard:N>
                <vCard:EMAIL>kieran.smallbone@manchester.ac.uk</vCard:EMAIL>
                <vCard:ORG rdf:parseType="Resource">
                  <vCard:Orgname>University of Manchester</vCard:Orgname>
                </vCard:ORG>
              </rdf:li>
              <rdf:li rdf:parseType="Resource">
                <vCard:N rdf:parseType="Resource">
                  <vCard:Family>Heavner</vCard:Family>
                  <vCard:Given>Ben</vCard:Given>
                </vCard:N>
                <vCard:EMAIL>bheavner@systemsbiology.org</vCard:EMAIL>
                <vCard:ORG rdf:parseType="Resource">
                  <vCard:Orgname>Institute for Systems Biology</vCard:Orgname>
                </vCard:ORG>
              </rdf:li>
              <rdf:li rdf:parseType="Resource">
                <vCard:N rdf:parseType="Resource">
                  <vCard:Family>Herrgard</vCard:Family>
                  <vCard:Given>Markus</vCard:Given>
                </vCard:N>
                <vCard:EMAIL>mherrgar@ucsd.edu</vCard:EMAIL>
                <vCard:ORG rdf:parseType="Resource">
                  <vCard:Orgname>University of California, San Diego</vCard:Orgname>
                </vCard:ORG>
              </rdf:li>
              <rdf:li rdf:parseType="Resource">
                <vCard:N rdf:parseType="Resource">
                  <vCard:Family>Swainston</vCard:Family>
                  <vCard:Given>Neil</vCard:Given>
                </vCard:N>
                <vCard:EMAIL>neil.swainston@manchester.ac.uk</vCard:EMAIL>
                <vCard:ORG rdf:parseType="Resource">
                  <vCard:Orgname>University of Manchester</vCard:Orgname>
                </vCard:ORG>
              </rdf:li>
              <rdf:li rdf:parseType="Resource">
                <vCard:N rdf:parseType="Resource">
                  <vCard:Family>Aung</vCard:Family>
                  <vCard:Given>Hnin</vCard:Given>
                </vCard:N>
                <vCard:EMAIL>hwa22@cornell.edu</vCard:EMAIL>
                <vCard:ORG rdf:parseType="Resource">
                  <vCard:Orgname>Cornell University</vCard:Orgname>
                </vCard:ORG>
              </rdf:li>
              <rdf:li rdf:parseType="Resource">
                <vCard:N rdf:parseType="Resource">
                  <vCard:Family>Duygu</vCard:Family>
                  <vCard:Given>Dikicioglu</vCard:Given>
                </vCard:N>
                <vCard:EMAIL>dd345@cam.ac.uk</vCard:EMAIL>
                <vCard:ORG rdf:parseType="Resource">
                  <vCard:Orgname>University of Cambridge</vCard:Orgname>
                </vCard:ORG>
              </rdf:li>
            </rdf:Bag>
          </dc:creator>
          <dcterms:created rdf:parseType="Resource">
            <dcterms:W3CDTF>2008-02-20T10:05:10Z</dcterms:W3CDTF>
          </dcterms:created>
          <dcterms:modified rdf:parseType="Resource">
            <dcterms:W3CDTF>2015-07-09T08:37:39Z</dcterms:W3CDTF>
          </dcterms:modified>
          <dcterms:modified rdf:parseType="Resource">
            <dcterms:W3CDTF>2017-06-21T011:59:26Z</dcterms:W3CDTF>
          </dcterms:modified>
          <bqbiol:is>
            <rdf:Bag>
              <rdf:li rdf:resource="http://identifiers.org/taxonomy/559292"/>
            </rdf:Bag>
          </bqbiol:is>
        </rdf:Description>
      </rdf:RDF>
    </annotation>
    <listOfUnitDefinitions>
      <unitDefinition id="volume">
        <listOfUnits>
          <unit kind="dimensionless" exponent="1" scale="0" multiplier="1"/>
        </listOfUnits>
      </unitDefinition>
      <unitDefinition id="substance">
        <listOfUnits>
          <unit kind="dimensionless" exponent="1" scale="0" multiplier="1"/>
        </listOfUnits>
      </unitDefinition>
      <unitDefinition id="time">
        <listOfUnits>
          <unit kind="dimensionless" exponent="1" scale="0" multiplier="1"/>
        </listOfUnits>
      </unitDefinition>
    </listOfUnitDefinitions>
    <listOfSpeciesTypes>
      <speciesType id="t_0001" name="(1-&gt;3)-beta-D-glucan"/>
      <speciesType id="t_0002" name="(1-&gt;6)-beta-D-glucan"/>
      <speciesType id="t_0003" name="(2-amino-4-hydroxy-7,8-dihydropteridin-6-yl)methyl trihydrogen diphosphate"/>
      <speciesType id="t_0004" name="(2E)-3-(methoxycarbonyl)pent-2-enedioic acid"/>
      <speciesType id="t_0005" name="(2R,3R)-2,3-dihydroxy-3-methylpentanoate"/>
      <speciesType id="t_0006" name="(2R,3S)-3-isopropylmalate"/>
      <speciesType id="t_0007" name="(2S)-2-isopropyl-3-oxosuccinate"/>
      <speciesType id="t_0008" name="(2S,3R)-3-hydroxybutane-1,2,3-tricarboxylic acid"/>
      <speciesType id="t_0009" name="(5S,6S)-di-HETE"/>
      <speciesType id="t_0010" name="(N(omega)-L-arginino)succinic acid"/>
      <speciesType id="t_0011" name="(R)-2,3-dihydroxy-3-methylbutanoate"/>
      <speciesType id="t_0012" name="(R)-4&apos;-phosphopantothenic acid"/>
      <speciesType id="t_0013" name="(R)-5-diphosphomevalonic acid"/>
      <speciesType id="t_0014" name="(R)-5-phosphomevalonic acid"/>
      <speciesType id="t_0015" name="(R)-acetoin"/>
      <speciesType id="t_0016" name="(R)-carnitine"/>
      <speciesType id="t_0017" name="(R)-lactate"/>
      <speciesType id="t_0018" name="(R)-mevalonate"/>
      <speciesType id="t_0019" name="(R)-pantoate"/>
      <speciesType id="t_0020" name="(R)-pantothenate"/>
      <speciesType id="t_0021" name="(R)-S-lactoylglutathione"/>
      <speciesType id="t_0022" name="(R,R)-2,3-butanediol"/>
      <speciesType id="t_0023" name="(S)-2,3-epoxysqualene"/>
      <speciesType id="t_0024" name="(S)-2-acetyl-2-hydroxybutanoate"/>
      <speciesType id="t_0025" name="(R)-3-hydroxydecanoyl-CoA"/>
      <speciesType id="t_0026" name="(S)-3-hydroxyhexacosanoyl-CoA"/>
      <speciesType id="t_0027" name="(R)-3-hydroxylauroyl-CoA"/>
      <speciesType id="t_0028" name="(S)-3-hydroxypalmitoyl-CoA"/>
      <speciesType id="t_0029" name="(S)-3-hydroxytetradecanoyl-CoA"/>
      <speciesType id="t_0030" name="(S)-3-methyl-2-oxopentanoate"/>
      <speciesType id="t_0031" name="(S)-dihydroorotate"/>
      <speciesType id="t_0032" name="(S)-lactaldehyde"/>
      <speciesType id="t_0033" name="(S)-lactate"/>
      <speciesType id="t_0034" name="(S)-malate"/>
      <speciesType id="t_0039" name="1,3-bisphospho-D-glycerate"/>
      <speciesType id="t_0040" name="1-(2-carboxyphenylamino)-1-deoxy-D-ribulose 5-phosphate"/>
      <speciesType id="t_0041" name="1-(5-phospho-D-ribosyl)-5-[(5-phospho-D-ribosylamino)methylideneamino]imidazole-4-carboxamide"/>
      <speciesType id="t_0042" name="1-(5-phosphoribosyl)-5&apos;-AMP"/>
      <speciesType id="t_0043" name="1-(sn-glycero-3-phospho)-1D-myo-inositol"/>
      <speciesType id="t_0045" name="1-acylglycerophosphocholine"/>
      <speciesType id="t_0046" name="1-C-(indol-3-yl)glycerol 3-phosphate"/>
      <speciesType id="t_0047" name="1-methylnicotinamide"/>
      <speciesType id="t_0048" name="1-phosphatidyl-1D-myo-inositol"/>
      <speciesType id="t_0053" name="1-pyrroline-3-hydroxy-5-carboxylic acid"/>
      <speciesType id="t_0054" name="1-pyrroline-5-carboxylate"/>
      <speciesType id="t_0055" name="10-formyl-THF"/>
      <speciesType id="t_0056" name="14-demethyllanosterol"/>
      <speciesType id="t_0057" name="1D-myo-inositol 1,3,4,5-tetrakisphosphate"/>
      <speciesType id="t_0058" name="1D-myo-inositol 1,4,5,6-tetrakisphosphate"/>
      <speciesType id="t_0059" name="1D-myo-inositol 1,4,5-trisphosphate"/>
      <speciesType id="t_0060" name="1D-myo-inositol 1-phosphate"/>
      <speciesType id="t_0061" name="1D-myo-inositol 3-phosphate"/>
      <speciesType id="t_0062" name="2&apos;,3&apos;-cyclic AMP"/>
      <speciesType id="t_0063" name="2&apos;-deoxyadenosine"/>
      <speciesType id="t_0064" name="2&apos;-deoxyguanosine"/>
      <speciesType id="t_0065" name="2&apos;-deoxyinosine"/>
      <speciesType id="t_0066" name="2&apos;-deoxyuridine"/>
      <speciesType id="t_0067" name="2,3-bisphospho-D-glyceric acid"/>
      <speciesType id="t_0068" name="2,5-diamino-4-hydroxy-6-(5-phosphoribosylamino)pyrimidine"/>
      <speciesType id="t_0069" name="2,5-diamino-6-(5-phosphono)ribitylamino-4(3H)-pyrimidinone"/>
      <speciesType id="t_0070" name="2-(3-amino-3-carboxypropyl)-L-histidine"/>
      <speciesType id="t_0071" name="2-[3-carboxy-3-(methylammonio)propyl]-L-histidine"/>
      <speciesType id="t_0072" name="2-acetamido-5-oxopentanoate"/>
      <speciesType id="t_0073" name="2-acetyllactic acid"/>
      <speciesType id="t_0074" name="2-amino-3-carboxymuconate-6-semialdehyde"/>
      <speciesType id="t_0075" name="2-amino-6-(hydroxymethyl)-7,8-dihydropteridin-4-ol"/>
      <speciesType id="t_0076" name="2-dehydropantoate"/>
      <speciesType id="t_0078" name="2-deoxy-D-ribose"/>
      <speciesType id="t_0079" name="2-deoxy-D-ribose 5-phosphate"/>
      <speciesType id="t_0080" name="2-hexaprenyl-5-hydroxy-6-methoxy-3-methyl-1,4-benzoquinone"/>
      <speciesType id="t_0081" name="2-hexaprenyl-6-methoxy-1,4-benzoquinone"/>
      <speciesType id="t_0082" name="2-hexaprenyl-6-methoxy-3-methyl-1,4-benzoquinone"/>
      <speciesType id="t_0083" name="2-hexaprenyl-6-methoxyphenol"/>
      <speciesType id="t_0084" name="2-hydroxy-3-oxobutyl phosphate"/>
      <speciesType id="t_0085" name="2-hydroxyhexadecanal"/>
      <speciesType id="t_0086" name="2-isopropylmalate"/>
      <speciesType id="t_0087" name="2-isopropylmaleic acid"/>
      <speciesType id="t_0088" name="2-methylbutanal"/>
      <speciesType id="t_0089" name="2-methylbutanol"/>
      <speciesType id="t_0090" name="2-methylbutyl acetate"/>
      <speciesType id="t_0091" name="2-methylcitrate"/>
      <speciesType id="t_0092" name="2-oxoadipic acid"/>
      <speciesType id="t_0093" name="2-oxobutanoate"/>
      <speciesType id="t_0094" name="2-oxoglutarate"/>
      <speciesType id="t_0095" name="2-phenylethanol"/>
      <speciesType id="t_0096" name="2-phospho-D-glyceric acid"/>
      <speciesType id="t_0097" name="geranylgeranyl diphosphate"/>
      <speciesType id="t_0098" name="farnesyl diphosphate"/>
      <speciesType id="t_0099" name="3&apos;,5&apos;-cyclic AMP"/>
      <speciesType id="t_0100" name="3&apos;,5&apos;-cyclic CMP"/>
      <speciesType id="t_0101" name="3&apos;,5&apos;-cyclic dAMP"/>
      <speciesType id="t_0102" name="3&apos;,5&apos;-cyclic GMP"/>
      <speciesType id="t_0103" name="3&apos;,5&apos;-cyclic IMP"/>
      <speciesType id="t_0104" name="3&apos;-dephospho-CoA"/>
      <speciesType id="t_0105" name="3&apos;-phospho-5&apos;-adenylyl sulfate"/>
      <speciesType id="t_0107" name="3-(4-hydroxyphenyl)pyruvate"/>
      <speciesType id="t_0108" name="3-(imidazol-4-yl)-2-oxopropyl dihydrogen phosphate"/>
      <speciesType id="t_0109" name="3-aminopropanal"/>
      <speciesType id="t_0110" name="3-dehydro-4-methylzymosterol"/>
      <speciesType id="t_0111" name="3-dehydroquinate"/>
      <speciesType id="t_0112" name="3-dehydroshikimate"/>
      <speciesType id="t_0113" name="3-hexaprenyl-4,5-dihydroxybenzoic acid"/>
      <speciesType id="t_0114" name="3-hexaprenyl-4-hydroxy-5-methoxybenzoic acid"/>
      <speciesType id="t_0115" name="3-hexaprenyl-4-hydroxybenzoic acid"/>
      <speciesType id="t_0116" name="3-hydroxy-2-isopropyl-4-methoxy-4-oxobutanoate"/>
      <speciesType id="t_0117" name="3-hydroxy-3-methylglutaryl-CoA"/>
      <speciesType id="t_0118" name="3-hydroxy-L-kynurenine"/>
      <speciesType id="t_0120" name="3-hydroxyanthranilate"/>
      <speciesType id="t_0121" name="3-hydroxydocosanoyl-CoA"/>
      <speciesType id="t_0122" name="3-hydroxyicosanoyl-CoA"/>
      <speciesType id="t_0123" name="3-hydroxyoctadecanoyl-CoA"/>
      <speciesType id="t_0124" name="3-hydroxytetracosanoyl-CoA"/>
      <speciesType id="t_0125" name="3-ketosphinganine"/>
      <speciesType id="t_0126" name="3-methyl-2-oxobutanoate"/>
      <speciesType id="t_0127" name="3-methylbutanal"/>
      <speciesType id="t_0128" name="3-oxodecanoyl-CoA"/>
      <speciesType id="t_0129" name="3-oxodocosanoyl-CoA"/>
      <speciesType id="t_0130" name="3-oxohexacosanoyl-CoA"/>
      <speciesType id="t_0131" name="3-oxoicosanoyl-CoA"/>
      <speciesType id="t_0132" name="3-oxolauroyl-CoA"/>
      <speciesType id="t_0133" name="3-oxooctadecanoyl-CoA"/>
      <speciesType id="t_0134" name="3-oxopalmitoyl-CoA"/>
      <speciesType id="t_0135" name="3-oxotetracosanoyl-CoA"/>
      <speciesType id="t_0136" name="3-oxotetradecanoyl-CoA"/>
      <speciesType id="t_0137" name="3-phospho-hydroxypyruvate"/>
      <speciesType id="t_0138" name="3-phospho-serine"/>
      <speciesType id="t_0139" name="3-phosphoglycerate"/>
      <speciesType id="t_0140" name="3-phosphoshikimic acid"/>
      <speciesType id="t_0141" name="4,4-dimethyl-5alpha-cholesta-8,14,24-trien-3beta-ol"/>
      <speciesType id="t_0142" name="4,5-bis(diphospho)-1D-myo-inositol tetrakisphosphate"/>
      <speciesType id="t_0143" name="4-(phosphonooxy)-L-threonine"/>
      <speciesType id="t_0144" name="4-amino-2-methyl-5-diphosphomethylpyrimidine"/>
      <speciesType id="t_0145" name="4-amino-2-methyl-5-phosphomethylpyrimidine"/>
      <speciesType id="t_0146" name="4-amino-4-deoxychorismate"/>
      <speciesType id="t_0147" name="4-amino-5-hydroxymethyl-2-methylpyrimidine"/>
      <speciesType id="t_0148" name="4-aminobenzoate"/>
      <speciesType id="t_0149" name="4-aminobutanal"/>
      <speciesType id="t_0150" name="4-diphospho-1D-myo-inositol pentakisphosphate"/>
      <speciesType id="t_0151" name="4-guanidinobutanamide"/>
      <speciesType id="t_0152" name="4-guanidinobutanoic acid"/>
      <speciesType id="t_0153" name="4-hydroxy-2-oxoglutarate"/>
      <speciesType id="t_0154" name="4-hydroxy-L-threonine"/>
      <speciesType id="t_0155" name="4-hydroxybenzoate"/>
      <speciesType id="t_0156" name="4-hydroxybenzoyl-CoA"/>
      <speciesType id="t_0157" name="4-methyl-2-oxopentanoate"/>
      <speciesType id="t_0158" name="4-methyl-5-(2-phosphonooxyethyl)thiazole"/>
      <speciesType id="t_0159" name="4-methylthio-2-oxobutanoate"/>
      <speciesType id="t_0160" name="4-phospho-L-aspartate"/>
      <speciesType id="t_0161" name="4alpha-methylzymosterol"/>
      <speciesType id="t_0162" name="4beta-methylzymosterol-4alpha-carboxylic acid"/>
      <speciesType id="t_0163" name="5&apos;-adenylyl sulfate"/>
      <speciesType id="t_0164" name="5&apos;-phosphoribosyl-4-(N-succinocarboxamide)-5-aminoimidazole"/>
      <speciesType id="t_0165" name="5&apos;-phosphoribosyl-5-aminoimidazole"/>
      <speciesType id="t_0166" name="5&apos;-phosphoribosyl-N-formylglycineamide"/>
      <speciesType id="t_0167" name="5&apos;-phosphoribosyl-N-formylglycineamidine"/>
      <speciesType id="t_0168" name="5&apos;-S-methyl-5&apos;-thioadenosine"/>
      <speciesType id="t_0169" name="5,10-methenyl-THF"/>
      <speciesType id="t_0170" name="5,10-methylenetetrahydrofolate"/>
      <speciesType id="t_0171" name="5,6,7,8-tetrahydrofolyl-L-glutamic acid"/>
      <speciesType id="t_0172" name="5,6-bis(diphospho)-1D-myo-inositol tetrakisphosphate"/>
      <speciesType id="t_0173" name="5-(2-hydroxyethyl)-4-methylthiazole"/>
      <speciesType id="t_0174" name="5-(methylsulfanyl)-2,3-dioxopentyl phosphate"/>
      <speciesType id="t_0175" name="5-[(5-phospho-1-deoxy-D-ribulos-1-ylamino)methylideneamino]-1-(5-phospho-D-ribosyl)imidazole-4-carboxamide"/>
      <speciesType id="t_0176" name="5-amino-6-(5-phosphoribitylamino)uracil"/>
      <speciesType id="t_0177" name="5-amino-6-(D-ribitylamino)uracil"/>
      <speciesType id="t_0178" name="5-aminolevulinate"/>
      <speciesType id="t_0179" name="5-diphospho-1D-myo-inositol pentakisphosphate"/>
      <speciesType id="t_0180" name="5-formyltetrahydrofolic acid"/>
      <speciesType id="t_0181" name="5-methyltetrahydrofolate"/>
      <speciesType id="t_0182" name="5-methyltetrahydropteroyltri-L-glutamic acid"/>
      <speciesType id="t_0183" name="5-O-(1-carboxyvinyl)-3-phosphoshikimic acid"/>
      <speciesType id="t_0184" name="5-phospho-ribosyl-glycineamide"/>
      <speciesType id="t_0185" name="5-phosphoribosyl-ATP"/>
      <speciesType id="t_0186" name="5-phosphoribosylamine"/>
      <speciesType id="t_0187" name="6,7-dimethyl-8-(1-D-ribityl)lumazine"/>
      <speciesType id="t_0188" name="6-(alpha-D-glucosaminyl)-1-phosphatidyl-1D-myo-inositol"/>
      <speciesType id="t_0189" name="6-(alpha-D-glucosaminyl)-O-acyl-1-phosphatidyl-1D-myo-inositol"/>
      <speciesType id="t_0190" name="6-(N-acetyl-alpha-D-glucosaminyl)-1-phosphatidyl-1D-myo-inositol"/>
      <speciesType id="t_0191" name="6-[6-(2-aminoethylphosphoryl)-alpha-mannosyl-(1-&gt;6)-2-(2-aminoethylphosphoryl)-alpha-mannosyl-(1-&gt;6)-alpha-2-(2-aminoethylphosphoryl)mannosyl-(1-&gt;4)-alpha-glucosaminyl]-O-acyl-1-phosphatidyl-1D-myo-inositol"/>
      <speciesType id="t_0192" name="6-diphospho-1D-myo-inositol pentakisphosphate"/>
      <speciesType id="t_0193" name="6-O-[alpha-D-mannosyl-(1-&gt;4)-alpha-D-glucosaminyl]-O-acyl-1-phosphatidyl-1D-myo-inositol"/>
      <speciesType id="t_0194" name="6-O-phosphono-D-glucono-1,5-lactone"/>
      <speciesType id="t_0195" name="6-O-{2-O-[(2-aminoethyl)phosphoryl]-alpha-D-mannosyl-(1-&gt;4)-alpha-D-glucosaminyl}-O-acyl-1-phosphatidyl-1D-myo-inositol"/>
      <speciesType id="t_0196" name="6-O-{alpha-D-mannosyl-(1-&gt;2)-alpha-D-mannosyl-(1-&gt;6)-2-O-[(2-aminoethyl)phosphoryl]-alpha-D-mannosyl-(1-&gt;4)-alpha-D-glucosaminyl}-O-acyl-1-phosphatidyl-1D-myo-inositol"/>
      <speciesType id="t_0197" name="6-O-{alpha-D-mannosyl-(1-&gt;6)-2-O-[(2-aminoethyl)phosphoryl]-alpha-D-mannosyl-(1-&gt;4)-alpha-D-glucosaminyl}-O-acyl-1-phosphatidyl-1D-myo-inositol"/>
      <speciesType id="t_0198" name="6-phospho-D-gluconate"/>
      <speciesType id="t_0199" name="7,8-diaminononanoate"/>
      <speciesType id="t_0200" name="7,8-dihydroneopterin"/>
      <speciesType id="t_0201" name="7,8-dihydroneopterin 3&apos;-phosphate"/>
      <speciesType id="t_0202" name="7,8-dihydroneopterin 3&apos;-triphosphate"/>
      <speciesType id="t_0203" name="7,8-dihydropteroate"/>
      <speciesType id="t_0204" name="7-phospho-2-dehydro-3-deoxy-D-arabino-heptonic acid"/>
      <speciesType id="t_0205" name="8-amino-7-oxononanoate"/>
      <speciesType id="t_0206" name="9H-xanthine"/>
      <speciesType id="t_0207" name="acetaldehyde"/>
      <speciesType id="t_0208" name="acetate"/>
      <speciesType id="t_0209" name="acetoacetyl-CoA"/>
      <speciesType id="t_0210" name="acetyl-ACP"/>
      <speciesType id="t_0211" name="acetyl-CoA"/>
      <speciesType id="t_0214" name="adenine"/>
      <speciesType id="t_0215" name="adenosine"/>
      <speciesType id="t_0216" name="adenosine 2&apos;-phosphate"/>
      <speciesType id="t_0217" name="adenosine 3&apos;,5&apos;-bismonophosphate"/>
      <speciesType id="t_0218" name="adenylo-succinate"/>
      <speciesType id="t_0219" name="ADP"/>
      <speciesType id="t_0220" name="ADP-ribose"/>
      <speciesType id="t_0221" name="AICAR"/>
      <speciesType id="t_0222" name="Ala-tRNA(Ala)"/>
      <speciesType id="t_0223" name="allantoate"/>
      <speciesType id="t_0224" name="allantoin"/>
      <speciesType id="t_0225" name="alpha,alpha-trehalose 6-phosphate"/>
      <speciesType id="t_0226" name="alpha-D-galactose 1-phosphate"/>
      <speciesType id="t_0227" name="alpha-D-glucosamine 1-phosphate"/>
      <speciesType id="t_0228" name="alpha-D-glucosamine 6-phosphate"/>
      <speciesType id="t_0229" name="alpha-D-mannosyl-beta-D-mannosyldiacetylchitobiosyldiphosphodolichol"/>
      <speciesType id="t_0230" name="alpha-D-ribose 1-phosphate"/>
      <speciesType id="t_0231" name="aminoacetaldehyde"/>
      <speciesType id="t_0232" name="aminoacetone"/>
      <speciesType id="t_0233" name="ammonium"/>
      <speciesType id="t_0234" name="AMP"/>
      <speciesType id="t_0235" name="anthranilate"/>
      <speciesType id="t_0236" name="Arg-tRNA(Arg)"/>
      <speciesType id="t_0237" name="Asn-tRNA(Asn)"/>
      <speciesType id="t_0238" name="Asp-tRNA(Asp)"/>
      <speciesType id="t_0239" name="ATP"/>
      <speciesType id="t_0240" name="beta-alanine"/>
      <speciesType id="t_0241" name="beta-D-fructose 2,6-bisphosphate"/>
      <speciesType id="t_0242" name="beta-D-mannosyldiacetylchitobiosyldiphosphodolichol"/>
      <speciesType id="t_0243" name="bicarbonate"/>
      <speciesType id="t_0244" name="biomass"/>
      <speciesType id="t_0245" name="biotin"/>
      <speciesType id="t_0246" name="biotinyl-5&apos;-AMP"/>
      <speciesType id="t_0247" name="but-1-ene-1,2,4-tricarboxylic acid"/>
      <speciesType id="t_0248" name="carbamoyl phosphate"/>
      <speciesType id="t_0249" name="carbon dioxide"/>
      <speciesType id="t_0250" name="carboxyacetyl-ACP"/>
      <speciesType id="t_0252" name="CDP"/>
      <speciesType id="t_0253" name="CDP-choline"/>
      <speciesType id="t_0255" name="CDP-ethanolamine"/>
      <speciesType id="t_0256" name="ceramide-1 (C24)"/>
      <speciesType id="t_0257" name="ceramide-1 (C26)"/>
      <speciesType id="t_0258" name="ceramide-2 (C24)"/>
      <speciesType id="t_0259" name="ceramide-2 (C26)"/>
      <speciesType id="t_0260" name="ceramide-2&apos; (C24)"/>
      <speciesType id="t_0261" name="ceramide-2&apos; (C26)"/>
      <speciesType id="t_0262" name="ceramide-3 (C24)"/>
      <speciesType id="t_0263" name="ceramide-3 (C26)"/>
      <speciesType id="t_0264" name="ceramide-4 (C24)"/>
      <speciesType id="t_0265" name="ceramide-4 (C26)"/>
      <speciesType id="t_0267" name="cerotic acid"/>
      <speciesType id="t_0268" name="chitin"/>
      <speciesType id="t_0269" name="chitosan"/>
      <speciesType id="t_0270" name="choline"/>
      <speciesType id="t_0271" name="choline phosphate"/>
      <speciesType id="t_0272" name="chorismate"/>
      <speciesType id="t_0273" name="cis-aconitate"/>
      <speciesType id="t_0276" name="citrate"/>
      <speciesType id="t_0277" name="CMP"/>
      <speciesType id="t_0278" name="coenzyme A"/>
      <speciesType id="t_0279" name="complex sphingolipid"/>
      <speciesType id="t_0280" name="coproporphyrinogen III"/>
      <speciesType id="t_0281" name="CTP"/>
      <speciesType id="t_0282" name="Cys-tRNA(Cys)"/>
      <speciesType id="t_0283" name="cytidine"/>
      <speciesType id="t_0284" name="cytosine"/>
      <speciesType id="t_0285" name="D-arabinono-1,4-lactone"/>
      <speciesType id="t_0286" name="D-arabinose"/>
      <speciesType id="t_0287" name="D-erythro-1-(imidazol-4-yl)glycerol 3-phosphate"/>
      <speciesType id="t_0288" name="D-erythrose 4-phosphate"/>
      <speciesType id="t_0289" name="D-fructose"/>
      <speciesType id="t_0290" name="D-fructose 1,6-bisphosphate"/>
      <speciesType id="t_0291" name="D-fructose 1-phosphate"/>
      <speciesType id="t_0292" name="D-fructose 6-phosphate"/>
      <speciesType id="t_0293" name="D-galactose"/>
      <speciesType id="t_0294" name="D-galacturonate"/>
      <speciesType id="t_0295" name="D-glucitol"/>
      <speciesType id="t_0296" name="D-glucose"/>
      <speciesType id="t_0297" name="D-glucose 1-phosphate"/>
      <speciesType id="t_0298" name="D-glucose 6-phosphate"/>
      <speciesType id="t_0299" name="D-glyceraldehyde"/>
      <speciesType id="t_0300" name="D-mannose"/>
      <speciesType id="t_0301" name="D-mannose 1-phosphate"/>
      <speciesType id="t_0302" name="D-mannose 6-phosphate"/>
      <speciesType id="t_0303" name="D-ribose"/>
      <speciesType id="t_0304" name="D-ribulose 5-phosphate"/>
      <speciesType id="t_0305" name="D-xylose"/>
      <speciesType id="t_0306" name="D-xylulose"/>
      <speciesType id="t_0307" name="D-xylulose 5-phosphate"/>
      <speciesType id="t_0308" name="dADP"/>
      <speciesType id="t_0309" name="dAMP"/>
      <speciesType id="t_0310" name="dATP"/>
      <speciesType id="t_0311" name="dCDP"/>
      <speciesType id="t_0312" name="dCMP"/>
      <speciesType id="t_0313" name="dCTP"/>
      <speciesType id="t_0314" name="deamido-NAD(+)"/>
      <speciesType id="t_0315" name="decanoate"/>
      <speciesType id="t_0317" name="decanoyl-CoA"/>
      <speciesType id="t_0318" name="decaprenyl diphosphate"/>
      <speciesType id="t_0319" name="dehydro-D-arabinono-1,4-lactone"/>
      <speciesType id="t_0320" name="Delta(6)-trans,Delta(8)-cis-leukotriene B4"/>
      <speciesType id="t_0321" name="deoxycytidine"/>
      <speciesType id="t_0322" name="dethiobiotin"/>
      <speciesType id="t_0323" name="dGDP"/>
      <speciesType id="t_0324" name="dGMP"/>
      <speciesType id="t_0325" name="dGTP"/>
      <speciesType id="t_0326" name="dIDP"/>
      <speciesType id="t_0327" name="diglyceride"/>
      <speciesType id="t_0328" name="dihydrofolic acid"/>
      <speciesType id="t_0329" name="dihydrolipoamide"/>
      <speciesType id="t_0330" name="dihydrolipoylprotein"/>
      <speciesType id="t_0331" name="dihydroxyacetone phosphate"/>
      <speciesType id="t_0332" name="diphosphate"/>
      <speciesType id="t_0333" name="dITP"/>
      <speciesType id="t_0334" name="docosaprenyl diphosphate"/>
      <speciesType id="t_0335" name="dodecaprenyl diphosphate"/>
      <speciesType id="t_0336" name="dolichol"/>
      <speciesType id="t_0337" name="dolichyl D-mannosyl phosphate"/>
      <speciesType id="t_0338" name="dolichyl phosphate"/>
      <speciesType id="t_0339" name="dTDP"/>
      <speciesType id="t_0340" name="dTMP"/>
      <speciesType id="t_0341" name="dTTP"/>
      <speciesType id="t_0342" name="dUDP"/>
      <speciesType id="t_0343" name="dUMP"/>
      <speciesType id="t_0344" name="dUTP"/>
      <speciesType id="t_0345" name="episterol"/>
      <speciesType id="t_0346" name="episteryl oleate"/>
      <speciesType id="t_0347" name="episteryl palmitoleate"/>
      <speciesType id="t_0348" name="ergosta-5,7,22,24(28)-tetraen-3beta-ol"/>
      <speciesType id="t_0349" name="ergosta-5,7,24(28)-trien-3beta-ol"/>
      <speciesType id="t_0350" name="ergosterol"/>
      <speciesType id="t_0351" name="ergosterol 3-beta-D-glucoside"/>
      <speciesType id="t_0352" name="ergosterol ester"/>
      <speciesType id="t_0353" name="ergosteryl oleate"/>
      <speciesType id="t_0354" name="ergosteryl palmitoleate"/>
      <speciesType id="t_0355" name="erythro-4-hydroxy-L-glutamic acid"/>
      <speciesType id="t_0356" name="ethanol"/>
      <speciesType id="t_0357" name="ethanolamine"/>
      <speciesType id="t_0358" name="ethyl acetate"/>
      <speciesType id="t_0359" name="FAD"/>
      <speciesType id="t_0360" name="FADH2"/>
      <speciesType id="t_0361" name="fatty acid"/>
      <speciesType id="t_0362" name="fecosterol"/>
      <speciesType id="t_0364" name="fecosteryl oleate"/>
      <speciesType id="t_0365" name="fecosteryl palmitoleate"/>
      <speciesType id="t_0366" name="ferricytochrome c"/>
      <speciesType id="t_0367" name="ferrocytochrome c"/>
      <speciesType id="t_0368" name="ferroheme b"/>
      <speciesType id="t_0369" name="fMet-tRNA(fMet)"/>
      <speciesType id="t_0370" name="FMN"/>
      <speciesType id="t_0371" name="FMNH2"/>
      <speciesType id="t_0372" name="folate"/>
      <speciesType id="t_0373" name="formaldehyde"/>
      <speciesType id="t_0374" name="formate"/>
      <speciesType id="t_0375" name="fumarate"/>
      <speciesType id="t_0377" name="gamma-aminobutyrate"/>
      <speciesType id="t_0378" name="GDP"/>
      <speciesType id="t_0379" name="GDP-alpha-D-mannose"/>
      <speciesType id="t_0380" name="geranyl diphosphate"/>
      <speciesType id="t_0381" name="Gln-tRNA(Gln)"/>
      <speciesType id="t_0382" name="Glu-tRNA(Glu)"/>
      <speciesType id="t_0383" name="glutathione"/>
      <speciesType id="t_0384" name="glutathione disulfide"/>
      <speciesType id="t_0385" name="Gly-tRNA(Gly)"/>
      <speciesType id="t_0386" name="glyceraldehyde 3-phosphate"/>
      <speciesType id="t_0387" name="glycerol"/>
      <speciesType id="t_0388" name="glycerol 3-phosphate"/>
      <speciesType id="t_0389" name="glycerone"/>
      <speciesType id="t_0391" name="glycogen"/>
      <speciesType id="t_0392" name="glycolaldehyde"/>
      <speciesType id="t_0393" name="glyoxylate"/>
      <speciesType id="t_0394" name="GMP"/>
      <speciesType id="t_0395" name="GTP"/>
      <speciesType id="t_0396" name="guanine"/>
      <speciesType id="t_0397" name="guanosine"/>
      <speciesType id="t_0398" name="H+"/>
      <speciesType id="t_0399" name="H2O"/>
      <speciesType id="t_0400" name="heme a"/>
      <speciesType id="t_0401" name="heme o"/>
      <speciesType id="t_0402" name="henicosaprenyl diphosphate"/>
      <speciesType id="t_0403" name="heptadecaprenyl diphosphate"/>
      <speciesType id="t_0404" name="heptaprenyl diphosphate"/>
      <speciesType id="t_0405" name="hexacosanoyl-CoA"/>
      <speciesType id="t_0406" name="hexadec-2-enoyl-CoA"/>
      <speciesType id="t_0407" name="hexadecanal"/>
      <speciesType id="t_0408" name="hexadecaprenyl diphosphate"/>
      <speciesType id="t_0409" name="hexaprenyl diphosphate"/>
      <speciesType id="t_0410" name="His-tRNA(His)"/>
      <speciesType id="t_0411" name="homocitrate"/>
      <speciesType id="t_0412" name="homoisocitrate"/>
      <speciesType id="t_0413" name="hydrogen peroxide"/>
      <speciesType id="t_0414" name="hydrogen sulfide"/>
      <speciesType id="t_0415" name="hypoxanthine"/>
      <speciesType id="t_0416" name="icosaprenyl diphosphate"/>
      <speciesType id="t_0417" name="IDP"/>
      <speciesType id="t_0418" name="Ile-tRNA(Ile)"/>
      <speciesType id="t_0419" name="IMP"/>
      <speciesType id="t_0420" name="indol-3-ylacetaldehyde"/>
      <speciesType id="t_0421" name="indole-3-acetate"/>
      <speciesType id="t_0422" name="indole-3-pyruvate"/>
      <speciesType id="t_0423" name="inosine"/>
      <speciesType id="t_0424" name="inositol phosphomannosylinositol phosphoceramide"/>
      <speciesType id="t_0425" name="inositol phosphomannosylinositol phosphoceramide A (C24)"/>
      <speciesType id="t_0426" name="inositol phosphomannosylinositol phosphoceramide A (C26)"/>
      <speciesType id="t_0427" name="inositol phosphomannosylinositol phosphoceramide B (C24)"/>
      <speciesType id="t_0428" name="inositol phosphomannosylinositol phosphoceramide B (C26)"/>
      <speciesType id="t_0429" name="inositol phosphomannosylinositol phosphoceramide B&apos; (C24)"/>
      <speciesType id="t_0430" name="inositol phosphomannosylinositol phosphoceramide B&apos; (C26)"/>
      <speciesType id="t_0431" name="inositol phosphomannosylinositol phosphoceramide C (C24)"/>
      <speciesType id="t_0432" name="inositol phosphomannosylinositol phosphoceramide C (C26)"/>
      <speciesType id="t_0433" name="inositol phosphomannosylinositol phosphoceramide D (C24)"/>
      <speciesType id="t_0434" name="inositol phosphomannosylinositol phosphoceramide D (C26)"/>
      <speciesType id="t_0435" name="inositol-P-ceramide"/>
      <speciesType id="t_0436" name="inositol-P-ceramide A (C24)"/>
      <speciesType id="t_0437" name="inositol-P-ceramide A (C26)"/>
      <speciesType id="t_0438" name="inositol-P-ceramide B (C24)"/>
      <speciesType id="t_0439" name="inositol-P-ceramide B (C26)"/>
      <speciesType id="t_0440" name="inositol-P-ceramide B&apos; (C24)"/>
      <speciesType id="t_0441" name="inositol-P-ceramide B&apos; (C26)"/>
      <speciesType id="t_0442" name="inositol-P-ceramide C (C24)"/>
      <speciesType id="t_0443" name="inositol-P-ceramide C (C26)"/>
      <speciesType id="t_0444" name="inositol-P-ceramide D (C24)"/>
      <speciesType id="t_0445" name="inositol-P-ceramide D (C26)"/>
      <speciesType id="t_0446" name="ironII"/>
      <speciesType id="t_0447" name="isoamyl acetate"/>
      <speciesType id="t_0448" name="isoamylol"/>
      <speciesType id="t_0449" name="isobutanol"/>
      <speciesType id="t_0450" name="isobutyl acetate"/>
      <speciesType id="t_0451" name="isobutyraldehyde"/>
      <speciesType id="t_0452" name="isocitrate"/>
      <speciesType id="t_0453" name="isopentenyl diphosphate"/>
      <speciesType id="t_0454" name="itaconate"/>
      <speciesType id="t_0455" name="itaconyl-CoA"/>
      <speciesType id="t_0456" name="ITP"/>
      <speciesType id="t_0457" name="keto-phenylpyruvate"/>
      <speciesType id="t_0458" name="L-2-amino-3-oxobutanoate"/>
      <speciesType id="t_0459" name="L-2-aminoadipate"/>
      <speciesType id="t_0460" name="L-4-hydroxyglutamic semialdehyde"/>
      <speciesType id="t_0461" name="L-alanine"/>
      <speciesType id="t_0462" name="L-allothreonine"/>
      <speciesType id="t_0463" name="L-allysine"/>
      <speciesType id="t_0464" name="L-alpha-formylglycine"/>
      <speciesType id="t_0465" name="L-arabinitol"/>
      <speciesType id="t_0466" name="L-arabinose"/>
      <speciesType id="t_0467" name="L-arginine"/>
      <speciesType id="t_0468" name="L-asparagine"/>
      <speciesType id="t_0469" name="L-aspartate"/>
      <speciesType id="t_0470" name="L-aspartate 4-semialdehyde"/>
      <speciesType id="t_0471" name="L-citrulline"/>
      <speciesType id="t_0472" name="L-cystathionine"/>
      <speciesType id="t_0473" name="L-cysteine"/>
      <speciesType id="t_0474" name="L-cysteinylglycine"/>
      <speciesType id="t_0475" name="L-cystine"/>
      <speciesType id="t_0476" name="L-gamma-glutamyl phosphate"/>
      <speciesType id="t_0477" name="L-gamma-glutamyl-L-alanine"/>
      <speciesType id="t_0478" name="L-gamma-glutamyl-L-cysteine"/>
      <speciesType id="t_0479" name="L-glucitol"/>
      <speciesType id="t_0480" name="L-glutamate"/>
      <speciesType id="t_0481" name="L-glutamic 5-semialdehyde"/>
      <speciesType id="t_0482" name="L-glutamine"/>
      <speciesType id="t_0483" name="L-glycine"/>
      <speciesType id="t_0484" name="L-histidine"/>
      <speciesType id="t_0485" name="L-histidinol"/>
      <speciesType id="t_0486" name="L-histidinol phosphate"/>
      <speciesType id="t_0487" name="L-homocysteine"/>
      <speciesType id="t_0488" name="L-homoserine"/>
      <speciesType id="t_0489" name="L-isoleucine"/>
      <speciesType id="t_0490" name="L-kynurenine"/>
      <speciesType id="t_0491" name="L-leucine"/>
      <speciesType id="t_0492" name="L-lysine"/>
      <speciesType id="t_0493" name="L-methionine"/>
      <speciesType id="t_0494" name="L-phenylalanine"/>
      <speciesType id="t_0495" name="L-proline"/>
      <speciesType id="t_0496" name="L-saccharopine"/>
      <speciesType id="t_0497" name="L-serine"/>
      <speciesType id="t_0498" name="L-sorbose"/>
      <speciesType id="t_0499" name="L-threonine"/>
      <speciesType id="t_0500" name="L-tryptophan"/>
      <speciesType id="t_0501" name="L-tyrosine"/>
      <speciesType id="t_0502" name="L-valine"/>
      <speciesType id="t_0503" name="lanosterol"/>
      <speciesType id="t_0504" name="lanosteryl oleate"/>
      <speciesType id="t_0505" name="lanosteryl palmitoleate"/>
      <speciesType id="t_0506" name="laurate"/>
      <speciesType id="t_0508" name="lauroyl-CoA"/>
      <speciesType id="t_0509" name="Leu-tRNA(Leu)"/>
      <speciesType id="t_0510" name="leukotriene A4"/>
      <speciesType id="t_0511" name="leukotriene B4"/>
      <speciesType id="t_0512" name="lignoceric acid"/>
      <speciesType id="t_0514" name="lipid"/>
      <speciesType id="t_0515" name="lipoamide"/>
      <speciesType id="t_0516" name="lipoylprotein"/>
      <speciesType id="t_0517" name="Lys-tRNA(Lys)"/>
      <speciesType id="t_0518" name="malonyl-CoA"/>
      <speciesType id="t_0519" name="maltose"/>
      <speciesType id="t_0520" name="mannan"/>
      <speciesType id="t_0521" name="mannose-(1D-myo-inositol 1-phosphate)2"/>
      <speciesType id="t_0522" name="mannose-1D-myo-inositol 1-phosphate"/>
      <speciesType id="t_0523" name="mannosylinositol phosphorylceramide"/>
      <speciesType id="t_0524" name="mannosylinositol phosphorylceramide A (C24)"/>
      <speciesType id="t_0525" name="mannosylinositol phosphorylceramide A (C26)"/>
      <speciesType id="t_0526" name="mannosylinositol phosphorylceramide B (C24)"/>
      <speciesType id="t_0527" name="mannosylinositol phosphorylceramide B (C26)"/>
      <speciesType id="t_0528" name="mannosylinositol phosphorylceramide B&apos; (C24)"/>
      <speciesType id="t_0529" name="mannosylinositol phosphorylceramide B&apos; (C26)"/>
      <speciesType id="t_0530" name="mannosylinositol phosphorylceramide C (C24)"/>
      <speciesType id="t_0531" name="mannosylinositol phosphorylceramide C (C26)"/>
      <speciesType id="t_0532" name="mannosylinositol phosphorylceramide D (C24)"/>
      <speciesType id="t_0533" name="mannosylinositol phosphorylceramide D (C26)"/>
      <speciesType id="t_0534" name="Met-tRNA(Met)"/>
      <speciesType id="t_0535" name="methanethiol"/>
      <speciesType id="t_0536" name="methylglyoxal"/>
      <speciesType id="t_0537" name="myo-inositol"/>
      <speciesType id="t_0538" name="myo-inositol 1,3,4,5,6-pentakisphosphate"/>
      <speciesType id="t_0539" name="myo-inositol hexakisphosphate"/>
      <speciesType id="t_0540" name="myristate"/>
      <speciesType id="t_0543" name="myristoyl-CoA"/>
      <speciesType id="t_0544" name="N(1)-acetylspermidine"/>
      <speciesType id="t_0545" name="N(1)-acetylspermine"/>
      <speciesType id="t_0546" name="N(2)-acetyl-L-ornithine"/>
      <speciesType id="t_0547" name="N(pros)-methyl-L-histidine"/>
      <speciesType id="t_0548" name="N,N&apos;-diacetylchitobiosyldiphosphodolichol"/>
      <speciesType id="t_0549" name="N,N&apos;-diformyldityrosine"/>
      <speciesType id="t_0550" name="N-(5-phospho-beta-D-ribosyl)anthranilate"/>
      <speciesType id="t_0551" name="N-[(R)-4-phosphonopantothenoyl]-L-cysteine"/>
      <speciesType id="t_0552" name="N-acetyl-alpha-D-glucosamine 1-phosphate"/>
      <speciesType id="t_0553" name="N-acetyl-D-glucosamine 6-phosphate"/>
      <speciesType id="t_0554" name="N-acetyl-L-gamma-glutamyl phosphate"/>
      <speciesType id="t_0555" name="N-acetyl-L-glutamate"/>
      <speciesType id="t_0556" name="N-acetylputrescine"/>
      <speciesType id="t_0557" name="N-carbamoyl-L-aspartate"/>
      <speciesType id="t_0558" name="N-formyl-L-kynurenine"/>
      <speciesType id="t_0559" name="N-formyl-L-tyrosine"/>
      <speciesType id="t_0560" name="NAD"/>
      <speciesType id="t_0561" name="NADH"/>
      <speciesType id="t_0562" name="NADP(+)"/>
      <speciesType id="t_0563" name="NADPH"/>
      <speciesType id="t_0564" name="nicotinamide"/>
      <speciesType id="t_0565" name="nicotinamide ribose"/>
      <speciesType id="t_0566" name="nicotinate"/>
      <speciesType id="t_0567" name="nicotinic acid D-ribonucleotide"/>
      <speciesType id="t_0568" name="NMN"/>
      <speciesType id="t_0569" name="nonadecaprenyl diphosphate"/>
      <speciesType id="t_0570" name="nonaprenyl 4-hydroxybenzoate"/>
      <speciesType id="t_0571" name="nonaprenyl diphosphate"/>
      <speciesType id="t_0572" name="O-acetyl-L-homoserine"/>
      <speciesType id="t_0573" name="O-acetyl-L-serine"/>
      <speciesType id="t_0574" name="O-acetylcarnitine"/>
      <speciesType id="t_0575" name="O-phospho-L-homoserine"/>
      <speciesType id="t_0576" name="O-phosphoethanolamine"/>
      <speciesType id="t_0577" name="O-succinyl-L-homoserine"/>
      <speciesType id="t_0580" name="octadecaprenyl diphosphate"/>
      <speciesType id="t_0581" name="octanoate"/>
      <speciesType id="t_0582" name="octanoyl-ACP"/>
      <speciesType id="t_0583" name="octanoyl-CoA"/>
      <speciesType id="t_0584" name="octaprenyl diphosphate"/>
      <speciesType id="t_0585" name="oleate"/>
      <speciesType id="t_0586" name="oleoyl-CoA"/>
      <speciesType id="t_0587" name="ornithine"/>
      <speciesType id="t_0588" name="orotate"/>
      <speciesType id="t_0589" name="orotidine 5&apos;-(dihydrogen phosphate)"/>
      <speciesType id="t_0590" name="oxaloacetate"/>
      <speciesType id="t_0591" name="oxygen"/>
      <speciesType id="t_0592" name="P(1),P(4)-bis(5&apos;-adenosyl) tetraphosphate"/>
      <speciesType id="t_0593" name="P(1),P(4)-bis(5&apos;-guanosyl) tetraphosphate"/>
      <speciesType id="t_0594" name="P1-(5&apos;-adenosyl),P4-(5&apos;-guanosyl) tetraphosphate"/>
      <speciesType id="t_0595" name="palmitate"/>
      <speciesType id="t_0596" name="palmitoleate"/>
      <speciesType id="t_0597" name="palmitoleoyl-CoA"/>
      <speciesType id="t_0599" name="palmitoyl-CoA"/>
      <speciesType id="t_0600" name="pantetheine 4&apos;-phosphate"/>
      <speciesType id="t_0601" name="pectin"/>
      <speciesType id="t_0602" name="pentadecaprenyl diphosphate"/>
      <speciesType id="t_0603" name="pentaprenyl diphosphate"/>
      <speciesType id="t_0604" name="Phe-tRNA(Phe)"/>
      <speciesType id="t_0605" name="phenethyl acetate"/>
      <speciesType id="t_0606" name="phenylacetaldehyde"/>
      <speciesType id="t_0607" name="phenylacetic acid"/>
      <speciesType id="t_0608" name="phosphate"/>
      <speciesType id="t_0610" name="phosphatidyl-L-serine"/>
      <speciesType id="t_0613" name="phosphatidylcholine"/>
      <speciesType id="t_0614" name="phosphatidylethanolamine"/>
      <speciesType id="t_0617" name="phosphoenolpyruvate"/>
      <speciesType id="t_0618" name="phosphoribosyl-carboxy-aminoimidazole"/>
      <speciesType id="t_0619" name="phosphoribosyl-formamido-carboxamide"/>
      <speciesType id="t_0620" name="phytosphingosine"/>
      <speciesType id="t_0621" name="phytosphingosine 1-phosphate"/>
      <speciesType id="t_0622" name="pimeloyl-CoA"/>
      <speciesType id="t_0623" name="polysulphur"/>
      <speciesType id="t_0624" name="porphobilinogen"/>
      <speciesType id="t_0625" name="potassium"/>
      <speciesType id="t_0626" name="precorrin-2"/>
      <speciesType id="t_0627" name="prenyl diphosphate"/>
      <speciesType id="t_0628" name="prephenate"/>
      <speciesType id="t_0629" name="preuroporphyrinogen"/>
      <speciesType id="t_0630" name="Pro-tRNA(Pro)"/>
      <speciesType id="t_0631" name="propionyl-CoA"/>
      <speciesType id="t_0632" name="protoporphyrin"/>
      <speciesType id="t_0633" name="protoporphyrinogen"/>
      <speciesType id="t_0634" name="PRPP"/>
      <speciesType id="t_0635" name="pseudouridine 5&apos;-phosphate"/>
      <speciesType id="t_0636" name="putrescine"/>
      <speciesType id="t_0637" name="pyridoxal"/>
      <speciesType id="t_0638" name="pyridoxal 5&apos;-phosphate"/>
      <speciesType id="t_0639" name="pyridoxamine"/>
      <speciesType id="t_0640" name="pyridoxamine 5&apos;-phosphate"/>
      <speciesType id="t_0641" name="pyridoxine"/>
      <speciesType id="t_0642" name="pyridoxine 5&apos;-phosphate"/>
      <speciesType id="t_0643" name="pyruvate"/>
      <speciesType id="t_0644" name="quinolinate"/>
      <speciesType id="t_0645" name="riboflavin"/>
      <speciesType id="t_0646" name="ribose-5-phosphate"/>
      <speciesType id="t_0647" name="S(8)-aminomethyldihydrolipoamide"/>
      <speciesType id="t_0648" name="S(8)-aminomethyldihydrolipoylprotein"/>
      <speciesType id="t_0649" name="S(8)-succinyldihydrolipoamide"/>
      <speciesType id="t_0650" name="S-adenosyl-4-methylthio-2-oxobutanoate"/>
      <speciesType id="t_0651" name="S-adenosyl-L-homocysteine"/>
      <speciesType id="t_0652" name="S-adenosyl-L-methionine"/>
      <speciesType id="t_0653" name="S-adenosylmethioninamine"/>
      <speciesType id="t_0654" name="S-formylglutathione"/>
      <speciesType id="t_0655" name="S-methyl-5-thio-alpha-D-ribose 1-phosphate"/>
      <speciesType id="t_0656" name="S-methyl-5-thio-D-ribulose 1-phosphate"/>
      <speciesType id="t_0657" name="S-methyl-L-methionine"/>
      <speciesType id="t_0658" name="sedoheptulose 1,7-bisphosphate"/>
      <speciesType id="t_0659" name="sedoheptulose 7-phosphate"/>
      <speciesType id="t_0660" name="Ser-tRNA(Ser)"/>
      <speciesType id="t_0661" name="shikimate"/>
      <speciesType id="t_0662" name="siroheme"/>
      <speciesType id="t_0663" name="sirohydrochlorin"/>
      <speciesType id="t_0664" name="sn-glycero-3-phosphocholine"/>
      <speciesType id="t_0665" name="sodium"/>
      <speciesType id="t_0666" name="spermidine"/>
      <speciesType id="t_0667" name="spermine"/>
      <speciesType id="t_0668" name="sphinganine"/>
      <speciesType id="t_0669" name="sphinganine 1-phosphate"/>
      <speciesType id="t_0670" name="squalene"/>
      <speciesType id="t_0671" name="stearate"/>
      <speciesType id="t_0673" name="stearoyl-CoA"/>
      <speciesType id="t_0674" name="succinate"/>
      <speciesType id="t_0675" name="succinic semialdehyde"/>
      <speciesType id="t_0676" name="succinyl-CoA"/>
      <speciesType id="t_0677" name="sucrose"/>
      <speciesType id="t_0678" name="sulphate"/>
      <speciesType id="t_0679" name="sulphite"/>
      <speciesType id="t_0680" name="taurine"/>
      <speciesType id="t_0681" name="taurocholic acid"/>
      <speciesType id="t_0682" name="TDP"/>
      <speciesType id="t_0683" name="tetracosanoyl-CoA"/>
      <speciesType id="t_0684" name="tetradecaprenyl diphosphate"/>
      <speciesType id="t_0686" name="tetrahydropteroyltri-L-glutamic acid"/>
      <speciesType id="t_0687" name="THF"/>
      <speciesType id="t_0688" name="thiamine"/>
      <speciesType id="t_0689" name="Thr-tRNA(Thr)"/>
      <speciesType id="t_0690" name="thymidine"/>
      <speciesType id="t_0692" name="TMP"/>
      <speciesType id="t_0694" name="trans-aconitate"/>
      <speciesType id="t_0695" name="trans-dec-2-enoyl-CoA"/>
      <speciesType id="t_0696" name="trans-dodec-2-enoyl-CoA"/>
      <speciesType id="t_0697" name="trans-hexacos-2-enoyl-CoA"/>
      <speciesType id="t_0698" name="trans-octadec-2-enoyl-CoA"/>
      <speciesType id="t_0699" name="trans-tetradec-2-enoyl-CoA"/>
      <speciesType id="t_0700" name="trehalose"/>
      <speciesType id="t_0701" name="tridecaprenyl diphosphate"/>
      <speciesType id="t_0702" name="triglyceride"/>
      <speciesType id="t_0703" name="trimethylenediamine"/>
      <speciesType id="t_0704" name="Trp-tRNA(Trp)"/>
      <speciesType id="t_0705" name="tryptophol"/>
      <speciesType id="t_0706" name="TTP"/>
      <speciesType id="t_0707" name="Tyr-tRNA(Tyr)"/>
      <speciesType id="t_0708" name="ubiquinol-6"/>
      <speciesType id="t_0709" name="ubiquinone-6"/>
      <speciesType id="t_0710" name="UDP"/>
      <speciesType id="t_0711" name="UDP-D-galactose"/>
      <speciesType id="t_0712" name="UDP-D-glucose"/>
      <speciesType id="t_0713" name="UDP-N-acetyl-alpha-D-glucosamine"/>
      <speciesType id="t_0714" name="UMP"/>
      <speciesType id="t_0715" name="undecaprenyl diphosphate"/>
      <speciesType id="t_0716" name="uracil"/>
      <speciesType id="t_0717" name="urea"/>
      <speciesType id="t_0718" name="urea-1-carboxylic acid"/>
      <speciesType id="t_0719" name="ureidoglycolic acid"/>
      <speciesType id="t_0720" name="uridine"/>
      <speciesType id="t_0721" name="uroporphyrinogen III"/>
      <speciesType id="t_0722" name="UTP"/>
      <speciesType id="t_0723" name="Val-tRNA(Val)"/>
      <speciesType id="t_0724" name="xanthosine"/>
      <speciesType id="t_0725" name="xanthosine-5-phosphate"/>
      <speciesType id="t_0726" name="xylitol"/>
      <speciesType id="t_0727" name="zymosterol"/>
      <speciesType id="t_0729" name="zymosterol intermediate 1a"/>
      <speciesType id="t_0730" name="zymosterol intermediate 1b"/>
      <speciesType id="t_0731" name="zymosterol intermediate 1c"/>
      <speciesType id="t_0732" name="zymosterol intermediate 2"/>
      <speciesType id="t_0733" name="zymosteryl oleate"/>
      <speciesType id="t_0734" name="zymosteryl palmitoleate"/>
      <speciesType id="t_0735" name="tRNA(Ala), cytoplasmic"/>
      <speciesType id="t_0736" name="tRNA(Arg), cytoplasmic"/>
      <speciesType id="t_0737" name="tRNA(Arg), mitchondrial"/>
      <speciesType id="t_0738" name="tRNA(Asn), cytoplasmic"/>
      <speciesType id="t_0739" name="tRNA(Asn), mitchondrial"/>
      <speciesType id="t_0740" name="tRNA(Asp), cytoplasmic"/>
      <speciesType id="t_0741" name="tRNA(Asp), mitchondrial"/>
      <speciesType id="t_0742" name="tRNA(Cys), cytoplasmic"/>
      <speciesType id="t_0743" name="tRNA(Gln), cytoplasmic"/>
      <speciesType id="t_0744" name="tRNA(Glu), cytoplasmic"/>
      <speciesType id="t_0745" name="tRNA(Glu), mitchondrial"/>
      <speciesType id="t_0746" name="tRNA(Gly), cytoplasmic"/>
      <speciesType id="t_0747" name="tRNA(His), cytoplasmic"/>
      <speciesType id="t_0748" name="tRNA(His), mitchondrial"/>
      <speciesType id="t_0749" name="tRNA(Ile), cytoplasmic"/>
      <speciesType id="t_0750" name="tRNA(Ile), mitchondrial"/>
      <speciesType id="t_0751" name="tRNA(Leu), cytoplasmic"/>
      <speciesType id="t_0752" name="tRNA(Leu), mitchondrial"/>
      <speciesType id="t_0753" name="tRNA(Lys), cytoplasmic"/>
      <speciesType id="t_0754" name="tRNA(Lys), mitchondrial"/>
      <speciesType id="t_0755" name="tRNA(Met), cytoplasmic"/>
      <speciesType id="t_0756" name="tRNA(Met), mitchondrial"/>
      <speciesType id="t_0757" name="tRNA(Phe), cytoplasmic"/>
      <speciesType id="t_0758" name="tRNA(Phe), mitchondrial"/>
      <speciesType id="t_0759" name="tRNA(Pro), cytoplasmic"/>
      <speciesType id="t_0760" name="tRNA(Ser), cytoplasmic"/>
      <speciesType id="t_0761" name="tRNA(Thr), cytoplasmic"/>
      <speciesType id="t_0762" name="tRNA(Thr), mitchondrial"/>
      <speciesType id="t_0763" name="tRNA(Trp), cytoplasmic"/>
      <speciesType id="t_0764" name="tRNA(Trp), mitchondrial"/>
      <speciesType id="t_0765" name="tRNA(Tyr), cytoplasmic"/>
      <speciesType id="t_0766" name="tRNA(Tyr), mitchondrial"/>
      <speciesType id="t_0767" name="tRNA(Val), cytoplasmic"/>
      <speciesType id="t_0768" name="tRNA(Val), mitchondrial"/>
      <speciesType id="t_0769" name="TRX1"/>
      <speciesType id="t_0770" name="TRX1 disulphide"/>
      <speciesType id="t_0771" name="kynurenic acid"/>
      <speciesType id="t_0772" name="quinaldic acid"/>
      <speciesType id="t_0773" name="ACP1"/>
      <speciesType id="t_0774" name="COX1"/>
      <speciesType id="t_0775" name="ATP8"/>
      <speciesType id="t_0776" name="ATP6"/>
      <speciesType id="t_0777" name="COB"/>
      <speciesType id="t_0778" name="OLI1"/>
      <speciesType id="t_0779" name="COX2"/>
      <speciesType id="t_0780" name="COX3"/>
      <speciesType id="t_0781" name="CYS3"/>
      <speciesType id="t_0782" name="FUN26"/>
      <speciesType id="t_0783" name="PMT2"/>
      <speciesType id="t_0784" name="CDC19"/>
      <speciesType id="t_0785" name="GCV3"/>
      <speciesType id="t_0786" name="ACS1"/>
      <speciesType id="t_0787" name="BDH1"/>
      <speciesType id="t_0788" name="GDH3"/>
      <speciesType id="t_0789" name="ADE1"/>
      <speciesType id="t_0790" name="YAT1"/>
      <speciesType id="t_0791" name="PHO11"/>
      <speciesType id="t_0792" name="SCT1"/>
      <speciesType id="t_0793" name="FMT1"/>
      <speciesType id="t_0794" name="ACH1"/>
      <speciesType id="t_0795" name="PET9"/>
      <speciesType id="t_0796" name="RIB1"/>
      <speciesType id="t_0797" name="URA7"/>
      <speciesType id="t_0798" name="FUI1"/>
      <speciesType id="t_0799" name="COR1"/>
      <speciesType id="t_0800" name="PRX1"/>
      <speciesType id="t_0801" name="PRS4"/>
      <speciesType id="t_0802" name="ILS1"/>
      <speciesType id="t_0803" name="BNA4"/>
      <speciesType id="t_0804" name="ATP1"/>
      <speciesType id="t_0805" name="RER2"/>
      <speciesType id="t_0806" name="COQ1"/>
      <speciesType id="t_0807" name="GPI18"/>
      <speciesType id="t_0808" name="UGA2"/>
      <speciesType id="t_0809" name="IPP1"/>
      <speciesType id="t_0810" name="GAL7"/>
      <speciesType id="t_0811" name="GAL10"/>
      <speciesType id="t_0812" name="GAL1"/>
      <speciesType id="t_0813" name="FUR4"/>
      <speciesType id="t_0814" name="CHS3"/>
      <speciesType id="t_0815" name="ETR1"/>
      <speciesType id="t_0816" name="CDS1"/>
      <speciesType id="t_0817" name="HMT1"/>
      <speciesType id="t_0818" name="PDX3"/>
      <speciesType id="t_0819" name="CSG2"/>
      <speciesType id="t_0820" name="CHS2"/>
      <speciesType id="t_0821" name="ATP3"/>
      <speciesType id="t_0822" name="FAT1"/>
      <speciesType id="t_0823" name="TSC3"/>
      <speciesType id="t_0824" name="BAP2"/>
      <speciesType id="t_0825" name="TAT1"/>
      <speciesType id="t_0826" name="MIS1"/>
      <speciesType id="t_0827" name="AAC3"/>
      <speciesType id="t_0828" name="PHO3"/>
      <speciesType id="t_0829" name="PHO5"/>
      <speciesType id="t_0830" name="ALG1"/>
      <speciesType id="t_0831" name="LYS2"/>
      <speciesType id="t_0832" name="TKL2"/>
      <speciesType id="t_0833" name="GRS1"/>
      <speciesType id="t_0834" name="TPS1"/>
      <speciesType id="t_0835" name="VMA2"/>
      <speciesType id="t_0836" name="AGP2"/>
      <speciesType id="t_0837" name="ADH5"/>
      <speciesType id="t_0838" name="ARA1"/>
      <speciesType id="t_0839" name="RIB7"/>
      <speciesType id="t_0840" name="IFA38"/>
      <speciesType id="t_0841" name="CSH1"/>
      <speciesType id="t_0842" name="TYR1"/>
      <speciesType id="t_0843" name="ECM31"/>
      <speciesType id="t_0844" name="DTR1"/>
      <speciesType id="t_0845" name="YPC1"/>
      <speciesType id="t_0846" name="RIM2"/>
      <speciesType id="t_0847" name="PGI1"/>
      <speciesType id="t_0848" name="KTR4"/>
      <speciesType id="t_0849" name="KTR3"/>
      <speciesType id="t_0850" name="DUR1,2"/>
      <speciesType id="t_0851" name="MET8"/>
      <speciesType id="t_0852" name="PYC2"/>
      <speciesType id="t_0853" name="PDB1"/>
      <speciesType id="t_0854" name="GPX2"/>
      <speciesType id="t_0855" name="HIS7"/>
      <speciesType id="t_0856" name="ARO4"/>
      <speciesType id="t_0857" name="DUT1"/>
      <speciesType id="t_0858" name="RIB5"/>
      <speciesType id="t_0859" name="SHM1"/>
      <speciesType id="t_0860" name="TSC10"/>
      <speciesType id="t_0861" name="CTP1"/>
      <speciesType id="t_0862" name="VBA2"/>
      <speciesType id="t_0863" name="SUL1"/>
      <speciesType id="t_0864" name="PHO89"/>
      <speciesType id="t_0865" name="MAL31"/>
      <speciesType id="t_0866" name="MAL32"/>
      <speciesType id="t_0867" name="PGS1"/>
      <speciesType id="t_0868" name="ILV6"/>
      <speciesType id="t_0869" name="LEU2"/>
      <speciesType id="t_0870" name="AGP1"/>
      <speciesType id="t_0871" name="HIS4"/>
      <speciesType id="t_0872" name="GRX1"/>
      <speciesType id="t_0873" name="ATG22"/>
      <speciesType id="t_0874" name="GLK1"/>
      <speciesType id="t_0875" name="APA1"/>
      <speciesType id="t_0876" name="PBN1"/>
      <speciesType id="t_0877" name="CHA1"/>
      <speciesType id="t_0878" name="VBA3"/>
      <speciesType id="t_0879" name="CIT2"/>
      <speciesType id="t_0880" name="ADY2"/>
      <speciesType id="t_0881" name="PGK1"/>
      <speciesType id="t_0882" name="SLM5"/>
      <speciesType id="t_0883" name="PMP1"/>
      <speciesType id="t_0884" name="FEN2"/>
      <speciesType id="t_0885" name="FEN1"/>
      <speciesType id="t_0886" name="RBK1"/>
      <speciesType id="t_0887" name="PHO87"/>
      <speciesType id="t_0888" name="ARE1"/>
      <speciesType id="t_0889" name="THR4"/>
      <speciesType id="t_0890" name="ERS1"/>
      <speciesType id="t_0891" name="TRX3"/>
      <speciesType id="t_0892" name="GIT1"/>
      <speciesType id="t_0893" name="ADH7"/>
      <speciesType id="t_0894" name="ATP16"/>
      <speciesType id="t_0895" name="TSC13"/>
      <speciesType id="t_0896" name="GPD1"/>
      <speciesType id="t_0897" name="SIR2"/>
      <speciesType id="t_0898" name="FAD1"/>
      <speciesType id="t_0899" name="SLC1"/>
      <speciesType id="t_0900" name="PSA1"/>
      <speciesType id="t_0901" name="IDP1"/>
      <speciesType id="t_0902" name="COX9"/>
      <speciesType id="t_0903" name="MDH3"/>
      <speciesType id="t_0904" name="THI3"/>
      <speciesType id="t_0905" name="NDE2"/>
      <speciesType id="t_0906" name="RAM1"/>
      <speciesType id="t_0907" name="PMT5"/>
      <speciesType id="t_0908" name="PMT1"/>
      <speciesType id="t_0909" name="GET3"/>
      <speciesType id="t_0910" name="QRI1"/>
      <speciesType id="t_0911" name="LYS21"/>
      <speciesType id="t_0912" name="BPL1"/>
      <speciesType id="t_0913" name="CRD1"/>
      <speciesType id="t_0914" name="SFA1"/>
      <speciesType id="t_0915" name="GLT1"/>
      <speciesType id="t_0916" name="DLD1"/>
      <speciesType id="t_0917" name="DLD2"/>
      <speciesType id="t_0918" name="LYS20"/>
      <speciesType id="t_0919" name="VMA1"/>
      <speciesType id="t_0920" name="GGC1"/>
      <speciesType id="t_0921" name="HEM3"/>
      <speciesType id="t_0922" name="UGA4"/>
      <speciesType id="t_0923" name="GDH2"/>
      <speciesType id="t_0924" name="GUD1"/>
      <speciesType id="t_0925" name="HXT15"/>
      <speciesType id="t_0926" name="MPH2"/>
      <speciesType id="t_0927" name="NTH1"/>
      <speciesType id="t_0928" name="TRP1"/>
      <speciesType id="t_0929" name="KCS1"/>
      <speciesType id="t_0930" name="GCV1"/>
      <speciesType id="t_0931" name="SES1"/>
      <speciesType id="t_0932" name="ARO3"/>
      <speciesType id="t_0933" name="KRS1"/>
      <speciesType id="t_0934" name="HEM13"/>
      <speciesType id="t_0935" name="BAP3"/>
      <speciesType id="t_0936" name="HEM12"/>
      <speciesType id="t_0937" name="TPI1"/>
      <speciesType id="t_0938" name="TGL2"/>
      <speciesType id="t_0939" name="LCB2"/>
      <speciesType id="t_0940" name="IPT1"/>
      <speciesType id="t_0941" name="TPS2"/>
      <speciesType id="t_0943" name="GRX3"/>
      <speciesType id="t_0944" name="ARO1"/>
      <speciesType id="t_0945" name="YCF1"/>
      <speciesType id="t_0946" name="EKI1"/>
      <speciesType id="t_0947" name="KGD2"/>
      <speciesType id="t_0948" name="HOM2"/>
      <speciesType id="t_0949" name="ARG82"/>
      <speciesType id="t_0950" name="SDH4"/>
      <speciesType id="t_0951" name="HST4"/>
      <speciesType id="t_0952" name="CAB5"/>
      <speciesType id="t_0953" name="COQ4"/>
      <speciesType id="t_0954" name="MSS4"/>
      <speciesType id="t_0955" name="ADK1"/>
      <speciesType id="t_0956" name="HEM1"/>
      <speciesType id="t_0957" name="LYS4"/>
      <speciesType id="t_0958" name="FMN1"/>
      <speciesType id="t_0959" name="CTA1"/>
      <speciesType id="t_0960" name="EXG2"/>
      <speciesType id="t_0961" name="MSW1"/>
      <speciesType id="t_0962" name="GLO2"/>
      <speciesType id="t_0963" name="DPP1"/>
      <speciesType id="t_0964" name="INM2"/>
      <speciesType id="t_0965" name="DPL1"/>
      <speciesType id="t_0966" name="SUR2"/>
      <speciesType id="t_0967" name="ATP5"/>
      <speciesType id="t_0968" name="PRO1"/>
      <speciesType id="t_0969" name="GPI11"/>
      <speciesType id="t_0970" name="HNT2"/>
      <speciesType id="t_0971" name="IPK1"/>
      <speciesType id="t_0972" name="ASP1"/>
      <speciesType id="t_0973" name="TIM11"/>
      <speciesType id="t_0974" name="YDR341C"/>
      <speciesType id="t_0975" name="HXT7"/>
      <speciesType id="t_0976" name="HXT6"/>
      <speciesType id="t_0977" name="HXT3"/>
      <speciesType id="t_0978" name="TRR1"/>
      <speciesType id="t_0979" name="TRP4"/>
      <speciesType id="t_0980" name="KEI1"/>
      <speciesType id="t_0981" name="YPR1"/>
      <speciesType id="t_0982" name="ARH1"/>
      <speciesType id="t_0983" name="ATP17"/>
      <speciesType id="t_0984" name="ARO10"/>
      <speciesType id="t_0985" name="ATO3"/>
      <speciesType id="t_0986" name="HPT1"/>
      <speciesType id="t_0987" name="URH1"/>
      <speciesType id="t_0988" name="DIT2"/>
      <speciesType id="t_0989" name="DIT1"/>
      <speciesType id="t_0990" name="ADE8"/>
      <speciesType id="t_0991" name="BNA7"/>
      <speciesType id="t_0992" name="TSA2"/>
      <speciesType id="t_0993" name="GUK1"/>
      <speciesType id="t_0994" name="PHO8"/>
      <speciesType id="t_0995" name="KRE2"/>
      <speciesType id="t_0996" name="RIB3"/>
      <speciesType id="t_0997" name="ITR1"/>
      <speciesType id="t_0998" name="SAM2"/>
      <speciesType id="t_0999" name="LPP1"/>
      <speciesType id="t_1000" name="GNP1"/>
      <speciesType id="t_1001" name="GRX2"/>
      <speciesType id="t_1002" name="QCR7"/>
      <speciesType id="t_1003" name="APA2"/>
      <speciesType id="t_1004" name="CAB1"/>
      <speciesType id="t_1005" name="STL1"/>
      <speciesType id="t_1006" name="YEA6"/>
      <speciesType id="t_1007" name="PMP2"/>
      <speciesType id="t_1008" name="URA3"/>
      <speciesType id="t_1009" name="RIP1"/>
      <speciesType id="t_1010" name="VMA3"/>
      <speciesType id="t_1011" name="BUD16"/>
      <speciesType id="t_1012" name="UTR4"/>
      <speciesType id="t_1013" name="CYC7"/>
      <speciesType id="t_1014" name="YEF1"/>
      <speciesType id="t_1015" name="GDA1"/>
      <speciesType id="t_1016" name="GLY1"/>
      <speciesType id="t_1017" name="FRD1"/>
      <speciesType id="t_1018" name="VMA8"/>
      <speciesType id="t_1019" name="PCM1"/>
      <speciesType id="t_1020" name="CAN1"/>
      <speciesType id="t_1021" name="HXT13"/>
      <speciesType id="t_1022" name="DLD3"/>
      <speciesType id="t_1023" name="PMI40"/>
      <speciesType id="t_1024" name="YND1"/>
      <speciesType id="t_1025" name="HEM14"/>
      <speciesType id="t_1026" name="FAA2"/>
      <speciesType id="t_1027" name="ISC1"/>
      <speciesType id="t_1028" name="PRO3"/>
      <speciesType id="t_1029" name="YAT2"/>
      <speciesType id="t_1030" name="CHO1"/>
      <speciesType id="t_1031" name="SAH1"/>
      <speciesType id="t_1032" name="HOM3"/>
      <speciesType id="t_1033" name="PIC2"/>
      <speciesType id="t_1034" name="HIS1"/>
      <speciesType id="t_1035" name="FCY2"/>
      <speciesType id="t_1036" name="FCY21"/>
      <speciesType id="t_1037" name="FCY22"/>
      <speciesType id="t_1038" name="CEM1"/>
      <speciesType id="t_1039" name="HOR2"/>
      <speciesType id="t_1040" name="ICL1"/>
      <speciesType id="t_1041" name="ARG5,6"/>
      <speciesType id="t_1042" name="RNR1"/>
      <speciesType id="t_1043" name="ALD5"/>
      <speciesType id="t_1044" name="SER3"/>
      <speciesType id="t_1045" name="ILV1"/>
      <speciesType id="t_1047" name="TRP2"/>
      <speciesType id="t_1048" name="MET6"/>
      <speciesType id="t_1049" name="PRS2"/>
      <speciesType id="t_1050" name="AVT6"/>
      <speciesType id="t_1051" name="COX15"/>
      <speciesType id="t_1053" name="ADK2"/>
      <speciesType id="t_1054" name="GRX4"/>
      <speciesType id="t_1055" name="TMT1"/>
      <speciesType id="t_1056" name="PDA1"/>
      <speciesType id="t_1057" name="FAU1"/>
      <speciesType id="t_1058" name="DEG1"/>
      <speciesType id="t_1059" name="HXT10"/>
      <speciesType id="t_1060" name="GNA1"/>
      <speciesType id="t_1061" name="LPD1"/>
      <speciesType id="t_1062" name="FRS2"/>
      <speciesType id="t_1063" name="AGX1"/>
      <speciesType id="t_1064" name="SEC53"/>
      <speciesType id="t_1065" name="DAK2"/>
      <speciesType id="t_1066" name="AGP3"/>
      <speciesType id="t_1067" name="GSY1"/>
      <speciesType id="t_1068" name="FAB1"/>
      <speciesType id="t_1069" name="HIS2"/>
      <speciesType id="t_1070" name="MET10"/>
      <speciesType id="t_1071" name="QCR6"/>
      <speciesType id="t_1072" name="BNA6"/>
      <speciesType id="t_1073" name="HXK1"/>
      <speciesType id="t_1074" name="ERG26"/>
      <speciesType id="t_1075" name="PMA1"/>
      <speciesType id="t_1076" name="LEU1"/>
      <speciesType id="t_1077" name="ERG4"/>
      <speciesType id="t_1078" name="TRP5"/>
      <speciesType id="t_1079" name="PNC1"/>
      <speciesType id="t_1080" name="HEM2"/>
      <speciesType id="t_1081" name="OLE1"/>
      <speciesType id="t_1082" name="PYC1"/>
      <speciesType id="t_1083" name="PUS2"/>
      <speciesType id="t_1084" name="NPY1"/>
      <speciesType id="t_1085" name="HNM1"/>
      <speciesType id="t_1086" name="GUP1"/>
      <speciesType id="t_1087" name="COQ8"/>
      <speciesType id="t_1088" name="MET13"/>
      <speciesType id="t_1089" name="GPI10"/>
      <speciesType id="t_1090" name="ARO2"/>
      <speciesType id="t_1091" name="LYS5"/>
      <speciesType id="t_1092" name="STR3"/>
      <speciesType id="t_1093" name="TPN1"/>
      <speciesType id="t_1094" name="COX4"/>
      <speciesType id="t_1095" name="COX13"/>
      <speciesType id="t_1096" name="ARO8"/>
      <speciesType id="t_1097" name="POX1"/>
      <speciesType id="t_1098" name="SDT1"/>
      <speciesType id="t_1099" name="VRG4"/>
      <speciesType id="t_1100" name="ADE5,7"/>
      <speciesType id="t_1101" name="GUS1"/>
      <speciesType id="t_1102" name="PDE1"/>
      <speciesType id="t_1103" name="HXK2"/>
      <speciesType id="t_1104" name="ADH4"/>
      <speciesType id="t_1105" name="ECT1"/>
      <speciesType id="t_1106" name="NMA2"/>
      <speciesType id="t_1108" name="UGA1"/>
      <speciesType id="t_1109" name="VMA7"/>
      <speciesType id="t_1110" name="GSC2"/>
      <speciesType id="t_1112" name="MUP1"/>
      <speciesType id="t_1113" name="ERG25"/>
      <speciesType id="t_1114" name="ADE6"/>
      <speciesType id="t_1115" name="VHT1"/>
      <speciesType id="t_1116" name="PDC6"/>
      <speciesType id="t_1117" name="CTT1"/>
      <speciesType id="t_1118" name="VAS1"/>
      <speciesType id="t_1119" name="TPC1"/>
      <speciesType id="t_1120" name="MEP1"/>
      <speciesType id="t_1121" name="ASN2"/>
      <speciesType id="t_1122" name="TPO2"/>
      <speciesType id="t_1123" name="SKN1"/>
      <speciesType id="t_1124" name="CYS4"/>
      <speciesType id="t_1125" name="CHO2"/>
      <speciesType id="t_1126" name="PSD2"/>
      <speciesType id="t_1127" name="MSM1"/>
      <speciesType id="t_1128" name="ERG1"/>
      <speciesType id="t_1129" name="ATF2"/>
      <speciesType id="t_1130" name="RNR4"/>
      <speciesType id="t_1131" name="QCR9"/>
      <speciesType id="t_1132" name="TYS1"/>
      <speciesType id="t_1133" name="HIP1"/>
      <speciesType id="t_1134" name="TDH3"/>
      <speciesType id="t_1135" name="PDX1"/>
      <speciesType id="t_1136" name="XKS1"/>
      <speciesType id="t_1137" name="PCT1"/>
      <speciesType id="t_1138" name="ADE3"/>
      <speciesType id="t_1139" name="SER2"/>
      <speciesType id="t_1140" name="TRX2"/>
      <speciesType id="t_1141" name="PFK1"/>
      <speciesType id="t_1142" name="LSC2"/>
      <speciesType id="t_1143" name="CPD1"/>
      <speciesType id="t_1144" name="SOL4"/>
      <speciesType id="t_1145" name="ENO1"/>
      <speciesType id="t_1146" name="COQ6"/>
      <speciesType id="t_1147" name="GND2"/>
      <speciesType id="t_1148" name="TNA1"/>
      <speciesType id="t_1149" name="MES1"/>
      <speciesType id="t_1150" name="FOL2"/>
      <speciesType id="t_1151" name="CAB4"/>
      <speciesType id="t_1152" name="BGL2"/>
      <speciesType id="t_1153" name="BIO2"/>
      <speciesType id="t_1154" name="IMA1"/>
      <speciesType id="t_1155" name="MAL11"/>
      <speciesType id="t_1156" name="MAL12"/>
      <speciesType id="t_1157" name="LAG1"/>
      <speciesType id="t_1158" name="PRS3"/>
      <speciesType id="t_1159" name="DUR3"/>
      <speciesType id="t_1160" name="GUT1"/>
      <speciesType id="t_1161" name="MUP3"/>
      <speciesType id="t_1162" name="QCR10"/>
      <speciesType id="t_1163" name="LEU5"/>
      <speciesType id="t_1164" name="ERG11"/>
      <speciesType id="t_1165" name="DIA4"/>
      <speciesType id="t_1166" name="ARG4"/>
      <speciesType id="t_1167" name="DED81"/>
      <speciesType id="t_1168" name="THR1"/>
      <speciesType id="t_1169" name="VMA16"/>
      <speciesType id="t_1170" name="PUT2"/>
      <speciesType id="t_1171" name="VMA10"/>
      <speciesType id="t_1172" name="NCP1"/>
      <speciesType id="t_1173" name="INM1"/>
      <speciesType id="t_1174" name="COX6"/>
      <speciesType id="t_1175" name="PAN5"/>
      <speciesType id="t_1176" name="HTD2"/>
      <speciesType id="t_1177" name="DYS1"/>
      <speciesType id="t_1178" name="ERG7"/>
      <speciesType id="t_1179" name="QNS1"/>
      <speciesType id="t_1180" name="MSR1"/>
      <speciesType id="t_1181" name="HXT4"/>
      <speciesType id="t_1182" name="HXT1"/>
      <speciesType id="t_1183" name="HXT5"/>
      <speciesType id="t_1184" name="GRE3"/>
      <speciesType id="t_1185" name="TRR2"/>
      <speciesType id="t_1186" name="EPT1"/>
      <speciesType id="t_1187" name="FUR1"/>
      <speciesType id="t_1188" name="ARO9"/>
      <speciesType id="t_1189" name="DCD1"/>
      <speciesType id="t_1190" name="SOL3"/>
      <speciesType id="t_1191" name="ENO2"/>
      <speciesType id="t_1192" name="GND1"/>
      <speciesType id="t_1193" name="ERG9"/>
      <speciesType id="t_1194" name="BAT1"/>
      <speciesType id="t_1195" name="IMD2"/>
      <speciesType id="t_1196" name="INP51"/>
      <speciesType id="t_1197" name="YIA6"/>
      <speciesType id="t_1198" name="FAA3"/>
      <speciesType id="t_1199" name="DOT5"/>
      <speciesType id="t_1200" name="PDR11"/>
      <speciesType id="t_1201" name="HIS6"/>
      <speciesType id="t_1202" name="RHR2"/>
      <speciesType id="t_1203" name="RNR3"/>
      <speciesType id="t_1204" name="SER33"/>
      <speciesType id="t_1205" name="THS1"/>
      <speciesType id="t_1206" name="CAB2"/>
      <speciesType id="t_1207" name="LYS12"/>
      <speciesType id="t_1208" name="SGA1"/>
      <speciesType id="t_1209" name="PFK26"/>
      <speciesType id="t_1210" name="COX5B"/>
      <speciesType id="t_1211" name="HIS5"/>
      <speciesType id="t_1212" name="KGD1"/>
      <speciesType id="t_1213" name="FLX1"/>
      <speciesType id="t_1214" name="PAN6"/>
      <speciesType id="t_1215" name="GUT2"/>
      <speciesType id="t_1216" name="POT1"/>
      <speciesType id="t_1217" name="SUC2"/>
      <speciesType id="t_1218" name="IMA3"/>
      <speciesType id="t_1219" name="DAL1"/>
      <speciesType id="t_1220" name="DAL4"/>
      <speciesType id="t_1221" name="DAL2"/>
      <speciesType id="t_1222" name="DAL7"/>
      <speciesType id="t_1223" name="DAL3"/>
      <speciesType id="t_1224" name="LYS1"/>
      <speciesType id="t_1225" name="HYR1"/>
      <speciesType id="t_1226" name="CYR1"/>
      <speciesType id="t_1227" name="RNR2"/>
      <speciesType id="t_1228" name="YJL045W"/>
      <speciesType id="t_1229" name="TDH1"/>
      <speciesType id="t_1230" name="BNA3"/>
      <speciesType id="t_1231" name="YJL068C"/>
      <speciesType id="t_1232" name="ARG2"/>
      <speciesType id="t_1233" name="ARG3"/>
      <speciesType id="t_1234" name="GWT1"/>
      <speciesType id="t_1235" name="PHS1"/>
      <speciesType id="t_1236" name="LSB6"/>
      <speciesType id="t_1237" name="GSH1"/>
      <speciesType id="t_1238" name="RPE1"/>
      <speciesType id="t_1239" name="TRK1"/>
      <speciesType id="t_1240" name="URA2"/>
      <speciesType id="t_1241" name="LCB3"/>
      <speciesType id="t_1242" name="GLG2"/>
      <speciesType id="t_1243" name="YUR1"/>
      <speciesType id="t_1244" name="INO1"/>
      <speciesType id="t_1245" name="FBP26"/>
      <speciesType id="t_1246" name="QCR8"/>
      <speciesType id="t_1247" name="ERG20"/>
      <speciesType id="t_1248" name="ELO1"/>
      <speciesType id="t_1249" name="PHO90"/>
      <speciesType id="t_1251" name="OPT1"/>
      <speciesType id="t_1252" name="HXT8"/>
      <speciesType id="t_1253" name="IMA5"/>
      <speciesType id="t_1254" name="HXT9"/>
      <speciesType id="t_1255" name="IMA4"/>
      <speciesType id="t_1256" name="AVT1"/>
      <speciesType id="t_1257" name="TDH2"/>
      <speciesType id="t_1258" name="MET3"/>
      <speciesType id="t_1259" name="GPI14"/>
      <speciesType id="t_1260" name="ILV3"/>
      <speciesType id="t_1261" name="TES1"/>
      <speciesType id="t_1262" name="BNA1"/>
      <speciesType id="t_1263" name="CYC1"/>
      <speciesType id="t_1264" name="UTR1"/>
      <speciesType id="t_1265" name="CDC8"/>
      <speciesType id="t_1266" name="OPI3"/>
      <speciesType id="t_1267" name="MIR1"/>
      <speciesType id="t_1268" name="BNA2"/>
      <speciesType id="t_1269" name="SFC1"/>
      <speciesType id="t_1270" name="URA8"/>
      <speciesType id="t_1271" name="ADO1"/>
      <speciesType id="t_1272" name="CPA2"/>
      <speciesType id="t_1273" name="YMR1"/>
      <speciesType id="t_1274" name="ATP2"/>
      <speciesType id="t_1275" name="STR2"/>
      <speciesType id="t_1276" name="XPT1"/>
      <speciesType id="t_1277" name="MET5"/>
      <speciesType id="t_1278" name="HOM6"/>
      <speciesType id="t_1279" name="PMT4"/>
      <speciesType id="t_1280" name="BAT2"/>
      <speciesType id="t_1281" name="DAL5"/>
      <speciesType id="t_1282" name="PGU1"/>
      <speciesType id="t_1283" name="HXT16"/>
      <speciesType id="t_1284" name="SOR1"/>
      <speciesType id="t_1285" name="MPH3"/>
      <speciesType id="t_1286" name="MET14"/>
      <speciesType id="t_1287" name="AUR1"/>
      <speciesType id="t_1288" name="LAC1"/>
      <speciesType id="t_1289" name="ATP7"/>
      <speciesType id="t_1290" name="RAM2"/>
      <speciesType id="t_1291" name="URA6"/>
      <speciesType id="t_1292" name="GPX1"/>
      <speciesType id="t_1293" name="MAE1"/>
      <speciesType id="t_1294" name="UGP1"/>
      <speciesType id="t_1295" name="OAR1"/>
      <speciesType id="t_1296" name="FBA1"/>
      <speciesType id="t_1297" name="YNK1"/>
      <speciesType id="t_1298" name="VMA5"/>
      <speciesType id="t_1299" name="MDH1"/>
      <speciesType id="t_1300" name="CAB3"/>
      <speciesType id="t_1301" name="GFA1"/>
      <speciesType id="t_1302" name="AAT1"/>
      <speciesType id="t_1303" name="OAC1"/>
      <speciesType id="t_1304" name="PGM1"/>
      <speciesType id="t_1305" name="RMA1"/>
      <speciesType id="t_1306" name="TGL1"/>
      <speciesType id="t_1307" name="SDH3"/>
      <speciesType id="t_1308" name="AVT3"/>
      <speciesType id="t_1309" name="SDH1"/>
      <speciesType id="t_1310" name="GPM1"/>
      <speciesType id="t_1311" name="MCD4"/>
      <speciesType id="t_1312" name="TPO5"/>
      <speciesType id="t_1313" name="PRS1"/>
      <speciesType id="t_1314" name="FAS1"/>
      <speciesType id="t_1315" name="SPE1"/>
      <speciesType id="t_1316" name="PXA2"/>
      <speciesType id="t_1318" name="MST1"/>
      <speciesType id="t_1319" name="TRP3"/>
      <speciesType id="t_1320" name="SAC1"/>
      <speciesType id="t_1321" name="URA1"/>
      <speciesType id="t_1322" name="JEN1"/>
      <speciesType id="t_1323" name="FOX2"/>
      <speciesType id="t_1324" name="SPO14"/>
      <speciesType id="t_1325" name="GAP1"/>
      <speciesType id="t_1326" name="SHB17"/>
      <speciesType id="t_1327" name="YSR3"/>
      <speciesType id="t_1328" name="GLG1"/>
      <speciesType id="t_1329" name="KTR2"/>
      <speciesType id="t_1330" name="CCP1"/>
      <speciesType id="t_1331" name="GPT2"/>
      <speciesType id="t_1332" name="MET1"/>
      <speciesType id="t_1333" name="SIS2"/>
      <speciesType id="t_1334" name="MTD1"/>
      <speciesType id="t_1335" name="TGL4"/>
      <speciesType id="t_1336" name="PCK1"/>
      <speciesType id="t_1337" name="YEH1"/>
      <speciesType id="t_1338" name="BPT1"/>
      <speciesType id="t_1339" name="DPS1"/>
      <speciesType id="t_1340" name="TPO1"/>
      <speciesType id="t_1341" name="GPI13"/>
      <speciesType id="t_1342" name="SDH2"/>
      <speciesType id="t_1343" name="FPS1"/>
      <speciesType id="t_1344" name="YBT1"/>
      <speciesType id="t_1345" name="AQY2"/>
      <speciesType id="t_1346" name="JLP1"/>
      <speciesType id="t_1347" name="MMP1"/>
      <speciesType id="t_1348" name="MHT1"/>
      <speciesType id="t_1349" name="LOT6"/>
      <speciesType id="t_1350" name="MEU1"/>
      <speciesType id="t_1351" name="YEH2"/>
      <speciesType id="t_1352" name="AAT2"/>
      <speciesType id="t_1353" name="ADE16"/>
      <speciesType id="t_1354" name="COX12"/>
      <speciesType id="t_1355" name="PDC1"/>
      <speciesType id="t_1356" name="ERG3"/>
      <speciesType id="t_1357" name="SHM2"/>
      <speciesType id="t_1358" name="FRS1"/>
      <speciesType id="t_1359" name="XYL2"/>
      <speciesType id="t_1360" name="GAL2"/>
      <speciesType id="t_1361" name="ALT1"/>
      <speciesType id="t_1362" name="SUL2"/>
      <speciesType id="t_1363" name="ERG27"/>
      <speciesType id="t_1364" name="AHP1"/>
      <speciesType id="t_1365" name="CKI1"/>
      <speciesType id="t_1366" name="PDC5"/>
      <speciesType id="t_1367" name="NHA1"/>
      <speciesType id="t_1368" name="PUT1"/>
      <speciesType id="t_1369" name="SPE4"/>
      <speciesType id="t_1370" name="ACS2"/>
      <speciesType id="t_1371" name="ASP3-1"/>
      <speciesType id="t_1372" name="ASP3-2"/>
      <speciesType id="t_1373" name="ASP3-3"/>
      <speciesType id="t_1374" name="ASP3-4"/>
      <speciesType id="t_1375" name="DPH5"/>
      <speciesType id="t_1376" name="SAM1"/>
      <speciesType id="t_1377" name="ATG26"/>
      <speciesType id="t_1378" name="COQ9"/>
      <speciesType id="t_1379" name="PNP1"/>
      <speciesType id="t_1380" name="BNA5"/>
      <speciesType id="t_1381" name="THI7"/>
      <speciesType id="t_1382" name="VPS34"/>
      <speciesType id="t_1383" name="CDD1"/>
      <speciesType id="t_1384" name="GSY2"/>
      <speciesType id="t_1385" name="LCB5"/>
      <speciesType id="t_1386" name="ECI1"/>
      <speciesType id="t_1387" name="NNT1"/>
      <speciesType id="t_1388" name="ATP14"/>
      <speciesType id="t_1389" name="ECM38"/>
      <speciesType id="t_1390" name="EXG1"/>
      <speciesType id="t_1391" name="MET17"/>
      <speciesType id="t_1392" name="ACO1"/>
      <speciesType id="t_1393" name="STT4"/>
      <speciesType id="t_1394" name="CDA1"/>
      <speciesType id="t_1395" name="CDA2"/>
      <speciesType id="t_1396" name="NMA1"/>
      <speciesType id="t_1397" name="FKS1"/>
      <speciesType id="t_1398" name="DIC1"/>
      <speciesType id="t_1399" name="TAL1"/>
      <speciesType id="t_1400" name="ILV5"/>
      <speciesType id="t_1401" name="ADE13"/>
      <speciesType id="t_1402" name="SUR4"/>
      <speciesType id="t_1403" name="FBP1"/>
      <speciesType id="t_1404" name="NAM2"/>
      <speciesType id="t_1405" name="COX8"/>
      <speciesType id="t_1406" name="VIP1"/>
      <speciesType id="t_1407" name="URA4"/>
      <speciesType id="t_1408" name="IMD3"/>
      <speciesType id="t_1409" name="CAR2"/>
      <speciesType id="t_1410" name="VMA6"/>
      <speciesType id="t_1411" name="HMG2"/>
      <speciesType id="t_1412" name="GLO1"/>
      <speciesType id="t_1413" name="ERG6"/>
      <speciesType id="t_1414" name="APT1"/>
      <speciesType id="t_1415" name="AMD1"/>
      <speciesType id="t_1416" name="CAT2"/>
      <speciesType id="t_1417" name="CYB2"/>
      <speciesType id="t_1418" name="IMD4"/>
      <speciesType id="t_1419" name="NTE1"/>
      <speciesType id="t_1420" name="DAK1"/>
      <speciesType id="t_1421" name="HMG1"/>
      <speciesType id="t_1422" name="ATP18"/>
      <speciesType id="t_1423" name="ALO1"/>
      <speciesType id="t_1424" name="TSL1"/>
      <speciesType id="t_1425" name="URA5"/>
      <speciesType id="t_1426" name="COQ5"/>
      <speciesType id="t_1427" name="NDI1"/>
      <speciesType id="t_1428" name="PHO84"/>
      <speciesType id="t_1429" name="ERG13"/>
      <speciesType id="t_1430" name="PLB2"/>
      <speciesType id="t_1431" name="PLB1"/>
      <speciesType id="t_1432" name="ADI1"/>
      <speciesType id="t_1433" name="HXT2"/>
      <speciesType id="t_1434" name="SEC59"/>
      <speciesType id="t_1435" name="ERG5"/>
      <speciesType id="t_1436" name="FMS1"/>
      <speciesType id="t_1437" name="ARA2"/>
      <speciesType id="t_1438" name="STV1"/>
      <speciesType id="t_1439" name="AAC1"/>
      <speciesType id="t_1440" name="ARG7"/>
      <speciesType id="t_1441" name="ADH3"/>
      <speciesType id="t_1442" name="VBA1"/>
      <speciesType id="t_1443" name="SRT1"/>
      <speciesType id="t_1444" name="PGM2"/>
      <speciesType id="t_1445" name="ILV2"/>
      <speciesType id="t_1446" name="FOL3"/>
      <speciesType id="t_1447" name="ADE17"/>
      <speciesType id="t_1448" name="NDE1"/>
      <speciesType id="t_1450" name="ALD3"/>
      <speciesType id="t_1451" name="ALD2"/>
      <speciesType id="t_1452" name="GCV2"/>
      <speciesType id="t_1453" name="ERG2"/>
      <speciesType id="t_1454" name="PFK2"/>
      <speciesType id="t_1455" name="HFA1"/>
      <speciesType id="t_1456" name="ERG12"/>
      <speciesType id="t_1457" name="GUA1"/>
      <speciesType id="t_1458" name="ERG8"/>
      <speciesType id="t_1459" name="YMR226C"/>
      <speciesType id="t_1460" name="YHM2"/>
      <speciesType id="t_1461" name="FAA4"/>
      <speciesType id="t_1462" name="GAD1"/>
      <speciesType id="t_1463" name="COX7"/>
      <speciesType id="t_1464" name="TPS3"/>
      <speciesType id="t_1465" name="PPA2"/>
      <speciesType id="t_1466" name="URA10"/>
      <speciesType id="t_1467" name="SCS7"/>
      <speciesType id="t_1468" name="PGM3"/>
      <speciesType id="t_1469" name="GPI12"/>
      <speciesType id="t_1470" name="ABZ2"/>
      <speciesType id="t_1471" name="HER2"/>
      <speciesType id="t_1472" name="LCB1"/>
      <speciesType id="t_1473" name="LIP1"/>
      <speciesType id="t_1474" name="ADE4"/>
      <speciesType id="t_1475" name="ADH2"/>
      <speciesType id="t_1476" name="TGL3"/>
      <speciesType id="t_1477" name="ADH6"/>
      <speciesType id="t_1478" name="FET4"/>
      <speciesType id="t_1479" name="PET8"/>
      <speciesType id="t_1480" name="IDP3"/>
      <speciesType id="t_1481" name="KTR5"/>
      <speciesType id="t_1482" name="IDH1"/>
      <speciesType id="t_1483" name="LAP2"/>
      <speciesType id="t_1484" name="COX5A"/>
      <speciesType id="t_1485" name="LAT1"/>
      <speciesType id="t_1486" name="MSK1"/>
      <speciesType id="t_1487" name="AVT4"/>
      <speciesType id="t_1488" name="LEU4"/>
      <speciesType id="t_1489" name="INP52"/>
      <speciesType id="t_1490" name="MLS1"/>
      <speciesType id="t_1491" name="NRK1"/>
      <speciesType id="t_1492" name="CPT1"/>
      <speciesType id="t_1493" name="AAH1"/>
      <speciesType id="t_1494" name="MEP2"/>
      <speciesType id="t_1495" name="PSD1"/>
      <speciesType id="t_1496" name="CHS1"/>
      <speciesType id="t_1497" name="SPS19"/>
      <speciesType id="t_1498" name="ADE12"/>
      <speciesType id="t_1499" name="ZWF1"/>
      <speciesType id="t_1500" name="YNL247W"/>
      <speciesType id="t_1501" name="FOL1"/>
      <speciesType id="t_1502" name="PIK1"/>
      <speciesType id="t_1503" name="LYP1"/>
      <speciesType id="t_1504" name="ALP1"/>
      <speciesType id="t_1505" name="MET2"/>
      <speciesType id="t_1506" name="ERG24"/>
      <speciesType id="t_1507" name="PUS4"/>
      <speciesType id="t_1508" name="PHA2"/>
      <speciesType id="t_1509" name="HXT14"/>
      <speciesType id="t_1510" name="FIG4"/>
      <speciesType id="t_1511" name="CIT1"/>
      <speciesType id="t_1512" name="URK1"/>
      <speciesType id="t_1513" name="PHO91"/>
      <speciesType id="t_1514" name="ACC1"/>
      <speciesType id="t_1515" name="ARE2"/>
      <speciesType id="t_1516" name="ABZ1"/>
      <speciesType id="t_1517" name="COQ2"/>
      <speciesType id="t_1518" name="MVD1"/>
      <speciesType id="t_1519" name="LYS9"/>
      <speciesType id="t_1520" name="BIO5"/>
      <speciesType id="t_1521" name="BIO4"/>
      <speciesType id="t_1522" name="BIO3"/>
      <speciesType id="t_1523" name="DSE4"/>
      <speciesType id="t_1524" name="HXT17"/>
      <speciesType id="t_1525" name="PLB3"/>
      <speciesType id="t_1526" name="TAT2"/>
      <speciesType id="t_1527" name="MSE1"/>
      <speciesType id="t_1528" name="GSH2"/>
      <speciesType id="t_1529" name="SPE2"/>
      <speciesType id="t_1530" name="THI20"/>
      <speciesType id="t_1531" name="ARG1"/>
      <speciesType id="t_1532" name="GPD2"/>
      <speciesType id="t_1533" name="PRS5"/>
      <speciesType id="t_1534" name="MET22"/>
      <speciesType id="t_1535" name="INP54"/>
      <speciesType id="t_1536" name="RIB2"/>
      <speciesType id="t_1537" name="HST1"/>
      <speciesType id="t_1538" name="ADH1"/>
      <speciesType id="t_1539" name="COQ3"/>
      <speciesType id="t_1540" name="WRS1"/>
      <speciesType id="t_1541" name="ITR2"/>
      <speciesType id="t_1542" name="MDH2"/>
      <speciesType id="t_1543" name="PFK27"/>
      <speciesType id="t_1544" name="ARG8"/>
      <speciesType id="t_1545" name="RIB4"/>
      <speciesType id="t_1546" name="GRE2"/>
      <speciesType id="t_1547" name="HXT11"/>
      <speciesType id="t_1548" name="AUS1"/>
      <speciesType id="t_1549" name="HST3"/>
      <speciesType id="t_1550" name="GLO4"/>
      <speciesType id="t_1551" name="VHS3"/>
      <speciesType id="t_1552" name="CYT1"/>
      <speciesType id="t_1553" name="NRT1"/>
      <speciesType id="t_1554" name="CDC21"/>
      <speciesType id="t_1555" name="TGL5"/>
      <speciesType id="t_1556" name="RKI1"/>
      <speciesType id="t_1557" name="KTR1"/>
      <speciesType id="t_1558" name="CRC1"/>
      <speciesType id="t_1559" name="LEU9"/>
      <speciesType id="t_1560" name="INP53"/>
      <speciesType id="t_1561" name="CAT5"/>
      <speciesType id="t_1562" name="IAH1"/>
      <speciesType id="t_1563" name="ADE2"/>
      <speciesType id="t_1564" name="ORT1"/>
      <speciesType id="t_1565" name="IDH2"/>
      <speciesType id="t_1566" name="LSC1"/>
      <speciesType id="t_1567" name="THI80"/>
      <speciesType id="t_1568" name="ISN1"/>
      <speciesType id="t_1569" name="DDP1"/>
      <speciesType id="t_1570" name="GLN4"/>
      <speciesType id="t_1571" name="LCB4"/>
      <speciesType id="t_1572" name="ALE1"/>
      <speciesType id="t_1573" name="HEM15"/>
      <speciesType id="t_1574" name="DCI1"/>
      <speciesType id="t_1575" name="SER1"/>
      <speciesType id="t_1576" name="SPR1"/>
      <speciesType id="t_1577" name="THI72"/>
      <speciesType id="t_1578" name="HIS3"/>
      <speciesType id="t_1579" name="NPT1"/>
      <speciesType id="t_1580" name="MCT1"/>
      <speciesType id="t_1581" name="ODC2"/>
      <speciesType id="t_1582" name="DFR1"/>
      <speciesType id="t_1583" name="MET7"/>
      <speciesType id="t_1584" name="DGA1"/>
      <speciesType id="t_1585" name="VPH1"/>
      <speciesType id="t_1586" name="TPO4"/>
      <speciesType id="t_1587" name="HEM4"/>
      <speciesType id="t_1588" name="CPA1"/>
      <speciesType id="t_1589" name="FAA1"/>
      <speciesType id="t_1590" name="PMT3"/>
      <speciesType id="t_1591" name="PRO2"/>
      <speciesType id="t_1592" name="VMA4"/>
      <speciesType id="t_1593" name="ALA1"/>
      <speciesType id="t_1594" name="PYK2"/>
      <speciesType id="t_1595" name="PUT4"/>
      <speciesType id="t_1596" name="PDE2"/>
      <speciesType id="t_1597" name="ALD4"/>
      <speciesType id="t_1598" name="GDH1"/>
      <speciesType id="t_1599" name="ATF1"/>
      <speciesType id="t_1600" name="FDH1"/>
      <speciesType id="t_1601" name="HST2"/>
      <speciesType id="t_1602" name="MET12"/>
      <speciesType id="t_1603" name="ERG10"/>
      <speciesType id="t_1604" name="PMA2"/>
      <speciesType id="t_1605" name="ISM1"/>
      <speciesType id="t_1606" name="KTR6"/>
      <speciesType id="t_1607" name="SUR1"/>
      <speciesType id="t_1608" name="GRX5"/>
      <speciesType id="t_1609" name="ALD6"/>
      <speciesType id="t_1610" name="BTS1"/>
      <speciesType id="t_1611" name="ATP4"/>
      <speciesType id="t_1612" name="YDC1"/>
      <speciesType id="t_1613" name="GLR1"/>
      <speciesType id="t_1614" name="SSU1"/>
      <speciesType id="t_1615" name="MSY1"/>
      <speciesType id="t_1616" name="MSD1"/>
      <speciesType id="t_1617" name="GDE1"/>
      <speciesType id="t_1618" name="CAR1"/>
      <speciesType id="t_1619" name="IDI1"/>
      <speciesType id="t_1620" name="ODC1"/>
      <speciesType id="t_1621" name="PXA1"/>
      <speciesType id="t_1622" name="PPT2"/>
      <speciesType id="t_1623" name="CDC60"/>
      <speciesType id="t_1624" name="COX10"/>
      <speciesType id="t_1625" name="POS5"/>
      <speciesType id="t_1626" name="GUP2"/>
      <speciesType id="t_1627" name="PGC1"/>
      <speciesType id="t_1628" name="PUS1"/>
      <speciesType id="t_1629" name="THI6"/>
      <speciesType id="t_1630" name="FAS2"/>
      <speciesType id="t_1631" name="VMA11"/>
      <speciesType id="t_1632" name="HUT1"/>
      <speciesType id="t_1633" name="YAH1"/>
      <speciesType id="t_1634" name="THI21"/>
      <speciesType id="t_1635" name="FUM1"/>
      <speciesType id="t_1636" name="DIP5"/>
      <speciesType id="t_1637" name="PLC1"/>
      <speciesType id="t_1638" name="ATP15"/>
      <speciesType id="t_1639" name="SAM4"/>
      <speciesType id="t_1640" name="SAM3"/>
      <speciesType id="t_1641" name="CIT3"/>
      <speciesType id="t_1642" name="PDH1"/>
      <speciesType id="t_1643" name="ICL2"/>
      <speciesType id="t_1644" name="ATP20"/>
      <speciesType id="t_1645" name="AGC1"/>
      <speciesType id="t_1646" name="ATH1"/>
      <speciesType id="t_1647" name="HTS1"/>
      <speciesType id="t_1648" name="GLN1"/>
      <speciesType id="t_1649" name="VMA13"/>
      <speciesType id="t_1650" name="MSF1"/>
      <speciesType id="t_1651" name="ARO7"/>
      <speciesType id="t_1652" name="FCY1"/>
      <speciesType id="t_1653" name="SPE3"/>
      <speciesType id="t_1654" name="TKL1"/>
      <speciesType id="t_1655" name="GRS2"/>
      <speciesType id="t_1656" name="PIS1"/>
      <speciesType id="t_1657" name="THI22"/>
      <speciesType id="t_1658" name="ANT1"/>
      <speciesType id="t_1659" name="MEP3"/>
      <speciesType id="t_1660" name="TAZ1"/>
      <speciesType id="t_1661" name="ASN1"/>
      <speciesType id="t_1662" name="TPO3"/>
      <speciesType id="t_1663" name="KRE6"/>
      <speciesType id="t_1664" name="GPH1"/>
      <speciesType id="t_1665" name="MET16"/>
      <speciesType id="t_1666" name="DPM1"/>
      <speciesType id="t_1667" name="GDB1"/>
      <speciesType id="t_1668" name="QCR2"/>
      <speciesType id="t_1669" name="AQY1"/>
      <speciesType id="t_1670" name="YER152C"/>
      <speciesType id="t_1671" name="FMP37"/>
      <speciesType id="t_1672" name="FMP43"/>
      <speciesType id="t_1673" name="MPC2"/>
      <speciesType id="t_1676" name="IDP2"/>
      <speciesType id="t_1675" name="YHR020W"/>
      <speciesType id="t_1678" name="acetoacetyl-ACP"/>
      <speciesType id="t_1679" name="butanoyl-ACP"/>
      <speciesType id="t_1680" name="3-oxo-hexanoyl-ACP"/>
      <speciesType id="t_1681" name="hexanoyl-ACP"/>
      <speciesType id="t_1682" name="3-oxo-octanoyl-ACP"/>
      <speciesType id="t_1683" name="3-hydroxybutanoyl-ACP"/>
      <speciesType id="t_1684" name="3-hydroxyhexanoyl-ACP"/>
      <speciesType id="t_1685" name="3-hydroxyoctanoyl-ACP"/>
      <speciesType id="t_1686" name="trans-but-2-enoyl-ACP"/>
      <speciesType id="t_1687" name="trans-hex-2-enoyl-ACP"/>
      <speciesType id="t_1688" name="trans-oct-2-enoyl-ACP"/>
      <speciesType id="t_1689" name="icosanoyl-CoA"/>
      <speciesType id="t_1690" name="docosanoyl-CoA"/>
      <speciesType id="t_1691" name="trans-hexadec-2-enoyl-CoA"/>
      <speciesType id="t_1692" name="trans-icos-2-enoyl-CoA"/>
      <speciesType id="t_1693" name="trans-docos-2-enoyl-CoA"/>
      <speciesType id="t_1694" name="trans-tetracos-2-enoyl-CoA"/>
      <speciesType id="t_1695" name="butyrate"/>
      <speciesType id="t_1696" name="hexanoate"/>
      <speciesType id="t_1697" name="arachidate"/>
      <speciesType id="t_1698" name="behenate"/>
      <speciesType id="t_1699" name="butanoyl-CoA"/>
      <speciesType id="t_1700" name="hexanoyl-CoA"/>
      <speciesType id="t_1701" name="trans-but-2-enoyl-CoA"/>
      <speciesType id="t_1702" name="trans-hex-2-enoyl-CoA"/>
      <speciesType id="t_1703" name="trans-oct-2-enoyl-CoA"/>
      <speciesType id="t_1704" name="trans-2,cis-9-hexadecadienoyl-CoA"/>
      <speciesType id="t_1705" name="cis-tetradec-7-enoyl-CoA"/>
      <speciesType id="t_1706" name="trans-2,cis-7-tetradecadienoyl-CoA"/>
      <speciesType id="t_1707" name="cis-dodec-5-enoyl-CoA"/>
      <speciesType id="t_1708" name="trans-2,cis-5-dodecadienoyl-CoA"/>
      <speciesType id="t_1709" name="trans-2,cis-9-octadecadienoyl-CoA"/>
      <speciesType id="t_1710" name="cis-hexadec-7-enoyl-CoA"/>
      <speciesType id="t_1711" name="trans-2,cis-7-hexadecadienoyl-CoA"/>
      <speciesType id="t_1712" name="cis-tetradec-5-enoyl-CoA"/>
      <speciesType id="t_1713" name="trans-2,cis-5-tetradecadienoyl-CoA"/>
      <speciesType id="t_1714" name="(R)-3-hydroxybutanoyl-CoA"/>
      <speciesType id="t_1715" name="(R)-3-hydroxyhexanoyl-CoA"/>
      <speciesType id="t_1716" name="(R)-3-hydroxyoctanoyl-CoA"/>
      <speciesType id="t_1717" name="(R)-3-hydroxyicosanoyl-CoA"/>
      <speciesType id="t_1718" name="(R)-3-hydroxydocosanoyl-CoA"/>
      <speciesType id="t_1719" name="(R)-3-hydroxytetracosanoyl-CoA"/>
      <speciesType id="t_1720" name="(R)-3-hydroxy-cis-hexadec-9-enoyl-CoA"/>
      <speciesType id="t_1721" name="(R)-3-hydroxy-cis-tetradec-7-enoyl-CoA"/>
      <speciesType id="t_1722" name="(R)-3-hydroxy-cis-dodec-5-enoyl-CoA"/>
      <speciesType id="t_1723" name="(R)-3-hydroxy-cis-octadec-9-enoyl-CoA"/>
      <speciesType id="t_1724" name="(R)-3-hydroxy-cis-hexadec-7-enoyl-CoA"/>
      <speciesType id="t_1725" name="(R)-3-hydroxy-cis-tetradec-5-enoyl-CoA"/>
      <speciesType id="t_1726" name="3-oxohexanoyl-CoA"/>
      <speciesType id="t_1727" name="3-oxooctanoyl-CoA"/>
      <speciesType id="t_1728" name="3-oxo-cis-hexadec-9-enoyl-CoA"/>
      <speciesType id="t_1729" name="3-oxo-cis-tetradec-7-enoyl-CoA"/>
      <speciesType id="t_1730" name="3-oxo-cis-dodec-5-enoyl-CoA"/>
      <speciesType id="t_1731" name="3-oxo-cis-octadec-9-enoyl-CoA"/>
      <speciesType id="t_1732" name="3-oxo-cis-hexadec-7-enoyl-CoA"/>
      <speciesType id="t_1733" name="3-oxo-cis-tetradec-5-enoyl-CoA"/>
      <speciesType id="t_1734" name="cis-dec-3-enoyl-CoA"/>
      <speciesType id="t_1735" name="cis-dodec-3-enoyl-CoA"/>
      <speciesType id="t_1736" name="trans-3,cis-5-dodecadienoyl-CoA"/>
      <speciesType id="t_1737" name="trans-dodec-3-enoyl-CoA"/>
      <speciesType id="t_1738" name="trans-3,cis-5-tetradecadienoyl-CoA"/>
      <speciesType id="t_1739" name="trans-tetradec-3-enoyl-CoA"/>
      <speciesType id="t_1740" name="trans-2,trans-4-dodecadienoyl-CoA"/>
      <speciesType id="t_1741" name="trans-2,trans-4-tetradecadienoyl-CoA"/>
      <speciesType id="t_1742" name="1-acyl-sn-glycerol 3-phosphate (16:0)"/>
      <speciesType id="t_1743" name="1-acyl-sn-glycerol 3-phosphate (16:1)"/>
      <speciesType id="t_1744" name="1-acyl-sn-glycerol 3-phosphate (18:0)"/>
      <speciesType id="t_1745" name="1-acyl-sn-glycerol 3-phosphate (18:1)"/>
      <speciesType id="t_1746" name="acylglycerone phosphate (16:0)"/>
      <speciesType id="t_1747" name="acylglycerone phosphate (16:1)"/>
      <speciesType id="t_1748" name="acylglycerone phosphate (18:0)"/>
      <speciesType id="t_1749" name="acylglycerone phosphate (18:1)"/>
      <speciesType id="t_1750" name="AYR1"/>
      <speciesType id="t_1751" name="phosphatidate (1-16:0, 2-16:1)"/>
      <speciesType id="t_1752" name="phosphatidate (1-16:0, 2-18:1)"/>
      <speciesType id="t_1753" name="phosphatidate (1-16:1, 2-16:1)"/>
      <speciesType id="t_1754" name="phosphatidate (1-16:1, 2-18:1)"/>
      <speciesType id="t_1755" name="phosphatidate (1-18:0, 2-16:1)"/>
      <speciesType id="t_1756" name="phosphatidate (1-18:0, 2-18:1)"/>
      <speciesType id="t_1757" name="phosphatidate (1-18:1, 2-16:1)"/>
      <speciesType id="t_1758" name="phosphatidate (1-18:1, 2-18:1)"/>
      <speciesType id="t_1759" name="diglyceride (1-16:0, 2-16:1)"/>
      <speciesType id="t_1760" name="PAH1"/>
      <speciesType id="t_1761" name="diglyceride (1-16:0, 2-18:1)"/>
      <speciesType id="t_1762" name="diglyceride (1-16:1, 2-16:1)"/>
      <speciesType id="t_1763" name="diglyceride (1-16:1, 2-18:1)"/>
      <speciesType id="t_1764" name="diglyceride (1-18:0, 2-16:1)"/>
      <speciesType id="t_1765" name="diglyceride (1-18:0, 2-18:1)"/>
      <speciesType id="t_1766" name="diglyceride (1-18:1, 2-16:1)"/>
      <speciesType id="t_1767" name="diglyceride (1-18:1, 2-18:1)"/>
      <speciesType id="t_1768" name="triglyceride (1-16:0, 2-16:1, 3-16:0)"/>
      <speciesType id="t_1769" name="triglyceride (1-16:0, 2-18:1, 3-16:0)"/>
      <speciesType id="t_1770" name="triglyceride (1-16:1, 2-16:1, 3-16:0)"/>
      <speciesType id="t_1771" name="triglyceride (1-16:1, 2-18:1, 3-16:0)"/>
      <speciesType id="t_1772" name="triglyceride (1-18:0, 2-16:1, 3-16:0)"/>
      <speciesType id="t_1773" name="triglyceride (1-18:0, 2-18:1, 3-16:0)"/>
      <speciesType id="t_1774" name="triglyceride (1-18:1, 2-16:1, 3-16:0)"/>
      <speciesType id="t_1775" name="triglyceride (1-18:1, 2-18:1, 3-16:0)"/>
      <speciesType id="t_1776" name="triglyceride (1-16:0, 2-16:1, 3-16:1)"/>
      <speciesType id="t_1777" name="triglyceride (1-16:0, 2-18:1, 3-16:1)"/>
      <speciesType id="t_1778" name="triglyceride (1-16:1, 2-16:1, 3-16:1)"/>
      <speciesType id="t_1779" name="triglyceride (1-16:1, 2-18:1, 3-16:1)"/>
      <speciesType id="t_1780" name="triglyceride (1-18:0, 2-16:1, 3-16:1)"/>
      <speciesType id="t_1781" name="triglyceride (1-18:0, 2-18:1, 3-16:1)"/>
      <speciesType id="t_1782" name="triglyceride (1-18:1, 2-16:1, 3-16:1)"/>
      <speciesType id="t_1783" name="triglyceride (1-18:1, 2-18:1, 3-16:1)"/>
      <speciesType id="t_1784" name="triglyceride (1-16:0, 2-16:1, 3-18:0)"/>
      <speciesType id="t_1785" name="triglyceride (1-16:0, 2-18:1, 3-18:0)"/>
      <speciesType id="t_1786" name="triglyceride (1-16:1, 2-16:1, 3-18:0)"/>
      <speciesType id="t_1787" name="triglyceride (1-16:1, 2-18:1, 3-18:0)"/>
      <speciesType id="t_1788" name="triglyceride (1-18:0, 2-16:1, 3-18:0)"/>
      <speciesType id="t_1789" name="triglyceride (1-18:0, 2-18:1, 3-18:0)"/>
      <speciesType id="t_1790" name="triglyceride (1-18:1, 2-16:1, 3-18:0)"/>
      <speciesType id="t_1791" name="triglyceride (1-18:1, 2-18:1, 3-18:0)"/>
      <speciesType id="t_1792" name="triglyceride (1-16:0, 2-16:1, 3-18:1)"/>
      <speciesType id="t_1793" name="triglyceride (1-16:0, 2-18:1, 3-18:1)"/>
      <speciesType id="t_1794" name="triglyceride (1-16:1, 2-16:1, 3-18:1)"/>
      <speciesType id="t_1795" name="triglyceride (1-16:1, 2-18:1, 3-18:1)"/>
      <speciesType id="t_1796" name="triglyceride (1-18:0, 2-16:1, 3-18:1)"/>
      <speciesType id="t_1797" name="triglyceride (1-18:0, 2-18:1, 3-18:1)"/>
      <speciesType id="t_1798" name="triglyceride (1-18:1, 2-16:1, 3-18:1)"/>
      <speciesType id="t_1799" name="triglyceride (1-18:1, 2-18:1, 3-18:1)"/>
      <speciesType id="t_1800" name="CDP-diacylglycerol (1-16:0, 2-16:1)"/>
      <speciesType id="t_1801" name="CDP-diacylglycerol (1-16:1, 2-16:1)"/>
      <speciesType id="t_1802" name="CDP-diacylglycerol (1-18:0, 2-16:1)"/>
      <speciesType id="t_1803" name="CDP-diacylglycerol (1-18:1, 2-16:1)"/>
      <speciesType id="t_1804" name="CDP-diacylglycerol (1-16:0, 2-18:1)"/>
      <speciesType id="t_1805" name="CDP-diacylglycerol (1-16:1, 2-18:1)"/>
      <speciesType id="t_1806" name="CDP-diacylglycerol (1-18:0, 2-18:1)"/>
      <speciesType id="t_1807" name="CDP-diacylglycerol (1-18:1, 2-18:1)"/>
      <speciesType id="t_1808" name="phosphatidyl-L-serine (1-16:0, 2-16:1)"/>
      <speciesType id="t_1809" name="phosphatidyl-L-serine (1-16:1, 2-16:1)"/>
      <speciesType id="t_1810" name="phosphatidyl-L-serine (1-18:0, 2-16:1)"/>
      <speciesType id="t_1811" name="phosphatidyl-L-serine (1-18:1, 2-16:1)"/>
      <speciesType id="t_1812" name="phosphatidyl-L-serine (1-16:0, 2-18:1)"/>
      <speciesType id="t_1813" name="phosphatidyl-L-serine (1-16:1, 2-18:1)"/>
      <speciesType id="t_1814" name="phosphatidyl-L-serine (1-18:0, 2-18:1)"/>
      <speciesType id="t_1815" name="phosphatidyl-L-serine (1-18:1, 2-18:1)"/>
      <speciesType id="t_1816" name="1-phosphatidyl-1D-myo-inositol (1-16:0, 2-16:1)"/>
      <speciesType id="t_1817" name="1-phosphatidyl-1D-myo-inositol (1-16:1, 2-16:1)"/>
      <speciesType id="t_1818" name="1-phosphatidyl-1D-myo-inositol (1-18:0, 2-16:1)"/>
      <speciesType id="t_1819" name="1-phosphatidyl-1D-myo-inositol (1-18:1, 2-16:1)"/>
      <speciesType id="t_1820" name="1-phosphatidyl-1D-myo-inositol (1-16:0, 2-18:1)"/>
      <speciesType id="t_1821" name="1-phosphatidyl-1D-myo-inositol (1-16:1, 2-18:1)"/>
      <speciesType id="t_1822" name="1-phosphatidyl-1D-myo-inositol (1-18:0, 2-18:1)"/>
      <speciesType id="t_1823" name="1-phosphatidyl-1D-myo-inositol (1-18:1, 2-18:1)"/>
      <speciesType id="t_1824" name="sn-2-acyl-1-lysophosphatidylinositol (16:1)"/>
      <speciesType id="t_1825" name="CST26"/>
      <speciesType id="t_1826" name="sn-2-acyl-1-lysophosphatidylinositol (18:1)"/>
      <speciesType id="t_1827" name="phosphatidylethanolamine (1-16:0, 2-16:1)"/>
      <speciesType id="t_1828" name="phosphatidylethanolamine (1-16:1, 2-16:1)"/>
      <speciesType id="t_1829" name="phosphatidylethanolamine (1-18:0, 2-16:1)"/>
      <speciesType id="t_1830" name="phosphatidylethanolamine (1-18:1, 2-16:1)"/>
      <speciesType id="t_1831" name="phosphatidylethanolamine (1-16:0, 2-18:1)"/>
      <speciesType id="t_1832" name="phosphatidylethanolamine (1-16:1, 2-18:1)"/>
      <speciesType id="t_1833" name="phosphatidylethanolamine (1-18:0, 2-18:1)"/>
      <speciesType id="t_1834" name="phosphatidylethanolamine (1-18:1, 2-18:1)"/>
      <speciesType id="t_1835" name="phosphatidyl-N-methylethanolamine (1-16:0, 2-16:1)"/>
      <speciesType id="t_1836" name="phosphatidyl-N-methylethanolamine (1-16:1, 2-16:1)"/>
      <speciesType id="t_1837" name="phosphatidyl-N-methylethanolamine (1-18:0, 2-16:1)"/>
      <speciesType id="t_1838" name="phosphatidyl-N-methylethanolamine (1-18:1, 2-16:1)"/>
      <speciesType id="t_1839" name="phosphatidyl-N-methylethanolamine (1-16:0, 2-18:1)"/>
      <speciesType id="t_1840" name="phosphatidyl-N-methylethanolamine (1-16:1, 2-18:1)"/>
      <speciesType id="t_1841" name="phosphatidyl-N-methylethanolamine (1-18:0, 2-18:1)"/>
      <speciesType id="t_1842" name="phosphatidyl-N-methylethanolamine (1-18:1, 2-18:1)"/>
      <speciesType id="t_1843" name="phosphatidyl-N,N-dimethylethanolamine (1-16:0, 2-16:1)"/>
      <speciesType id="t_1844" name="phosphatidyl-N,N-dimethylethanolamine (1-16:1, 2-16:1)"/>
      <speciesType id="t_1845" name="phosphatidyl-N,N-dimethylethanolamine (1-18:0, 2-16:1)"/>
      <speciesType id="t_1846" name="phosphatidyl-N,N-dimethylethanolamine (1-18:1, 2-16:1)"/>
      <speciesType id="t_1847" name="phosphatidyl-N,N-dimethylethanolamine (1-16:0, 2-18:1)"/>
      <speciesType id="t_1848" name="phosphatidyl-N,N-dimethylethanolamine (1-16:1, 2-18:1)"/>
      <speciesType id="t_1849" name="phosphatidyl-N,N-dimethylethanolamine (1-18:0, 2-18:1)"/>
      <speciesType id="t_1850" name="phosphatidyl-N,N-dimethylethanolamine (1-18:1, 2-18:1)"/>
      <speciesType id="t_1851" name="phosphatidylcholine (1-16:0, 2-16:1)"/>
      <speciesType id="t_1852" name="phosphatidylcholine (1-16:1, 2-16:1)"/>
      <speciesType id="t_1853" name="phosphatidylcholine (1-18:0, 2-16:1)"/>
      <speciesType id="t_1854" name="phosphatidylcholine (1-18:1, 2-16:1)"/>
      <speciesType id="t_1855" name="phosphatidylcholine (1-16:0, 2-18:1)"/>
      <speciesType id="t_1856" name="phosphatidylcholine (1-16:1, 2-18:1)"/>
      <speciesType id="t_1857" name="phosphatidylcholine (1-18:0, 2-18:1)"/>
      <speciesType id="t_1858" name="phosphatidylcholine (1-18:1, 2-18:1)"/>
      <speciesType id="t_1859" name="DGK1"/>
      <speciesType id="t_1860" name="3-(3-sn-phosphatidyl)-sn-glycerol 1-phosphate (1-16:0, 2-16:1)"/>
      <speciesType id="t_1861" name="3-(3-sn-phosphatidyl)-sn-glycerol 1-phosphate (1-16:1, 2-16:1)"/>
      <speciesType id="t_1862" name="3-(3-sn-phosphatidyl)-sn-glycerol 1-phosphate (1-18:0, 2-16:1)"/>
      <speciesType id="t_1863" name="3-(3-sn-phosphatidyl)-sn-glycerol 1-phosphate (1-18:1, 2-16:1)"/>
      <speciesType id="t_1864" name="3-(3-sn-phosphatidyl)-sn-glycerol 1-phosphate (1-16:0, 2-18:1)"/>
      <speciesType id="t_1865" name="3-(3-sn-phosphatidyl)-sn-glycerol 1-phosphate (1-16:1, 2-18:1)"/>
      <speciesType id="t_1866" name="phosphatidylglycerol (1-16:0, 2-16:1)"/>
      <speciesType id="t_1867" name="GEP4"/>
      <speciesType id="t_1868" name="phosphatidylglycerol (1-16:1, 2-16:1)"/>
      <speciesType id="t_1869" name="phosphatidylglycerol (1-18:0, 2-16:1)"/>
      <speciesType id="t_1870" name="phosphatidylglycerol (1-18:1, 2-16:1)"/>
      <speciesType id="t_1871" name="phosphatidylglycerol (1-16:0, 2-18:1)"/>
      <speciesType id="t_1872" name="phosphatidylglycerol (1-16:1, 2-18:1)"/>
      <speciesType id="t_1873" name="cardiolipin (1-16:0, 2-16:1, 3-16:0, 4-16:1)"/>
      <speciesType id="t_1874" name="cardiolipin (1-16:0, 2-16:1, 3-16:1, 4-16:1)"/>
      <speciesType id="t_1875" name="cardiolipin (1-16:0, 2-16:1, 3-18:0, 4-16:1)"/>
      <speciesType id="t_1876" name="cardiolipin (1-16:0, 2-16:1, 3-18:1, 4-16:1)"/>
      <speciesType id="t_1877" name="cardiolipin (1-16:0, 2-16:1, 3-16:0, 4-18:1)"/>
      <speciesType id="t_1878" name="cardiolipin (1-16:0, 2-16:1, 3-16:1, 4-18:1)"/>
      <speciesType id="t_1879" name="cardiolipin (1-16:1, 2-16:1, 3-16:0, 4-16:1)"/>
      <speciesType id="t_1880" name="cardiolipin (1-16:1, 2-16:1, 3-16:1, 4-16:1)"/>
      <speciesType id="t_1881" name="cardiolipin (1-16:1, 2-16:1, 3-18:0, 4-16:1)"/>
      <speciesType id="t_1882" name="cardiolipin (1-16:1, 2-16:1, 3-18:1, 4-16:1)"/>
      <speciesType id="t_1883" name="cardiolipin (1-16:1, 2-16:1, 3-16:0, 4-18:1)"/>
      <speciesType id="t_1884" name="cardiolipin (1-16:1, 2-16:1, 3-16:1, 4-18:1)"/>
      <speciesType id="t_1885" name="cardiolipin (1-18:0, 2-16:1, 3-16:0, 4-16:1)"/>
      <speciesType id="t_1886" name="cardiolipin (1-18:0, 2-16:1, 3-16:1, 4-16:1)"/>
      <speciesType id="t_1887" name="cardiolipin (1-18:0, 2-16:1, 3-18:0, 4-16:1)"/>
      <speciesType id="t_1888" name="cardiolipin (1-18:0, 2-16:1, 3-18:1, 4-16:1)"/>
      <speciesType id="t_1889" name="cardiolipin (1-18:0, 2-16:1, 3-16:0, 4-18:1)"/>
      <speciesType id="t_1890" name="cardiolipin (1-18:0, 2-16:1, 3-16:1, 4-18:1)"/>
      <speciesType id="t_1891" name="cardiolipin (1-18:1, 2-16:1, 3-16:0, 4-16:1)"/>
      <speciesType id="t_1892" name="cardiolipin (1-18:1, 2-16:1, 3-16:1, 4-16:1)"/>
      <speciesType id="t_1893" name="cardiolipin (1-18:1, 2-16:1, 3-18:0, 4-16:1)"/>
      <speciesType id="t_1894" name="cardiolipin (1-18:1, 2-16:1, 3-18:1, 4-16:1)"/>
      <speciesType id="t_1895" name="cardiolipin (1-18:1, 2-16:1, 3-16:0, 4-18:1)"/>
      <speciesType id="t_1896" name="cardiolipin (1-18:1, 2-16:1, 3-16:1, 4-18:1)"/>
      <speciesType id="t_1897" name="cardiolipin (1-16:0, 2-18:1, 3-16:0, 4-16:1)"/>
      <speciesType id="t_1898" name="cardiolipin (1-16:0, 2-18:1, 3-16:1, 4-16:1)"/>
      <speciesType id="t_1899" name="cardiolipin (1-16:0, 2-18:1, 3-18:0, 4-16:1)"/>
      <speciesType id="t_1900" name="cardiolipin (1-16:0, 2-18:1, 3-18:1, 4-16:1)"/>
      <speciesType id="t_1901" name="cardiolipin (1-16:0, 2-18:1, 3-16:0, 4-18:1)"/>
      <speciesType id="t_1902" name="cardiolipin (1-16:0, 2-18:1, 3-16:1, 4-18:1)"/>
      <speciesType id="t_1903" name="cardiolipin (1-16:1, 2-18:1, 3-16:0, 4-16:1)"/>
      <speciesType id="t_1904" name="cardiolipin (1-16:1, 2-18:1, 3-16:1, 4-16:1)"/>
      <speciesType id="t_1905" name="cardiolipin (1-16:1, 2-18:1, 3-18:0, 4-16:1)"/>
      <speciesType id="t_1906" name="cardiolipin (1-16:1, 2-18:1, 3-18:1, 4-16:1)"/>
      <speciesType id="t_1907" name="cardiolipin (1-16:1, 2-18:1, 3-16:0, 4-18:1)"/>
      <speciesType id="t_1908" name="cardiolipin (1-16:1, 2-18:1, 3-16:1, 4-18:1)"/>
      <speciesType id="t_1909" name="monolysocardiolipin (2-16:1, 3-16:0, 4-16:1)"/>
      <speciesType id="t_1910" name="CLD1"/>
      <speciesType id="t_1911" name="monolysocardiolipin (2-16:1, 3-16:1, 4-16:1)"/>
      <speciesType id="t_1912" name="monolysocardiolipin (2-16:1, 3-18:0, 4-16:1)"/>
      <speciesType id="t_1913" name="monolysocardiolipin (2-16:1, 3-18:1, 4-16:1)"/>
      <speciesType id="t_1914" name="monolysocardiolipin (2-16:1, 3-16:0, 4-18:1)"/>
      <speciesType id="t_1915" name="monolysocardiolipin (2-16:1, 3-16:1, 4-18:1)"/>
      <speciesType id="t_1916" name="monolysocardiolipin (2-18:1, 3-16:0, 4-16:1)"/>
      <speciesType id="t_1917" name="monolysocardiolipin (2-18:1, 3-16:1, 4-16:1)"/>
      <speciesType id="t_1918" name="monolysocardiolipin (2-18:1, 3-18:0, 4-16:1)"/>
      <speciesType id="t_1919" name="monolysocardiolipin (2-18:1, 3-18:1, 4-16:1)"/>
      <speciesType id="t_1920" name="monolysocardiolipin (2-18:1, 3-16:0, 4-18:1)"/>
      <speciesType id="t_1921" name="monolysocardiolipin (2-18:1, 3-16:1, 4-18:1)"/>
      <speciesType id="t_1922" name="monolysocardiolipin (1-16:0, 2-16:1, 4-16:1)"/>
      <speciesType id="t_1923" name="monolysocardiolipin (1-16:0, 2-16:1, 4-18:1)"/>
      <speciesType id="t_1924" name="monolysocardiolipin (1-16:1, 2-16:1, 4-16:1)"/>
      <speciesType id="t_1925" name="monolysocardiolipin (1-16:1, 2-16:1, 4-18:1)"/>
      <speciesType id="t_1926" name="monolysocardiolipin (1-18:0, 2-16:1, 4-16:1)"/>
      <speciesType id="t_1927" name="monolysocardiolipin (1-18:0, 2-16:1, 4-18:1)"/>
      <speciesType id="t_1928" name="monolysocardiolipin (1-18:1, 2-16:1, 4-16:1)"/>
      <speciesType id="t_1929" name="monolysocardiolipin (1-18:1, 2-16:1, 4-18:1)"/>
      <speciesType id="t_1930" name="monolysocardiolipin (1-16:0, 2-18:1, 4-16:1)"/>
      <speciesType id="t_1931" name="monolysocardiolipin (1-16:0, 2-18:1, 4-18:1)"/>
      <speciesType id="t_1932" name="monolysocardiolipin (1-16:1, 2-18:1, 4-16:1)"/>
      <speciesType id="t_1933" name="monolysocardiolipin (1-16:1, 2-18:1, 4-18:1)"/>
      <speciesType id="t_1934" name="1-acylglycerophosphocholine (16:0)"/>
      <speciesType id="t_1935" name="1-acylglycerophosphocholine (16:1)"/>
      <speciesType id="t_1936" name="1-acylglycerophosphocholine (18:0)"/>
      <speciesType id="t_1937" name="1-acylglycerophosphocholine (18:1)"/>
      <speciesType id="t_1938" name="cardiolipin (1-18:1, 2-18:1, 3-16:0, 4-16:1)"/>
      <speciesType id="t_1939" name="cardiolipin (1-18:1, 2-18:1, 3-16:1, 4-16:1)"/>
      <speciesType id="t_1940" name="cardiolipin (1-18:1, 2-18:1, 3-18:0, 4-16:1)"/>
      <speciesType id="t_1941" name="cardiolipin (1-18:1, 2-18:1, 3-18:1, 4-16:1)"/>
      <speciesType id="t_1942" name="cardiolipin (1-18:1, 2-18:1, 3-16:0, 4-18:1)"/>
      <speciesType id="t_1943" name="cardiolipin (1-18:1, 2-18:1, 3-16:1, 4-18:1)"/>
      <speciesType id="t_1944" name="cardiolipin (1-16:0, 2-16:1, 3-18:1, 4-18:1)"/>
      <speciesType id="t_1945" name="cardiolipin (1-16:1, 2-16:1, 3-18:1, 4-18:1)"/>
      <speciesType id="t_1946" name="cardiolipin (1-18:0, 2-16:1, 3-18:1, 4-18:1)"/>
      <speciesType id="t_1947" name="cardiolipin (1-18:1, 2-16:1, 3-18:1, 4-18:1)"/>
      <speciesType id="t_1948" name="cardiolipin (1-16:0, 2-18:1, 3-18:1, 4-18:1)"/>
      <speciesType id="t_1949" name="cardiolipin (1-16:1, 2-18:1, 3-18:1, 4-18:1)"/>
      <speciesType id="t_1950" name="1-phosphatidyl-1D-myo-inositol 4-phosphate (1-16:0, 2-16:1)"/>
      <speciesType id="t_1951" name="1-phosphatidyl-1D-myo-inositol 4-phosphate (1-16:1, 2-16:1)"/>
      <speciesType id="t_1952" name="1-phosphatidyl-1D-myo-inositol 4-phosphate (1-18:0, 2-16:1)"/>
      <speciesType id="t_1953" name="1-phosphatidyl-1D-myo-inositol 4-phosphate (1-18:1, 2-16:1)"/>
      <speciesType id="t_1954" name="1-phosphatidyl-1D-myo-inositol 4-phosphate (1-16:0, 2-18:1)"/>
      <speciesType id="t_1955" name="1-phosphatidyl-1D-myo-inositol 4-phosphate (1-16:1, 2-18:1)"/>
      <speciesType id="t_1956" name="1-phosphatidyl-1D-myo-inositol 4-phosphate (1-18:0, 2-18:1)"/>
      <speciesType id="t_1957" name="1-phosphatidyl-1D-myo-inositol 4-phosphate (1-18:1, 2-18:1)"/>
      <speciesType id="t_1958" name="FRQ1"/>
      <speciesType id="t_1959" name="1-phosphatidyl-1D-myo-inositol 3-phosphate (1-16:0, 2-16:1)"/>
      <speciesType id="t_1960" name="VPS15"/>
      <speciesType id="t_1961" name="1-phosphatidyl-1D-myo-inositol 3-phosphate (1-16:1, 2-16:1)"/>
      <speciesType id="t_1962" name="1-phosphatidyl-1D-myo-inositol 3-phosphate (1-18:0, 2-16:1)"/>
      <speciesType id="t_1963" name="1-phosphatidyl-1D-myo-inositol 3-phosphate (1-18:1, 2-16:1)"/>
      <speciesType id="t_1964" name="1-phosphatidyl-1D-myo-inositol 3-phosphate (1-16:0, 2-18:1)"/>
      <speciesType id="t_1965" name="1-phosphatidyl-1D-myo-inositol 3-phosphate (1-16:1, 2-18:1)"/>
      <speciesType id="t_1966" name="1-phosphatidyl-1D-myo-inositol 3-phosphate (1-18:0, 2-18:1)"/>
      <speciesType id="t_1967" name="1-phosphatidyl-1D-myo-inositol 3-phosphate (1-18:1, 2-18:1)"/>
      <speciesType id="t_1968" name="1-phosphatidyl-1D-myo-inositol 4,5-bisphosphate (1-16:0, 2-16:1)"/>
      <speciesType id="t_1969" name="1-phosphatidyl-1D-myo-inositol 4,5-bisphosphate (1-16:1, 2-16:1)"/>
      <speciesType id="t_1970" name="1-phosphatidyl-1D-myo-inositol 4,5-bisphosphate (1-18:0, 2-16:1)"/>
      <speciesType id="t_1971" name="1-phosphatidyl-1D-myo-inositol 4,5-bisphosphate (1-18:1, 2-16:1)"/>
      <speciesType id="t_1972" name="1-phosphatidyl-1D-myo-inositol 4,5-bisphosphate (1-16:0, 2-18:1)"/>
      <speciesType id="t_1973" name="1-phosphatidyl-1D-myo-inositol 4,5-bisphosphate (1-16:1, 2-18:1)"/>
      <speciesType id="t_1974" name="1-phosphatidyl-1D-myo-inositol 4,5-bisphosphate (1-18:0, 2-18:1)"/>
      <speciesType id="t_1975" name="1-phosphatidyl-1D-myo-inositol 4,5-bisphosphate (1-18:1, 2-18:1)"/>
      <speciesType id="t_1976" name="1-phosphatidyl-1D-myo-inositol 3,5-bisphosphate (1-16:0, 2-16:1)"/>
      <speciesType id="t_1977" name="1-phosphatidyl-1D-myo-inositol 3,5-bisphosphate (1-16:1, 2-16:1)"/>
      <speciesType id="t_1978" name="1-phosphatidyl-1D-myo-inositol 3,5-bisphosphate (1-18:0, 2-16:1)"/>
      <speciesType id="t_1979" name="1-phosphatidyl-1D-myo-inositol 3,5-bisphosphate (1-18:1, 2-16:1)"/>
      <speciesType id="t_1980" name="1-phosphatidyl-1D-myo-inositol 3,5-bisphosphate (1-16:0, 2-18:1)"/>
      <speciesType id="t_1981" name="1-phosphatidyl-1D-myo-inositol 3,5-bisphosphate (1-16:1, 2-18:1)"/>
      <speciesType id="t_1982" name="1-phosphatidyl-1D-myo-inositol 3,5-bisphosphate (1-18:0, 2-18:1)"/>
      <speciesType id="t_1983" name="1-phosphatidyl-1D-myo-inositol 3,5-bisphosphate (1-18:1, 2-18:1)"/>
      <speciesType id="t_1984" name="1-acylglycerophosphoethanolamine (16:0)"/>
      <speciesType id="t_1985" name="LRO1"/>
      <speciesType id="t_1986" name="1-acylglycerophosphoethanolamine (16:1)"/>
      <speciesType id="t_1987" name="1-acylglycerophosphoethanolamine (18:0)"/>
      <speciesType id="t_1988" name="1-acylglycerophosphoethanolamine (18:1)"/>
      <speciesType id="t_1989" name="sn-glycero-3-phosphoethanolamine"/>
      <speciesType id="t_1990" name="1-acylglycerophosphoserine (16:0)"/>
      <speciesType id="t_1991" name="1-acylglycerophosphoserine (16:1)"/>
      <speciesType id="t_1992" name="1-acylglycerophosphoserine (18:0)"/>
      <speciesType id="t_1993" name="1-acylglycerophosphoserine (18:1)"/>
      <speciesType id="t_1994" name="sn-glycero-3-phosphoserine"/>
      <speciesType id="t_1995" name="1-acylglycerophosphoinositol (16:0)"/>
      <speciesType id="t_1996" name="1-acylglycerophosphoinositol (16:1)"/>
      <speciesType id="t_1997" name="1-acylglycerophosphoinositol (18:0)"/>
      <speciesType id="t_1998" name="1-acylglycerophosphoinositol (18:1)"/>
      <speciesType id="t_1999" name="VAC14"/>
      <speciesType id="t_2000" name="1,2-diacylglycerol 3-diphosphate (1-16:0, 2-16:1)"/>
      <speciesType id="t_2001" name="1,2-diacylglycerol 3-diphosphate (1-16:1, 2-16:1)"/>
      <speciesType id="t_2002" name="1,2-diacylglycerol 3-diphosphate (1-18:0, 2-16:1)"/>
      <speciesType id="t_2003" name="1,2-diacylglycerol 3-diphosphate (1-18:1, 2-16:1)"/>
      <speciesType id="t_2004" name="1,2-diacylglycerol 3-diphosphate (1-16:0, 2-18:1)"/>
      <speciesType id="t_2005" name="1,2-diacylglycerol 3-diphosphate (1-16:1, 2-18:1)"/>
      <speciesType id="t_2006" name="1,2-diacylglycerol 3-diphosphate (1-18:0, 2-18:1)"/>
      <speciesType id="t_2007" name="1,2-diacylglycerol 3-diphosphate (1-18:1, 2-18:1)"/>
      <speciesType id="t_2008" name="1-monoglyceride (16:0)"/>
      <speciesType id="t_2009" name="PHM8"/>
      <speciesType id="t_2010" name="1-monoglyceride (16:1)"/>
      <speciesType id="t_2011" name="1-monoglyceride (18:0)"/>
      <speciesType id="t_2012" name="1-monoglyceride (18:1)"/>
      <speciesType id="t_2013" name="LDH1"/>
      <speciesType id="t_2014" name="YJU3"/>
      <speciesType id="t_2015" name="GCY1"/>
      <speciesType id="t_2016" name="raffinose"/>
      <speciesType id="t_2017" name="melibiose"/>
      <speciesType id="t_2018" name="ironIII"/>
      <speciesType id="t_2019" name="copperI"/>
      <speciesType id="t_2020" name="copperII"/>
      <speciesType id="t_2021" name="FRE1"/>
      <speciesType id="t_2022" name="FRE2"/>
      <speciesType id="t_2023" name="FET3"/>
      <speciesType id="t_2024" name="FTR1"/>
      <speciesType id="t_2025" name="CTR1"/>
      <speciesType id="t_2026" name="CTR3"/>
      <speciesType id="t_2027" name="YFH1"/>
      <speciesType id="t_2028" name="MRS3"/>
      <speciesType id="t_2029" name="MRS4"/>
      <speciesType id="t_2030" name="CCC1"/>
      <speciesType id="t_2031" name="FRE6"/>
      <speciesType id="t_2032" name="SMF3"/>
      <speciesType id="t_2033" name="FET5"/>
      <speciesType id="t_2034" name="FTH1"/>
      <speciesType id="t_2035" name="ATX1"/>
      <speciesType id="t_2036" name="CCC2"/>
      <speciesType id="t_2037" name="MSN5"/>
      <speciesType id="t_2038" name="FRE5"/>
      <speciesType id="t_2039" name="HMX1"/>
      <speciesType id="t_2040" name="BPT1"/>
      <speciesType id="t_2041" name="YCF1"/>
      <speciesType id="t_2042" name="biliverdin"/>
      <speciesType id="t_2043" name="carbon monoxide"/>
      <speciesType id="t_2044" name="bilirubin"/>
      <speciesType id="t_2045" name="coprogen"/>
      <speciesType id="t_2046" name="ferrichrome"/>
      <speciesType id="t_2047" name="TAFC"/>
      <speciesType id="t_2048" name="enterobactin"/>
      <speciesType id="t_2049" name="ferrioxamineB"/>
      <speciesType id="t_2050" name="coprogenFeIII"/>
      <speciesType id="t_2051" name="ferrichromeFeIII"/>
      <speciesType id="t_2052" name="TAFCFeIII"/>
      <speciesType id="t_2053" name="enterobactinFeIII"/>
      <speciesType id="t_2054" name="ferrioxamineFeIII"/>
      <speciesType id="t_2055" name="ARN1"/>
      <speciesType id="t_2056" name="ARN2"/>
      <speciesType id="t_2057" name="ARN3"/>
      <speciesType id="t_2058" name="ARN4"/>
      <speciesType id="t_2059" name="FRE3"/>
      <speciesType id="t_2060" name="FRE4"/>
      <speciesType id="t_2061" name="FIT1"/>
      <speciesType id="t_2062" name="FIT2"/>
      <speciesType id="t_2063" name="FIT3"/>
      <speciesType id="t_2064" name="empty scaffold"/>
      <speciesType id="t_2065" name="S-sulfanyl scaffold"/>
      <speciesType id="t_2066" name="2Fe2S on scaffold"/>
      <speciesType id="t_2067" name="4Fe4S on scaffold"/>
      <speciesType id="t_2068" name="2Fe2S for apoprotein"/>
      <speciesType id="t_2069" name="4Fe4S for other apoproteins"/>
      <speciesType id="t_2070" name="4Fe4S for Lip5p and Sdh2p apoproteins"/>
      <speciesType id="t_2071" name="2Fe2S for holoprotein"/>
      <speciesType id="t_2072" name="4Fe4S for other holoproteins"/>
      <speciesType id="t_2073" name="4Fe4S for Lip5p and Sdh2p holoproteins"/>
      <speciesType id="t_2074" name="4Fe4S for non-mitochondrial apoproteins"/>
      <speciesType id="t_2075" name="4Fe4S intermediate for non-mitochondrial apoproteins"/>
      <speciesType id="t_2076" name="4Fe4S for non-mitochondrial holoproteins"/>
      <speciesType id="t_2077" name="NFU1"/>
      <speciesType id="t_2078" name="ISU1"/>
      <speciesType id="t_2079" name="ISU2"/>
      <speciesType id="t_2080" name="NFS1"/>
      <speciesType id="t_2081" name="ISD11"/>
      <speciesType id="t_2082" name="SSQ1"/>
      <speciesType id="t_2083" name="JAC1"/>
      <speciesType id="t_2084" name="MGE1"/>
      <speciesType id="t_2085" name="SSC1"/>
      <speciesType id="t_2086" name="ISA1"/>
      <speciesType id="t_2087" name="ISA2"/>
      <speciesType id="t_2088" name="IBA57"/>
      <speciesType id="t_2089" name="ATM1"/>
      <speciesType id="t_2090" name="ERV1"/>
      <speciesType id="t_2091" name="CFD1"/>
      <speciesType id="t_2092" name="NBP35"/>
      <speciesType id="t_2093" name="DRE2"/>
      <speciesType id="t_2094" name="TAH18"/>
      <speciesType id="t_2095" name="CIA1"/>
      <speciesType id="t_2096" name="CIA2"/>
      <speciesType id="t_2097" name="MET18"/>
      <speciesType id="t_2098" name="PS"/>
      <speciesType id="t_2099" name="AS"/>
      <speciesType id="t_2100" name="NAR1"/>
      <speciesType id="t_2101" name="PSE1"/>
      <speciesType id="t_2102" name="AFT1"/>
      <speciesType id="t_2103" name="AFT2"/>
      <speciesType id="t_2104" name="hemeC"/>
      <speciesType id="t_2105" name="hemeC1"/>
      <speciesType id="t_2106" name="CYC3"/>
      <speciesType id="t_2107" name="CYT2"/>
    </listOfSpeciesTypes>
    <listOfCompartments>
      <compartment sboTerm="SBO:0000290" id="c_01" name="boundary" size="1"/>
      <compartment metaid="meta_c_02" sboTerm="SBO:0000290" id="c_02" name="cell envelope" size="1">
        <annotation>
          <rdf:RDF xmlns:rdf="http://www.w3.org/1999/02/22-rdf-syntax-ns#" xmlns:dc="http://purl.org/dc/elements/1.1/" xmlns:dcterms="http://purl.org/dc/terms/" xmlns:vCard="http://www.w3.org/2001/vcard-rdf/3.0#" xmlns:bqbiol="http://biomodels.net/biology-qualifiers/" xmlns:bqmodel="http://biomodels.net/model-qualifiers/">
            <rdf:Description rdf:about="#meta_c_02">
              <bqbiol:is>
                <rdf:Bag>
                  <rdf:li rdf:resource="http://identifiers.org/obo.go/GO:0030313"/>
                </rdf:Bag>
              </bqbiol:is>
            </rdf:Description>
          </rdf:RDF>
        </annotation>
      </compartment>
      <compartment metaid="meta_c_03" sboTerm="SBO:0000290" id="c_03" name="cytoplasm" size="1">
        <annotation>
          <rdf:RDF xmlns:rdf="http://www.w3.org/1999/02/22-rdf-syntax-ns#" xmlns:dc="http://purl.org/dc/elements/1.1/" xmlns:dcterms="http://purl.org/dc/terms/" xmlns:vCard="http://www.w3.org/2001/vcard-rdf/3.0#" xmlns:bqbiol="http://biomodels.net/biology-qualifiers/" xmlns:bqmodel="http://biomodels.net/model-qualifiers/">
            <rdf:Description rdf:about="#meta_c_03">
              <bqbiol:is>
                <rdf:Bag>
                  <rdf:li rdf:resource="http://identifiers.org/obo.go/GO:0005737"/>
                </rdf:Bag>
              </bqbiol:is>
            </rdf:Description>
          </rdf:RDF>
        </annotation>
      </compartment>
      <compartment metaid="meta_c_04" sboTerm="SBO:0000290" id="c_04" name="endoplasmic reticulum" size="1">
        <annotation>
          <rdf:RDF xmlns:rdf="http://www.w3.org/1999/02/22-rdf-syntax-ns#" xmlns:dc="http://purl.org/dc/elements/1.1/" xmlns:dcterms="http://purl.org/dc/terms/" xmlns:vCard="http://www.w3.org/2001/vcard-rdf/3.0#" xmlns:bqbiol="http://biomodels.net/biology-qualifiers/" xmlns:bqmodel="http://biomodels.net/model-qualifiers/">
            <rdf:Description rdf:about="#meta_c_04">
              <bqbiol:is>
                <rdf:Bag>
                  <rdf:li rdf:resource="http://identifiers.org/obo.go/GO:0005783"/>
                </rdf:Bag>
              </bqbiol:is>
            </rdf:Description>
          </rdf:RDF>
        </annotation>
      </compartment>
      <compartment metaid="meta_c_05" sboTerm="SBO:0000290" id="c_05" name="endoplasmic reticulum membrane" size="1">
        <annotation>
          <rdf:RDF xmlns:rdf="http://www.w3.org/1999/02/22-rdf-syntax-ns#" xmlns:dc="http://purl.org/dc/elements/1.1/" xmlns:dcterms="http://purl.org/dc/terms/" xmlns:vCard="http://www.w3.org/2001/vcard-rdf/3.0#" xmlns:bqbiol="http://biomodels.net/biology-qualifiers/" xmlns:bqmodel="http://biomodels.net/model-qualifiers/">
            <rdf:Description rdf:about="#meta_c_05">
              <bqbiol:is>
                <rdf:Bag>
                  <rdf:li rdf:resource="http://identifiers.org/obo.go/GO:0005789"/>
                </rdf:Bag>
              </bqbiol:is>
            </rdf:Description>
          </rdf:RDF>
        </annotation>
      </compartment>
      <compartment metaid="meta_c_06" sboTerm="SBO:0000290" id="c_06" name="extracellular" size="1">
        <annotation>
          <rdf:RDF xmlns:rdf="http://www.w3.org/1999/02/22-rdf-syntax-ns#" xmlns:dc="http://purl.org/dc/elements/1.1/" xmlns:dcterms="http://purl.org/dc/terms/" xmlns:vCard="http://www.w3.org/2001/vcard-rdf/3.0#" xmlns:bqbiol="http://biomodels.net/biology-qualifiers/" xmlns:bqmodel="http://biomodels.net/model-qualifiers/">
            <rdf:Description rdf:about="#meta_c_06">
              <bqbiol:is>
                <rdf:Bag>
                  <rdf:li rdf:resource="http://identifiers.org/obo.go/GO:0005576"/>
                </rdf:Bag>
              </bqbiol:is>
            </rdf:Description>
          </rdf:RDF>
        </annotation>
      </compartment>
      <compartment metaid="meta_c_07" sboTerm="SBO:0000290" id="c_07" name="Golgi" size="1">
        <annotation>
          <rdf:RDF xmlns:rdf="http://www.w3.org/1999/02/22-rdf-syntax-ns#" xmlns:dc="http://purl.org/dc/elements/1.1/" xmlns:dcterms="http://purl.org/dc/terms/" xmlns:vCard="http://www.w3.org/2001/vcard-rdf/3.0#" xmlns:bqbiol="http://biomodels.net/biology-qualifiers/" xmlns:bqmodel="http://biomodels.net/model-qualifiers/">
            <rdf:Description rdf:about="#meta_c_07">
              <bqbiol:is>
                <rdf:Bag>
                  <rdf:li rdf:resource="http://identifiers.org/obo.go/GO:0005794"/>
                </rdf:Bag>
              </bqbiol:is>
            </rdf:Description>
          </rdf:RDF>
        </annotation>
      </compartment>
      <compartment metaid="meta_c_08" sboTerm="SBO:0000290" id="c_08" name="Golgi membrane" size="1">
        <annotation>
          <rdf:RDF xmlns:rdf="http://www.w3.org/1999/02/22-rdf-syntax-ns#" xmlns:dc="http://purl.org/dc/elements/1.1/" xmlns:dcterms="http://purl.org/dc/terms/" xmlns:vCard="http://www.w3.org/2001/vcard-rdf/3.0#" xmlns:bqbiol="http://biomodels.net/biology-qualifiers/" xmlns:bqmodel="http://biomodels.net/model-qualifiers/">
            <rdf:Description rdf:about="#meta_c_08">
              <bqbiol:is>
                <rdf:Bag>
                  <rdf:li rdf:resource="http://identifiers.org/obo.go/GO:0000139"/>
                </rdf:Bag>
              </bqbiol:is>
            </rdf:Description>
          </rdf:RDF>
        </annotation>
      </compartment>
      <compartment metaid="meta_c_09" sboTerm="SBO:0000290" id="c_09" name="lipid particle" size="1">
        <annotation>
          <rdf:RDF xmlns:rdf="http://www.w3.org/1999/02/22-rdf-syntax-ns#" xmlns:dc="http://purl.org/dc/elements/1.1/" xmlns:dcterms="http://purl.org/dc/terms/" xmlns:vCard="http://www.w3.org/2001/vcard-rdf/3.0#" xmlns:bqbiol="http://biomodels.net/biology-qualifiers/" xmlns:bqmodel="http://biomodels.net/model-qualifiers/">
            <rdf:Description rdf:about="#meta_c_09">
              <bqbiol:is>
                <rdf:Bag>
                  <rdf:li rdf:resource="http://identifiers.org/obo.go/GO:0005811"/>
                </rdf:Bag>
              </bqbiol:is>
            </rdf:Description>
          </rdf:RDF>
        </annotation>
      </compartment>
      <compartment metaid="meta_c_10" sboTerm="SBO:0000290" id="c_10" name="mitochondrial membrane" size="1">
        <annotation>
          <rdf:RDF xmlns:rdf="http://www.w3.org/1999/02/22-rdf-syntax-ns#" xmlns:dc="http://purl.org/dc/elements/1.1/" xmlns:dcterms="http://purl.org/dc/terms/" xmlns:vCard="http://www.w3.org/2001/vcard-rdf/3.0#" xmlns:bqbiol="http://biomodels.net/biology-qualifiers/" xmlns:bqmodel="http://biomodels.net/model-qualifiers/">
            <rdf:Description rdf:about="#meta_c_10">
              <bqbiol:is>
                <rdf:Bag>
                  <rdf:li rdf:resource="http://identifiers.org/obo.go/GO:0031966"/>
                </rdf:Bag>
              </bqbiol:is>
            </rdf:Description>
          </rdf:RDF>
        </annotation>
      </compartment>
      <compartment metaid="meta_c_11" sboTerm="SBO:0000290" id="c_11" name="mitochondrion" size="1">
        <annotation>
          <rdf:RDF xmlns:rdf="http://www.w3.org/1999/02/22-rdf-syntax-ns#" xmlns:dc="http://purl.org/dc/elements/1.1/" xmlns:dcterms="http://purl.org/dc/terms/" xmlns:vCard="http://www.w3.org/2001/vcard-rdf/3.0#" xmlns:bqbiol="http://biomodels.net/biology-qualifiers/" xmlns:bqmodel="http://biomodels.net/model-qualifiers/">
            <rdf:Description rdf:about="#meta_c_11">
              <bqbiol:is>
                <rdf:Bag>
                  <rdf:li rdf:resource="http://identifiers.org/obo.go/GO:0005739"/>
                </rdf:Bag>
              </bqbiol:is>
            </rdf:Description>
          </rdf:RDF>
        </annotation>
      </compartment>
      <compartment metaid="meta_c_13" sboTerm="SBO:0000290" id="c_13" name="nucleus" size="1">
        <annotation>
          <rdf:RDF xmlns:rdf="http://www.w3.org/1999/02/22-rdf-syntax-ns#" xmlns:dc="http://purl.org/dc/elements/1.1/" xmlns:dcterms="http://purl.org/dc/terms/" xmlns:vCard="http://www.w3.org/2001/vcard-rdf/3.0#" xmlns:bqbiol="http://biomodels.net/biology-qualifiers/" xmlns:bqmodel="http://biomodels.net/model-qualifiers/">
            <rdf:Description rdf:about="#meta_c_13">
              <bqbiol:is>
                <rdf:Bag>
                  <rdf:li rdf:resource="http://identifiers.org/obo.go/GO:0005634"/>
                </rdf:Bag>
              </bqbiol:is>
            </rdf:Description>
          </rdf:RDF>
        </annotation>
      </compartment>
      <compartment metaid="meta_c_14" sboTerm="SBO:0000290" id="c_14" name="peroxisomal membrane" size="1">
        <annotation>
          <rdf:RDF xmlns:rdf="http://www.w3.org/1999/02/22-rdf-syntax-ns#" xmlns:dc="http://purl.org/dc/elements/1.1/" xmlns:dcterms="http://purl.org/dc/terms/" xmlns:vCard="http://www.w3.org/2001/vcard-rdf/3.0#" xmlns:bqbiol="http://biomodels.net/biology-qualifiers/" xmlns:bqmodel="http://biomodels.net/model-qualifiers/">
            <rdf:Description rdf:about="#meta_c_14">
              <bqbiol:is>
                <rdf:Bag>
                  <rdf:li rdf:resource="http://identifiers.org/obo.go/GO:0005778"/>
                </rdf:Bag>
              </bqbiol:is>
            </rdf:Description>
          </rdf:RDF>
        </annotation>
      </compartment>
      <compartment metaid="meta_c_15" sboTerm="SBO:0000290" id="c_15" name="peroxisome" size="1">
        <annotation>
          <rdf:RDF xmlns:rdf="http://www.w3.org/1999/02/22-rdf-syntax-ns#" xmlns:dc="http://purl.org/dc/elements/1.1/" xmlns:dcterms="http://purl.org/dc/terms/" xmlns:vCard="http://www.w3.org/2001/vcard-rdf/3.0#" xmlns:bqbiol="http://biomodels.net/biology-qualifiers/" xmlns:bqmodel="http://biomodels.net/model-qualifiers/">
            <rdf:Description rdf:about="#meta_c_15">
              <bqbiol:is>
                <rdf:Bag>
                  <rdf:li rdf:resource="http://identifiers.org/obo.go/GO:0005777"/>
                </rdf:Bag>
              </bqbiol:is>
            </rdf:Description>
          </rdf:RDF>
        </annotation>
      </compartment>
      <compartment metaid="meta_c_16" sboTerm="SBO:0000290" id="c_16" name="vacuolar membrane" size="1">
        <annotation>
          <rdf:RDF xmlns:rdf="http://www.w3.org/1999/02/22-rdf-syntax-ns#" xmlns:dc="http://purl.org/dc/elements/1.1/" xmlns:dcterms="http://purl.org/dc/terms/" xmlns:vCard="http://www.w3.org/2001/vcard-rdf/3.0#" xmlns:bqbiol="http://biomodels.net/biology-qualifiers/" xmlns:bqmodel="http://biomodels.net/model-qualifiers/">
            <rdf:Description rdf:about="#meta_c_16">
              <bqbiol:is>
                <rdf:Bag>
                  <rdf:li rdf:resource="http://identifiers.org/obo.go/GO:0009705"/>
                </rdf:Bag>
              </bqbiol:is>
            </rdf:Description>
          </rdf:RDF>
        </annotation>
      </compartment>
      <compartment metaid="meta_c_17" sboTerm="SBO:0000290" id="c_17" name="vacuole" size="1">
        <annotation>
          <rdf:RDF xmlns:rdf="http://www.w3.org/1999/02/22-rdf-syntax-ns#" xmlns:dc="http://purl.org/dc/elements/1.1/" xmlns:dcterms="http://purl.org/dc/terms/" xmlns:vCard="http://www.w3.org/2001/vcard-rdf/3.0#" xmlns:bqbiol="http://biomodels.net/biology-qualifiers/" xmlns:bqmodel="http://biomodels.net/model-qualifiers/">
            <rdf:Description rdf:about="#meta_c_17">
              <bqbiol:is>
                <rdf:Bag>
                  <rdf:li rdf:resource="http://identifiers.org/obo.go/GO:0005773"/>
                </rdf:Bag>
              </bqbiol:is>
            </rdf:Description>
          </rdf:RDF>
        </annotation>
      </compartment>
    </listOfCompartments>
    <listOfSpecies>
      <species metaid="meta_s_0001" sboTerm="SBO:0000247" id="s_0001" name="(1-&gt;3)-beta-D-glucan [cell envelope]" speciesType="t_0001" compartment="c_02" initialConcentration="0" hasOnlySubstanceUnits="false" boundaryCondition="false" constant="false">
        <notes>
          <body xmlns="http://www.w3.org/1999/xhtml">
            <p>FORMULA:(C6H10O5)n</p>
            <p>CHARGE:0</p>
            <p>CARBONS:6</p>
          </body>
        </notes>
        <annotation>
          <rdf:RDF xmlns:rdf="http://www.w3.org/1999/02/22-rdf-syntax-ns#" xmlns:dc="http://purl.org/dc/elements/1.1/" xmlns:dcterms="http://purl.org/dc/terms/" xmlns:vCard="http://www.w3.org/2001/vcard-rdf/3.0#" xmlns:bqbiol="http://biomodels.net/biology-qualifiers/" xmlns:bqmodel="http://biomodels.net/model-qualifiers/">
            <rdf:Description rdf:about="#meta_s_0001">
              <bqbiol:is>
                <rdf:Bag>
                  <rdf:li rdf:resource="http://identifiers.org/chebi/CHEBI:37671"/>
                  <rdf:li rdf:resource="http://identifiers.org/kegg.compound/C00965"/>
                </rdf:Bag>
              </bqbiol:is>
            </rdf:Description>
          </rdf:RDF>
        </annotation>
      </species>
      <species metaid="meta_s_0002" sboTerm="SBO:0000247" id="s_0002" name="(1-&gt;3)-beta-D-glucan [cytoplasm]" speciesType="t_0001" compartment="c_03" initialConcentration="0" hasOnlySubstanceUnits="false" boundaryCondition="false" constant="false">
        <notes>
          <body xmlns="http://www.w3.org/1999/xhtml">
            <p>FORMULA:(C6H10O5)n</p>
            <p>CHARGE:0</p>
            <p>CARBONS:6</p>
          </body>
        </notes>
        <annotation>
          <rdf:RDF xmlns:rdf="http://www.w3.org/1999/02/22-rdf-syntax-ns#" xmlns:dc="http://purl.org/dc/elements/1.1/" xmlns:dcterms="http://purl.org/dc/terms/" xmlns:vCard="http://www.w3.org/2001/vcard-rdf/3.0#" xmlns:bqbiol="http://biomodels.net/biology-qualifiers/" xmlns:bqmodel="http://biomodels.net/model-qualifiers/">
            <rdf:Description rdf:about="#meta_s_0002">
              <bqbiol:is>
                <rdf:Bag>
                  <rdf:li rdf:resource="http://identifiers.org/chebi/CHEBI:37671"/>
                  <rdf:li rdf:resource="http://identifiers.org/kegg.compound/C00965"/>
                </rdf:Bag>
              </bqbiol:is>
            </rdf:Description>
          </rdf:RDF>
        </annotation>
      </species>
      <species metaid="meta_s_0003" sboTerm="SBO:0000247" id="s_0003" name="(1-&gt;3)-beta-D-glucan [extracellular]" speciesType="t_0001" compartment="c_06" initialConcentration="0" hasOnlySubstanceUnits="false" boundaryCondition="false" constant="false">
        <notes>
          <body xmlns="http://www.w3.org/1999/xhtml">
            <p>FORMULA:(C6H10O5)n</p>
            <p>CHARGE:0</p>
            <p>CARBONS:6</p>
          </body>
        </notes>
        <annotation>
          <rdf:RDF xmlns:rdf="http://www.w3.org/1999/02/22-rdf-syntax-ns#" xmlns:dc="http://purl.org/dc/elements/1.1/" xmlns:dcterms="http://purl.org/dc/terms/" xmlns:vCard="http://www.w3.org/2001/vcard-rdf/3.0#" xmlns:bqbiol="http://biomodels.net/biology-qualifiers/" xmlns:bqmodel="http://biomodels.net/model-qualifiers/">
            <rdf:Description rdf:about="#meta_s_0003">
              <bqbiol:is>
                <rdf:Bag>
                  <rdf:li rdf:resource="http://identifiers.org/chebi/CHEBI:37671"/>
                  <rdf:li rdf:resource="http://identifiers.org/kegg.compound/C00965"/>
                </rdf:Bag>
              </bqbiol:is>
            </rdf:Description>
          </rdf:RDF>
        </annotation>
      </species>
      <species metaid="meta_s_0004" sboTerm="SBO:0000247" id="s_0004" name="(1-&gt;6)-beta-D-glucan [cell envelope]" speciesType="t_0002" compartment="c_02" initialConcentration="0" hasOnlySubstanceUnits="false" boundaryCondition="false" constant="false">
        <notes>
          <body xmlns="http://www.w3.org/1999/xhtml">
            <p>FORMULA:C12H22O11(C6H10O5)n</p>
            <p>CHARGE:0</p>
            <p>CARBONS:6</p>
          </body>
        </notes>
        <annotation>
          <rdf:RDF xmlns:rdf="http://www.w3.org/1999/02/22-rdf-syntax-ns#" xmlns:dc="http://purl.org/dc/elements/1.1/" xmlns:dcterms="http://purl.org/dc/terms/" xmlns:vCard="http://www.w3.org/2001/vcard-rdf/3.0#" xmlns:bqbiol="http://biomodels.net/biology-qualifiers/" xmlns:bqmodel="http://biomodels.net/model-qualifiers/">
            <rdf:Description rdf:about="#meta_s_0004">
              <bqbiol:is>
                <rdf:Bag>
                  <rdf:li rdf:resource="http://identifiers.org/chebi/CHEBI:27380"/>
                  <rdf:li rdf:resource="http://identifiers.org/kegg.compound/C02493"/>
                </rdf:Bag>
              </bqbiol:is>
            </rdf:Description>
          </rdf:RDF>
        </annotation>
      </species>
      <species metaid="meta_s_0006" sboTerm="SBO:0000247" id="s_0006" name="(2-amino-4-hydroxy-7,8-dihydropteridin-6-yl)methyl trihydrogen diphosphate [mitochondrion]" speciesType="t_0003" compartment="c_11" initialConcentration="0" hasOnlySubstanceUnits="false" boundaryCondition="false" constant="false">
        <notes>
          <body xmlns="http://www.w3.org/1999/xhtml">
            <p>FORMULA:C7H8N5O8P2</p>
            <p>CHARGE:-3</p>
            <p>CARBONS:7</p>
          </body>
        </notes>
        <annotation>
          <rdf:RDF xmlns:rdf="http://www.w3.org/1999/02/22-rdf-syntax-ns#" xmlns:dc="http://purl.org/dc/elements/1.1/" xmlns:dcterms="http://purl.org/dc/terms/" xmlns:vCard="http://www.w3.org/2001/vcard-rdf/3.0#" xmlns:bqbiol="http://biomodels.net/biology-qualifiers/" xmlns:bqmodel="http://biomodels.net/model-qualifiers/">
            <rdf:Description rdf:about="#meta_s_0006">
              <bqbiol:is>
                <rdf:Bag>
                  <rdf:li rdf:resource="http://identifiers.org/chebi/CHEBI:57602"/>
                  <rdf:li rdf:resource="http://identifiers.org/kegg.compound/C04807"/>
                </rdf:Bag>
              </bqbiol:is>
            </rdf:Description>
          </rdf:RDF>
        </annotation>
      </species>
      <species metaid="meta_s_0007" sboTerm="SBO:0000247" id="s_0007" name="(2E)-3-(methoxycarbonyl)pent-2-enedioic acid [cytoplasm]" speciesType="t_0004" compartment="c_03" initialConcentration="0" hasOnlySubstanceUnits="false" boundaryCondition="false" constant="false">
        <notes>
          <body xmlns="http://www.w3.org/1999/xhtml">
            <p>FORMULA:C7H6O6</p>
            <p>CHARGE:-2</p>
            <p>CARBONS:7</p>
          </body>
        </notes>
        <annotation>
          <rdf:RDF xmlns:rdf="http://www.w3.org/1999/02/22-rdf-syntax-ns#" xmlns:dc="http://purl.org/dc/elements/1.1/" xmlns:dcterms="http://purl.org/dc/terms/" xmlns:vCard="http://www.w3.org/2001/vcard-rdf/3.0#" xmlns:bqbiol="http://biomodels.net/biology-qualifiers/" xmlns:bqmodel="http://biomodels.net/model-qualifiers/">
            <rdf:Description rdf:about="#meta_s_0007">
              <bqbiol:is>
                <rdf:Bag>
                  <rdf:li rdf:resource="http://identifiers.org/chebi/CHEBI:57470"/>
                  <rdf:li rdf:resource="http://identifiers.org/kegg.compound/C11514"/>
                </rdf:Bag>
              </bqbiol:is>
            </rdf:Description>
          </rdf:RDF>
        </annotation>
      </species>
      <species metaid="meta_s_0008" sboTerm="SBO:0000247" id="s_0008" name="(2R,3R)-2,3-dihydroxy-3-methylpentanoate [mitochondrion]" speciesType="t_0005" compartment="c_11" initialConcentration="0" hasOnlySubstanceUnits="false" boundaryCondition="false" constant="false">
        <notes>
          <body xmlns="http://www.w3.org/1999/xhtml">
            <p>FORMULA:C6H11O4</p>
            <p>CHARGE:-1</p>
            <p>CARBONS:6</p>
          </body>
        </notes>
        <annotation>
          <rdf:RDF xmlns:rdf="http://www.w3.org/1999/02/22-rdf-syntax-ns#" xmlns:dc="http://purl.org/dc/elements/1.1/" xmlns:dcterms="http://purl.org/dc/terms/" xmlns:vCard="http://www.w3.org/2001/vcard-rdf/3.0#" xmlns:bqbiol="http://biomodels.net/biology-qualifiers/" xmlns:bqmodel="http://biomodels.net/model-qualifiers/">
            <rdf:Description rdf:about="#meta_s_0008">
              <bqbiol:is>
                <rdf:Bag>
                  <rdf:li rdf:resource="http://identifiers.org/chebi/CHEBI:49258"/>
                  <rdf:li rdf:resource="http://identifiers.org/kegg.compound/C06007"/>
                </rdf:Bag>
              </bqbiol:is>
            </rdf:Description>
          </rdf:RDF>
        </annotation>
      </species>
      <species metaid="meta_s_0009" sboTerm="SBO:0000247" id="s_0009" name="(2R,3S)-3-isopropylmalate [cytoplasm]" speciesType="t_0006" compartment="c_03" initialConcentration="0" hasOnlySubstanceUnits="false" boundaryCondition="false" constant="false">
        <notes>
          <body xmlns="http://www.w3.org/1999/xhtml">
            <p>FORMULA:C7H10O5</p>
            <p>CHARGE:-2</p>
            <p>CARBONS:7</p>
          </body>
        </notes>
        <annotation>
          <rdf:RDF xmlns:rdf="http://www.w3.org/1999/02/22-rdf-syntax-ns#" xmlns:dc="http://purl.org/dc/elements/1.1/" xmlns:dcterms="http://purl.org/dc/terms/" xmlns:vCard="http://www.w3.org/2001/vcard-rdf/3.0#" xmlns:bqbiol="http://biomodels.net/biology-qualifiers/" xmlns:bqmodel="http://biomodels.net/model-qualifiers/">
            <rdf:Description rdf:about="#meta_s_0009">
              <bqbiol:is>
                <rdf:Bag>
                  <rdf:li rdf:resource="http://identifiers.org/chebi/CHEBI:35121"/>
                  <rdf:li rdf:resource="http://identifiers.org/kegg.compound/C04411"/>
                </rdf:Bag>
              </bqbiol:is>
            </rdf:Description>
          </rdf:RDF>
        </annotation>
      </species>
      <species metaid="meta_s_0010" sboTerm="SBO:0000247" id="s_0010" name="(2S)-2-isopropyl-3-oxosuccinate [cytoplasm]" speciesType="t_0007" compartment="c_03" initialConcentration="0" hasOnlySubstanceUnits="false" boundaryCondition="false" constant="false">
        <notes>
          <body xmlns="http://www.w3.org/1999/xhtml">
            <p>FORMULA:C7H8O5</p>
            <p>CHARGE:-2</p>
            <p>CARBONS:7</p>
          </body>
        </notes>
        <annotation>
          <rdf:RDF xmlns:rdf="http://www.w3.org/1999/02/22-rdf-syntax-ns#" xmlns:dc="http://purl.org/dc/elements/1.1/" xmlns:dcterms="http://purl.org/dc/terms/" xmlns:vCard="http://www.w3.org/2001/vcard-rdf/3.0#" xmlns:bqbiol="http://biomodels.net/biology-qualifiers/" xmlns:bqmodel="http://biomodels.net/model-qualifiers/">
            <rdf:Description rdf:about="#meta_s_0010">
              <bqbiol:is>
                <rdf:Bag>
                  <rdf:li rdf:resource="http://identifiers.org/chebi/CHEBI:17214"/>
                  <rdf:li rdf:resource="http://identifiers.org/kegg.compound/C04236"/>
                </rdf:Bag>
              </bqbiol:is>
            </rdf:Description>
          </rdf:RDF>
        </annotation>
      </species>
      <species metaid="meta_s_0011" sboTerm="SBO:0000247" id="s_0011" name="(2S)-2-isopropyl-3-oxosuccinate [mitochondrion]" speciesType="t_0007" compartment="c_11" initialConcentration="0" hasOnlySubstanceUnits="false" boundaryCondition="false" constant="false">
        <notes>
          <body xmlns="http://www.w3.org/1999/xhtml">
            <p>FORMULA:C7H8O5</p>
            <p>CHARGE:-2</p>
            <p>CARBONS:7</p>
          </body>
        </notes>
        <annotation>
          <rdf:RDF xmlns:rdf="http://www.w3.org/1999/02/22-rdf-syntax-ns#" xmlns:dc="http://purl.org/dc/elements/1.1/" xmlns:dcterms="http://purl.org/dc/terms/" xmlns:vCard="http://www.w3.org/2001/vcard-rdf/3.0#" xmlns:bqbiol="http://biomodels.net/biology-qualifiers/" xmlns:bqmodel="http://biomodels.net/model-qualifiers/">
            <rdf:Description rdf:about="#meta_s_0011">
              <bqbiol:is>
                <rdf:Bag>
                  <rdf:li rdf:resource="http://identifiers.org/chebi/CHEBI:17214"/>
                  <rdf:li rdf:resource="http://identifiers.org/kegg.compound/C04236"/>
                </rdf:Bag>
              </bqbiol:is>
            </rdf:Description>
          </rdf:RDF>
        </annotation>
      </species>
      <species metaid="meta_s_0012" sboTerm="SBO:0000247" id="s_0012" name="(2S,3R)-3-hydroxybutane-1,2,3-tricarboxylic acid [mitochondrion]" speciesType="t_0008" compartment="c_11" initialConcentration="0" hasOnlySubstanceUnits="false" boundaryCondition="false" constant="false">
        <notes>
          <body xmlns="http://www.w3.org/1999/xhtml">
            <p>FORMULA:C7H7O7</p>
            <p>CHARGE:-3</p>
            <p>CARBONS:7</p>
          </body>
        </notes>
        <annotation>
          <rdf:RDF xmlns:rdf="http://www.w3.org/1999/02/22-rdf-syntax-ns#" xmlns:dc="http://purl.org/dc/elements/1.1/" xmlns:dcterms="http://purl.org/dc/terms/" xmlns:vCard="http://www.w3.org/2001/vcard-rdf/3.0#" xmlns:bqbiol="http://biomodels.net/biology-qualifiers/" xmlns:bqmodel="http://biomodels.net/model-qualifiers/">
            <rdf:Description rdf:about="#meta_s_0012">
              <bqbiol:is>
                <rdf:Bag>
                  <rdf:li rdf:resource="http://identifiers.org/chebi/CHEBI:57429"/>
                  <rdf:li rdf:resource="http://identifiers.org/kegg.compound/C04593"/>
                </rdf:Bag>
              </bqbiol:is>
            </rdf:Description>
          </rdf:RDF>
        </annotation>
      </species>
      <species metaid="meta_s_0013" sboTerm="SBO:0000247" id="s_0013" name="(5S,6S)-di-HETE [cytoplasm]" speciesType="t_0009" compartment="c_03" initialConcentration="0" hasOnlySubstanceUnits="false" boundaryCondition="false" constant="false">
        <notes>
          <body xmlns="http://www.w3.org/1999/xhtml">
            <p>FORMULA:C20H32O4</p>
            <p>CHARGE:0</p>
            <p>CARBONS:20</p>
          </body>
        </notes>
        <annotation>
          <rdf:RDF xmlns:rdf="http://www.w3.org/1999/02/22-rdf-syntax-ns#" xmlns:dc="http://purl.org/dc/elements/1.1/" xmlns:dcterms="http://purl.org/dc/terms/" xmlns:vCard="http://www.w3.org/2001/vcard-rdf/3.0#" xmlns:bqbiol="http://biomodels.net/biology-qualifiers/" xmlns:bqmodel="http://biomodels.net/model-qualifiers/">
            <rdf:Description rdf:about="#meta_s_0013">
              <bqbiol:is>
                <rdf:Bag>
                  <rdf:li rdf:resource="http://identifiers.org/chebi/CHEBI:53026"/>
                </rdf:Bag>
              </bqbiol:is>
            </rdf:Description>
          </rdf:RDF>
        </annotation>
      </species>
      <species metaid="meta_s_0014" sboTerm="SBO:0000247" id="s_0014" name="(5S,6S)-di-HETE [nucleus]" speciesType="t_0009" compartment="c_13" initialConcentration="0" hasOnlySubstanceUnits="false" boundaryCondition="false" constant="false">
        <notes>
          <body xmlns="http://www.w3.org/1999/xhtml">
            <p>FORMULA:C20H32O4</p>
            <p>CHARGE:0</p>
            <p>CARBONS:20</p>
          </body>
        </notes>
        <annotation>
          <rdf:RDF xmlns:rdf="http://www.w3.org/1999/02/22-rdf-syntax-ns#" xmlns:dc="http://purl.org/dc/elements/1.1/" xmlns:dcterms="http://purl.org/dc/terms/" xmlns:vCard="http://www.w3.org/2001/vcard-rdf/3.0#" xmlns:bqbiol="http://biomodels.net/biology-qualifiers/" xmlns:bqmodel="http://biomodels.net/model-qualifiers/">
            <rdf:Description rdf:about="#meta_s_0014">
              <bqbiol:is>
                <rdf:Bag>
                  <rdf:li rdf:resource="http://identifiers.org/chebi/CHEBI:53026"/>
                </rdf:Bag>
              </bqbiol:is>
            </rdf:Description>
          </rdf:RDF>
        </annotation>
      </species>
      <species metaid="meta_s_0015" sboTerm="SBO:0000247" id="s_0015" name="(N(omega)-L-arginino)succinic acid [cytoplasm]" speciesType="t_0010" compartment="c_03" initialConcentration="0" hasOnlySubstanceUnits="false" boundaryCondition="false" constant="false">
        <notes>
          <body xmlns="http://www.w3.org/1999/xhtml">
            <p>FORMULA:C10H17N4O6</p>
            <p>CHARGE:-1</p>
            <p>CARBONS:10</p>
          </body>
        </notes>
        <annotation>
          <rdf:RDF xmlns:rdf="http://www.w3.org/1999/02/22-rdf-syntax-ns#" xmlns:dc="http://purl.org/dc/elements/1.1/" xmlns:dcterms="http://purl.org/dc/terms/" xmlns:vCard="http://www.w3.org/2001/vcard-rdf/3.0#" xmlns:bqbiol="http://biomodels.net/biology-qualifiers/" xmlns:bqmodel="http://biomodels.net/model-qualifiers/">
            <rdf:Description rdf:about="#meta_s_0015">
              <bqbiol:is>
                <rdf:Bag>
                  <rdf:li rdf:resource="http://identifiers.org/chebi/CHEBI:57472"/>
                  <rdf:li rdf:resource="http://identifiers.org/kegg.compound/C03406"/>
                </rdf:Bag>
              </bqbiol:is>
            </rdf:Description>
          </rdf:RDF>
        </annotation>
      </species>
      <species metaid="meta_s_0016" sboTerm="SBO:0000247" id="s_0016" name="(R)-2,3-dihydroxy-3-methylbutanoate [mitochondrion]" speciesType="t_0011" compartment="c_11" initialConcentration="0" hasOnlySubstanceUnits="false" boundaryCondition="false" constant="false">
        <notes>
          <body xmlns="http://www.w3.org/1999/xhtml">
            <p>FORMULA:C5H9O4</p>
            <p>CHARGE:-1</p>
            <p>CARBONS:5</p>
          </body>
        </notes>
        <annotation>
          <rdf:RDF xmlns:rdf="http://www.w3.org/1999/02/22-rdf-syntax-ns#" xmlns:dc="http://purl.org/dc/elements/1.1/" xmlns:dcterms="http://purl.org/dc/terms/" xmlns:vCard="http://www.w3.org/2001/vcard-rdf/3.0#" xmlns:bqbiol="http://biomodels.net/biology-qualifiers/" xmlns:bqmodel="http://biomodels.net/model-qualifiers/">
            <rdf:Description rdf:about="#meta_s_0016">
              <bqbiol:is>
                <rdf:Bag>
                  <rdf:li rdf:resource="http://identifiers.org/chebi/CHEBI:49072"/>
                  <rdf:li rdf:resource="http://identifiers.org/kegg.compound/C04272"/>
                </rdf:Bag>
              </bqbiol:is>
            </rdf:Description>
          </rdf:RDF>
        </annotation>
      </species>
      <species metaid="meta_s_0017" sboTerm="SBO:0000247" id="s_0017" name="(R)-4&apos;-phosphopantothenic acid [cytoplasm]" speciesType="t_0012" compartment="c_03" initialConcentration="0" hasOnlySubstanceUnits="false" boundaryCondition="false" constant="false">
        <notes>
          <body xmlns="http://www.w3.org/1999/xhtml">
            <p>FORMULA:C9H18NO8P</p>
            <p>CHARGE:0</p>
            <p>CARBONS:9</p>
          </body>
        </notes>
        <annotation>
          <rdf:RDF xmlns:rdf="http://www.w3.org/1999/02/22-rdf-syntax-ns#" xmlns:dc="http://purl.org/dc/elements/1.1/" xmlns:dcterms="http://purl.org/dc/terms/" xmlns:vCard="http://www.w3.org/2001/vcard-rdf/3.0#" xmlns:bqbiol="http://biomodels.net/biology-qualifiers/" xmlns:bqmodel="http://biomodels.net/model-qualifiers/">
            <rdf:Description rdf:about="#meta_s_0017">
              <bqbiol:is>
                <rdf:Bag>
                  <rdf:li rdf:resource="http://identifiers.org/chebi/CHEBI:15905"/>
                  <rdf:li rdf:resource="http://identifiers.org/kegg.compound/C03492"/>
                </rdf:Bag>
              </bqbiol:is>
            </rdf:Description>
          </rdf:RDF>
        </annotation>
      </species>
      <species metaid="meta_s_0018" sboTerm="SBO:0000247" id="s_0018" name="(R)-5-diphosphomevalonic acid [cytoplasm]" speciesType="t_0013" compartment="c_03" initialConcentration="0" hasOnlySubstanceUnits="false" boundaryCondition="false" constant="false">
        <notes>
          <body xmlns="http://www.w3.org/1999/xhtml">
            <p>FORMULA:C6H10O10P2</p>
            <p>CHARGE:-4</p>
            <p>CARBONS:6</p>
          </body>
        </notes>
        <annotation>
          <rdf:RDF xmlns:rdf="http://www.w3.org/1999/02/22-rdf-syntax-ns#" xmlns:dc="http://purl.org/dc/elements/1.1/" xmlns:dcterms="http://purl.org/dc/terms/" xmlns:vCard="http://www.w3.org/2001/vcard-rdf/3.0#" xmlns:bqbiol="http://biomodels.net/biology-qualifiers/" xmlns:bqmodel="http://biomodels.net/model-qualifiers/">
            <rdf:Description rdf:about="#meta_s_0018">
              <bqbiol:is>
                <rdf:Bag>
                  <rdf:li rdf:resource="http://identifiers.org/chebi/CHEBI:57557"/>
                  <rdf:li rdf:resource="http://identifiers.org/kegg.compound/C01143"/>
                </rdf:Bag>
              </bqbiol:is>
            </rdf:Description>
          </rdf:RDF>
        </annotation>
      </species>
      <species metaid="meta_s_0019" sboTerm="SBO:0000247" id="s_0019" name="(R)-5-phosphomevalonic acid [cytoplasm]" speciesType="t_0014" compartment="c_03" initialConcentration="0" hasOnlySubstanceUnits="false" boundaryCondition="false" constant="false">
        <notes>
          <body xmlns="http://www.w3.org/1999/xhtml">
            <p>FORMULA:C6H10O7P</p>
            <p>CHARGE:-3</p>
            <p>CARBONS:6</p>
          </body>
        </notes>
        <annotation>
          <rdf:RDF xmlns:rdf="http://www.w3.org/1999/02/22-rdf-syntax-ns#" xmlns:dc="http://purl.org/dc/elements/1.1/" xmlns:dcterms="http://purl.org/dc/terms/" xmlns:vCard="http://www.w3.org/2001/vcard-rdf/3.0#" xmlns:bqbiol="http://biomodels.net/biology-qualifiers/" xmlns:bqmodel="http://biomodels.net/model-qualifiers/">
            <rdf:Description rdf:about="#meta_s_0019">
              <bqbiol:is>
                <rdf:Bag>
                  <rdf:li rdf:resource="http://identifiers.org/chebi/CHEBI:58146"/>
                  <rdf:li rdf:resource="http://identifiers.org/kegg.compound/C01107"/>
                </rdf:Bag>
              </bqbiol:is>
            </rdf:Description>
          </rdf:RDF>
        </annotation>
      </species>
      <species metaid="meta_s_0020" sboTerm="SBO:0000247" id="s_0020" name="(R)-acetoin [cytoplasm]" speciesType="t_0015" compartment="c_03" initialConcentration="0" hasOnlySubstanceUnits="false" boundaryCondition="false" constant="false">
        <notes>
          <body xmlns="http://www.w3.org/1999/xhtml">
            <p>FORMULA:C4H8O2</p>
            <p>CHARGE:0</p>
            <p>CARBONS:4</p>
          </body>
        </notes>
        <annotation>
          <rdf:RDF xmlns:rdf="http://www.w3.org/1999/02/22-rdf-syntax-ns#" xmlns:dc="http://purl.org/dc/elements/1.1/" xmlns:dcterms="http://purl.org/dc/terms/" xmlns:vCard="http://www.w3.org/2001/vcard-rdf/3.0#" xmlns:bqbiol="http://biomodels.net/biology-qualifiers/" xmlns:bqmodel="http://biomodels.net/model-qualifiers/">
            <rdf:Description rdf:about="#meta_s_0020">
              <bqbiol:is>
                <rdf:Bag>
                  <rdf:li rdf:resource="http://identifiers.org/chebi/CHEBI:15686"/>
                  <rdf:li rdf:resource="http://identifiers.org/kegg.compound/C00810"/>
                </rdf:Bag>
              </bqbiol:is>
            </rdf:Description>
          </rdf:RDF>
        </annotation>
      </species>
      <species metaid="meta_s_0021" sboTerm="SBO:0000247" id="s_0021" name="(R)-carnitine [cytoplasm]" speciesType="t_0016" compartment="c_03" initialConcentration="0" hasOnlySubstanceUnits="false" boundaryCondition="false" constant="false">
        <notes>
          <body xmlns="http://www.w3.org/1999/xhtml">
            <p>FORMULA:C7H15NO3</p>
            <p>CHARGE:0</p>
            <p>CARBONS:7</p>
          </body>
        </notes>
        <annotation>
          <rdf:RDF xmlns:rdf="http://www.w3.org/1999/02/22-rdf-syntax-ns#" xmlns:dc="http://purl.org/dc/elements/1.1/" xmlns:dcterms="http://purl.org/dc/terms/" xmlns:vCard="http://www.w3.org/2001/vcard-rdf/3.0#" xmlns:bqbiol="http://biomodels.net/biology-qualifiers/" xmlns:bqmodel="http://biomodels.net/model-qualifiers/">
            <rdf:Description rdf:about="#meta_s_0021">
              <bqbiol:is>
                <rdf:Bag>
                  <rdf:li rdf:resource="http://identifiers.org/chebi/CHEBI:16347"/>
                  <rdf:li rdf:resource="http://identifiers.org/kegg.compound/C00318"/>
                </rdf:Bag>
              </bqbiol:is>
            </rdf:Description>
          </rdf:RDF>
        </annotation>
      </species>
      <species metaid="meta_s_0022" sboTerm="SBO:0000247" id="s_0022" name="(R)-carnitine [extracellular]" speciesType="t_0016" compartment="c_06" initialConcentration="0" hasOnlySubstanceUnits="false" boundaryCondition="false" constant="false">
        <notes>
          <body xmlns="http://www.w3.org/1999/xhtml">
            <p>FORMULA:C7H15NO3</p>
            <p>CHARGE:0</p>
            <p>CARBONS:7</p>
          </body>
        </notes>
        <annotation>
          <rdf:RDF xmlns:rdf="http://www.w3.org/1999/02/22-rdf-syntax-ns#" xmlns:dc="http://purl.org/dc/elements/1.1/" xmlns:dcterms="http://purl.org/dc/terms/" xmlns:vCard="http://www.w3.org/2001/vcard-rdf/3.0#" xmlns:bqbiol="http://biomodels.net/biology-qualifiers/" xmlns:bqmodel="http://biomodels.net/model-qualifiers/">
            <rdf:Description rdf:about="#meta_s_0022">
              <bqbiol:is>
                <rdf:Bag>
                  <rdf:li rdf:resource="http://identifiers.org/chebi/CHEBI:16347"/>
                  <rdf:li rdf:resource="http://identifiers.org/kegg.compound/C00318"/>
                </rdf:Bag>
              </bqbiol:is>
            </rdf:Description>
          </rdf:RDF>
        </annotation>
      </species>
      <species metaid="meta_s_0023" sboTerm="SBO:0000247" id="s_0023" name="(R)-carnitine [mitochondrion]" speciesType="t_0016" compartment="c_11" initialConcentration="0" hasOnlySubstanceUnits="false" boundaryCondition="false" constant="false">
        <notes>
          <body xmlns="http://www.w3.org/1999/xhtml">
            <p>FORMULA:C7H15NO3</p>
            <p>CHARGE:0</p>
            <p>CARBONS:7</p>
          </body>
        </notes>
        <annotation>
          <rdf:RDF xmlns:rdf="http://www.w3.org/1999/02/22-rdf-syntax-ns#" xmlns:dc="http://purl.org/dc/elements/1.1/" xmlns:dcterms="http://purl.org/dc/terms/" xmlns:vCard="http://www.w3.org/2001/vcard-rdf/3.0#" xmlns:bqbiol="http://biomodels.net/biology-qualifiers/" xmlns:bqmodel="http://biomodels.net/model-qualifiers/">
            <rdf:Description rdf:about="#meta_s_0023">
              <bqbiol:is>
                <rdf:Bag>
                  <rdf:li rdf:resource="http://identifiers.org/chebi/CHEBI:16347"/>
                  <rdf:li rdf:resource="http://identifiers.org/kegg.compound/C00318"/>
                </rdf:Bag>
              </bqbiol:is>
            </rdf:Description>
          </rdf:RDF>
        </annotation>
      </species>
      <species metaid="meta_s_0024" sboTerm="SBO:0000247" id="s_0024" name="(R)-carnitine [peroxisome]" speciesType="t_0016" compartment="c_15" initialConcentration="0" hasOnlySubstanceUnits="false" boundaryCondition="false" constant="false">
        <notes>
          <body xmlns="http://www.w3.org/1999/xhtml">
            <p>FORMULA:C7H15NO3</p>
            <p>CHARGE:0</p>
            <p>CARBONS:7</p>
          </body>
        </notes>
        <annotation>
          <rdf:RDF xmlns:rdf="http://www.w3.org/1999/02/22-rdf-syntax-ns#" xmlns:dc="http://purl.org/dc/elements/1.1/" xmlns:dcterms="http://purl.org/dc/terms/" xmlns:vCard="http://www.w3.org/2001/vcard-rdf/3.0#" xmlns:bqbiol="http://biomodels.net/biology-qualifiers/" xmlns:bqmodel="http://biomodels.net/model-qualifiers/">
            <rdf:Description rdf:about="#meta_s_0024">
              <bqbiol:is>
                <rdf:Bag>
                  <rdf:li rdf:resource="http://identifiers.org/chebi/CHEBI:16347"/>
                  <rdf:li rdf:resource="http://identifiers.org/kegg.compound/C00318"/>
                </rdf:Bag>
              </bqbiol:is>
            </rdf:Description>
          </rdf:RDF>
        </annotation>
      </species>
      <species metaid="meta_s_0025" sboTerm="SBO:0000247" id="s_0025" name="(R)-lactate [cytoplasm]" speciesType="t_0017" compartment="c_03" initialConcentration="0" hasOnlySubstanceUnits="false" boundaryCondition="false" constant="false">
        <notes>
          <body xmlns="http://www.w3.org/1999/xhtml">
            <p>FORMULA:C3H5O3</p>
            <p>CHARGE:-1</p>
            <p>CARBONS:3</p>
          </body>
        </notes>
        <annotation>
          <rdf:RDF xmlns:rdf="http://www.w3.org/1999/02/22-rdf-syntax-ns#" xmlns:dc="http://purl.org/dc/elements/1.1/" xmlns:dcterms="http://purl.org/dc/terms/" xmlns:vCard="http://www.w3.org/2001/vcard-rdf/3.0#" xmlns:bqbiol="http://biomodels.net/biology-qualifiers/" xmlns:bqmodel="http://biomodels.net/model-qualifiers/">
            <rdf:Description rdf:about="#meta_s_0025">
              <bqbiol:is>
                <rdf:Bag>
                  <rdf:li rdf:resource="http://identifiers.org/chebi/CHEBI:16004"/>
                  <rdf:li rdf:resource="http://identifiers.org/kegg.compound/C00256"/>
                </rdf:Bag>
              </bqbiol:is>
            </rdf:Description>
          </rdf:RDF>
        </annotation>
      </species>
      <species metaid="meta_s_0026" sboTerm="SBO:0000247" id="s_0026" name="(R)-lactate [extracellular]" speciesType="t_0017" compartment="c_06" initialConcentration="0" hasOnlySubstanceUnits="false" boundaryCondition="false" constant="false">
        <notes>
          <body xmlns="http://www.w3.org/1999/xhtml">
            <p>FORMULA:C3H5O3</p>
            <p>CHARGE:-1</p>
            <p>CARBONS:3</p>
          </body>
        </notes>
        <annotation>
          <rdf:RDF xmlns:rdf="http://www.w3.org/1999/02/22-rdf-syntax-ns#" xmlns:dc="http://purl.org/dc/elements/1.1/" xmlns:dcterms="http://purl.org/dc/terms/" xmlns:vCard="http://www.w3.org/2001/vcard-rdf/3.0#" xmlns:bqbiol="http://biomodels.net/biology-qualifiers/" xmlns:bqmodel="http://biomodels.net/model-qualifiers/">
            <rdf:Description rdf:about="#meta_s_0026">
              <bqbiol:is>
                <rdf:Bag>
                  <rdf:li rdf:resource="http://identifiers.org/chebi/CHEBI:16004"/>
                  <rdf:li rdf:resource="http://identifiers.org/kegg.compound/C00256"/>
                </rdf:Bag>
              </bqbiol:is>
            </rdf:Description>
          </rdf:RDF>
        </annotation>
      </species>
      <species metaid="meta_s_0027" sboTerm="SBO:0000247" id="s_0027" name="(R)-lactate [mitochondrion]" speciesType="t_0017" compartment="c_11" initialConcentration="0" hasOnlySubstanceUnits="false" boundaryCondition="false" constant="false">
        <notes>
          <body xmlns="http://www.w3.org/1999/xhtml">
            <p>FORMULA:C3H5O3</p>
            <p>CHARGE:-1</p>
            <p>CARBONS:3</p>
          </body>
        </notes>
        <annotation>
          <rdf:RDF xmlns:rdf="http://www.w3.org/1999/02/22-rdf-syntax-ns#" xmlns:dc="http://purl.org/dc/elements/1.1/" xmlns:dcterms="http://purl.org/dc/terms/" xmlns:vCard="http://www.w3.org/2001/vcard-rdf/3.0#" xmlns:bqbiol="http://biomodels.net/biology-qualifiers/" xmlns:bqmodel="http://biomodels.net/model-qualifiers/">
            <rdf:Description rdf:about="#meta_s_0027">
              <bqbiol:is>
                <rdf:Bag>
                  <rdf:li rdf:resource="http://identifiers.org/chebi/CHEBI:16004"/>
                  <rdf:li rdf:resource="http://identifiers.org/kegg.compound/C00256"/>
                </rdf:Bag>
              </bqbiol:is>
            </rdf:Description>
          </rdf:RDF>
        </annotation>
      </species>
      <species metaid="meta_s_0028" sboTerm="SBO:0000247" id="s_0028" name="(R)-mevalonate [cytoplasm]" speciesType="t_0018" compartment="c_03" initialConcentration="0" hasOnlySubstanceUnits="false" boundaryCondition="false" constant="false">
        <notes>
          <body xmlns="http://www.w3.org/1999/xhtml">
            <p>FORMULA:C6H11O4</p>
            <p>CHARGE:-1</p>
            <p>CARBONS:6</p>
          </body>
        </notes>
        <annotation>
          <rdf:RDF xmlns:rdf="http://www.w3.org/1999/02/22-rdf-syntax-ns#" xmlns:dc="http://purl.org/dc/elements/1.1/" xmlns:dcterms="http://purl.org/dc/terms/" xmlns:vCard="http://www.w3.org/2001/vcard-rdf/3.0#" xmlns:bqbiol="http://biomodels.net/biology-qualifiers/" xmlns:bqmodel="http://biomodels.net/model-qualifiers/">
            <rdf:Description rdf:about="#meta_s_0028">
              <bqbiol:is>
                <rdf:Bag>
                  <rdf:li rdf:resource="http://identifiers.org/chebi/CHEBI:36464"/>
                  <rdf:li rdf:resource="http://identifiers.org/kegg.compound/C00418"/>
                </rdf:Bag>
              </bqbiol:is>
            </rdf:Description>
          </rdf:RDF>
        </annotation>
      </species>
      <species metaid="meta_s_0029" sboTerm="SBO:0000247" id="s_0029" name="(R)-mevalonate [extracellular]" speciesType="t_0018" compartment="c_06" initialConcentration="0" hasOnlySubstanceUnits="false" boundaryCondition="false" constant="false">
        <notes>
          <body xmlns="http://www.w3.org/1999/xhtml">
            <p>FORMULA:C6H11O4</p>
            <p>CHARGE:-1</p>
            <p>CARBONS:6</p>
          </body>
        </notes>
        <annotation>
          <rdf:RDF xmlns:rdf="http://www.w3.org/1999/02/22-rdf-syntax-ns#" xmlns:dc="http://purl.org/dc/elements/1.1/" xmlns:dcterms="http://purl.org/dc/terms/" xmlns:vCard="http://www.w3.org/2001/vcard-rdf/3.0#" xmlns:bqbiol="http://biomodels.net/biology-qualifiers/" xmlns:bqmodel="http://biomodels.net/model-qualifiers/">
            <rdf:Description rdf:about="#meta_s_0029">
              <bqbiol:is>
                <rdf:Bag>
                  <rdf:li rdf:resource="http://identifiers.org/chebi/CHEBI:36464"/>
                  <rdf:li rdf:resource="http://identifiers.org/kegg.compound/C00418"/>
                </rdf:Bag>
              </bqbiol:is>
            </rdf:Description>
          </rdf:RDF>
        </annotation>
      </species>
      <species metaid="meta_s_0030" sboTerm="SBO:0000247" id="s_0030" name="(R)-pantoate [cytoplasm]" speciesType="t_0019" compartment="c_03" initialConcentration="0" hasOnlySubstanceUnits="false" boundaryCondition="false" constant="false">
        <notes>
          <body xmlns="http://www.w3.org/1999/xhtml">
            <p>FORMULA:C6H11O4</p>
            <p>CHARGE:-1</p>
            <p>CARBONS:6</p>
          </body>
        </notes>
        <annotation>
          <rdf:RDF xmlns:rdf="http://www.w3.org/1999/02/22-rdf-syntax-ns#" xmlns:dc="http://purl.org/dc/elements/1.1/" xmlns:dcterms="http://purl.org/dc/terms/" xmlns:vCard="http://www.w3.org/2001/vcard-rdf/3.0#" xmlns:bqbiol="http://biomodels.net/biology-qualifiers/" xmlns:bqmodel="http://biomodels.net/model-qualifiers/">
            <rdf:Description rdf:about="#meta_s_0030">
              <bqbiol:is>
                <rdf:Bag>
                  <rdf:li rdf:resource="http://identifiers.org/chebi/CHEBI:15980"/>
                  <rdf:li rdf:resource="http://identifiers.org/kegg.compound/C00522"/>
                </rdf:Bag>
              </bqbiol:is>
            </rdf:Description>
          </rdf:RDF>
        </annotation>
      </species>
      <species metaid="meta_s_0031" sboTerm="SBO:0000247" id="s_0031" name="(R)-pantothenate [cytoplasm]" speciesType="t_0020" compartment="c_03" initialConcentration="0" hasOnlySubstanceUnits="false" boundaryCondition="false" constant="false">
        <notes>
          <body xmlns="http://www.w3.org/1999/xhtml">
            <p>FORMULA:C9H16NO5</p>
            <p>CHARGE:-1</p>
            <p>CARBONS:9</p>
          </body>
        </notes>
        <annotation>
          <rdf:RDF xmlns:rdf="http://www.w3.org/1999/02/22-rdf-syntax-ns#" xmlns:dc="http://purl.org/dc/elements/1.1/" xmlns:dcterms="http://purl.org/dc/terms/" xmlns:vCard="http://www.w3.org/2001/vcard-rdf/3.0#" xmlns:bqbiol="http://biomodels.net/biology-qualifiers/" xmlns:bqmodel="http://biomodels.net/model-qualifiers/">
            <rdf:Description rdf:about="#meta_s_0031">
              <bqbiol:is>
                <rdf:Bag>
                  <rdf:li rdf:resource="http://identifiers.org/chebi/CHEBI:29032"/>
                  <rdf:li rdf:resource="http://identifiers.org/kegg.compound/C00864"/>
                </rdf:Bag>
              </bqbiol:is>
            </rdf:Description>
          </rdf:RDF>
        </annotation>
      </species>
      <species metaid="meta_s_0032" sboTerm="SBO:0000247" id="s_0032" name="(R)-pantothenate [extracellular]" speciesType="t_0020" compartment="c_06" initialConcentration="0" hasOnlySubstanceUnits="false" boundaryCondition="false" constant="false">
        <notes>
          <body xmlns="http://www.w3.org/1999/xhtml">
            <p>FORMULA:C9H16NO5</p>
            <p>CHARGE:-1</p>
            <p>CARBONS:9</p>
          </body>
        </notes>
        <annotation>
          <rdf:RDF xmlns:rdf="http://www.w3.org/1999/02/22-rdf-syntax-ns#" xmlns:dc="http://purl.org/dc/elements/1.1/" xmlns:dcterms="http://purl.org/dc/terms/" xmlns:vCard="http://www.w3.org/2001/vcard-rdf/3.0#" xmlns:bqbiol="http://biomodels.net/biology-qualifiers/" xmlns:bqmodel="http://biomodels.net/model-qualifiers/">
            <rdf:Description rdf:about="#meta_s_0032">
              <bqbiol:is>
                <rdf:Bag>
                  <rdf:li rdf:resource="http://identifiers.org/chebi/CHEBI:29032"/>
                  <rdf:li rdf:resource="http://identifiers.org/kegg.compound/C00864"/>
                </rdf:Bag>
              </bqbiol:is>
            </rdf:Description>
          </rdf:RDF>
        </annotation>
      </species>
      <species metaid="meta_s_0033" sboTerm="SBO:0000247" id="s_0033" name="(R)-S-lactoylglutathione [cytoplasm]" speciesType="t_0021" compartment="c_03" initialConcentration="0" hasOnlySubstanceUnits="false" boundaryCondition="false" constant="false">
        <notes>
          <body xmlns="http://www.w3.org/1999/xhtml">
            <p>FORMULA:C13H20N3O8S</p>
            <p>CHARGE:-1</p>
            <p>CARBONS:13</p>
          </body>
        </notes>
        <annotation>
          <rdf:RDF xmlns:rdf="http://www.w3.org/1999/02/22-rdf-syntax-ns#" xmlns:dc="http://purl.org/dc/elements/1.1/" xmlns:dcterms="http://purl.org/dc/terms/" xmlns:vCard="http://www.w3.org/2001/vcard-rdf/3.0#" xmlns:bqbiol="http://biomodels.net/biology-qualifiers/" xmlns:bqmodel="http://biomodels.net/model-qualifiers/">
            <rdf:Description rdf:about="#meta_s_0033">
              <bqbiol:is>
                <rdf:Bag>
                  <rdf:li rdf:resource="http://identifiers.org/chebi/CHEBI:57474"/>
                  <rdf:li rdf:resource="http://identifiers.org/kegg.compound/C03451"/>
                </rdf:Bag>
              </bqbiol:is>
            </rdf:Description>
          </rdf:RDF>
        </annotation>
      </species>
      <species metaid="meta_s_0034" sboTerm="SBO:0000247" id="s_0034" name="(R)-S-lactoylglutathione [mitochondrion]" speciesType="t_0021" compartment="c_11" initialConcentration="0" hasOnlySubstanceUnits="false" boundaryCondition="false" constant="false">
        <notes>
          <body xmlns="http://www.w3.org/1999/xhtml">
            <p>FORMULA:C13H20N3O8S</p>
            <p>CHARGE:-1</p>
            <p>CARBONS:13</p>
          </body>
        </notes>
        <annotation>
          <rdf:RDF xmlns:rdf="http://www.w3.org/1999/02/22-rdf-syntax-ns#" xmlns:dc="http://purl.org/dc/elements/1.1/" xmlns:dcterms="http://purl.org/dc/terms/" xmlns:vCard="http://www.w3.org/2001/vcard-rdf/3.0#" xmlns:bqbiol="http://biomodels.net/biology-qualifiers/" xmlns:bqmodel="http://biomodels.net/model-qualifiers/">
            <rdf:Description rdf:about="#meta_s_0034">
              <bqbiol:is>
                <rdf:Bag>
                  <rdf:li rdf:resource="http://identifiers.org/chebi/CHEBI:57474"/>
                  <rdf:li rdf:resource="http://identifiers.org/kegg.compound/C03451"/>
                </rdf:Bag>
              </bqbiol:is>
            </rdf:Description>
          </rdf:RDF>
        </annotation>
      </species>
      <species metaid="meta_s_0035" sboTerm="SBO:0000247" id="s_0035" name="(R,R)-2,3-butanediol [cytoplasm]" speciesType="t_0022" compartment="c_03" initialConcentration="0" hasOnlySubstanceUnits="false" boundaryCondition="false" constant="false">
        <notes>
          <body xmlns="http://www.w3.org/1999/xhtml">
            <p>FORMULA:C4H10O2</p>
            <p>CHARGE:0</p>
            <p>CARBONS:4</p>
          </body>
        </notes>
        <annotation>
          <rdf:RDF xmlns:rdf="http://www.w3.org/1999/02/22-rdf-syntax-ns#" xmlns:dc="http://purl.org/dc/elements/1.1/" xmlns:dcterms="http://purl.org/dc/terms/" xmlns:vCard="http://www.w3.org/2001/vcard-rdf/3.0#" xmlns:bqbiol="http://biomodels.net/biology-qualifiers/" xmlns:bqmodel="http://biomodels.net/model-qualifiers/">
            <rdf:Description rdf:about="#meta_s_0035">
              <bqbiol:is>
                <rdf:Bag>
                  <rdf:li rdf:resource="http://identifiers.org/chebi/CHEBI:16982"/>
                  <rdf:li rdf:resource="http://identifiers.org/kegg.compound/C03044"/>
                </rdf:Bag>
              </bqbiol:is>
            </rdf:Description>
          </rdf:RDF>
        </annotation>
      </species>
      <species metaid="meta_s_0036" sboTerm="SBO:0000247" id="s_0036" name="(R,R)-2,3-butanediol [extracellular]" speciesType="t_0022" compartment="c_06" initialConcentration="0" hasOnlySubstanceUnits="false" boundaryCondition="false" constant="false">
        <notes>
          <body xmlns="http://www.w3.org/1999/xhtml">
            <p>FORMULA:C4H10O2</p>
            <p>CHARGE:0</p>
            <p>CARBONS:4</p>
          </body>
        </notes>
        <annotation>
          <rdf:RDF xmlns:rdf="http://www.w3.org/1999/02/22-rdf-syntax-ns#" xmlns:dc="http://purl.org/dc/elements/1.1/" xmlns:dcterms="http://purl.org/dc/terms/" xmlns:vCard="http://www.w3.org/2001/vcard-rdf/3.0#" xmlns:bqbiol="http://biomodels.net/biology-qualifiers/" xmlns:bqmodel="http://biomodels.net/model-qualifiers/">
            <rdf:Description rdf:about="#meta_s_0036">
              <bqbiol:is>
                <rdf:Bag>
                  <rdf:li rdf:resource="http://identifiers.org/chebi/CHEBI:16982"/>
                  <rdf:li rdf:resource="http://identifiers.org/kegg.compound/C03044"/>
                </rdf:Bag>
              </bqbiol:is>
            </rdf:Description>
          </rdf:RDF>
        </annotation>
      </species>
      <species metaid="meta_s_0037" sboTerm="SBO:0000247" id="s_0037" name="(S)-2,3-epoxysqualene [cytoplasm]" speciesType="t_0023" compartment="c_03" initialConcentration="0" hasOnlySubstanceUnits="false" boundaryCondition="false" constant="false">
        <notes>
          <body xmlns="http://www.w3.org/1999/xhtml">
            <p>FORMULA:C30H50O</p>
            <p>CHARGE:0</p>
            <p>CARBONS:30</p>
          </body>
        </notes>
        <annotation>
          <rdf:RDF xmlns:rdf="http://www.w3.org/1999/02/22-rdf-syntax-ns#" xmlns:dc="http://purl.org/dc/elements/1.1/" xmlns:dcterms="http://purl.org/dc/terms/" xmlns:vCard="http://www.w3.org/2001/vcard-rdf/3.0#" xmlns:bqbiol="http://biomodels.net/biology-qualifiers/" xmlns:bqmodel="http://biomodels.net/model-qualifiers/">
            <rdf:Description rdf:about="#meta_s_0037">
              <bqbiol:is>
                <rdf:Bag>
                  <rdf:li rdf:resource="http://identifiers.org/chebi/CHEBI:15441"/>
                  <rdf:li rdf:resource="http://identifiers.org/kegg.compound/C01054"/>
                </rdf:Bag>
              </bqbiol:is>
            </rdf:Description>
          </rdf:RDF>
        </annotation>
      </species>
      <species metaid="meta_s_0038" sboTerm="SBO:0000247" id="s_0038" name="(S)-2,3-epoxysqualene [endoplasmic reticulum]" speciesType="t_0023" compartment="c_04" initialConcentration="0" hasOnlySubstanceUnits="false" boundaryCondition="false" constant="false">
        <notes>
          <body xmlns="http://www.w3.org/1999/xhtml">
            <p>FORMULA:C30H50O</p>
            <p>CHARGE:0</p>
            <p>CARBONS:30</p>
          </body>
        </notes>
        <annotation>
          <rdf:RDF xmlns:rdf="http://www.w3.org/1999/02/22-rdf-syntax-ns#" xmlns:dc="http://purl.org/dc/elements/1.1/" xmlns:dcterms="http://purl.org/dc/terms/" xmlns:vCard="http://www.w3.org/2001/vcard-rdf/3.0#" xmlns:bqbiol="http://biomodels.net/biology-qualifiers/" xmlns:bqmodel="http://biomodels.net/model-qualifiers/">
            <rdf:Description rdf:about="#meta_s_0038">
              <bqbiol:is>
                <rdf:Bag>
                  <rdf:li rdf:resource="http://identifiers.org/chebi/CHEBI:15441"/>
                  <rdf:li rdf:resource="http://identifiers.org/kegg.compound/C01054"/>
                </rdf:Bag>
              </bqbiol:is>
            </rdf:Description>
          </rdf:RDF>
        </annotation>
      </species>
      <species metaid="meta_s_0039" sboTerm="SBO:0000247" id="s_0039" name="(S)-2-acetyl-2-hydroxybutanoate [mitochondrion]" speciesType="t_0024" compartment="c_11" initialConcentration="0" hasOnlySubstanceUnits="false" boundaryCondition="false" constant="false">
        <notes>
          <body xmlns="http://www.w3.org/1999/xhtml">
            <p>FORMULA:C6H9O4</p>
            <p>CHARGE:-1</p>
            <p>CARBONS:6</p>
          </body>
        </notes>
        <annotation>
          <rdf:RDF xmlns:rdf="http://www.w3.org/1999/02/22-rdf-syntax-ns#" xmlns:dc="http://purl.org/dc/elements/1.1/" xmlns:dcterms="http://purl.org/dc/terms/" xmlns:vCard="http://www.w3.org/2001/vcard-rdf/3.0#" xmlns:bqbiol="http://biomodels.net/biology-qualifiers/" xmlns:bqmodel="http://biomodels.net/model-qualifiers/">
            <rdf:Description rdf:about="#meta_s_0039">
              <bqbiol:is>
                <rdf:Bag>
                  <rdf:li rdf:resource="http://identifiers.org/chebi/CHEBI:49256"/>
                  <rdf:li rdf:resource="http://identifiers.org/kegg.compound/C06006"/>
                </rdf:Bag>
              </bqbiol:is>
            </rdf:Description>
          </rdf:RDF>
        </annotation>
      </species>
      <species metaid="meta_s_0042" sboTerm="SBO:0000247" id="s_0042" name="(R)-3-hydroxydecanoyl-CoA [peroxisome]" speciesType="t_0025" compartment="c_15" initialConcentration="0" hasOnlySubstanceUnits="false" boundaryCondition="false" constant="false">
        <notes>
          <body xmlns="http://www.w3.org/1999/xhtml">
            <p>FORMULA:C31H54N7O18P3S</p>
            <p>CHARGE:0</p>
            <p>CARBONS:31.0</p>
          </body>
        </notes>
        <annotation>
          <rdf:RDF xmlns:rdf="http://www.w3.org/1999/02/22-rdf-syntax-ns#" xmlns:dc="http://purl.org/dc/elements/1.1/" xmlns:dcterms="http://purl.org/dc/terms/" xmlns:vCard="http://www.w3.org/2001/vcard-rdf/3.0#" xmlns:bqbiol="http://biomodels.net/biology-qualifiers/" xmlns:bqmodel="http://biomodels.net/model-qualifiers/">
            <rdf:Description rdf:about="#meta_s_0042">
              <bqbiol:is>
                <rdf:Bag>
                  <rdf:li rdf:resource="http://identifiers.org/chebi/CHEBI:28325"/>
                  <rdf:li rdf:resource="http://identifiers.org/kegg.compound/C05264"/>
                </rdf:Bag>
              </bqbiol:is>
            </rdf:Description>
          </rdf:RDF>
        </annotation>
      </species>
      <species metaid="meta_s_0045" sboTerm="SBO:0000247" id="s_0045" name="(S)-3-hydroxyhexacosanoyl-CoA [peroxisome]" speciesType="t_0026" compartment="c_15" initialConcentration="0" hasOnlySubstanceUnits="false" boundaryCondition="false" constant="false">
        <notes>
          <body xmlns="http://www.w3.org/1999/xhtml">
            <p>FORMULA:C47H86N7O18P3S</p>
            <p>CHARGE:0</p>
            <p>CARBONS:47</p>
          </body>
        </notes>
        <annotation>
          <rdf:RDF xmlns:rdf="http://www.w3.org/1999/02/22-rdf-syntax-ns#" xmlns:dc="http://purl.org/dc/elements/1.1/" xmlns:dcterms="http://purl.org/dc/terms/" xmlns:vCard="http://www.w3.org/2001/vcard-rdf/3.0#" xmlns:bqbiol="http://biomodels.net/biology-qualifiers/" xmlns:bqmodel="http://biomodels.net/model-qualifiers/">
            <rdf:Description rdf:about="#meta_s_0045">
              <bqbiol:is>
                <rdf:Bag>
                  <rdf:li rdf:resource="http://identifiers.org/chebi/CHEBI:52976"/>
                </rdf:Bag>
              </bqbiol:is>
            </rdf:Description>
          </rdf:RDF>
        </annotation>
      </species>
      <species metaid="meta_s_0048" sboTerm="SBO:0000247" id="s_0048" name="(R)-3-hydroxylauroyl-CoA [peroxisome]" speciesType="t_0027" compartment="c_15" initialConcentration="0" hasOnlySubstanceUnits="false" boundaryCondition="false" constant="false">
        <notes>
          <body xmlns="http://www.w3.org/1999/xhtml">
            <p>FORMULA:C33H58N7O18P3S</p>
            <p>CHARGE:0</p>
            <p>CARBONS:33.0</p>
          </body>
        </notes>
        <annotation>
          <rdf:RDF xmlns:rdf="http://www.w3.org/1999/02/22-rdf-syntax-ns#" xmlns:dc="http://purl.org/dc/elements/1.1/" xmlns:dcterms="http://purl.org/dc/terms/" xmlns:vCard="http://www.w3.org/2001/vcard-rdf/3.0#" xmlns:bqbiol="http://biomodels.net/biology-qualifiers/" xmlns:bqmodel="http://biomodels.net/model-qualifiers/">
            <rdf:Description rdf:about="#meta_s_0048">
              <bqbiol:is>
                <rdf:Bag>
                  <rdf:li rdf:resource="http://identifiers.org/chebi/CHEBI:27668"/>
                  <rdf:li rdf:resource="http://identifiers.org/kegg.compound/C05262"/>
                </rdf:Bag>
              </bqbiol:is>
            </rdf:Description>
          </rdf:RDF>
        </annotation>
      </species>
      <species metaid="meta_s_0051" sboTerm="SBO:0000247" id="s_0051" name="(S)-3-hydroxypalmitoyl-CoA [peroxisome]" speciesType="t_0028" compartment="c_15" initialConcentration="0" hasOnlySubstanceUnits="false" boundaryCondition="false" constant="false">
        <notes>
          <body xmlns="http://www.w3.org/1999/xhtml">
            <p>FORMULA:C37H66N7O18P3S</p>
            <p>CHARGE:0</p>
            <p>CARBONS:37</p>
          </body>
        </notes>
        <annotation>
          <rdf:RDF xmlns:rdf="http://www.w3.org/1999/02/22-rdf-syntax-ns#" xmlns:dc="http://purl.org/dc/elements/1.1/" xmlns:dcterms="http://purl.org/dc/terms/" xmlns:vCard="http://www.w3.org/2001/vcard-rdf/3.0#" xmlns:bqbiol="http://biomodels.net/biology-qualifiers/" xmlns:bqmodel="http://biomodels.net/model-qualifiers/">
            <rdf:Description rdf:about="#meta_s_0051">
              <bqbiol:is>
                <rdf:Bag>
                  <rdf:li rdf:resource="http://identifiers.org/chebi/CHEBI:27402"/>
                  <rdf:li rdf:resource="http://identifiers.org/kegg.compound/C05258"/>
                </rdf:Bag>
              </bqbiol:is>
            </rdf:Description>
          </rdf:RDF>
        </annotation>
      </species>
      <species metaid="meta_s_0054" sboTerm="SBO:0000247" id="s_0054" name="(S)-3-hydroxytetradecanoyl-CoA [peroxisome]" speciesType="t_0029" compartment="c_15" initialConcentration="0" hasOnlySubstanceUnits="false" boundaryCondition="false" constant="false">
        <notes>
          <body xmlns="http://www.w3.org/1999/xhtml">
            <p>FORMULA:C35H62N7O18P3S</p>
            <p>CHARGE:0</p>
            <p>CARBONS:35</p>
          </body>
        </notes>
        <annotation>
          <rdf:RDF xmlns:rdf="http://www.w3.org/1999/02/22-rdf-syntax-ns#" xmlns:dc="http://purl.org/dc/elements/1.1/" xmlns:dcterms="http://purl.org/dc/terms/" xmlns:vCard="http://www.w3.org/2001/vcard-rdf/3.0#" xmlns:bqbiol="http://biomodels.net/biology-qualifiers/" xmlns:bqmodel="http://biomodels.net/model-qualifiers/">
            <rdf:Description rdf:about="#meta_s_0054">
              <bqbiol:is>
                <rdf:Bag>
                  <rdf:li rdf:resource="http://identifiers.org/chebi/CHEBI:27466"/>
                  <rdf:li rdf:resource="http://identifiers.org/kegg.compound/C05260"/>
                </rdf:Bag>
              </bqbiol:is>
            </rdf:Description>
          </rdf:RDF>
        </annotation>
      </species>
      <species metaid="meta_s_0056" sboTerm="SBO:0000247" id="s_0056" name="(S)-3-methyl-2-oxopentanoate [cytoplasm]" speciesType="t_0030" compartment="c_03" initialConcentration="0" hasOnlySubstanceUnits="false" boundaryCondition="false" constant="false">
        <notes>
          <body xmlns="http://www.w3.org/1999/xhtml">
            <p>FORMULA:C6H9O3</p>
            <p>CHARGE:-1</p>
            <p>CARBONS:6</p>
          </body>
        </notes>
        <annotation>
          <rdf:RDF xmlns:rdf="http://www.w3.org/1999/02/22-rdf-syntax-ns#" xmlns:dc="http://purl.org/dc/elements/1.1/" xmlns:dcterms="http://purl.org/dc/terms/" xmlns:vCard="http://www.w3.org/2001/vcard-rdf/3.0#" xmlns:bqbiol="http://biomodels.net/biology-qualifiers/" xmlns:bqmodel="http://biomodels.net/model-qualifiers/">
            <rdf:Description rdf:about="#meta_s_0056">
              <bqbiol:is>
                <rdf:Bag>
                  <rdf:li rdf:resource="http://identifiers.org/chebi/CHEBI:35146"/>
                  <rdf:li rdf:resource="http://identifiers.org/kegg.compound/C00671"/>
                </rdf:Bag>
              </bqbiol:is>
            </rdf:Description>
          </rdf:RDF>
        </annotation>
      </species>
      <species metaid="meta_s_0058" sboTerm="SBO:0000247" id="s_0058" name="(S)-3-methyl-2-oxopentanoate [extracellular]" speciesType="t_0030" compartment="c_06" initialConcentration="0" hasOnlySubstanceUnits="false" boundaryCondition="false" constant="false">
        <notes>
          <body xmlns="http://www.w3.org/1999/xhtml">
            <p>FORMULA:C6H9O3</p>
            <p>CHARGE:-1</p>
            <p>CARBONS:6</p>
          </body>
        </notes>
        <annotation>
          <rdf:RDF xmlns:rdf="http://www.w3.org/1999/02/22-rdf-syntax-ns#" xmlns:dc="http://purl.org/dc/elements/1.1/" xmlns:dcterms="http://purl.org/dc/terms/" xmlns:vCard="http://www.w3.org/2001/vcard-rdf/3.0#" xmlns:bqbiol="http://biomodels.net/biology-qualifiers/" xmlns:bqmodel="http://biomodels.net/model-qualifiers/">
            <rdf:Description rdf:about="#meta_s_0058">
              <bqbiol:is>
                <rdf:Bag>
                  <rdf:li rdf:resource="http://identifiers.org/chebi/CHEBI:35146"/>
                  <rdf:li rdf:resource="http://identifiers.org/kegg.compound/C00671"/>
                </rdf:Bag>
              </bqbiol:is>
            </rdf:Description>
          </rdf:RDF>
        </annotation>
      </species>
      <species metaid="meta_s_0060" sboTerm="SBO:0000247" id="s_0060" name="(S)-3-methyl-2-oxopentanoate [mitochondrion]" speciesType="t_0030" compartment="c_11" initialConcentration="0" hasOnlySubstanceUnits="false" boundaryCondition="false" constant="false">
        <notes>
          <body xmlns="http://www.w3.org/1999/xhtml">
            <p>FORMULA:C6H9O3</p>
            <p>CHARGE:-1</p>
            <p>CARBONS:6</p>
          </body>
        </notes>
        <annotation>
          <rdf:RDF xmlns:rdf="http://www.w3.org/1999/02/22-rdf-syntax-ns#" xmlns:dc="http://purl.org/dc/elements/1.1/" xmlns:dcterms="http://purl.org/dc/terms/" xmlns:vCard="http://www.w3.org/2001/vcard-rdf/3.0#" xmlns:bqbiol="http://biomodels.net/biology-qualifiers/" xmlns:bqmodel="http://biomodels.net/model-qualifiers/">
            <rdf:Description rdf:about="#meta_s_0060">
              <bqbiol:is>
                <rdf:Bag>
                  <rdf:li rdf:resource="http://identifiers.org/chebi/CHEBI:35146"/>
                  <rdf:li rdf:resource="http://identifiers.org/kegg.compound/C00671"/>
                </rdf:Bag>
              </bqbiol:is>
            </rdf:Description>
          </rdf:RDF>
        </annotation>
      </species>
      <species metaid="meta_s_0061" sboTerm="SBO:0000247" id="s_0061" name="(S)-dihydroorotate [cytoplasm]" speciesType="t_0031" compartment="c_03" initialConcentration="0" hasOnlySubstanceUnits="false" boundaryCondition="false" constant="false">
        <notes>
          <body xmlns="http://www.w3.org/1999/xhtml">
            <p>FORMULA:C5H5N2O4</p>
            <p>CHARGE:-1</p>
            <p>CARBONS:5</p>
          </body>
        </notes>
        <annotation>
          <rdf:RDF xmlns:rdf="http://www.w3.org/1999/02/22-rdf-syntax-ns#" xmlns:dc="http://purl.org/dc/elements/1.1/" xmlns:dcterms="http://purl.org/dc/terms/" xmlns:vCard="http://www.w3.org/2001/vcard-rdf/3.0#" xmlns:bqbiol="http://biomodels.net/biology-qualifiers/" xmlns:bqmodel="http://biomodels.net/model-qualifiers/">
            <rdf:Description rdf:about="#meta_s_0061">
              <bqbiol:is>
                <rdf:Bag>
                  <rdf:li rdf:resource="http://identifiers.org/chebi/CHEBI:30864"/>
                  <rdf:li rdf:resource="http://identifiers.org/kegg.compound/C00337"/>
                </rdf:Bag>
              </bqbiol:is>
            </rdf:Description>
          </rdf:RDF>
        </annotation>
      </species>
      <species metaid="meta_s_0062" sboTerm="SBO:0000247" id="s_0062" name="(S)-lactaldehyde [cytoplasm]" speciesType="t_0032" compartment="c_03" initialConcentration="0" hasOnlySubstanceUnits="false" boundaryCondition="false" constant="false">
        <notes>
          <body xmlns="http://www.w3.org/1999/xhtml">
            <p>FORMULA:C3H6O2</p>
            <p>CHARGE:0</p>
            <p>CARBONS:3</p>
          </body>
        </notes>
        <annotation>
          <rdf:RDF xmlns:rdf="http://www.w3.org/1999/02/22-rdf-syntax-ns#" xmlns:dc="http://purl.org/dc/elements/1.1/" xmlns:dcterms="http://purl.org/dc/terms/" xmlns:vCard="http://www.w3.org/2001/vcard-rdf/3.0#" xmlns:bqbiol="http://biomodels.net/biology-qualifiers/" xmlns:bqmodel="http://biomodels.net/model-qualifiers/">
            <rdf:Description rdf:about="#meta_s_0062">
              <bqbiol:is>
                <rdf:Bag>
                  <rdf:li rdf:resource="http://identifiers.org/chebi/CHEBI:18041"/>
                  <rdf:li rdf:resource="http://identifiers.org/kegg.compound/C00424"/>
                </rdf:Bag>
              </bqbiol:is>
            </rdf:Description>
          </rdf:RDF>
        </annotation>
      </species>
      <species metaid="meta_s_0063" sboTerm="SBO:0000247" id="s_0063" name="(S)-lactate [cytoplasm]" speciesType="t_0033" compartment="c_03" initialConcentration="0" hasOnlySubstanceUnits="false" boundaryCondition="false" constant="false">
        <notes>
          <body xmlns="http://www.w3.org/1999/xhtml">
            <p>FORMULA:C3H5O3</p>
            <p>CHARGE:-1</p>
            <p>CARBONS:3</p>
          </body>
        </notes>
        <annotation>
          <rdf:RDF xmlns:rdf="http://www.w3.org/1999/02/22-rdf-syntax-ns#" xmlns:dc="http://purl.org/dc/elements/1.1/" xmlns:dcterms="http://purl.org/dc/terms/" xmlns:vCard="http://www.w3.org/2001/vcard-rdf/3.0#" xmlns:bqbiol="http://biomodels.net/biology-qualifiers/" xmlns:bqmodel="http://biomodels.net/model-qualifiers/">
            <rdf:Description rdf:about="#meta_s_0063">
              <bqbiol:is>
                <rdf:Bag>
                  <rdf:li rdf:resource="http://identifiers.org/chebi/CHEBI:16651"/>
                  <rdf:li rdf:resource="http://identifiers.org/kegg.compound/C00186"/>
                </rdf:Bag>
              </bqbiol:is>
            </rdf:Description>
          </rdf:RDF>
        </annotation>
      </species>
      <species metaid="meta_s_0064" sboTerm="SBO:0000247" id="s_0064" name="(S)-lactate [extracellular]" speciesType="t_0033" compartment="c_06" initialConcentration="0" hasOnlySubstanceUnits="false" boundaryCondition="false" constant="false">
        <notes>
          <body xmlns="http://www.w3.org/1999/xhtml">
            <p>FORMULA:C3H5O3</p>
            <p>CHARGE:-1</p>
            <p>CARBONS:3</p>
          </body>
        </notes>
        <annotation>
          <rdf:RDF xmlns:rdf="http://www.w3.org/1999/02/22-rdf-syntax-ns#" xmlns:dc="http://purl.org/dc/elements/1.1/" xmlns:dcterms="http://purl.org/dc/terms/" xmlns:vCard="http://www.w3.org/2001/vcard-rdf/3.0#" xmlns:bqbiol="http://biomodels.net/biology-qualifiers/" xmlns:bqmodel="http://biomodels.net/model-qualifiers/">
            <rdf:Description rdf:about="#meta_s_0064">
              <bqbiol:is>
                <rdf:Bag>
                  <rdf:li rdf:resource="http://identifiers.org/chebi/CHEBI:16651"/>
                  <rdf:li rdf:resource="http://identifiers.org/kegg.compound/C00186"/>
                </rdf:Bag>
              </bqbiol:is>
            </rdf:Description>
          </rdf:RDF>
        </annotation>
      </species>
      <species metaid="meta_s_0065" sboTerm="SBO:0000247" id="s_0065" name="(S)-lactate [mitochondrion]" speciesType="t_0033" compartment="c_11" initialConcentration="0" hasOnlySubstanceUnits="false" boundaryCondition="false" constant="false">
        <notes>
          <body xmlns="http://www.w3.org/1999/xhtml">
            <p>FORMULA:C3H5O3</p>
            <p>CHARGE:-1</p>
            <p>CARBONS:3</p>
          </body>
        </notes>
        <annotation>
          <rdf:RDF xmlns:rdf="http://www.w3.org/1999/02/22-rdf-syntax-ns#" xmlns:dc="http://purl.org/dc/elements/1.1/" xmlns:dcterms="http://purl.org/dc/terms/" xmlns:vCard="http://www.w3.org/2001/vcard-rdf/3.0#" xmlns:bqbiol="http://biomodels.net/biology-qualifiers/" xmlns:bqmodel="http://biomodels.net/model-qualifiers/">
            <rdf:Description rdf:about="#meta_s_0065">
              <bqbiol:is>
                <rdf:Bag>
                  <rdf:li rdf:resource="http://identifiers.org/chebi/CHEBI:16651"/>
                  <rdf:li rdf:resource="http://identifiers.org/kegg.compound/C00186"/>
                </rdf:Bag>
              </bqbiol:is>
            </rdf:Description>
          </rdf:RDF>
        </annotation>
      </species>
      <species metaid="meta_s_0066" sboTerm="SBO:0000247" id="s_0066" name="(S)-malate [cytoplasm]" speciesType="t_0034" compartment="c_03" initialConcentration="0" hasOnlySubstanceUnits="false" boundaryCondition="false" constant="false">
        <notes>
          <body xmlns="http://www.w3.org/1999/xhtml">
            <p>FORMULA:C4H4O5</p>
            <p>CHARGE:-2</p>
            <p>CARBONS:4</p>
          </body>
        </notes>
        <annotation>
          <rdf:RDF xmlns:rdf="http://www.w3.org/1999/02/22-rdf-syntax-ns#" xmlns:dc="http://purl.org/dc/elements/1.1/" xmlns:dcterms="http://purl.org/dc/terms/" xmlns:vCard="http://www.w3.org/2001/vcard-rdf/3.0#" xmlns:bqbiol="http://biomodels.net/biology-qualifiers/" xmlns:bqmodel="http://biomodels.net/model-qualifiers/">
            <rdf:Description rdf:about="#meta_s_0066">
              <bqbiol:is>
                <rdf:Bag>
                  <rdf:li rdf:resource="http://identifiers.org/chebi/CHEBI:15589"/>
                  <rdf:li rdf:resource="http://identifiers.org/kegg.compound/C00149"/>
                </rdf:Bag>
              </bqbiol:is>
            </rdf:Description>
          </rdf:RDF>
        </annotation>
      </species>
      <species metaid="meta_s_0067" sboTerm="SBO:0000247" id="s_0067" name="(S)-malate [extracellular]" speciesType="t_0034" compartment="c_06" initialConcentration="0" hasOnlySubstanceUnits="false" boundaryCondition="false" constant="false">
        <notes>
          <body xmlns="http://www.w3.org/1999/xhtml">
            <p>FORMULA:C4H4O5</p>
            <p>CHARGE:-2</p>
            <p>CARBONS:4</p>
          </body>
        </notes>
        <annotation>
          <rdf:RDF xmlns:rdf="http://www.w3.org/1999/02/22-rdf-syntax-ns#" xmlns:dc="http://purl.org/dc/elements/1.1/" xmlns:dcterms="http://purl.org/dc/terms/" xmlns:vCard="http://www.w3.org/2001/vcard-rdf/3.0#" xmlns:bqbiol="http://biomodels.net/biology-qualifiers/" xmlns:bqmodel="http://biomodels.net/model-qualifiers/">
            <rdf:Description rdf:about="#meta_s_0067">
              <bqbiol:is>
                <rdf:Bag>
                  <rdf:li rdf:resource="http://identifiers.org/chebi/CHEBI:15589"/>
                  <rdf:li rdf:resource="http://identifiers.org/kegg.compound/C00149"/>
                </rdf:Bag>
              </bqbiol:is>
            </rdf:Description>
          </rdf:RDF>
        </annotation>
      </species>
      <species metaid="meta_s_0068" sboTerm="SBO:0000247" id="s_0068" name="(S)-malate [mitochondrion]" speciesType="t_0034" compartment="c_11" initialConcentration="0" hasOnlySubstanceUnits="false" boundaryCondition="false" constant="false">
        <notes>
          <body xmlns="http://www.w3.org/1999/xhtml">
            <p>FORMULA:C4H4O5</p>
            <p>CHARGE:-2</p>
            <p>CARBONS:4</p>
          </body>
        </notes>
        <annotation>
          <rdf:RDF xmlns:rdf="http://www.w3.org/1999/02/22-rdf-syntax-ns#" xmlns:dc="http://purl.org/dc/elements/1.1/" xmlns:dcterms="http://purl.org/dc/terms/" xmlns:vCard="http://www.w3.org/2001/vcard-rdf/3.0#" xmlns:bqbiol="http://biomodels.net/biology-qualifiers/" xmlns:bqmodel="http://biomodels.net/model-qualifiers/">
            <rdf:Description rdf:about="#meta_s_0068">
              <bqbiol:is>
                <rdf:Bag>
                  <rdf:li rdf:resource="http://identifiers.org/chebi/CHEBI:15589"/>
                  <rdf:li rdf:resource="http://identifiers.org/kegg.compound/C00149"/>
                </rdf:Bag>
              </bqbiol:is>
            </rdf:Description>
          </rdf:RDF>
        </annotation>
      </species>
      <species metaid="meta_s_0069" sboTerm="SBO:0000247" id="s_0069" name="(S)-malate [peroxisome]" speciesType="t_0034" compartment="c_15" initialConcentration="0" hasOnlySubstanceUnits="false" boundaryCondition="false" constant="false">
        <notes>
          <body xmlns="http://www.w3.org/1999/xhtml">
            <p>FORMULA:C4H4O5</p>
            <p>CHARGE:-2</p>
            <p>CARBONS:4</p>
          </body>
        </notes>
        <annotation>
          <rdf:RDF xmlns:rdf="http://www.w3.org/1999/02/22-rdf-syntax-ns#" xmlns:dc="http://purl.org/dc/elements/1.1/" xmlns:dcterms="http://purl.org/dc/terms/" xmlns:vCard="http://www.w3.org/2001/vcard-rdf/3.0#" xmlns:bqbiol="http://biomodels.net/biology-qualifiers/" xmlns:bqmodel="http://biomodels.net/model-qualifiers/">
            <rdf:Description rdf:about="#meta_s_0069">
              <bqbiol:is>
                <rdf:Bag>
                  <rdf:li rdf:resource="http://identifiers.org/chebi/CHEBI:15589"/>
                  <rdf:li rdf:resource="http://identifiers.org/kegg.compound/C00149"/>
                </rdf:Bag>
              </bqbiol:is>
            </rdf:Description>
          </rdf:RDF>
        </annotation>
      </species>
      <species metaid="meta_s_0075" sboTerm="SBO:0000247" id="s_0075" name="1,3-bisphospho-D-glycerate [cytoplasm]" speciesType="t_0039" compartment="c_03" initialConcentration="0" hasOnlySubstanceUnits="false" boundaryCondition="false" constant="false">
        <notes>
          <body xmlns="http://www.w3.org/1999/xhtml">
            <p>FORMULA:C3H4O10P2</p>
            <p>CHARGE:-4</p>
            <p>CARBONS:3</p>
          </body>
        </notes>
        <annotation>
          <rdf:RDF xmlns:rdf="http://www.w3.org/1999/02/22-rdf-syntax-ns#" xmlns:dc="http://purl.org/dc/elements/1.1/" xmlns:dcterms="http://purl.org/dc/terms/" xmlns:vCard="http://www.w3.org/2001/vcard-rdf/3.0#" xmlns:bqbiol="http://biomodels.net/biology-qualifiers/" xmlns:bqmodel="http://biomodels.net/model-qualifiers/">
            <rdf:Description rdf:about="#meta_s_0075">
              <bqbiol:is>
                <rdf:Bag>
                  <rdf:li rdf:resource="http://identifiers.org/chebi/CHEBI:57604"/>
                  <rdf:li rdf:resource="http://identifiers.org/kegg.compound/C00236"/>
                </rdf:Bag>
              </bqbiol:is>
            </rdf:Description>
          </rdf:RDF>
        </annotation>
      </species>
      <species metaid="meta_s_0076" sboTerm="SBO:0000247" id="s_0076" name="1-(2-carboxyphenylamino)-1-deoxy-D-ribulose 5-phosphate [cytoplasm]" speciesType="t_0040" compartment="c_03" initialConcentration="0" hasOnlySubstanceUnits="false" boundaryCondition="false" constant="false">
        <notes>
          <body xmlns="http://www.w3.org/1999/xhtml">
            <p>FORMULA:C12H13NO9P</p>
            <p>CHARGE:-3</p>
            <p>CARBONS:12</p>
          </body>
        </notes>
        <annotation>
          <rdf:RDF xmlns:rdf="http://www.w3.org/1999/02/22-rdf-syntax-ns#" xmlns:dc="http://purl.org/dc/elements/1.1/" xmlns:dcterms="http://purl.org/dc/terms/" xmlns:vCard="http://www.w3.org/2001/vcard-rdf/3.0#" xmlns:bqbiol="http://biomodels.net/biology-qualifiers/" xmlns:bqmodel="http://biomodels.net/model-qualifiers/">
            <rdf:Description rdf:about="#meta_s_0076">
              <bqbiol:is>
                <rdf:Bag>
                  <rdf:li rdf:resource="http://identifiers.org/chebi/CHEBI:58613"/>
                  <rdf:li rdf:resource="http://identifiers.org/kegg.compound/C01302"/>
                </rdf:Bag>
              </bqbiol:is>
            </rdf:Description>
          </rdf:RDF>
        </annotation>
      </species>
      <species metaid="meta_s_0077" sboTerm="SBO:0000247" id="s_0077" name="1-(5-phospho-D-ribosyl)-5-[(5-phospho-D-ribosylamino)methylideneamino]imidazole-4-carboxamide [cytoplasm]" speciesType="t_0041" compartment="c_03" initialConcentration="0" hasOnlySubstanceUnits="false" boundaryCondition="false" constant="false">
        <notes>
          <body xmlns="http://www.w3.org/1999/xhtml">
            <p>FORMULA:C15H21N5O15P2</p>
            <p>CHARGE:-4</p>
            <p>CARBONS:15</p>
          </body>
        </notes>
        <annotation>
          <rdf:RDF xmlns:rdf="http://www.w3.org/1999/02/22-rdf-syntax-ns#" xmlns:dc="http://purl.org/dc/elements/1.1/" xmlns:dcterms="http://purl.org/dc/terms/" xmlns:vCard="http://www.w3.org/2001/vcard-rdf/3.0#" xmlns:bqbiol="http://biomodels.net/biology-qualifiers/" xmlns:bqmodel="http://biomodels.net/model-qualifiers/">
            <rdf:Description rdf:about="#meta_s_0077">
              <bqbiol:is>
                <rdf:Bag>
                  <rdf:li rdf:resource="http://identifiers.org/chebi/CHEBI:58435"/>
                  <rdf:li rdf:resource="http://identifiers.org/kegg.compound/C04896"/>
                </rdf:Bag>
              </bqbiol:is>
            </rdf:Description>
          </rdf:RDF>
        </annotation>
      </species>
      <species metaid="meta_s_0078" sboTerm="SBO:0000247" id="s_0078" name="1-(5-phosphoribosyl)-5&apos;-AMP [cytoplasm]" speciesType="t_0042" compartment="c_03" initialConcentration="0" hasOnlySubstanceUnits="false" boundaryCondition="false" constant="false">
        <notes>
          <body xmlns="http://www.w3.org/1999/xhtml">
            <p>FORMULA:C15H19N5O14P2</p>
            <p>CHARGE:-4</p>
            <p>CARBONS:15</p>
          </body>
        </notes>
        <annotation>
          <rdf:RDF xmlns:rdf="http://www.w3.org/1999/02/22-rdf-syntax-ns#" xmlns:dc="http://purl.org/dc/elements/1.1/" xmlns:dcterms="http://purl.org/dc/terms/" xmlns:vCard="http://www.w3.org/2001/vcard-rdf/3.0#" xmlns:bqbiol="http://biomodels.net/biology-qualifiers/" xmlns:bqmodel="http://biomodels.net/model-qualifiers/">
            <rdf:Description rdf:about="#meta_s_0078">
              <bqbiol:is>
                <rdf:Bag>
                  <rdf:li rdf:resource="http://identifiers.org/chebi/CHEBI:59457"/>
                  <rdf:li rdf:resource="http://identifiers.org/kegg.compound/C02741"/>
                </rdf:Bag>
              </bqbiol:is>
            </rdf:Description>
          </rdf:RDF>
        </annotation>
      </species>
      <species metaid="meta_s_0079" sboTerm="SBO:0000247" id="s_0079" name="1-(sn-glycero-3-phospho)-1D-myo-inositol [cytoplasm]" speciesType="t_0043" compartment="c_03" initialConcentration="0" hasOnlySubstanceUnits="false" boundaryCondition="false" constant="false">
        <notes>
          <body xmlns="http://www.w3.org/1999/xhtml">
            <p>FORMULA:C9H18O11P</p>
            <p>CHARGE:-1</p>
            <p>CARBONS:9</p>
          </body>
        </notes>
        <annotation>
          <rdf:RDF xmlns:rdf="http://www.w3.org/1999/02/22-rdf-syntax-ns#" xmlns:dc="http://purl.org/dc/elements/1.1/" xmlns:dcterms="http://purl.org/dc/terms/" xmlns:vCard="http://www.w3.org/2001/vcard-rdf/3.0#" xmlns:bqbiol="http://biomodels.net/biology-qualifiers/" xmlns:bqmodel="http://biomodels.net/model-qualifiers/">
            <rdf:Description rdf:about="#meta_s_0079">
              <bqbiol:is>
                <rdf:Bag>
                  <rdf:li rdf:resource="http://identifiers.org/chebi/CHEBI:58444"/>
                  <rdf:li rdf:resource="http://identifiers.org/kegg.compound/C01225"/>
                </rdf:Bag>
              </bqbiol:is>
            </rdf:Description>
          </rdf:RDF>
        </annotation>
      </species>
      <species metaid="meta_s_0080" sboTerm="SBO:0000247" id="s_0080" name="1-(sn-glycero-3-phospho)-1D-myo-inositol [extracellular]" speciesType="t_0043" compartment="c_06" initialConcentration="0" hasOnlySubstanceUnits="false" boundaryCondition="false" constant="false">
        <notes>
          <body xmlns="http://www.w3.org/1999/xhtml">
            <p>FORMULA:C9H18O11P</p>
            <p>CHARGE:-1</p>
            <p>CARBONS:9</p>
          </body>
        </notes>
        <annotation>
          <rdf:RDF xmlns:rdf="http://www.w3.org/1999/02/22-rdf-syntax-ns#" xmlns:dc="http://purl.org/dc/elements/1.1/" xmlns:dcterms="http://purl.org/dc/terms/" xmlns:vCard="http://www.w3.org/2001/vcard-rdf/3.0#" xmlns:bqbiol="http://biomodels.net/biology-qualifiers/" xmlns:bqmodel="http://biomodels.net/model-qualifiers/">
            <rdf:Description rdf:about="#meta_s_0080">
              <bqbiol:is>
                <rdf:Bag>
                  <rdf:li rdf:resource="http://identifiers.org/chebi/CHEBI:58444"/>
                  <rdf:li rdf:resource="http://identifiers.org/kegg.compound/C01225"/>
                </rdf:Bag>
              </bqbiol:is>
            </rdf:Description>
          </rdf:RDF>
        </annotation>
      </species>
      <species metaid="meta_s_0084" sboTerm="SBO:0000247" id="s_0084" name="1-acylglycerophosphocholine [extracellular]" speciesType="t_0045" compartment="c_06" initialConcentration="0" hasOnlySubstanceUnits="false" boundaryCondition="false" constant="false">
        <notes>
          <body xmlns="http://www.w3.org/1999/xhtml">
            <p>FORMULA:C9H20NO7PR</p>
            <p>CHARGE:+1</p>
            <p>CARBONS:29</p>
          </body>
        </notes>
        <annotation>
          <rdf:RDF xmlns:rdf="http://www.w3.org/1999/02/22-rdf-syntax-ns#" xmlns:dc="http://purl.org/dc/elements/1.1/" xmlns:dcterms="http://purl.org/dc/terms/" xmlns:vCard="http://www.w3.org/2001/vcard-rdf/3.0#" xmlns:bqbiol="http://biomodels.net/biology-qualifiers/" xmlns:bqmodel="http://biomodels.net/model-qualifiers/">
            <rdf:Description rdf:about="#meta_s_0084">
              <bqbiol:is>
                <rdf:Bag>
                  <rdf:li rdf:resource="http://identifiers.org/chebi/CHEBI:11230"/>
                  <rdf:li rdf:resource="http://identifiers.org/kegg.compound/C04230"/>
                </rdf:Bag>
              </bqbiol:is>
            </rdf:Description>
          </rdf:RDF>
        </annotation>
      </species>
      <species metaid="meta_s_0086" sboTerm="SBO:0000247" id="s_0086" name="1-C-(indol-3-yl)glycerol 3-phosphate [cytoplasm]" speciesType="t_0046" compartment="c_03" initialConcentration="0" hasOnlySubstanceUnits="false" boundaryCondition="false" constant="false">
        <notes>
          <body xmlns="http://www.w3.org/1999/xhtml">
            <p>FORMULA:C11H12NO6P</p>
            <p>CHARGE:-2</p>
            <p>CARBONS:11</p>
          </body>
        </notes>
        <annotation>
          <rdf:RDF xmlns:rdf="http://www.w3.org/1999/02/22-rdf-syntax-ns#" xmlns:dc="http://purl.org/dc/elements/1.1/" xmlns:dcterms="http://purl.org/dc/terms/" xmlns:vCard="http://www.w3.org/2001/vcard-rdf/3.0#" xmlns:bqbiol="http://biomodels.net/biology-qualifiers/" xmlns:bqmodel="http://biomodels.net/model-qualifiers/">
            <rdf:Description rdf:about="#meta_s_0086">
              <bqbiol:is>
                <rdf:Bag>
                  <rdf:li rdf:resource="http://identifiers.org/chebi/CHEBI:60820"/>
                  <rdf:li rdf:resource="http://identifiers.org/kegg.compound/C03506"/>
                </rdf:Bag>
              </bqbiol:is>
            </rdf:Description>
          </rdf:RDF>
        </annotation>
      </species>
      <species metaid="meta_s_0087" sboTerm="SBO:0000247" id="s_0087" name="1-methylnicotinamide [cytoplasm]" speciesType="t_0047" compartment="c_03" initialConcentration="0" hasOnlySubstanceUnits="false" boundaryCondition="false" constant="false">
        <notes>
          <body xmlns="http://www.w3.org/1999/xhtml">
            <p>FORMULA:C7H9N2O</p>
            <p>CHARGE:+1</p>
            <p>CARBONS:7</p>
          </body>
        </notes>
        <annotation>
          <rdf:RDF xmlns:rdf="http://www.w3.org/1999/02/22-rdf-syntax-ns#" xmlns:dc="http://purl.org/dc/elements/1.1/" xmlns:dcterms="http://purl.org/dc/terms/" xmlns:vCard="http://www.w3.org/2001/vcard-rdf/3.0#" xmlns:bqbiol="http://biomodels.net/biology-qualifiers/" xmlns:bqmodel="http://biomodels.net/model-qualifiers/">
            <rdf:Description rdf:about="#meta_s_0087">
              <bqbiol:is>
                <rdf:Bag>
                  <rdf:li rdf:resource="http://identifiers.org/chebi/CHEBI:16797"/>
                  <rdf:li rdf:resource="http://identifiers.org/kegg.compound/C02918"/>
                </rdf:Bag>
              </bqbiol:is>
            </rdf:Description>
          </rdf:RDF>
        </annotation>
      </species>
      <species metaid="meta_s_0089" sboTerm="SBO:0000247" id="s_0089" name="1-phosphatidyl-1D-myo-inositol [cytoplasm]" speciesType="t_0048" compartment="c_03" initialConcentration="0" hasOnlySubstanceUnits="false" boundaryCondition="false" constant="false">
        <notes>
          <body xmlns="http://www.w3.org/1999/xhtml">
            <p>FORMULA:C11H16O13PR2</p>
            <p>CHARGE:-1</p>
            <p>CARBONS:61</p>
          </body>
        </notes>
        <annotation>
          <rdf:RDF xmlns:rdf="http://www.w3.org/1999/02/22-rdf-syntax-ns#" xmlns:dc="http://purl.org/dc/elements/1.1/" xmlns:dcterms="http://purl.org/dc/terms/" xmlns:vCard="http://www.w3.org/2001/vcard-rdf/3.0#" xmlns:bqbiol="http://biomodels.net/biology-qualifiers/" xmlns:bqmodel="http://biomodels.net/model-qualifiers/">
            <rdf:Description rdf:about="#meta_s_0089">
              <bqbiol:is>
                <rdf:Bag>
                  <rdf:li rdf:resource="http://identifiers.org/chebi/CHEBI:57880"/>
                  <rdf:li rdf:resource="http://identifiers.org/kegg.compound/C01194"/>
                </rdf:Bag>
              </bqbiol:is>
            </rdf:Description>
          </rdf:RDF>
        </annotation>
      </species>
      <species metaid="meta_s_0116" sboTerm="SBO:0000247" id="s_0116" name="1-pyrroline-3-hydroxy-5-carboxylic acid [cytoplasm]" speciesType="t_0053" compartment="c_03" initialConcentration="0" hasOnlySubstanceUnits="false" boundaryCondition="false" constant="false">
        <notes>
          <body xmlns="http://www.w3.org/1999/xhtml">
            <p>FORMULA:C5H6NO3</p>
            <p>CHARGE:-1</p>
            <p>CARBONS:5</p>
          </body>
        </notes>
        <annotation>
          <rdf:RDF xmlns:rdf="http://www.w3.org/1999/02/22-rdf-syntax-ns#" xmlns:dc="http://purl.org/dc/elements/1.1/" xmlns:dcterms="http://purl.org/dc/terms/" xmlns:vCard="http://www.w3.org/2001/vcard-rdf/3.0#" xmlns:bqbiol="http://biomodels.net/biology-qualifiers/" xmlns:bqmodel="http://biomodels.net/model-qualifiers/">
            <rdf:Description rdf:about="#meta_s_0116">
              <bqbiol:is>
                <rdf:Bag>
                  <rdf:li rdf:resource="http://identifiers.org/chebi/CHEBI:58509"/>
                  <rdf:li rdf:resource="http://identifiers.org/kegg.compound/C04281"/>
                </rdf:Bag>
              </bqbiol:is>
            </rdf:Description>
          </rdf:RDF>
        </annotation>
      </species>
      <species metaid="meta_s_0117" sboTerm="SBO:0000247" id="s_0117" name="1-pyrroline-3-hydroxy-5-carboxylic acid [mitochondrion]" speciesType="t_0053" compartment="c_11" initialConcentration="0" hasOnlySubstanceUnits="false" boundaryCondition="false" constant="false">
        <notes>
          <body xmlns="http://www.w3.org/1999/xhtml">
            <p>FORMULA:C5H6NO3</p>
            <p>CHARGE:-1</p>
            <p>CARBONS:5</p>
          </body>
        </notes>
        <annotation>
          <rdf:RDF xmlns:rdf="http://www.w3.org/1999/02/22-rdf-syntax-ns#" xmlns:dc="http://purl.org/dc/elements/1.1/" xmlns:dcterms="http://purl.org/dc/terms/" xmlns:vCard="http://www.w3.org/2001/vcard-rdf/3.0#" xmlns:bqbiol="http://biomodels.net/biology-qualifiers/" xmlns:bqmodel="http://biomodels.net/model-qualifiers/">
            <rdf:Description rdf:about="#meta_s_0117">
              <bqbiol:is>
                <rdf:Bag>
                  <rdf:li rdf:resource="http://identifiers.org/chebi/CHEBI:58509"/>
                  <rdf:li rdf:resource="http://identifiers.org/kegg.compound/C04281"/>
                </rdf:Bag>
              </bqbiol:is>
            </rdf:Description>
          </rdf:RDF>
        </annotation>
      </species>
      <species metaid="meta_s_0118" sboTerm="SBO:0000247" id="s_0118" name="1-pyrroline-5-carboxylate [cytoplasm]" speciesType="t_0054" compartment="c_03" initialConcentration="0" hasOnlySubstanceUnits="false" boundaryCondition="false" constant="false">
        <notes>
          <body xmlns="http://www.w3.org/1999/xhtml">
            <p>FORMULA:C5H6NO2</p>
            <p>CHARGE:-1</p>
            <p>CARBONS:5</p>
          </body>
        </notes>
        <annotation>
          <rdf:RDF xmlns:rdf="http://www.w3.org/1999/02/22-rdf-syntax-ns#" xmlns:dc="http://purl.org/dc/elements/1.1/" xmlns:dcterms="http://purl.org/dc/terms/" xmlns:vCard="http://www.w3.org/2001/vcard-rdf/3.0#" xmlns:bqbiol="http://biomodels.net/biology-qualifiers/" xmlns:bqmodel="http://biomodels.net/model-qualifiers/">
            <rdf:Description rdf:about="#meta_s_0118">
              <bqbiol:is>
                <rdf:Bag>
                  <rdf:li rdf:resource="http://identifiers.org/chebi/CHEBI:15893"/>
                  <rdf:li rdf:resource="http://identifiers.org/kegg.compound/C04322"/>
                </rdf:Bag>
              </bqbiol:is>
            </rdf:Description>
          </rdf:RDF>
        </annotation>
      </species>
      <species metaid="meta_s_0119" sboTerm="SBO:0000247" id="s_0119" name="1-pyrroline-5-carboxylate [mitochondrion]" speciesType="t_0054" compartment="c_11" initialConcentration="0" hasOnlySubstanceUnits="false" boundaryCondition="false" constant="false">
        <notes>
          <body xmlns="http://www.w3.org/1999/xhtml">
            <p>FORMULA:C5H6NO2</p>
            <p>CHARGE:-1</p>
            <p>CARBONS:5</p>
          </body>
        </notes>
        <annotation>
          <rdf:RDF xmlns:rdf="http://www.w3.org/1999/02/22-rdf-syntax-ns#" xmlns:dc="http://purl.org/dc/elements/1.1/" xmlns:dcterms="http://purl.org/dc/terms/" xmlns:vCard="http://www.w3.org/2001/vcard-rdf/3.0#" xmlns:bqbiol="http://biomodels.net/biology-qualifiers/" xmlns:bqmodel="http://biomodels.net/model-qualifiers/">
            <rdf:Description rdf:about="#meta_s_0119">
              <bqbiol:is>
                <rdf:Bag>
                  <rdf:li rdf:resource="http://identifiers.org/chebi/CHEBI:15893"/>
                  <rdf:li rdf:resource="http://identifiers.org/kegg.compound/C04322"/>
                </rdf:Bag>
              </bqbiol:is>
            </rdf:Description>
          </rdf:RDF>
        </annotation>
      </species>
      <species metaid="meta_s_0120" sboTerm="SBO:0000247" id="s_0120" name="10-formyl-THF [cytoplasm]" speciesType="t_0055" compartment="c_03" initialConcentration="0" hasOnlySubstanceUnits="false" boundaryCondition="false" constant="false">
        <notes>
          <body xmlns="http://www.w3.org/1999/xhtml">
            <p>FORMULA:C20H21N7O7</p>
            <p>CHARGE:-2</p>
            <p>CARBONS:20</p>
          </body>
        </notes>
        <annotation>
          <rdf:RDF xmlns:rdf="http://www.w3.org/1999/02/22-rdf-syntax-ns#" xmlns:dc="http://purl.org/dc/elements/1.1/" xmlns:dcterms="http://purl.org/dc/terms/" xmlns:vCard="http://www.w3.org/2001/vcard-rdf/3.0#" xmlns:bqbiol="http://biomodels.net/biology-qualifiers/" xmlns:bqmodel="http://biomodels.net/model-qualifiers/">
            <rdf:Description rdf:about="#meta_s_0120">
              <bqbiol:is>
                <rdf:Bag>
                  <rdf:li rdf:resource="http://identifiers.org/chebi/CHEBI:57454"/>
                  <rdf:li rdf:resource="http://identifiers.org/kegg.compound/C00234"/>
                </rdf:Bag>
              </bqbiol:is>
            </rdf:Description>
          </rdf:RDF>
        </annotation>
      </species>
      <species metaid="meta_s_0121" sboTerm="SBO:0000247" id="s_0121" name="10-formyl-THF [mitochondrion]" speciesType="t_0055" compartment="c_11" initialConcentration="0" hasOnlySubstanceUnits="false" boundaryCondition="false" constant="false">
        <notes>
          <body xmlns="http://www.w3.org/1999/xhtml">
            <p>FORMULA:C20H21N7O7</p>
            <p>CHARGE:-2</p>
            <p>CARBONS:20</p>
          </body>
        </notes>
        <annotation>
          <rdf:RDF xmlns:rdf="http://www.w3.org/1999/02/22-rdf-syntax-ns#" xmlns:dc="http://purl.org/dc/elements/1.1/" xmlns:dcterms="http://purl.org/dc/terms/" xmlns:vCard="http://www.w3.org/2001/vcard-rdf/3.0#" xmlns:bqbiol="http://biomodels.net/biology-qualifiers/" xmlns:bqmodel="http://biomodels.net/model-qualifiers/">
            <rdf:Description rdf:about="#meta_s_0121">
              <bqbiol:is>
                <rdf:Bag>
                  <rdf:li rdf:resource="http://identifiers.org/chebi/CHEBI:57454"/>
                  <rdf:li rdf:resource="http://identifiers.org/kegg.compound/C00234"/>
                </rdf:Bag>
              </bqbiol:is>
            </rdf:Description>
          </rdf:RDF>
        </annotation>
      </species>
      <species metaid="meta_s_0122" sboTerm="SBO:0000247" id="s_0122" name="14-demethyllanosterol [cytoplasm]" speciesType="t_0056" compartment="c_03" initialConcentration="0" hasOnlySubstanceUnits="false" boundaryCondition="false" constant="false">
        <notes>
          <body xmlns="http://www.w3.org/1999/xhtml">
            <p>FORMULA:C29H48O</p>
            <p>CHARGE:0</p>
            <p>CARBONS:29</p>
          </body>
        </notes>
        <annotation>
          <rdf:RDF xmlns:rdf="http://www.w3.org/1999/02/22-rdf-syntax-ns#" xmlns:dc="http://purl.org/dc/elements/1.1/" xmlns:dcterms="http://purl.org/dc/terms/" xmlns:vCard="http://www.w3.org/2001/vcard-rdf/3.0#" xmlns:bqbiol="http://biomodels.net/biology-qualifiers/" xmlns:bqmodel="http://biomodels.net/model-qualifiers/">
            <rdf:Description rdf:about="#meta_s_0122">
              <bqbiol:is>
                <rdf:Bag>
                  <rdf:li rdf:resource="http://identifiers.org/chebi/CHEBI:18364"/>
                  <rdf:li rdf:resource="http://identifiers.org/kegg.compound/C05108"/>
                </rdf:Bag>
              </bqbiol:is>
            </rdf:Description>
          </rdf:RDF>
        </annotation>
      </species>
      <species metaid="meta_s_0123" sboTerm="SBO:0000247" id="s_0123" name="1D-myo-inositol 1,3,4,5-tetrakisphosphate [nucleus]" speciesType="t_0057" compartment="c_13" initialConcentration="0" hasOnlySubstanceUnits="false" boundaryCondition="false" constant="false">
        <notes>
          <body xmlns="http://www.w3.org/1999/xhtml">
            <p>FORMULA:C6H8O18P4</p>
            <p>CHARGE:-8</p>
            <p>CARBONS:6</p>
          </body>
        </notes>
        <annotation>
          <rdf:RDF xmlns:rdf="http://www.w3.org/1999/02/22-rdf-syntax-ns#" xmlns:dc="http://purl.org/dc/elements/1.1/" xmlns:dcterms="http://purl.org/dc/terms/" xmlns:vCard="http://www.w3.org/2001/vcard-rdf/3.0#" xmlns:bqbiol="http://biomodels.net/biology-qualifiers/" xmlns:bqmodel="http://biomodels.net/model-qualifiers/">
            <rdf:Description rdf:about="#meta_s_0123">
              <bqbiol:is>
                <rdf:Bag>
                  <rdf:li rdf:resource="http://identifiers.org/chebi/CHEBI:57895"/>
                  <rdf:li rdf:resource="http://identifiers.org/kegg.compound/C01272"/>
                </rdf:Bag>
              </bqbiol:is>
            </rdf:Description>
          </rdf:RDF>
        </annotation>
      </species>
      <species metaid="meta_s_0124" sboTerm="SBO:0000247" id="s_0124" name="1D-myo-inositol 1,4,5,6-tetrakisphosphate [nucleus]" speciesType="t_0058" compartment="c_13" initialConcentration="0" hasOnlySubstanceUnits="false" boundaryCondition="false" constant="false">
        <notes>
          <body xmlns="http://www.w3.org/1999/xhtml">
            <p>FORMULA:C6H8O18P4</p>
            <p>CHARGE:-8</p>
            <p>CARBONS:6</p>
          </body>
        </notes>
        <annotation>
          <rdf:RDF xmlns:rdf="http://www.w3.org/1999/02/22-rdf-syntax-ns#" xmlns:dc="http://purl.org/dc/elements/1.1/" xmlns:dcterms="http://purl.org/dc/terms/" xmlns:vCard="http://www.w3.org/2001/vcard-rdf/3.0#" xmlns:bqbiol="http://biomodels.net/biology-qualifiers/" xmlns:bqmodel="http://biomodels.net/model-qualifiers/">
            <rdf:Description rdf:about="#meta_s_0124">
              <bqbiol:is>
                <rdf:Bag>
                  <rdf:li rdf:resource="http://identifiers.org/chebi/CHEBI:57627"/>
                  <rdf:li rdf:resource="http://identifiers.org/kegg.compound/C11555"/>
                </rdf:Bag>
              </bqbiol:is>
            </rdf:Description>
          </rdf:RDF>
        </annotation>
      </species>
      <species metaid="meta_s_0125" sboTerm="SBO:0000247" id="s_0125" name="1D-myo-inositol 1,4,5-trisphosphate [nucleus]" speciesType="t_0059" compartment="c_13" initialConcentration="0" hasOnlySubstanceUnits="false" boundaryCondition="false" constant="false">
        <notes>
          <body xmlns="http://www.w3.org/1999/xhtml">
            <p>FORMULA:C6H9O15P3</p>
            <p>CHARGE:-6</p>
            <p>CARBONS:6</p>
          </body>
        </notes>
        <annotation>
          <rdf:RDF xmlns:rdf="http://www.w3.org/1999/02/22-rdf-syntax-ns#" xmlns:dc="http://purl.org/dc/elements/1.1/" xmlns:dcterms="http://purl.org/dc/terms/" xmlns:vCard="http://www.w3.org/2001/vcard-rdf/3.0#" xmlns:bqbiol="http://biomodels.net/biology-qualifiers/" xmlns:bqmodel="http://biomodels.net/model-qualifiers/">
            <rdf:Description rdf:about="#meta_s_0125">
              <bqbiol:is>
                <rdf:Bag>
                  <rdf:li rdf:resource="http://identifiers.org/chebi/CHEBI:203600"/>
                  <rdf:li rdf:resource="http://identifiers.org/kegg.compound/C01245"/>
                </rdf:Bag>
              </bqbiol:is>
            </rdf:Description>
          </rdf:RDF>
        </annotation>
      </species>
      <species metaid="meta_s_0126" sboTerm="SBO:0000247" id="s_0126" name="1D-myo-inositol 1-phosphate [cytoplasm]" speciesType="t_0060" compartment="c_03" initialConcentration="0" hasOnlySubstanceUnits="false" boundaryCondition="false" constant="false">
        <notes>
          <body xmlns="http://www.w3.org/1999/xhtml">
            <p>FORMULA:C6H11O9P</p>
            <p>CHARGE:-2</p>
            <p>CARBONS:6</p>
          </body>
        </notes>
        <annotation>
          <rdf:RDF xmlns:rdf="http://www.w3.org/1999/02/22-rdf-syntax-ns#" xmlns:dc="http://purl.org/dc/elements/1.1/" xmlns:dcterms="http://purl.org/dc/terms/" xmlns:vCard="http://www.w3.org/2001/vcard-rdf/3.0#" xmlns:bqbiol="http://biomodels.net/biology-qualifiers/" xmlns:bqmodel="http://biomodels.net/model-qualifiers/">
            <rdf:Description rdf:about="#meta_s_0126">
              <bqbiol:is>
                <rdf:Bag>
                  <rdf:li rdf:resource="http://identifiers.org/chebi/CHEBI:58433"/>
                  <rdf:li rdf:resource="http://identifiers.org/kegg.compound/C01177"/>
                </rdf:Bag>
              </bqbiol:is>
            </rdf:Description>
          </rdf:RDF>
        </annotation>
      </species>
      <species metaid="meta_s_0127" sboTerm="SBO:0000247" id="s_0127" name="1D-myo-inositol 1-phosphate [endoplasmic reticulum]" speciesType="t_0060" compartment="c_04" initialConcentration="0" hasOnlySubstanceUnits="false" boundaryCondition="false" constant="false">
        <notes>
          <body xmlns="http://www.w3.org/1999/xhtml">
            <p>FORMULA:C6H11O9P</p>
            <p>CHARGE:-2</p>
            <p>CARBONS:6</p>
          </body>
        </notes>
        <annotation>
          <rdf:RDF xmlns:rdf="http://www.w3.org/1999/02/22-rdf-syntax-ns#" xmlns:dc="http://purl.org/dc/elements/1.1/" xmlns:dcterms="http://purl.org/dc/terms/" xmlns:vCard="http://www.w3.org/2001/vcard-rdf/3.0#" xmlns:bqbiol="http://biomodels.net/biology-qualifiers/" xmlns:bqmodel="http://biomodels.net/model-qualifiers/">
            <rdf:Description rdf:about="#meta_s_0127">
              <bqbiol:is>
                <rdf:Bag>
                  <rdf:li rdf:resource="http://identifiers.org/chebi/CHEBI:58433"/>
                  <rdf:li rdf:resource="http://identifiers.org/kegg.compound/C01177"/>
                </rdf:Bag>
              </bqbiol:is>
            </rdf:Description>
          </rdf:RDF>
        </annotation>
      </species>
      <species metaid="meta_s_0129" sboTerm="SBO:0000247" id="s_0129" name="1D-myo-inositol 3-phosphate [mitochondrion]" speciesType="t_0061" compartment="c_11" initialConcentration="0" hasOnlySubstanceUnits="false" boundaryCondition="false" constant="false">
        <notes>
          <body xmlns="http://www.w3.org/1999/xhtml">
            <p>FORMULA:C6H11O9P</p>
            <p>CHARGE:-2</p>
            <p>CARBONS:6</p>
          </body>
        </notes>
        <annotation>
          <rdf:RDF xmlns:rdf="http://www.w3.org/1999/02/22-rdf-syntax-ns#" xmlns:dc="http://purl.org/dc/elements/1.1/" xmlns:dcterms="http://purl.org/dc/terms/" xmlns:vCard="http://www.w3.org/2001/vcard-rdf/3.0#" xmlns:bqbiol="http://biomodels.net/biology-qualifiers/" xmlns:bqmodel="http://biomodels.net/model-qualifiers/">
            <rdf:Description rdf:about="#meta_s_0129">
              <bqbiol:is>
                <rdf:Bag>
                  <rdf:li rdf:resource="http://identifiers.org/chebi/CHEBI:58401"/>
                  <rdf:li rdf:resource="http://identifiers.org/kegg.compound/C04006"/>
                </rdf:Bag>
              </bqbiol:is>
            </rdf:Description>
          </rdf:RDF>
        </annotation>
      </species>
      <species metaid="meta_s_0131" sboTerm="SBO:0000247" id="s_0131" name="2&apos;,3&apos;-cyclic AMP [cytoplasm]" speciesType="t_0062" compartment="c_03" initialConcentration="0" hasOnlySubstanceUnits="false" boundaryCondition="false" constant="false">
        <notes>
          <body xmlns="http://www.w3.org/1999/xhtml">
            <p>FORMULA:C10H11N5O6P</p>
            <p>CHARGE:-1</p>
            <p>CARBONS:10</p>
          </body>
        </notes>
        <annotation>
          <rdf:RDF xmlns:rdf="http://www.w3.org/1999/02/22-rdf-syntax-ns#" xmlns:dc="http://purl.org/dc/elements/1.1/" xmlns:dcterms="http://purl.org/dc/terms/" xmlns:vCard="http://www.w3.org/2001/vcard-rdf/3.0#" xmlns:bqbiol="http://biomodels.net/biology-qualifiers/" xmlns:bqmodel="http://biomodels.net/model-qualifiers/">
            <rdf:Description rdf:about="#meta_s_0131">
              <bqbiol:is>
                <rdf:Bag>
                  <rdf:li rdf:resource="http://identifiers.org/chebi/CHEBI:60879"/>
                  <rdf:li rdf:resource="http://identifiers.org/kegg.compound/C02353"/>
                </rdf:Bag>
              </bqbiol:is>
            </rdf:Description>
          </rdf:RDF>
        </annotation>
      </species>
      <species metaid="meta_s_0132" sboTerm="SBO:0000247" id="s_0132" name="2&apos;-deoxyadenosine [cytoplasm]" speciesType="t_0063" compartment="c_03" initialConcentration="0" hasOnlySubstanceUnits="false" boundaryCondition="false" constant="false">
        <notes>
          <body xmlns="http://www.w3.org/1999/xhtml">
            <p>FORMULA:C10H13N5O3</p>
            <p>CHARGE:0</p>
            <p>CARBONS:10</p>
          </body>
        </notes>
        <annotation>
          <rdf:RDF xmlns:rdf="http://www.w3.org/1999/02/22-rdf-syntax-ns#" xmlns:dc="http://purl.org/dc/elements/1.1/" xmlns:dcterms="http://purl.org/dc/terms/" xmlns:vCard="http://www.w3.org/2001/vcard-rdf/3.0#" xmlns:bqbiol="http://biomodels.net/biology-qualifiers/" xmlns:bqmodel="http://biomodels.net/model-qualifiers/">
            <rdf:Description rdf:about="#meta_s_0132">
              <bqbiol:is>
                <rdf:Bag>
                  <rdf:li rdf:resource="http://identifiers.org/chebi/CHEBI:17256"/>
                  <rdf:li rdf:resource="http://identifiers.org/kegg.compound/C00559"/>
                </rdf:Bag>
              </bqbiol:is>
            </rdf:Description>
          </rdf:RDF>
        </annotation>
      </species>
      <species metaid="meta_s_0133" sboTerm="SBO:0000247" id="s_0133" name="2&apos;-deoxyadenosine [extracellular]" speciesType="t_0063" compartment="c_06" initialConcentration="0" hasOnlySubstanceUnits="false" boundaryCondition="false" constant="false">
        <notes>
          <body xmlns="http://www.w3.org/1999/xhtml">
            <p>FORMULA:C10H13N5O3</p>
            <p>CHARGE:0</p>
            <p>CARBONS:10</p>
          </body>
        </notes>
        <annotation>
          <rdf:RDF xmlns:rdf="http://www.w3.org/1999/02/22-rdf-syntax-ns#" xmlns:dc="http://purl.org/dc/elements/1.1/" xmlns:dcterms="http://purl.org/dc/terms/" xmlns:vCard="http://www.w3.org/2001/vcard-rdf/3.0#" xmlns:bqbiol="http://biomodels.net/biology-qualifiers/" xmlns:bqmodel="http://biomodels.net/model-qualifiers/">
            <rdf:Description rdf:about="#meta_s_0133">
              <bqbiol:is>
                <rdf:Bag>
                  <rdf:li rdf:resource="http://identifiers.org/chebi/CHEBI:17256"/>
                  <rdf:li rdf:resource="http://identifiers.org/kegg.compound/C00559"/>
                </rdf:Bag>
              </bqbiol:is>
            </rdf:Description>
          </rdf:RDF>
        </annotation>
      </species>
      <species metaid="meta_s_0134" sboTerm="SBO:0000247" id="s_0134" name="2&apos;-deoxyguanosine [cytoplasm]" speciesType="t_0064" compartment="c_03" initialConcentration="0" hasOnlySubstanceUnits="false" boundaryCondition="false" constant="false">
        <notes>
          <body xmlns="http://www.w3.org/1999/xhtml">
            <p>FORMULA:C10H13N5O4</p>
            <p>CHARGE:0</p>
            <p>CARBONS:10</p>
          </body>
        </notes>
        <annotation>
          <rdf:RDF xmlns:rdf="http://www.w3.org/1999/02/22-rdf-syntax-ns#" xmlns:dc="http://purl.org/dc/elements/1.1/" xmlns:dcterms="http://purl.org/dc/terms/" xmlns:vCard="http://www.w3.org/2001/vcard-rdf/3.0#" xmlns:bqbiol="http://biomodels.net/biology-qualifiers/" xmlns:bqmodel="http://biomodels.net/model-qualifiers/">
            <rdf:Description rdf:about="#meta_s_0134">
              <bqbiol:is>
                <rdf:Bag>
                  <rdf:li rdf:resource="http://identifiers.org/chebi/CHEBI:17172"/>
                  <rdf:li rdf:resource="http://identifiers.org/kegg.compound/C00330"/>
                </rdf:Bag>
              </bqbiol:is>
            </rdf:Description>
          </rdf:RDF>
        </annotation>
      </species>
      <species metaid="meta_s_0135" sboTerm="SBO:0000247" id="s_0135" name="2&apos;-deoxyguanosine [extracellular]" speciesType="t_0064" compartment="c_06" initialConcentration="0" hasOnlySubstanceUnits="false" boundaryCondition="false" constant="false">
        <notes>
          <body xmlns="http://www.w3.org/1999/xhtml">
            <p>FORMULA:C10H13N5O4</p>
            <p>CHARGE:0</p>
            <p>CARBONS:10</p>
          </body>
        </notes>
        <annotation>
          <rdf:RDF xmlns:rdf="http://www.w3.org/1999/02/22-rdf-syntax-ns#" xmlns:dc="http://purl.org/dc/elements/1.1/" xmlns:dcterms="http://purl.org/dc/terms/" xmlns:vCard="http://www.w3.org/2001/vcard-rdf/3.0#" xmlns:bqbiol="http://biomodels.net/biology-qualifiers/" xmlns:bqmodel="http://biomodels.net/model-qualifiers/">
            <rdf:Description rdf:about="#meta_s_0135">
              <bqbiol:is>
                <rdf:Bag>
                  <rdf:li rdf:resource="http://identifiers.org/chebi/CHEBI:17172"/>
                  <rdf:li rdf:resource="http://identifiers.org/kegg.compound/C00330"/>
                </rdf:Bag>
              </bqbiol:is>
            </rdf:Description>
          </rdf:RDF>
        </annotation>
      </species>
      <species metaid="meta_s_0136" sboTerm="SBO:0000247" id="s_0136" name="2&apos;-deoxyinosine [cytoplasm]" speciesType="t_0065" compartment="c_03" initialConcentration="0" hasOnlySubstanceUnits="false" boundaryCondition="false" constant="false">
        <notes>
          <body xmlns="http://www.w3.org/1999/xhtml">
            <p>FORMULA:C10H12N4O4</p>
            <p>CHARGE:0</p>
            <p>CARBONS:10</p>
          </body>
        </notes>
        <annotation>
          <rdf:RDF xmlns:rdf="http://www.w3.org/1999/02/22-rdf-syntax-ns#" xmlns:dc="http://purl.org/dc/elements/1.1/" xmlns:dcterms="http://purl.org/dc/terms/" xmlns:vCard="http://www.w3.org/2001/vcard-rdf/3.0#" xmlns:bqbiol="http://biomodels.net/biology-qualifiers/" xmlns:bqmodel="http://biomodels.net/model-qualifiers/">
            <rdf:Description rdf:about="#meta_s_0136">
              <bqbiol:is>
                <rdf:Bag>
                  <rdf:li rdf:resource="http://identifiers.org/chebi/CHEBI:28997"/>
                  <rdf:li rdf:resource="http://identifiers.org/kegg.compound/C05512"/>
                </rdf:Bag>
              </bqbiol:is>
            </rdf:Description>
          </rdf:RDF>
        </annotation>
      </species>
      <species metaid="meta_s_0137" sboTerm="SBO:0000247" id="s_0137" name="2&apos;-deoxyinosine [extracellular]" speciesType="t_0065" compartment="c_06" initialConcentration="0" hasOnlySubstanceUnits="false" boundaryCondition="false" constant="false">
        <notes>
          <body xmlns="http://www.w3.org/1999/xhtml">
            <p>FORMULA:C10H12N4O4</p>
            <p>CHARGE:0</p>
            <p>CARBONS:10</p>
          </body>
        </notes>
        <annotation>
          <rdf:RDF xmlns:rdf="http://www.w3.org/1999/02/22-rdf-syntax-ns#" xmlns:dc="http://purl.org/dc/elements/1.1/" xmlns:dcterms="http://purl.org/dc/terms/" xmlns:vCard="http://www.w3.org/2001/vcard-rdf/3.0#" xmlns:bqbiol="http://biomodels.net/biology-qualifiers/" xmlns:bqmodel="http://biomodels.net/model-qualifiers/">
            <rdf:Description rdf:about="#meta_s_0137">
              <bqbiol:is>
                <rdf:Bag>
                  <rdf:li rdf:resource="http://identifiers.org/chebi/CHEBI:28997"/>
                  <rdf:li rdf:resource="http://identifiers.org/kegg.compound/C05512"/>
                </rdf:Bag>
              </bqbiol:is>
            </rdf:Description>
          </rdf:RDF>
        </annotation>
      </species>
      <species metaid="meta_s_0138" sboTerm="SBO:0000247" id="s_0138" name="2&apos;-deoxyuridine [cytoplasm]" speciesType="t_0066" compartment="c_03" initialConcentration="0" hasOnlySubstanceUnits="false" boundaryCondition="false" constant="false">
        <notes>
          <body xmlns="http://www.w3.org/1999/xhtml">
            <p>FORMULA:C9H12N2O5</p>
            <p>CHARGE:0</p>
            <p>CARBONS:9</p>
          </body>
        </notes>
        <annotation>
          <rdf:RDF xmlns:rdf="http://www.w3.org/1999/02/22-rdf-syntax-ns#" xmlns:dc="http://purl.org/dc/elements/1.1/" xmlns:dcterms="http://purl.org/dc/terms/" xmlns:vCard="http://www.w3.org/2001/vcard-rdf/3.0#" xmlns:bqbiol="http://biomodels.net/biology-qualifiers/" xmlns:bqmodel="http://biomodels.net/model-qualifiers/">
            <rdf:Description rdf:about="#meta_s_0138">
              <bqbiol:is>
                <rdf:Bag>
                  <rdf:li rdf:resource="http://identifiers.org/chebi/CHEBI:16450"/>
                  <rdf:li rdf:resource="http://identifiers.org/kegg.compound/C00526"/>
                </rdf:Bag>
              </bqbiol:is>
            </rdf:Description>
          </rdf:RDF>
        </annotation>
      </species>
      <species metaid="meta_s_0139" sboTerm="SBO:0000247" id="s_0139" name="2&apos;-deoxyuridine [extracellular]" speciesType="t_0066" compartment="c_06" initialConcentration="0" hasOnlySubstanceUnits="false" boundaryCondition="false" constant="false">
        <notes>
          <body xmlns="http://www.w3.org/1999/xhtml">
            <p>FORMULA:C9H12N2O5</p>
            <p>CHARGE:0</p>
            <p>CARBONS:9</p>
          </body>
        </notes>
        <annotation>
          <rdf:RDF xmlns:rdf="http://www.w3.org/1999/02/22-rdf-syntax-ns#" xmlns:dc="http://purl.org/dc/elements/1.1/" xmlns:dcterms="http://purl.org/dc/terms/" xmlns:vCard="http://www.w3.org/2001/vcard-rdf/3.0#" xmlns:bqbiol="http://biomodels.net/biology-qualifiers/" xmlns:bqmodel="http://biomodels.net/model-qualifiers/">
            <rdf:Description rdf:about="#meta_s_0139">
              <bqbiol:is>
                <rdf:Bag>
                  <rdf:li rdf:resource="http://identifiers.org/chebi/CHEBI:16450"/>
                  <rdf:li rdf:resource="http://identifiers.org/kegg.compound/C00526"/>
                </rdf:Bag>
              </bqbiol:is>
            </rdf:Description>
          </rdf:RDF>
        </annotation>
      </species>
      <species metaid="meta_s_0140" sboTerm="SBO:0000247" id="s_0140" name="2,3-bisphospho-D-glyceric acid [cytoplasm]" speciesType="t_0067" compartment="c_03" initialConcentration="0" hasOnlySubstanceUnits="false" boundaryCondition="false" constant="false">
        <notes>
          <body xmlns="http://www.w3.org/1999/xhtml">
            <p>FORMULA:C3H3O10P2</p>
            <p>CHARGE:-5</p>
            <p>CARBONS:3</p>
          </body>
        </notes>
        <annotation>
          <rdf:RDF xmlns:rdf="http://www.w3.org/1999/02/22-rdf-syntax-ns#" xmlns:dc="http://purl.org/dc/elements/1.1/" xmlns:dcterms="http://purl.org/dc/terms/" xmlns:vCard="http://www.w3.org/2001/vcard-rdf/3.0#" xmlns:bqbiol="http://biomodels.net/biology-qualifiers/" xmlns:bqmodel="http://biomodels.net/model-qualifiers/">
            <rdf:Description rdf:about="#meta_s_0140">
              <bqbiol:is>
                <rdf:Bag>
                  <rdf:li rdf:resource="http://identifiers.org/chebi/CHEBI:58248"/>
                  <rdf:li rdf:resource="http://identifiers.org/kegg.compound/C01159"/>
                </rdf:Bag>
              </bqbiol:is>
            </rdf:Description>
          </rdf:RDF>
        </annotation>
      </species>
      <species metaid="meta_s_0141" sboTerm="SBO:0000247" id="s_0141" name="2,5-diamino-4-hydroxy-6-(5-phosphoribosylamino)pyrimidine [cytoplasm]" speciesType="t_0068" compartment="c_03" initialConcentration="0" hasOnlySubstanceUnits="false" boundaryCondition="false" constant="false">
        <notes>
          <body xmlns="http://www.w3.org/1999/xhtml">
            <p>FORMULA:C9H14N5O8P</p>
            <p>CHARGE:-2</p>
            <p>CARBONS:9</p>
          </body>
        </notes>
        <annotation>
          <rdf:RDF xmlns:rdf="http://www.w3.org/1999/02/22-rdf-syntax-ns#" xmlns:dc="http://purl.org/dc/elements/1.1/" xmlns:dcterms="http://purl.org/dc/terms/" xmlns:vCard="http://www.w3.org/2001/vcard-rdf/3.0#" xmlns:bqbiol="http://biomodels.net/biology-qualifiers/" xmlns:bqmodel="http://biomodels.net/model-qualifiers/">
            <rdf:Description rdf:about="#meta_s_0141">
              <bqbiol:is>
                <rdf:Bag>
                  <rdf:li rdf:resource="http://identifiers.org/chebi/CHEBI:58614"/>
                  <rdf:li rdf:resource="http://identifiers.org/kegg.compound/C01304"/>
                </rdf:Bag>
              </bqbiol:is>
            </rdf:Description>
          </rdf:RDF>
        </annotation>
      </species>
      <species metaid="meta_s_0142" sboTerm="SBO:0000247" id="s_0142" name="2,5-diamino-6-(5-phosphono)ribitylamino-4(3H)-pyrimidinone [cytoplasm]" speciesType="t_0069" compartment="c_03" initialConcentration="0" hasOnlySubstanceUnits="false" boundaryCondition="false" constant="false">
        <notes>
          <body xmlns="http://www.w3.org/1999/xhtml">
            <p>FORMULA:C9H18N5O8P</p>
            <p>CHARGE:0</p>
            <p>CARBONS:9</p>
          </body>
        </notes>
        <annotation>
          <rdf:RDF xmlns:rdf="http://www.w3.org/1999/02/22-rdf-syntax-ns#" xmlns:dc="http://purl.org/dc/elements/1.1/" xmlns:dcterms="http://purl.org/dc/terms/" xmlns:vCard="http://www.w3.org/2001/vcard-rdf/3.0#" xmlns:bqbiol="http://biomodels.net/biology-qualifiers/" xmlns:bqmodel="http://biomodels.net/model-qualifiers/">
            <rdf:Description rdf:about="#meta_s_0142">
              <bqbiol:is>
                <rdf:Bag>
                  <rdf:li rdf:resource="http://identifiers.org/chebi/CHEBI:52957"/>
                </rdf:Bag>
              </bqbiol:is>
            </rdf:Description>
          </rdf:RDF>
        </annotation>
      </species>
      <species metaid="meta_s_0143" sboTerm="SBO:0000247" id="s_0143" name="2-(3-amino-3-carboxypropyl)-L-histidine [cytoplasm]" speciesType="t_0070" compartment="c_03" initialConcentration="0" hasOnlySubstanceUnits="false" boundaryCondition="false" constant="false">
        <notes>
          <body xmlns="http://www.w3.org/1999/xhtml">
            <p>FORMULA:C10H16N4O4</p>
            <p>CHARGE:0</p>
            <p>CARBONS:10</p>
          </body>
        </notes>
        <annotation>
          <rdf:RDF xmlns:rdf="http://www.w3.org/1999/02/22-rdf-syntax-ns#" xmlns:dc="http://purl.org/dc/elements/1.1/" xmlns:dcterms="http://purl.org/dc/terms/" xmlns:vCard="http://www.w3.org/2001/vcard-rdf/3.0#" xmlns:bqbiol="http://biomodels.net/biology-qualifiers/" xmlns:bqmodel="http://biomodels.net/model-qualifiers/">
            <rdf:Description rdf:about="#meta_s_0143">
              <bqbiol:is>
                <rdf:Bag>
                  <rdf:li rdf:resource="http://identifiers.org/chebi/CHEBI:17144"/>
                  <rdf:li rdf:resource="http://identifiers.org/kegg.compound/C04441"/>
                </rdf:Bag>
              </bqbiol:is>
            </rdf:Description>
          </rdf:RDF>
        </annotation>
      </species>
      <species metaid="meta_s_0144" sboTerm="SBO:0000247" id="s_0144" name="2-[3-carboxy-3-(methylammonio)propyl]-L-histidine [cytoplasm]" speciesType="t_0071" compartment="c_03" initialConcentration="0" hasOnlySubstanceUnits="false" boundaryCondition="false" constant="false">
        <notes>
          <body xmlns="http://www.w3.org/1999/xhtml">
            <p>FORMULA:C11H18N4O4</p>
            <p>CHARGE:0</p>
            <p>CARBONS:11</p>
          </body>
        </notes>
        <annotation>
          <rdf:RDF xmlns:rdf="http://www.w3.org/1999/02/22-rdf-syntax-ns#" xmlns:dc="http://purl.org/dc/elements/1.1/" xmlns:dcterms="http://purl.org/dc/terms/" xmlns:vCard="http://www.w3.org/2001/vcard-rdf/3.0#" xmlns:bqbiol="http://biomodels.net/biology-qualifiers/" xmlns:bqmodel="http://biomodels.net/model-qualifiers/">
            <rdf:Description rdf:about="#meta_s_0144">
              <bqbiol:is>
                <rdf:Bag>
                  <rdf:li rdf:resource="http://identifiers.org/chebi/CHEBI:57784"/>
                  <rdf:li rdf:resource="http://identifiers.org/kegg.compound/C04692"/>
                </rdf:Bag>
              </bqbiol:is>
            </rdf:Description>
          </rdf:RDF>
        </annotation>
      </species>
      <species metaid="meta_s_0145" sboTerm="SBO:0000247" id="s_0145" name="2-acetamido-5-oxopentanoate [mitochondrion]" speciesType="t_0072" compartment="c_11" initialConcentration="0" hasOnlySubstanceUnits="false" boundaryCondition="false" constant="false">
        <notes>
          <body xmlns="http://www.w3.org/1999/xhtml">
            <p>FORMULA:C7H10NO4</p>
            <p>CHARGE:-1</p>
            <p>CARBONS:7</p>
          </body>
        </notes>
        <annotation>
          <rdf:RDF xmlns:rdf="http://www.w3.org/1999/02/22-rdf-syntax-ns#" xmlns:dc="http://purl.org/dc/elements/1.1/" xmlns:dcterms="http://purl.org/dc/terms/" xmlns:vCard="http://www.w3.org/2001/vcard-rdf/3.0#" xmlns:bqbiol="http://biomodels.net/biology-qualifiers/" xmlns:bqmodel="http://biomodels.net/model-qualifiers/">
            <rdf:Description rdf:about="#meta_s_0145">
              <bqbiol:is>
                <rdf:Bag>
                  <rdf:li rdf:resource="http://identifiers.org/chebi/CHEBI:29123"/>
                  <rdf:li rdf:resource="http://identifiers.org/kegg.compound/C01250"/>
                </rdf:Bag>
              </bqbiol:is>
            </rdf:Description>
          </rdf:RDF>
        </annotation>
      </species>
      <species metaid="meta_s_0146" sboTerm="SBO:0000247" id="s_0146" name="2-acetyllactic acid [mitochondrion]" speciesType="t_0073" compartment="c_11" initialConcentration="0" hasOnlySubstanceUnits="false" boundaryCondition="false" constant="false">
        <notes>
          <body xmlns="http://www.w3.org/1999/xhtml">
            <p>FORMULA:C5H7O4</p>
            <p>CHARGE:-1</p>
            <p>CARBONS:5</p>
          </body>
        </notes>
        <annotation>
          <rdf:RDF xmlns:rdf="http://www.w3.org/1999/02/22-rdf-syntax-ns#" xmlns:dc="http://purl.org/dc/elements/1.1/" xmlns:dcterms="http://purl.org/dc/terms/" xmlns:vCard="http://www.w3.org/2001/vcard-rdf/3.0#" xmlns:bqbiol="http://biomodels.net/biology-qualifiers/" xmlns:bqmodel="http://biomodels.net/model-qualifiers/">
            <rdf:Description rdf:about="#meta_s_0146">
              <bqbiol:is>
                <rdf:Bag>
                  <rdf:li rdf:resource="http://identifiers.org/chebi/CHEBI:57774"/>
                  <rdf:li rdf:resource="http://identifiers.org/kegg.compound/C00900"/>
                </rdf:Bag>
              </bqbiol:is>
            </rdf:Description>
          </rdf:RDF>
        </annotation>
      </species>
      <species metaid="meta_s_0147" sboTerm="SBO:0000247" id="s_0147" name="2-amino-3-carboxymuconate-6-semialdehyde [cytoplasm]" speciesType="t_0074" compartment="c_03" initialConcentration="0" hasOnlySubstanceUnits="false" boundaryCondition="false" constant="false">
        <notes>
          <body xmlns="http://www.w3.org/1999/xhtml">
            <p>FORMULA:C7H5NO5</p>
            <p>CHARGE:-2</p>
            <p>CARBONS:7</p>
          </body>
        </notes>
        <annotation>
          <rdf:RDF xmlns:rdf="http://www.w3.org/1999/02/22-rdf-syntax-ns#" xmlns:dc="http://purl.org/dc/elements/1.1/" xmlns:dcterms="http://purl.org/dc/terms/" xmlns:vCard="http://www.w3.org/2001/vcard-rdf/3.0#" xmlns:bqbiol="http://biomodels.net/biology-qualifiers/" xmlns:bqmodel="http://biomodels.net/model-qualifiers/">
            <rdf:Description rdf:about="#meta_s_0147">
              <bqbiol:is>
                <rdf:Bag>
                  <rdf:li rdf:resource="http://identifiers.org/chebi/CHEBI:29044"/>
                </rdf:Bag>
              </bqbiol:is>
            </rdf:Description>
          </rdf:RDF>
        </annotation>
      </species>
      <species metaid="meta_s_0148" sboTerm="SBO:0000247" id="s_0148" name="2-amino-6-(hydroxymethyl)-7,8-dihydropteridin-4-ol [mitochondrion]" speciesType="t_0075" compartment="c_11" initialConcentration="0" hasOnlySubstanceUnits="false" boundaryCondition="false" constant="false">
        <notes>
          <body xmlns="http://www.w3.org/1999/xhtml">
            <p>FORMULA:C7H9N5O2</p>
            <p>CHARGE:0</p>
            <p>CARBONS:7</p>
          </body>
        </notes>
        <annotation>
          <rdf:RDF xmlns:rdf="http://www.w3.org/1999/02/22-rdf-syntax-ns#" xmlns:dc="http://purl.org/dc/elements/1.1/" xmlns:dcterms="http://purl.org/dc/terms/" xmlns:vCard="http://www.w3.org/2001/vcard-rdf/3.0#" xmlns:bqbiol="http://biomodels.net/biology-qualifiers/" xmlns:bqmodel="http://biomodels.net/model-qualifiers/">
            <rdf:Description rdf:about="#meta_s_0148">
              <bqbiol:is>
                <rdf:Bag>
                  <rdf:li rdf:resource="http://identifiers.org/chebi/CHEBI:17083"/>
                  <rdf:li rdf:resource="http://identifiers.org/kegg.compound/C01300"/>
                </rdf:Bag>
              </bqbiol:is>
            </rdf:Description>
          </rdf:RDF>
        </annotation>
      </species>
      <species metaid="meta_s_0149" sboTerm="SBO:0000247" id="s_0149" name="2-dehydropantoate [cytoplasm]" speciesType="t_0076" compartment="c_03" initialConcentration="0" hasOnlySubstanceUnits="false" boundaryCondition="false" constant="false">
        <notes>
          <body xmlns="http://www.w3.org/1999/xhtml">
            <p>FORMULA:C6H9O4</p>
            <p>CHARGE:-1</p>
            <p>CARBONS:6</p>
          </body>
        </notes>
        <annotation>
          <rdf:RDF xmlns:rdf="http://www.w3.org/1999/02/22-rdf-syntax-ns#" xmlns:dc="http://purl.org/dc/elements/1.1/" xmlns:dcterms="http://purl.org/dc/terms/" xmlns:vCard="http://www.w3.org/2001/vcard-rdf/3.0#" xmlns:bqbiol="http://biomodels.net/biology-qualifiers/" xmlns:bqmodel="http://biomodels.net/model-qualifiers/">
            <rdf:Description rdf:about="#meta_s_0149">
              <bqbiol:is>
                <rdf:Bag>
                  <rdf:li rdf:resource="http://identifiers.org/chebi/CHEBI:11561"/>
                  <rdf:li rdf:resource="http://identifiers.org/kegg.compound/C00966"/>
                </rdf:Bag>
              </bqbiol:is>
            </rdf:Description>
          </rdf:RDF>
        </annotation>
      </species>
      <species metaid="meta_s_0150" sboTerm="SBO:0000247" id="s_0150" name="2-dehydropantoate [mitochondrion]" speciesType="t_0076" compartment="c_11" initialConcentration="0" hasOnlySubstanceUnits="false" boundaryCondition="false" constant="false">
        <notes>
          <body xmlns="http://www.w3.org/1999/xhtml">
            <p>FORMULA:C6H9O4</p>
            <p>CHARGE:-1</p>
            <p>CARBONS:6</p>
          </body>
        </notes>
        <annotation>
          <rdf:RDF xmlns:rdf="http://www.w3.org/1999/02/22-rdf-syntax-ns#" xmlns:dc="http://purl.org/dc/elements/1.1/" xmlns:dcterms="http://purl.org/dc/terms/" xmlns:vCard="http://www.w3.org/2001/vcard-rdf/3.0#" xmlns:bqbiol="http://biomodels.net/biology-qualifiers/" xmlns:bqmodel="http://biomodels.net/model-qualifiers/">
            <rdf:Description rdf:about="#meta_s_0150">
              <bqbiol:is>
                <rdf:Bag>
                  <rdf:li rdf:resource="http://identifiers.org/chebi/CHEBI:11561"/>
                  <rdf:li rdf:resource="http://identifiers.org/kegg.compound/C00966"/>
                </rdf:Bag>
              </bqbiol:is>
            </rdf:Description>
          </rdf:RDF>
        </annotation>
      </species>
      <species metaid="meta_s_0152" sboTerm="SBO:0000247" id="s_0152" name="2-deoxy-D-ribose [cytoplasm]" speciesType="t_0078" compartment="c_03" initialConcentration="0" hasOnlySubstanceUnits="false" boundaryCondition="false" constant="false">
        <notes>
          <body xmlns="http://www.w3.org/1999/xhtml">
            <p>FORMULA:C5H10O4</p>
            <p>CHARGE:0</p>
            <p>CARBONS:5</p>
          </body>
        </notes>
        <annotation>
          <rdf:RDF xmlns:rdf="http://www.w3.org/1999/02/22-rdf-syntax-ns#" xmlns:dc="http://purl.org/dc/elements/1.1/" xmlns:dcterms="http://purl.org/dc/terms/" xmlns:vCard="http://www.w3.org/2001/vcard-rdf/3.0#" xmlns:bqbiol="http://biomodels.net/biology-qualifiers/" xmlns:bqmodel="http://biomodels.net/model-qualifiers/">
            <rdf:Description rdf:about="#meta_s_0152">
              <bqbiol:is>
                <rdf:Bag>
                  <rdf:li rdf:resource="http://identifiers.org/chebi/CHEBI:28816"/>
                  <rdf:li rdf:resource="http://identifiers.org/kegg.compound/C01801"/>
                </rdf:Bag>
              </bqbiol:is>
            </rdf:Description>
          </rdf:RDF>
        </annotation>
      </species>
      <species metaid="meta_s_0153" sboTerm="SBO:0000247" id="s_0153" name="2-deoxy-D-ribose 5-phosphate [cytoplasm]" speciesType="t_0079" compartment="c_03" initialConcentration="0" hasOnlySubstanceUnits="false" boundaryCondition="false" constant="false">
        <notes>
          <body xmlns="http://www.w3.org/1999/xhtml">
            <p>FORMULA:C5H9O7P</p>
            <p>CHARGE:-2</p>
            <p>CARBONS:5</p>
          </body>
        </notes>
        <annotation>
          <rdf:RDF xmlns:rdf="http://www.w3.org/1999/02/22-rdf-syntax-ns#" xmlns:dc="http://purl.org/dc/elements/1.1/" xmlns:dcterms="http://purl.org/dc/terms/" xmlns:vCard="http://www.w3.org/2001/vcard-rdf/3.0#" xmlns:bqbiol="http://biomodels.net/biology-qualifiers/" xmlns:bqmodel="http://biomodels.net/model-qualifiers/">
            <rdf:Description rdf:about="#meta_s_0153">
              <bqbiol:is>
                <rdf:Bag>
                  <rdf:li rdf:resource="http://identifiers.org/chebi/CHEBI:57651"/>
                  <rdf:li rdf:resource="http://identifiers.org/kegg.compound/C00673"/>
                </rdf:Bag>
              </bqbiol:is>
            </rdf:Description>
          </rdf:RDF>
        </annotation>
      </species>
      <species metaid="meta_s_0154" sboTerm="SBO:0000247" id="s_0154" name="2-hexaprenyl-5-hydroxy-6-methoxy-3-methyl-1,4-benzoquinone [mitochondrion]" speciesType="t_0080" compartment="c_11" initialConcentration="0" hasOnlySubstanceUnits="false" boundaryCondition="false" constant="false">
        <notes>
          <body xmlns="http://www.w3.org/1999/xhtml">
            <p>FORMULA:C38H56O4</p>
            <p>CHARGE:0</p>
            <p>CARBONS:38</p>
          </body>
        </notes>
        <annotation>
          <rdf:RDF xmlns:rdf="http://www.w3.org/1999/02/22-rdf-syntax-ns#" xmlns:dc="http://purl.org/dc/elements/1.1/" xmlns:dcterms="http://purl.org/dc/terms/" xmlns:vCard="http://www.w3.org/2001/vcard-rdf/3.0#" xmlns:bqbiol="http://biomodels.net/biology-qualifiers/" xmlns:bqmodel="http://biomodels.net/model-qualifiers/">
            <rdf:Description rdf:about="#meta_s_0154">
              <bqbiol:is>
                <rdf:Bag>
                  <rdf:li rdf:resource="http://identifiers.org/chebi/CHEBI:28753"/>
                  <rdf:li rdf:resource="http://identifiers.org/kegg.compound/C05805"/>
                </rdf:Bag>
              </bqbiol:is>
            </rdf:Description>
          </rdf:RDF>
        </annotation>
      </species>
      <species metaid="meta_s_0155" sboTerm="SBO:0000247" id="s_0155" name="2-hexaprenyl-6-methoxy-1,4-benzoquinone [mitochondrion]" speciesType="t_0081" compartment="c_11" initialConcentration="0" hasOnlySubstanceUnits="false" boundaryCondition="false" constant="false">
        <notes>
          <body xmlns="http://www.w3.org/1999/xhtml">
            <p>FORMULA:C37H54O3</p>
            <p>CHARGE:0</p>
            <p>CARBONS:37</p>
          </body>
        </notes>
        <annotation>
          <rdf:RDF xmlns:rdf="http://www.w3.org/1999/02/22-rdf-syntax-ns#" xmlns:dc="http://purl.org/dc/elements/1.1/" xmlns:dcterms="http://purl.org/dc/terms/" xmlns:vCard="http://www.w3.org/2001/vcard-rdf/3.0#" xmlns:bqbiol="http://biomodels.net/biology-qualifiers/" xmlns:bqmodel="http://biomodels.net/model-qualifiers/">
            <rdf:Description rdf:about="#meta_s_0155">
              <bqbiol:is>
                <rdf:Bag>
                  <rdf:li rdf:resource="http://identifiers.org/chebi/CHEBI:27752"/>
                  <rdf:li rdf:resource="http://identifiers.org/kegg.compound/C05803"/>
                </rdf:Bag>
              </bqbiol:is>
            </rdf:Description>
          </rdf:RDF>
        </annotation>
      </species>
      <species metaid="meta_s_0156" sboTerm="SBO:0000247" id="s_0156" name="2-hexaprenyl-6-methoxy-3-methyl-1,4-benzoquinone [mitochondrion]" speciesType="t_0082" compartment="c_11" initialConcentration="0" hasOnlySubstanceUnits="false" boundaryCondition="false" constant="false">
        <notes>
          <body xmlns="http://www.w3.org/1999/xhtml">
            <p>FORMULA:C38H56O3</p>
            <p>CHARGE:0</p>
            <p>CARBONS:38</p>
          </body>
        </notes>
        <annotation>
          <rdf:RDF xmlns:rdf="http://www.w3.org/1999/02/22-rdf-syntax-ns#" xmlns:dc="http://purl.org/dc/elements/1.1/" xmlns:dcterms="http://purl.org/dc/terms/" xmlns:vCard="http://www.w3.org/2001/vcard-rdf/3.0#" xmlns:bqbiol="http://biomodels.net/biology-qualifiers/" xmlns:bqmodel="http://biomodels.net/model-qualifiers/">
            <rdf:Description rdf:about="#meta_s_0156">
              <bqbiol:is>
                <rdf:Bag>
                  <rdf:li rdf:resource="http://identifiers.org/chebi/CHEBI:28711"/>
                  <rdf:li rdf:resource="http://identifiers.org/kegg.compound/C05804"/>
                </rdf:Bag>
              </bqbiol:is>
            </rdf:Description>
          </rdf:RDF>
        </annotation>
      </species>
      <species metaid="meta_s_0157" sboTerm="SBO:0000247" id="s_0157" name="2-hexaprenyl-6-methoxyphenol [mitochondrion]" speciesType="t_0083" compartment="c_11" initialConcentration="0" hasOnlySubstanceUnits="false" boundaryCondition="false" constant="false">
        <notes>
          <body xmlns="http://www.w3.org/1999/xhtml">
            <p>FORMULA:C37H56O2</p>
            <p>CHARGE:0</p>
            <p>CARBONS:37</p>
          </body>
        </notes>
        <annotation>
          <rdf:RDF xmlns:rdf="http://www.w3.org/1999/02/22-rdf-syntax-ns#" xmlns:dc="http://purl.org/dc/elements/1.1/" xmlns:dcterms="http://purl.org/dc/terms/" xmlns:vCard="http://www.w3.org/2001/vcard-rdf/3.0#" xmlns:bqbiol="http://biomodels.net/biology-qualifiers/" xmlns:bqmodel="http://biomodels.net/model-qualifiers/">
            <rdf:Description rdf:about="#meta_s_0157">
              <bqbiol:is>
                <rdf:Bag>
                  <rdf:li rdf:resource="http://identifiers.org/chebi/CHEBI:1109"/>
                  <rdf:li rdf:resource="http://identifiers.org/kegg.compound/C05802"/>
                </rdf:Bag>
              </bqbiol:is>
            </rdf:Description>
          </rdf:RDF>
        </annotation>
      </species>
      <species metaid="meta_s_0158" sboTerm="SBO:0000247" id="s_0158" name="2-hydroxy-3-oxobutyl phosphate [cytoplasm]" speciesType="t_0084" compartment="c_03" initialConcentration="0" hasOnlySubstanceUnits="false" boundaryCondition="false" constant="false">
        <notes>
          <body xmlns="http://www.w3.org/1999/xhtml">
            <p>FORMULA:C4H9O6P</p>
            <p>CHARGE:0</p>
            <p>CARBONS:4</p>
          </body>
        </notes>
        <annotation>
          <rdf:RDF xmlns:rdf="http://www.w3.org/1999/02/22-rdf-syntax-ns#" xmlns:dc="http://purl.org/dc/elements/1.1/" xmlns:dcterms="http://purl.org/dc/terms/" xmlns:vCard="http://www.w3.org/2001/vcard-rdf/3.0#" xmlns:bqbiol="http://biomodels.net/biology-qualifiers/" xmlns:bqmodel="http://biomodels.net/model-qualifiers/">
            <rdf:Description rdf:about="#meta_s_0158">
              <bqbiol:is>
                <rdf:Bag>
                  <rdf:li rdf:resource="http://identifiers.org/chebi/CHEBI:50606"/>
                  <rdf:li rdf:resource="http://identifiers.org/kegg.compound/C15556"/>
                </rdf:Bag>
              </bqbiol:is>
            </rdf:Description>
          </rdf:RDF>
        </annotation>
      </species>
      <species metaid="meta_s_0161" sboTerm="SBO:0000247" id="s_0161" name="2-hydroxyhexadecanal [endoplasmic reticulum]" speciesType="t_0085" compartment="c_04" initialConcentration="0" hasOnlySubstanceUnits="false" boundaryCondition="false" constant="false">
        <notes>
          <body xmlns="http://www.w3.org/1999/xhtml">
            <p>FORMULA:C16H32O2</p>
            <p>CHARGE:0</p>
            <p>CARBONS:16</p>
          </body>
        </notes>
        <annotation>
          <rdf:RDF xmlns:rdf="http://www.w3.org/1999/02/22-rdf-syntax-ns#" xmlns:dc="http://purl.org/dc/elements/1.1/" xmlns:dcterms="http://purl.org/dc/terms/" xmlns:vCard="http://www.w3.org/2001/vcard-rdf/3.0#" xmlns:bqbiol="http://biomodels.net/biology-qualifiers/" xmlns:bqmodel="http://biomodels.net/model-qualifiers/">
            <rdf:Description rdf:about="#meta_s_0161">
              <bqbiol:is>
                <rdf:Bag>
                  <rdf:li rdf:resource="http://identifiers.org/chebi/CHEBI:50626"/>
                </rdf:Bag>
              </bqbiol:is>
            </rdf:Description>
          </rdf:RDF>
        </annotation>
      </species>
      <species metaid="meta_s_0162" sboTerm="SBO:0000247" id="s_0162" name="2-isopropylmalate [cytoplasm]" speciesType="t_0086" compartment="c_03" initialConcentration="0" hasOnlySubstanceUnits="false" boundaryCondition="false" constant="false">
        <notes>
          <body xmlns="http://www.w3.org/1999/xhtml">
            <p>FORMULA:C7H10O5</p>
            <p>CHARGE:-2</p>
            <p>CARBONS:7</p>
          </body>
        </notes>
        <annotation>
          <rdf:RDF xmlns:rdf="http://www.w3.org/1999/02/22-rdf-syntax-ns#" xmlns:dc="http://purl.org/dc/elements/1.1/" xmlns:dcterms="http://purl.org/dc/terms/" xmlns:vCard="http://www.w3.org/2001/vcard-rdf/3.0#" xmlns:bqbiol="http://biomodels.net/biology-qualifiers/" xmlns:bqmodel="http://biomodels.net/model-qualifiers/">
            <rdf:Description rdf:about="#meta_s_0162">
              <bqbiol:is>
                <rdf:Bag>
                  <rdf:li rdf:resource="http://identifiers.org/chebi/CHEBI:35129"/>
                  <rdf:li rdf:resource="http://identifiers.org/kegg.compound/C02504"/>
                </rdf:Bag>
              </bqbiol:is>
            </rdf:Description>
          </rdf:RDF>
        </annotation>
      </species>
      <species metaid="meta_s_0163" sboTerm="SBO:0000247" id="s_0163" name="2-isopropylmalate [extracellular]" speciesType="t_0086" compartment="c_06" initialConcentration="0" hasOnlySubstanceUnits="false" boundaryCondition="false" constant="false">
        <notes>
          <body xmlns="http://www.w3.org/1999/xhtml">
            <p>FORMULA:C7H10O5</p>
            <p>CHARGE:-2</p>
            <p>CARBONS:7</p>
          </body>
        </notes>
        <annotation>
          <rdf:RDF xmlns:rdf="http://www.w3.org/1999/02/22-rdf-syntax-ns#" xmlns:dc="http://purl.org/dc/elements/1.1/" xmlns:dcterms="http://purl.org/dc/terms/" xmlns:vCard="http://www.w3.org/2001/vcard-rdf/3.0#" xmlns:bqbiol="http://biomodels.net/biology-qualifiers/" xmlns:bqmodel="http://biomodels.net/model-qualifiers/">
            <rdf:Description rdf:about="#meta_s_0163">
              <bqbiol:is>
                <rdf:Bag>
                  <rdf:li rdf:resource="http://identifiers.org/chebi/CHEBI:35129"/>
                  <rdf:li rdf:resource="http://identifiers.org/kegg.compound/C02504"/>
                </rdf:Bag>
              </bqbiol:is>
            </rdf:Description>
          </rdf:RDF>
        </annotation>
      </species>
      <species metaid="meta_s_0164" sboTerm="SBO:0000247" id="s_0164" name="2-isopropylmalate [mitochondrion]" speciesType="t_0086" compartment="c_11" initialConcentration="0" hasOnlySubstanceUnits="false" boundaryCondition="false" constant="false">
        <notes>
          <body xmlns="http://www.w3.org/1999/xhtml">
            <p>FORMULA:C7H10O5</p>
            <p>CHARGE:-2</p>
            <p>CARBONS:7</p>
          </body>
        </notes>
        <annotation>
          <rdf:RDF xmlns:rdf="http://www.w3.org/1999/02/22-rdf-syntax-ns#" xmlns:dc="http://purl.org/dc/elements/1.1/" xmlns:dcterms="http://purl.org/dc/terms/" xmlns:vCard="http://www.w3.org/2001/vcard-rdf/3.0#" xmlns:bqbiol="http://biomodels.net/biology-qualifiers/" xmlns:bqmodel="http://biomodels.net/model-qualifiers/">
            <rdf:Description rdf:about="#meta_s_0164">
              <bqbiol:is>
                <rdf:Bag>
                  <rdf:li rdf:resource="http://identifiers.org/chebi/CHEBI:35129"/>
                  <rdf:li rdf:resource="http://identifiers.org/kegg.compound/C02504"/>
                </rdf:Bag>
              </bqbiol:is>
            </rdf:Description>
          </rdf:RDF>
        </annotation>
      </species>
      <species metaid="meta_s_0165" sboTerm="SBO:0000247" id="s_0165" name="2-isopropylmaleic acid [cytoplasm]" speciesType="t_0087" compartment="c_03" initialConcentration="0" hasOnlySubstanceUnits="false" boundaryCondition="false" constant="false">
        <notes>
          <body xmlns="http://www.w3.org/1999/xhtml">
            <p>FORMULA:C7H8O4</p>
            <p>CHARGE:-2</p>
            <p>CARBONS:7</p>
          </body>
        </notes>
        <annotation>
          <rdf:RDF xmlns:rdf="http://www.w3.org/1999/02/22-rdf-syntax-ns#" xmlns:dc="http://purl.org/dc/elements/1.1/" xmlns:dcterms="http://purl.org/dc/terms/" xmlns:vCard="http://www.w3.org/2001/vcard-rdf/3.0#" xmlns:bqbiol="http://biomodels.net/biology-qualifiers/" xmlns:bqmodel="http://biomodels.net/model-qualifiers/">
            <rdf:Description rdf:about="#meta_s_0165">
              <bqbiol:is>
                <rdf:Bag>
                  <rdf:li rdf:resource="http://identifiers.org/chebi/CHEBI:58085"/>
                  <rdf:li rdf:resource="http://identifiers.org/kegg.compound/C02631"/>
                </rdf:Bag>
              </bqbiol:is>
            </rdf:Description>
          </rdf:RDF>
        </annotation>
      </species>
      <species metaid="meta_s_0166" sboTerm="SBO:0000247" id="s_0166" name="2-methylbutanal [cytoplasm]" speciesType="t_0088" compartment="c_03" initialConcentration="0" hasOnlySubstanceUnits="false" boundaryCondition="false" constant="false">
        <notes>
          <body xmlns="http://www.w3.org/1999/xhtml">
            <p>FORMULA:C5H10O</p>
            <p>CHARGE:0</p>
            <p>CARBONS:5</p>
          </body>
        </notes>
        <annotation>
          <rdf:RDF xmlns:rdf="http://www.w3.org/1999/02/22-rdf-syntax-ns#" xmlns:dc="http://purl.org/dc/elements/1.1/" xmlns:dcterms="http://purl.org/dc/terms/" xmlns:vCard="http://www.w3.org/2001/vcard-rdf/3.0#" xmlns:bqbiol="http://biomodels.net/biology-qualifiers/" xmlns:bqmodel="http://biomodels.net/model-qualifiers/">
            <rdf:Description rdf:about="#meta_s_0166">
              <bqbiol:is>
                <rdf:Bag>
                  <rdf:li rdf:resource="http://identifiers.org/chebi/CHEBI:16182"/>
                  <rdf:li rdf:resource="http://identifiers.org/kegg.compound/C02223"/>
                </rdf:Bag>
              </bqbiol:is>
            </rdf:Description>
          </rdf:RDF>
        </annotation>
      </species>
      <species metaid="meta_s_0167" sboTerm="SBO:0000247" id="s_0167" name="2-methylbutanal [extracellular]" speciesType="t_0088" compartment="c_06" initialConcentration="0" hasOnlySubstanceUnits="false" boundaryCondition="false" constant="false">
        <notes>
          <body xmlns="http://www.w3.org/1999/xhtml">
            <p>FORMULA:C5H10O</p>
            <p>CHARGE:0</p>
            <p>CARBONS:5</p>
          </body>
        </notes>
        <annotation>
          <rdf:RDF xmlns:rdf="http://www.w3.org/1999/02/22-rdf-syntax-ns#" xmlns:dc="http://purl.org/dc/elements/1.1/" xmlns:dcterms="http://purl.org/dc/terms/" xmlns:vCard="http://www.w3.org/2001/vcard-rdf/3.0#" xmlns:bqbiol="http://biomodels.net/biology-qualifiers/" xmlns:bqmodel="http://biomodels.net/model-qualifiers/">
            <rdf:Description rdf:about="#meta_s_0167">
              <bqbiol:is>
                <rdf:Bag>
                  <rdf:li rdf:resource="http://identifiers.org/chebi/CHEBI:16182"/>
                  <rdf:li rdf:resource="http://identifiers.org/kegg.compound/C02223"/>
                </rdf:Bag>
              </bqbiol:is>
            </rdf:Description>
          </rdf:RDF>
        </annotation>
      </species>
      <species metaid="meta_s_0168" sboTerm="SBO:0000247" id="s_0168" name="2-methylbutanal [mitochondrion]" speciesType="t_0088" compartment="c_11" initialConcentration="0" hasOnlySubstanceUnits="false" boundaryCondition="false" constant="false">
        <notes>
          <body xmlns="http://www.w3.org/1999/xhtml">
            <p>FORMULA:C5H10O</p>
            <p>CHARGE:0</p>
            <p>CARBONS:5</p>
          </body>
        </notes>
        <annotation>
          <rdf:RDF xmlns:rdf="http://www.w3.org/1999/02/22-rdf-syntax-ns#" xmlns:dc="http://purl.org/dc/elements/1.1/" xmlns:dcterms="http://purl.org/dc/terms/" xmlns:vCard="http://www.w3.org/2001/vcard-rdf/3.0#" xmlns:bqbiol="http://biomodels.net/biology-qualifiers/" xmlns:bqmodel="http://biomodels.net/model-qualifiers/">
            <rdf:Description rdf:about="#meta_s_0168">
              <bqbiol:is>
                <rdf:Bag>
                  <rdf:li rdf:resource="http://identifiers.org/chebi/CHEBI:16182"/>
                  <rdf:li rdf:resource="http://identifiers.org/kegg.compound/C02223"/>
                </rdf:Bag>
              </bqbiol:is>
            </rdf:Description>
          </rdf:RDF>
        </annotation>
      </species>
      <species metaid="meta_s_0169" sboTerm="SBO:0000247" id="s_0169" name="2-methylbutanol [cytoplasm]" speciesType="t_0089" compartment="c_03" initialConcentration="0" hasOnlySubstanceUnits="false" boundaryCondition="false" constant="false">
        <notes>
          <body xmlns="http://www.w3.org/1999/xhtml">
            <p>FORMULA:C5H12O</p>
            <p>CHARGE:0</p>
            <p>CARBONS:5</p>
          </body>
        </notes>
        <annotation>
          <rdf:RDF xmlns:rdf="http://www.w3.org/1999/02/22-rdf-syntax-ns#" xmlns:dc="http://purl.org/dc/elements/1.1/" xmlns:dcterms="http://purl.org/dc/terms/" xmlns:vCard="http://www.w3.org/2001/vcard-rdf/3.0#" xmlns:bqbiol="http://biomodels.net/biology-qualifiers/" xmlns:bqmodel="http://biomodels.net/model-qualifiers/">
            <rdf:Description rdf:about="#meta_s_0169">
              <bqbiol:is>
                <rdf:Bag>
                  <rdf:li rdf:resource="http://identifiers.org/chebi/CHEBI:48945"/>
                </rdf:Bag>
              </bqbiol:is>
            </rdf:Description>
          </rdf:RDF>
        </annotation>
      </species>
      <species metaid="meta_s_0170" sboTerm="SBO:0000247" id="s_0170" name="2-methylbutanol [extracellular]" speciesType="t_0089" compartment="c_06" initialConcentration="0" hasOnlySubstanceUnits="false" boundaryCondition="false" constant="false">
        <notes>
          <body xmlns="http://www.w3.org/1999/xhtml">
            <p>FORMULA:C5H12O</p>
            <p>CHARGE:0</p>
            <p>CARBONS:5</p>
          </body>
        </notes>
        <annotation>
          <rdf:RDF xmlns:rdf="http://www.w3.org/1999/02/22-rdf-syntax-ns#" xmlns:dc="http://purl.org/dc/elements/1.1/" xmlns:dcterms="http://purl.org/dc/terms/" xmlns:vCard="http://www.w3.org/2001/vcard-rdf/3.0#" xmlns:bqbiol="http://biomodels.net/biology-qualifiers/" xmlns:bqmodel="http://biomodels.net/model-qualifiers/">
            <rdf:Description rdf:about="#meta_s_0170">
              <bqbiol:is>
                <rdf:Bag>
                  <rdf:li rdf:resource="http://identifiers.org/chebi/CHEBI:48945"/>
                </rdf:Bag>
              </bqbiol:is>
            </rdf:Description>
          </rdf:RDF>
        </annotation>
      </species>
      <species metaid="meta_s_0171" sboTerm="SBO:0000247" id="s_0171" name="2-methylbutanol [mitochondrion]" speciesType="t_0089" compartment="c_11" initialConcentration="0" hasOnlySubstanceUnits="false" boundaryCondition="false" constant="false">
        <notes>
          <body xmlns="http://www.w3.org/1999/xhtml">
            <p>FORMULA:C5H12O</p>
            <p>CHARGE:0</p>
            <p>CARBONS:5</p>
          </body>
        </notes>
        <annotation>
          <rdf:RDF xmlns:rdf="http://www.w3.org/1999/02/22-rdf-syntax-ns#" xmlns:dc="http://purl.org/dc/elements/1.1/" xmlns:dcterms="http://purl.org/dc/terms/" xmlns:vCard="http://www.w3.org/2001/vcard-rdf/3.0#" xmlns:bqbiol="http://biomodels.net/biology-qualifiers/" xmlns:bqmodel="http://biomodels.net/model-qualifiers/">
            <rdf:Description rdf:about="#meta_s_0171">
              <bqbiol:is>
                <rdf:Bag>
                  <rdf:li rdf:resource="http://identifiers.org/chebi/CHEBI:48945"/>
                </rdf:Bag>
              </bqbiol:is>
            </rdf:Description>
          </rdf:RDF>
        </annotation>
      </species>
      <species metaid="meta_s_0172" sboTerm="SBO:0000247" id="s_0172" name="2-methylbutyl acetate [cytoplasm]" speciesType="t_0090" compartment="c_03" initialConcentration="0" hasOnlySubstanceUnits="false" boundaryCondition="false" constant="false">
        <notes>
          <body xmlns="http://www.w3.org/1999/xhtml">
            <p>FORMULA:C7H14O2</p>
            <p>CHARGE:0</p>
            <p>CARBONS:7</p>
          </body>
        </notes>
        <annotation>
          <rdf:RDF xmlns:rdf="http://www.w3.org/1999/02/22-rdf-syntax-ns#" xmlns:dc="http://purl.org/dc/elements/1.1/" xmlns:dcterms="http://purl.org/dc/terms/" xmlns:vCard="http://www.w3.org/2001/vcard-rdf/3.0#" xmlns:bqbiol="http://biomodels.net/biology-qualifiers/" xmlns:bqmodel="http://biomodels.net/model-qualifiers/">
            <rdf:Description rdf:about="#meta_s_0172">
              <bqbiol:is>
                <rdf:Bag>
                  <rdf:li rdf:resource="http://identifiers.org/chebi/CHEBI:50585"/>
                </rdf:Bag>
              </bqbiol:is>
            </rdf:Description>
          </rdf:RDF>
        </annotation>
      </species>
      <species metaid="meta_s_0173" sboTerm="SBO:0000247" id="s_0173" name="2-methylbutyl acetate [extracellular]" speciesType="t_0090" compartment="c_06" initialConcentration="0" hasOnlySubstanceUnits="false" boundaryCondition="false" constant="false">
        <notes>
          <body xmlns="http://www.w3.org/1999/xhtml">
            <p>FORMULA:C7H14O2</p>
            <p>CHARGE:0</p>
            <p>CARBONS:7</p>
          </body>
        </notes>
        <annotation>
          <rdf:RDF xmlns:rdf="http://www.w3.org/1999/02/22-rdf-syntax-ns#" xmlns:dc="http://purl.org/dc/elements/1.1/" xmlns:dcterms="http://purl.org/dc/terms/" xmlns:vCard="http://www.w3.org/2001/vcard-rdf/3.0#" xmlns:bqbiol="http://biomodels.net/biology-qualifiers/" xmlns:bqmodel="http://biomodels.net/model-qualifiers/">
            <rdf:Description rdf:about="#meta_s_0173">
              <bqbiol:is>
                <rdf:Bag>
                  <rdf:li rdf:resource="http://identifiers.org/chebi/CHEBI:50585"/>
                </rdf:Bag>
              </bqbiol:is>
            </rdf:Description>
          </rdf:RDF>
        </annotation>
      </species>
      <species metaid="meta_s_0174" sboTerm="SBO:0000247" id="s_0174" name="2-methylcitrate [mitochondrion]" speciesType="t_0091" compartment="c_11" initialConcentration="0" hasOnlySubstanceUnits="false" boundaryCondition="false" constant="false">
        <notes>
          <body xmlns="http://www.w3.org/1999/xhtml">
            <p>FORMULA:C7H7O7</p>
            <p>CHARGE:-3</p>
            <p>CARBONS:7</p>
          </body>
        </notes>
        <annotation>
          <rdf:RDF xmlns:rdf="http://www.w3.org/1999/02/22-rdf-syntax-ns#" xmlns:dc="http://purl.org/dc/elements/1.1/" xmlns:dcterms="http://purl.org/dc/terms/" xmlns:vCard="http://www.w3.org/2001/vcard-rdf/3.0#" xmlns:bqbiol="http://biomodels.net/biology-qualifiers/" xmlns:bqmodel="http://biomodels.net/model-qualifiers/">
            <rdf:Description rdf:about="#meta_s_0174">
              <bqbiol:is>
                <rdf:Bag>
                  <rdf:li rdf:resource="http://identifiers.org/chebi/CHEBI:15598"/>
                  <rdf:li rdf:resource="http://identifiers.org/kegg.compound/C02225"/>
                </rdf:Bag>
              </bqbiol:is>
            </rdf:Description>
          </rdf:RDF>
        </annotation>
      </species>
      <species metaid="meta_s_0176" sboTerm="SBO:0000247" id="s_0176" name="2-oxoadipic acid [cytoplasm]" speciesType="t_0092" compartment="c_03" initialConcentration="0" hasOnlySubstanceUnits="false" boundaryCondition="false" constant="false">
        <notes>
          <body xmlns="http://www.w3.org/1999/xhtml">
            <p>FORMULA:C6H6O5</p>
            <p>CHARGE:-2</p>
            <p>CARBONS:6</p>
          </body>
        </notes>
        <annotation>
          <rdf:RDF xmlns:rdf="http://www.w3.org/1999/02/22-rdf-syntax-ns#" xmlns:dc="http://purl.org/dc/elements/1.1/" xmlns:dcterms="http://purl.org/dc/terms/" xmlns:vCard="http://www.w3.org/2001/vcard-rdf/3.0#" xmlns:bqbiol="http://biomodels.net/biology-qualifiers/" xmlns:bqmodel="http://biomodels.net/model-qualifiers/">
            <rdf:Description rdf:about="#meta_s_0176">
              <bqbiol:is>
                <rdf:Bag>
                  <rdf:li rdf:resource="http://identifiers.org/chebi/CHEBI:57499"/>
                  <rdf:li rdf:resource="http://identifiers.org/kegg.compound/C00322"/>
                </rdf:Bag>
              </bqbiol:is>
            </rdf:Description>
          </rdf:RDF>
        </annotation>
      </species>
      <species metaid="meta_s_0177" sboTerm="SBO:0000247" id="s_0177" name="2-oxoadipic acid [mitochondrion]" speciesType="t_0092" compartment="c_11" initialConcentration="0" hasOnlySubstanceUnits="false" boundaryCondition="false" constant="false">
        <notes>
          <body xmlns="http://www.w3.org/1999/xhtml">
            <p>FORMULA:C6H6O5</p>
            <p>CHARGE:-2</p>
            <p>CARBONS:6</p>
          </body>
        </notes>
        <annotation>
          <rdf:RDF xmlns:rdf="http://www.w3.org/1999/02/22-rdf-syntax-ns#" xmlns:dc="http://purl.org/dc/elements/1.1/" xmlns:dcterms="http://purl.org/dc/terms/" xmlns:vCard="http://www.w3.org/2001/vcard-rdf/3.0#" xmlns:bqbiol="http://biomodels.net/biology-qualifiers/" xmlns:bqmodel="http://biomodels.net/model-qualifiers/">
            <rdf:Description rdf:about="#meta_s_0177">
              <bqbiol:is>
                <rdf:Bag>
                  <rdf:li rdf:resource="http://identifiers.org/chebi/CHEBI:57499"/>
                  <rdf:li rdf:resource="http://identifiers.org/kegg.compound/C00322"/>
                </rdf:Bag>
              </bqbiol:is>
            </rdf:Description>
          </rdf:RDF>
        </annotation>
      </species>
      <species metaid="meta_s_0178" sboTerm="SBO:0000247" id="s_0178" name="2-oxobutanoate [cytoplasm]" speciesType="t_0093" compartment="c_03" initialConcentration="0" hasOnlySubstanceUnits="false" boundaryCondition="false" constant="false">
        <notes>
          <body xmlns="http://www.w3.org/1999/xhtml">
            <p>FORMULA:C4H5O3</p>
            <p>CHARGE:-1</p>
            <p>CARBONS:4</p>
          </body>
        </notes>
        <annotation>
          <rdf:RDF xmlns:rdf="http://www.w3.org/1999/02/22-rdf-syntax-ns#" xmlns:dc="http://purl.org/dc/elements/1.1/" xmlns:dcterms="http://purl.org/dc/terms/" xmlns:vCard="http://www.w3.org/2001/vcard-rdf/3.0#" xmlns:bqbiol="http://biomodels.net/biology-qualifiers/" xmlns:bqmodel="http://biomodels.net/model-qualifiers/">
            <rdf:Description rdf:about="#meta_s_0178">
              <bqbiol:is>
                <rdf:Bag>
                  <rdf:li rdf:resource="http://identifiers.org/chebi/CHEBI:16763"/>
                  <rdf:li rdf:resource="http://identifiers.org/kegg.compound/C00109"/>
                </rdf:Bag>
              </bqbiol:is>
            </rdf:Description>
          </rdf:RDF>
        </annotation>
      </species>
      <species metaid="meta_s_0179" sboTerm="SBO:0000247" id="s_0179" name="2-oxobutanoate [mitochondrion]" speciesType="t_0093" compartment="c_11" initialConcentration="0" hasOnlySubstanceUnits="false" boundaryCondition="false" constant="false">
        <notes>
          <body xmlns="http://www.w3.org/1999/xhtml">
            <p>FORMULA:C4H5O3</p>
            <p>CHARGE:-1</p>
            <p>CARBONS:4</p>
          </body>
        </notes>
        <annotation>
          <rdf:RDF xmlns:rdf="http://www.w3.org/1999/02/22-rdf-syntax-ns#" xmlns:dc="http://purl.org/dc/elements/1.1/" xmlns:dcterms="http://purl.org/dc/terms/" xmlns:vCard="http://www.w3.org/2001/vcard-rdf/3.0#" xmlns:bqbiol="http://biomodels.net/biology-qualifiers/" xmlns:bqmodel="http://biomodels.net/model-qualifiers/">
            <rdf:Description rdf:about="#meta_s_0179">
              <bqbiol:is>
                <rdf:Bag>
                  <rdf:li rdf:resource="http://identifiers.org/chebi/CHEBI:16763"/>
                  <rdf:li rdf:resource="http://identifiers.org/kegg.compound/C00109"/>
                </rdf:Bag>
              </bqbiol:is>
            </rdf:Description>
          </rdf:RDF>
        </annotation>
      </species>
      <species metaid="meta_s_0180" sboTerm="SBO:0000247" id="s_0180" name="2-oxoglutarate [cytoplasm]" speciesType="t_0094" compartment="c_03" initialConcentration="0" hasOnlySubstanceUnits="false" boundaryCondition="false" constant="false">
        <notes>
          <body xmlns="http://www.w3.org/1999/xhtml">
            <p>FORMULA:C5H4O5</p>
            <p>CHARGE:-2</p>
            <p>CARBONS:5</p>
          </body>
        </notes>
        <annotation>
          <rdf:RDF xmlns:rdf="http://www.w3.org/1999/02/22-rdf-syntax-ns#" xmlns:dc="http://purl.org/dc/elements/1.1/" xmlns:dcterms="http://purl.org/dc/terms/" xmlns:vCard="http://www.w3.org/2001/vcard-rdf/3.0#" xmlns:bqbiol="http://biomodels.net/biology-qualifiers/" xmlns:bqmodel="http://biomodels.net/model-qualifiers/">
            <rdf:Description rdf:about="#meta_s_0180">
              <bqbiol:is>
                <rdf:Bag>
                  <rdf:li rdf:resource="http://identifiers.org/chebi/CHEBI:16810"/>
                  <rdf:li rdf:resource="http://identifiers.org/kegg.compound/C00026"/>
                </rdf:Bag>
              </bqbiol:is>
            </rdf:Description>
          </rdf:RDF>
        </annotation>
      </species>
      <species metaid="meta_s_0181" sboTerm="SBO:0000247" id="s_0181" name="2-oxoglutarate [extracellular]" speciesType="t_0094" compartment="c_06" initialConcentration="0" hasOnlySubstanceUnits="false" boundaryCondition="false" constant="false">
        <notes>
          <body xmlns="http://www.w3.org/1999/xhtml">
            <p>FORMULA:C5H4O5</p>
            <p>CHARGE:-2</p>
            <p>CARBONS:5</p>
          </body>
        </notes>
        <annotation>
          <rdf:RDF xmlns:rdf="http://www.w3.org/1999/02/22-rdf-syntax-ns#" xmlns:dc="http://purl.org/dc/elements/1.1/" xmlns:dcterms="http://purl.org/dc/terms/" xmlns:vCard="http://www.w3.org/2001/vcard-rdf/3.0#" xmlns:bqbiol="http://biomodels.net/biology-qualifiers/" xmlns:bqmodel="http://biomodels.net/model-qualifiers/">
            <rdf:Description rdf:about="#meta_s_0181">
              <bqbiol:is>
                <rdf:Bag>
                  <rdf:li rdf:resource="http://identifiers.org/chebi/CHEBI:16810"/>
                  <rdf:li rdf:resource="http://identifiers.org/kegg.compound/C00026"/>
                </rdf:Bag>
              </bqbiol:is>
            </rdf:Description>
          </rdf:RDF>
        </annotation>
      </species>
      <species metaid="meta_s_0182" sboTerm="SBO:0000247" id="s_0182" name="2-oxoglutarate [mitochondrion]" speciesType="t_0094" compartment="c_11" initialConcentration="0" hasOnlySubstanceUnits="false" boundaryCondition="false" constant="false">
        <notes>
          <body xmlns="http://www.w3.org/1999/xhtml">
            <p>FORMULA:C5H4O5</p>
            <p>CHARGE:-2</p>
            <p>CARBONS:5</p>
          </body>
        </notes>
        <annotation>
          <rdf:RDF xmlns:rdf="http://www.w3.org/1999/02/22-rdf-syntax-ns#" xmlns:dc="http://purl.org/dc/elements/1.1/" xmlns:dcterms="http://purl.org/dc/terms/" xmlns:vCard="http://www.w3.org/2001/vcard-rdf/3.0#" xmlns:bqbiol="http://biomodels.net/biology-qualifiers/" xmlns:bqmodel="http://biomodels.net/model-qualifiers/">
            <rdf:Description rdf:about="#meta_s_0182">
              <bqbiol:is>
                <rdf:Bag>
                  <rdf:li rdf:resource="http://identifiers.org/chebi/CHEBI:16810"/>
                  <rdf:li rdf:resource="http://identifiers.org/kegg.compound/C00026"/>
                </rdf:Bag>
              </bqbiol:is>
            </rdf:Description>
          </rdf:RDF>
        </annotation>
      </species>
      <species metaid="meta_s_0183" sboTerm="SBO:0000247" id="s_0183" name="2-oxoglutarate [nucleus]" speciesType="t_0094" compartment="c_13" initialConcentration="0" hasOnlySubstanceUnits="false" boundaryCondition="false" constant="false">
        <notes>
          <body xmlns="http://www.w3.org/1999/xhtml">
            <p>FORMULA:C5H4O5</p>
            <p>CHARGE:-2</p>
            <p>CARBONS:5</p>
          </body>
        </notes>
        <annotation>
          <rdf:RDF xmlns:rdf="http://www.w3.org/1999/02/22-rdf-syntax-ns#" xmlns:dc="http://purl.org/dc/elements/1.1/" xmlns:dcterms="http://purl.org/dc/terms/" xmlns:vCard="http://www.w3.org/2001/vcard-rdf/3.0#" xmlns:bqbiol="http://biomodels.net/biology-qualifiers/" xmlns:bqmodel="http://biomodels.net/model-qualifiers/">
            <rdf:Description rdf:about="#meta_s_0183">
              <bqbiol:is>
                <rdf:Bag>
                  <rdf:li rdf:resource="http://identifiers.org/chebi/CHEBI:16810"/>
                  <rdf:li rdf:resource="http://identifiers.org/kegg.compound/C00026"/>
                </rdf:Bag>
              </bqbiol:is>
            </rdf:Description>
          </rdf:RDF>
        </annotation>
      </species>
      <species metaid="meta_s_0184" sboTerm="SBO:0000247" id="s_0184" name="2-oxoglutarate [peroxisome]" speciesType="t_0094" compartment="c_15" initialConcentration="0" hasOnlySubstanceUnits="false" boundaryCondition="false" constant="false">
        <notes>
          <body xmlns="http://www.w3.org/1999/xhtml">
            <p>FORMULA:C5H4O5</p>
            <p>CHARGE:-2</p>
            <p>CARBONS:5</p>
          </body>
        </notes>
        <annotation>
          <rdf:RDF xmlns:rdf="http://www.w3.org/1999/02/22-rdf-syntax-ns#" xmlns:dc="http://purl.org/dc/elements/1.1/" xmlns:dcterms="http://purl.org/dc/terms/" xmlns:vCard="http://www.w3.org/2001/vcard-rdf/3.0#" xmlns:bqbiol="http://biomodels.net/biology-qualifiers/" xmlns:bqmodel="http://biomodels.net/model-qualifiers/">
            <rdf:Description rdf:about="#meta_s_0184">
              <bqbiol:is>
                <rdf:Bag>
                  <rdf:li rdf:resource="http://identifiers.org/chebi/CHEBI:16810"/>
                  <rdf:li rdf:resource="http://identifiers.org/kegg.compound/C00026"/>
                </rdf:Bag>
              </bqbiol:is>
            </rdf:Description>
          </rdf:RDF>
        </annotation>
      </species>
      <species metaid="meta_s_0185" sboTerm="SBO:0000247" id="s_0185" name="2-phenylethanol [cytoplasm]" speciesType="t_0095" compartment="c_03" initialConcentration="0" hasOnlySubstanceUnits="false" boundaryCondition="false" constant="false">
        <notes>
          <body xmlns="http://www.w3.org/1999/xhtml">
            <p>FORMULA:C8H10O</p>
            <p>CHARGE:0</p>
            <p>CARBONS:8</p>
          </body>
        </notes>
        <annotation>
          <rdf:RDF xmlns:rdf="http://www.w3.org/1999/02/22-rdf-syntax-ns#" xmlns:dc="http://purl.org/dc/elements/1.1/" xmlns:dcterms="http://purl.org/dc/terms/" xmlns:vCard="http://www.w3.org/2001/vcard-rdf/3.0#" xmlns:bqbiol="http://biomodels.net/biology-qualifiers/" xmlns:bqmodel="http://biomodels.net/model-qualifiers/">
            <rdf:Description rdf:about="#meta_s_0185">
              <bqbiol:is>
                <rdf:Bag>
                  <rdf:li rdf:resource="http://identifiers.org/chebi/CHEBI:49000"/>
                  <rdf:li rdf:resource="http://identifiers.org/kegg.compound/C05853"/>
                </rdf:Bag>
              </bqbiol:is>
            </rdf:Description>
          </rdf:RDF>
        </annotation>
      </species>
      <species metaid="meta_s_0186" sboTerm="SBO:0000247" id="s_0186" name="2-phenylethanol [extracellular]" speciesType="t_0095" compartment="c_06" initialConcentration="0" hasOnlySubstanceUnits="false" boundaryCondition="false" constant="false">
        <notes>
          <body xmlns="http://www.w3.org/1999/xhtml">
            <p>FORMULA:C8H10O</p>
            <p>CHARGE:0</p>
            <p>CARBONS:8</p>
          </body>
        </notes>
        <annotation>
          <rdf:RDF xmlns:rdf="http://www.w3.org/1999/02/22-rdf-syntax-ns#" xmlns:dc="http://purl.org/dc/elements/1.1/" xmlns:dcterms="http://purl.org/dc/terms/" xmlns:vCard="http://www.w3.org/2001/vcard-rdf/3.0#" xmlns:bqbiol="http://biomodels.net/biology-qualifiers/" xmlns:bqmodel="http://biomodels.net/model-qualifiers/">
            <rdf:Description rdf:about="#meta_s_0186">
              <bqbiol:is>
                <rdf:Bag>
                  <rdf:li rdf:resource="http://identifiers.org/chebi/CHEBI:49000"/>
                  <rdf:li rdf:resource="http://identifiers.org/kegg.compound/C05853"/>
                </rdf:Bag>
              </bqbiol:is>
            </rdf:Description>
          </rdf:RDF>
        </annotation>
      </species>
      <species metaid="meta_s_0187" sboTerm="SBO:0000247" id="s_0187" name="2-phenylethanol [mitochondrion]" speciesType="t_0095" compartment="c_11" initialConcentration="0" hasOnlySubstanceUnits="false" boundaryCondition="false" constant="false">
        <notes>
          <body xmlns="http://www.w3.org/1999/xhtml">
            <p>FORMULA:C8H10O</p>
            <p>CHARGE:0</p>
            <p>CARBONS:8</p>
          </body>
        </notes>
        <annotation>
          <rdf:RDF xmlns:rdf="http://www.w3.org/1999/02/22-rdf-syntax-ns#" xmlns:dc="http://purl.org/dc/elements/1.1/" xmlns:dcterms="http://purl.org/dc/terms/" xmlns:vCard="http://www.w3.org/2001/vcard-rdf/3.0#" xmlns:bqbiol="http://biomodels.net/biology-qualifiers/" xmlns:bqmodel="http://biomodels.net/model-qualifiers/">
            <rdf:Description rdf:about="#meta_s_0187">
              <bqbiol:is>
                <rdf:Bag>
                  <rdf:li rdf:resource="http://identifiers.org/chebi/CHEBI:49000"/>
                  <rdf:li rdf:resource="http://identifiers.org/kegg.compound/C05853"/>
                </rdf:Bag>
              </bqbiol:is>
            </rdf:Description>
          </rdf:RDF>
        </annotation>
      </species>
      <species metaid="meta_s_0188" sboTerm="SBO:0000247" id="s_0188" name="2-phospho-D-glyceric acid [cytoplasm]" speciesType="t_0096" compartment="c_03" initialConcentration="0" hasOnlySubstanceUnits="false" boundaryCondition="false" constant="false">
        <notes>
          <body xmlns="http://www.w3.org/1999/xhtml">
            <p>FORMULA:C3H4O7P</p>
            <p>CHARGE:-3</p>
            <p>CARBONS:3</p>
          </body>
        </notes>
        <annotation>
          <rdf:RDF xmlns:rdf="http://www.w3.org/1999/02/22-rdf-syntax-ns#" xmlns:dc="http://purl.org/dc/elements/1.1/" xmlns:dcterms="http://purl.org/dc/terms/" xmlns:vCard="http://www.w3.org/2001/vcard-rdf/3.0#" xmlns:bqbiol="http://biomodels.net/biology-qualifiers/" xmlns:bqmodel="http://biomodels.net/model-qualifiers/">
            <rdf:Description rdf:about="#meta_s_0188">
              <bqbiol:is>
                <rdf:Bag>
                  <rdf:li rdf:resource="http://identifiers.org/chebi/CHEBI:58289"/>
                  <rdf:li rdf:resource="http://identifiers.org/kegg.compound/C00631"/>
                </rdf:Bag>
              </bqbiol:is>
            </rdf:Description>
          </rdf:RDF>
        </annotation>
      </species>
      <species metaid="meta_s_0189" sboTerm="SBO:0000247" id="s_0189" name="geranylgeranyl diphosphate [cytoplasm]" speciesType="t_0097" compartment="c_03" initialConcentration="0" hasOnlySubstanceUnits="false" boundaryCondition="false" constant="false">
        <notes>
          <body xmlns="http://www.w3.org/1999/xhtml">
            <p>FORMULA:C20H33O7P2</p>
            <p>CHARGE:-3</p>
            <p>CARBONS:20</p>
          </body>
        </notes>
        <annotation>
          <rdf:RDF xmlns:rdf="http://www.w3.org/1999/02/22-rdf-syntax-ns#" xmlns:dc="http://purl.org/dc/elements/1.1/" xmlns:dcterms="http://purl.org/dc/terms/" xmlns:vCard="http://www.w3.org/2001/vcard-rdf/3.0#" xmlns:bqbiol="http://biomodels.net/biology-qualifiers/" xmlns:bqmodel="http://biomodels.net/model-qualifiers/">
            <rdf:Description rdf:about="#meta_s_0189">
              <bqbiol:is>
                <rdf:Bag>
                  <rdf:li rdf:resource="http://identifiers.org/chebi/CHEBI:58756"/>
                  <rdf:li rdf:resource="http://identifiers.org/kegg.compound/C00353"/>
                </rdf:Bag>
              </bqbiol:is>
            </rdf:Description>
          </rdf:RDF>
        </annotation>
      </species>
      <species metaid="meta_s_0190" sboTerm="SBO:0000247" id="s_0190" name="farnesyl diphosphate [cytoplasm]" speciesType="t_0098" compartment="c_03" initialConcentration="0" hasOnlySubstanceUnits="false" boundaryCondition="false" constant="false">
        <notes>
          <body xmlns="http://www.w3.org/1999/xhtml">
            <p>FORMULA:C15H25O7P2</p>
            <p>CHARGE:-3</p>
            <p>CARBONS:15</p>
          </body>
        </notes>
        <annotation>
          <rdf:RDF xmlns:rdf="http://www.w3.org/1999/02/22-rdf-syntax-ns#" xmlns:dc="http://purl.org/dc/elements/1.1/" xmlns:dcterms="http://purl.org/dc/terms/" xmlns:vCard="http://www.w3.org/2001/vcard-rdf/3.0#" xmlns:bqbiol="http://biomodels.net/biology-qualifiers/" xmlns:bqmodel="http://biomodels.net/model-qualifiers/">
            <rdf:Description rdf:about="#meta_s_0190">
              <bqbiol:is>
                <rdf:Bag>
                  <rdf:li rdf:resource="http://identifiers.org/chebi/CHEBI:175763"/>
                  <rdf:li rdf:resource="http://identifiers.org/kegg.compound/C00448"/>
                </rdf:Bag>
              </bqbiol:is>
            </rdf:Description>
          </rdf:RDF>
        </annotation>
      </species>
      <species metaid="meta_s_0191" sboTerm="SBO:0000247" id="s_0191" name="farnesyl diphosphate [mitochondrion]" speciesType="t_0098" compartment="c_11" initialConcentration="0" hasOnlySubstanceUnits="false" boundaryCondition="false" constant="false">
        <notes>
          <body xmlns="http://www.w3.org/1999/xhtml">
            <p>FORMULA:C15H25O7P2</p>
            <p>CHARGE:-3</p>
            <p>CARBONS:15</p>
          </body>
        </notes>
        <annotation>
          <rdf:RDF xmlns:rdf="http://www.w3.org/1999/02/22-rdf-syntax-ns#" xmlns:dc="http://purl.org/dc/elements/1.1/" xmlns:dcterms="http://purl.org/dc/terms/" xmlns:vCard="http://www.w3.org/2001/vcard-rdf/3.0#" xmlns:bqbiol="http://biomodels.net/biology-qualifiers/" xmlns:bqmodel="http://biomodels.net/model-qualifiers/">
            <rdf:Description rdf:about="#meta_s_0191">
              <bqbiol:is>
                <rdf:Bag>
                  <rdf:li rdf:resource="http://identifiers.org/chebi/CHEBI:175763"/>
                  <rdf:li rdf:resource="http://identifiers.org/kegg.compound/C00448"/>
                </rdf:Bag>
              </bqbiol:is>
            </rdf:Description>
          </rdf:RDF>
        </annotation>
      </species>
      <species metaid="meta_s_0192" sboTerm="SBO:0000247" id="s_0192" name="3&apos;,5&apos;-cyclic AMP [cytoplasm]" speciesType="t_0099" compartment="c_03" initialConcentration="0" hasOnlySubstanceUnits="false" boundaryCondition="false" constant="false">
        <notes>
          <body xmlns="http://www.w3.org/1999/xhtml">
            <p>FORMULA:C10H11N5O6P</p>
            <p>CHARGE:-1</p>
            <p>CARBONS:10</p>
          </body>
        </notes>
        <annotation>
          <rdf:RDF xmlns:rdf="http://www.w3.org/1999/02/22-rdf-syntax-ns#" xmlns:dc="http://purl.org/dc/elements/1.1/" xmlns:dcterms="http://purl.org/dc/terms/" xmlns:vCard="http://www.w3.org/2001/vcard-rdf/3.0#" xmlns:bqbiol="http://biomodels.net/biology-qualifiers/" xmlns:bqmodel="http://biomodels.net/model-qualifiers/">
            <rdf:Description rdf:about="#meta_s_0192">
              <bqbiol:is>
                <rdf:Bag>
                  <rdf:li rdf:resource="http://identifiers.org/chebi/CHEBI:58165"/>
                  <rdf:li rdf:resource="http://identifiers.org/kegg.compound/C00575"/>
                </rdf:Bag>
              </bqbiol:is>
            </rdf:Description>
          </rdf:RDF>
        </annotation>
      </species>
      <species metaid="meta_s_0193" sboTerm="SBO:0000247" id="s_0193" name="3&apos;,5&apos;-cyclic CMP [cytoplasm]" speciesType="t_0100" compartment="c_03" initialConcentration="0" hasOnlySubstanceUnits="false" boundaryCondition="false" constant="false">
        <notes>
          <body xmlns="http://www.w3.org/1999/xhtml">
            <p>FORMULA:C9H11N3O7P</p>
            <p>CHARGE:-1</p>
            <p>CARBONS:9</p>
          </body>
        </notes>
        <annotation>
          <rdf:RDF xmlns:rdf="http://www.w3.org/1999/02/22-rdf-syntax-ns#" xmlns:dc="http://purl.org/dc/elements/1.1/" xmlns:dcterms="http://purl.org/dc/terms/" xmlns:vCard="http://www.w3.org/2001/vcard-rdf/3.0#" xmlns:bqbiol="http://biomodels.net/biology-qualifiers/" xmlns:bqmodel="http://biomodels.net/model-qualifiers/">
            <rdf:Description rdf:about="#meta_s_0193">
              <bqbiol:is>
                <rdf:Bag>
                  <rdf:li rdf:resource="http://identifiers.org/chebi/CHEBI:58003"/>
                  <rdf:li rdf:resource="http://identifiers.org/kegg.compound/C00941"/>
                </rdf:Bag>
              </bqbiol:is>
            </rdf:Description>
          </rdf:RDF>
        </annotation>
      </species>
      <species metaid="meta_s_0194" sboTerm="SBO:0000247" id="s_0194" name="3&apos;,5&apos;-cyclic dAMP [cytoplasm]" speciesType="t_0101" compartment="c_03" initialConcentration="0" hasOnlySubstanceUnits="false" boundaryCondition="false" constant="false">
        <notes>
          <body xmlns="http://www.w3.org/1999/xhtml">
            <p>FORMULA:C10H12N5O5P</p>
            <p>CHARGE:0</p>
            <p>CARBONS:10</p>
          </body>
        </notes>
        <annotation>
          <rdf:RDF xmlns:rdf="http://www.w3.org/1999/02/22-rdf-syntax-ns#" xmlns:dc="http://purl.org/dc/elements/1.1/" xmlns:dcterms="http://purl.org/dc/terms/" xmlns:vCard="http://www.w3.org/2001/vcard-rdf/3.0#" xmlns:bqbiol="http://biomodels.net/biology-qualifiers/" xmlns:bqmodel="http://biomodels.net/model-qualifiers/">
            <rdf:Description rdf:about="#meta_s_0194">
              <bqbiol:is>
                <rdf:Bag>
                  <rdf:li rdf:resource="http://identifiers.org/chebi/CHEBI:28074"/>
                  <rdf:li rdf:resource="http://identifiers.org/kegg.compound/C00968"/>
                </rdf:Bag>
              </bqbiol:is>
            </rdf:Description>
          </rdf:RDF>
        </annotation>
      </species>
      <species metaid="meta_s_0195" sboTerm="SBO:0000247" id="s_0195" name="3&apos;,5&apos;-cyclic GMP [cytoplasm]" speciesType="t_0102" compartment="c_03" initialConcentration="0" hasOnlySubstanceUnits="false" boundaryCondition="false" constant="false">
        <notes>
          <body xmlns="http://www.w3.org/1999/xhtml">
            <p>FORMULA:C10H11N5O7P</p>
            <p>CHARGE:-1</p>
            <p>CARBONS:10</p>
          </body>
        </notes>
        <annotation>
          <rdf:RDF xmlns:rdf="http://www.w3.org/1999/02/22-rdf-syntax-ns#" xmlns:dc="http://purl.org/dc/elements/1.1/" xmlns:dcterms="http://purl.org/dc/terms/" xmlns:vCard="http://www.w3.org/2001/vcard-rdf/3.0#" xmlns:bqbiol="http://biomodels.net/biology-qualifiers/" xmlns:bqmodel="http://biomodels.net/model-qualifiers/">
            <rdf:Description rdf:about="#meta_s_0195">
              <bqbiol:is>
                <rdf:Bag>
                  <rdf:li rdf:resource="http://identifiers.org/chebi/CHEBI:57746"/>
                  <rdf:li rdf:resource="http://identifiers.org/kegg.compound/C00942"/>
                </rdf:Bag>
              </bqbiol:is>
            </rdf:Description>
          </rdf:RDF>
        </annotation>
      </species>
      <species metaid="meta_s_0196" sboTerm="SBO:0000247" id="s_0196" name="3&apos;,5&apos;-cyclic IMP [cytoplasm]" speciesType="t_0103" compartment="c_03" initialConcentration="0" hasOnlySubstanceUnits="false" boundaryCondition="false" constant="false">
        <notes>
          <body xmlns="http://www.w3.org/1999/xhtml">
            <p>FORMULA:C10H11N4O7P</p>
            <p>CHARGE:0</p>
            <p>CARBONS:10</p>
          </body>
        </notes>
        <annotation>
          <rdf:RDF xmlns:rdf="http://www.w3.org/1999/02/22-rdf-syntax-ns#" xmlns:dc="http://purl.org/dc/elements/1.1/" xmlns:dcterms="http://purl.org/dc/terms/" xmlns:vCard="http://www.w3.org/2001/vcard-rdf/3.0#" xmlns:bqbiol="http://biomodels.net/biology-qualifiers/" xmlns:bqmodel="http://biomodels.net/model-qualifiers/">
            <rdf:Description rdf:about="#meta_s_0196">
              <bqbiol:is>
                <rdf:Bag>
                  <rdf:li rdf:resource="http://identifiers.org/chebi/CHEBI:27541"/>
                  <rdf:li rdf:resource="http://identifiers.org/kegg.compound/C00943"/>
                </rdf:Bag>
              </bqbiol:is>
            </rdf:Description>
          </rdf:RDF>
        </annotation>
      </species>
      <species metaid="meta_s_0197" sboTerm="SBO:0000247" id="s_0197" name="3&apos;-dephospho-CoA [cytoplasm]" speciesType="t_0104" compartment="c_03" initialConcentration="0" hasOnlySubstanceUnits="false" boundaryCondition="false" constant="false">
        <notes>
          <body xmlns="http://www.w3.org/1999/xhtml">
            <p>FORMULA:C21H33N7O13P2S</p>
            <p>CHARGE:-2</p>
            <p>CARBONS:21</p>
          </body>
        </notes>
        <annotation>
          <rdf:RDF xmlns:rdf="http://www.w3.org/1999/02/22-rdf-syntax-ns#" xmlns:dc="http://purl.org/dc/elements/1.1/" xmlns:dcterms="http://purl.org/dc/terms/" xmlns:vCard="http://www.w3.org/2001/vcard-rdf/3.0#" xmlns:bqbiol="http://biomodels.net/biology-qualifiers/" xmlns:bqmodel="http://biomodels.net/model-qualifiers/">
            <rdf:Description rdf:about="#meta_s_0197">
              <bqbiol:is>
                <rdf:Bag>
                  <rdf:li rdf:resource="http://identifiers.org/chebi/CHEBI:57328"/>
                  <rdf:li rdf:resource="http://identifiers.org/kegg.compound/C00882"/>
                </rdf:Bag>
              </bqbiol:is>
            </rdf:Description>
          </rdf:RDF>
        </annotation>
      </species>
      <species metaid="meta_s_0200" sboTerm="SBO:0000247" id="s_0200" name="3&apos;-dephospho-CoA [mitochondrion]" speciesType="t_0104" compartment="c_11" initialConcentration="0" hasOnlySubstanceUnits="false" boundaryCondition="false" constant="false">
        <notes>
          <body xmlns="http://www.w3.org/1999/xhtml">
            <p>FORMULA:C21H33N7O13P2S</p>
            <p>CHARGE:-2</p>
            <p>CARBONS:21</p>
          </body>
        </notes>
        <annotation>
          <rdf:RDF xmlns:rdf="http://www.w3.org/1999/02/22-rdf-syntax-ns#" xmlns:dc="http://purl.org/dc/elements/1.1/" xmlns:dcterms="http://purl.org/dc/terms/" xmlns:vCard="http://www.w3.org/2001/vcard-rdf/3.0#" xmlns:bqbiol="http://biomodels.net/biology-qualifiers/" xmlns:bqmodel="http://biomodels.net/model-qualifiers/">
            <rdf:Description rdf:about="#meta_s_0200">
              <bqbiol:is>
                <rdf:Bag>
                  <rdf:li rdf:resource="http://identifiers.org/chebi/CHEBI:57328"/>
                  <rdf:li rdf:resource="http://identifiers.org/kegg.compound/C00882"/>
                </rdf:Bag>
              </bqbiol:is>
            </rdf:Description>
          </rdf:RDF>
        </annotation>
      </species>
      <species metaid="meta_s_0201" sboTerm="SBO:0000247" id="s_0201" name="3&apos;-phospho-5&apos;-adenylyl sulfate [cytoplasm]" speciesType="t_0105" compartment="c_03" initialConcentration="0" hasOnlySubstanceUnits="false" boundaryCondition="false" constant="false">
        <notes>
          <body xmlns="http://www.w3.org/1999/xhtml">
            <p>FORMULA:C10H11N5O13P2S</p>
            <p>CHARGE:-4</p>
            <p>CARBONS:10</p>
          </body>
        </notes>
        <annotation>
          <rdf:RDF xmlns:rdf="http://www.w3.org/1999/02/22-rdf-syntax-ns#" xmlns:dc="http://purl.org/dc/elements/1.1/" xmlns:dcterms="http://purl.org/dc/terms/" xmlns:vCard="http://www.w3.org/2001/vcard-rdf/3.0#" xmlns:bqbiol="http://biomodels.net/biology-qualifiers/" xmlns:bqmodel="http://biomodels.net/model-qualifiers/">
            <rdf:Description rdf:about="#meta_s_0201">
              <bqbiol:is>
                <rdf:Bag>
                  <rdf:li rdf:resource="http://identifiers.org/chebi/CHEBI:58339"/>
                  <rdf:li rdf:resource="http://identifiers.org/kegg.compound/C00053"/>
                </rdf:Bag>
              </bqbiol:is>
            </rdf:Description>
          </rdf:RDF>
        </annotation>
      </species>
      <species metaid="meta_s_0204" sboTerm="SBO:0000247" id="s_0204" name="3-(4-hydroxyphenyl)pyruvate [cytoplasm]" speciesType="t_0107" compartment="c_03" initialConcentration="0" hasOnlySubstanceUnits="false" boundaryCondition="false" constant="false">
        <notes>
          <body xmlns="http://www.w3.org/1999/xhtml">
            <p>FORMULA:C9H7O4</p>
            <p>CHARGE:-1</p>
            <p>CARBONS:9</p>
          </body>
        </notes>
        <annotation>
          <rdf:RDF xmlns:rdf="http://www.w3.org/1999/02/22-rdf-syntax-ns#" xmlns:dc="http://purl.org/dc/elements/1.1/" xmlns:dcterms="http://purl.org/dc/terms/" xmlns:vCard="http://www.w3.org/2001/vcard-rdf/3.0#" xmlns:bqbiol="http://biomodels.net/biology-qualifiers/" xmlns:bqmodel="http://biomodels.net/model-qualifiers/">
            <rdf:Description rdf:about="#meta_s_0204">
              <bqbiol:is>
                <rdf:Bag>
                  <rdf:li rdf:resource="http://identifiers.org/chebi/CHEBI:36242"/>
                  <rdf:li rdf:resource="http://identifiers.org/kegg.compound/C01179"/>
                </rdf:Bag>
              </bqbiol:is>
            </rdf:Description>
          </rdf:RDF>
        </annotation>
      </species>
      <species metaid="meta_s_0206" sboTerm="SBO:0000247" id="s_0206" name="3-(4-hydroxyphenyl)pyruvate [peroxisome]" speciesType="t_0107" compartment="c_15" initialConcentration="0" hasOnlySubstanceUnits="false" boundaryCondition="false" constant="false">
        <notes>
          <body xmlns="http://www.w3.org/1999/xhtml">
            <p>FORMULA:C9H7O4</p>
            <p>CHARGE:-1</p>
            <p>CARBONS:9</p>
          </body>
        </notes>
        <annotation>
          <rdf:RDF xmlns:rdf="http://www.w3.org/1999/02/22-rdf-syntax-ns#" xmlns:dc="http://purl.org/dc/elements/1.1/" xmlns:dcterms="http://purl.org/dc/terms/" xmlns:vCard="http://www.w3.org/2001/vcard-rdf/3.0#" xmlns:bqbiol="http://biomodels.net/biology-qualifiers/" xmlns:bqmodel="http://biomodels.net/model-qualifiers/">
            <rdf:Description rdf:about="#meta_s_0206">
              <bqbiol:is>
                <rdf:Bag>
                  <rdf:li rdf:resource="http://identifiers.org/chebi/CHEBI:36242"/>
                  <rdf:li rdf:resource="http://identifiers.org/kegg.compound/C01179"/>
                </rdf:Bag>
              </bqbiol:is>
            </rdf:Description>
          </rdf:RDF>
        </annotation>
      </species>
      <species metaid="meta_s_0207" sboTerm="SBO:0000247" id="s_0207" name="3-(imidazol-4-yl)-2-oxopropyl dihydrogen phosphate [cytoplasm]" speciesType="t_0108" compartment="c_03" initialConcentration="0" hasOnlySubstanceUnits="false" boundaryCondition="false" constant="false">
        <notes>
          <body xmlns="http://www.w3.org/1999/xhtml">
            <p>FORMULA:C6H7N2O5P</p>
            <p>CHARGE:-2</p>
            <p>CARBONS:6</p>
          </body>
        </notes>
        <annotation>
          <rdf:RDF xmlns:rdf="http://www.w3.org/1999/02/22-rdf-syntax-ns#" xmlns:dc="http://purl.org/dc/elements/1.1/" xmlns:dcterms="http://purl.org/dc/terms/" xmlns:vCard="http://www.w3.org/2001/vcard-rdf/3.0#" xmlns:bqbiol="http://biomodels.net/biology-qualifiers/" xmlns:bqmodel="http://biomodels.net/model-qualifiers/">
            <rdf:Description rdf:about="#meta_s_0207">
              <bqbiol:is>
                <rdf:Bag>
                  <rdf:li rdf:resource="http://identifiers.org/chebi/CHEBI:57766"/>
                  <rdf:li rdf:resource="http://identifiers.org/kegg.compound/C01267"/>
                </rdf:Bag>
              </bqbiol:is>
            </rdf:Description>
          </rdf:RDF>
        </annotation>
      </species>
      <species metaid="meta_s_0208" sboTerm="SBO:0000247" id="s_0208" name="3-aminopropanal [cytoplasm]" speciesType="t_0109" compartment="c_03" initialConcentration="0" hasOnlySubstanceUnits="false" boundaryCondition="false" constant="false">
        <notes>
          <body xmlns="http://www.w3.org/1999/xhtml">
            <p>FORMULA:C3H8NO</p>
            <p>CHARGE:+1</p>
            <p>CARBONS:3</p>
          </body>
        </notes>
        <annotation>
          <rdf:RDF xmlns:rdf="http://www.w3.org/1999/02/22-rdf-syntax-ns#" xmlns:dc="http://purl.org/dc/elements/1.1/" xmlns:dcterms="http://purl.org/dc/terms/" xmlns:vCard="http://www.w3.org/2001/vcard-rdf/3.0#" xmlns:bqbiol="http://biomodels.net/biology-qualifiers/" xmlns:bqmodel="http://biomodels.net/model-qualifiers/">
            <rdf:Description rdf:about="#meta_s_0208">
              <bqbiol:is>
                <rdf:Bag>
                  <rdf:li rdf:resource="http://identifiers.org/chebi/CHEBI:58374"/>
                  <rdf:li rdf:resource="http://identifiers.org/kegg.compound/C02229"/>
                </rdf:Bag>
              </bqbiol:is>
            </rdf:Description>
          </rdf:RDF>
        </annotation>
      </species>
      <species metaid="meta_s_0209" sboTerm="SBO:0000247" id="s_0209" name="3-dehydro-4-methylzymosterol [cytoplasm]" speciesType="t_0110" compartment="c_03" initialConcentration="0" hasOnlySubstanceUnits="false" boundaryCondition="false" constant="false">
        <notes>
          <body xmlns="http://www.w3.org/1999/xhtml">
            <p>FORMULA:C28H44O</p>
            <p>CHARGE:0</p>
            <p>CARBONS:28</p>
          </body>
        </notes>
        <annotation>
          <rdf:RDF xmlns:rdf="http://www.w3.org/1999/02/22-rdf-syntax-ns#" xmlns:dc="http://purl.org/dc/elements/1.1/" xmlns:dcterms="http://purl.org/dc/terms/" xmlns:vCard="http://www.w3.org/2001/vcard-rdf/3.0#" xmlns:bqbiol="http://biomodels.net/biology-qualifiers/" xmlns:bqmodel="http://biomodels.net/model-qualifiers/">
            <rdf:Description rdf:about="#meta_s_0209">
              <bqbiol:is>
                <rdf:Bag>
                  <rdf:li rdf:resource="http://identifiers.org/chebi/CHEBI:50593"/>
                  <rdf:li rdf:resource="http://identifiers.org/kegg.compound/C15816"/>
                </rdf:Bag>
              </bqbiol:is>
            </rdf:Description>
          </rdf:RDF>
        </annotation>
      </species>
      <species metaid="meta_s_0210" sboTerm="SBO:0000247" id="s_0210" name="3-dehydroquinate [cytoplasm]" speciesType="t_0111" compartment="c_03" initialConcentration="0" hasOnlySubstanceUnits="false" boundaryCondition="false" constant="false">
        <notes>
          <body xmlns="http://www.w3.org/1999/xhtml">
            <p>FORMULA:C7H9O6</p>
            <p>CHARGE:-1</p>
            <p>CARBONS:7</p>
          </body>
        </notes>
        <annotation>
          <rdf:RDF xmlns:rdf="http://www.w3.org/1999/02/22-rdf-syntax-ns#" xmlns:dc="http://purl.org/dc/elements/1.1/" xmlns:dcterms="http://purl.org/dc/terms/" xmlns:vCard="http://www.w3.org/2001/vcard-rdf/3.0#" xmlns:bqbiol="http://biomodels.net/biology-qualifiers/" xmlns:bqmodel="http://biomodels.net/model-qualifiers/">
            <rdf:Description rdf:about="#meta_s_0210">
              <bqbiol:is>
                <rdf:Bag>
                  <rdf:li rdf:resource="http://identifiers.org/chebi/CHEBI:32364"/>
                  <rdf:li rdf:resource="http://identifiers.org/kegg.compound/C00944"/>
                </rdf:Bag>
              </bqbiol:is>
            </rdf:Description>
          </rdf:RDF>
        </annotation>
      </species>
      <species metaid="meta_s_0211" sboTerm="SBO:0000247" id="s_0211" name="3-dehydroshikimate [cytoplasm]" speciesType="t_0112" compartment="c_03" initialConcentration="0" hasOnlySubstanceUnits="false" boundaryCondition="false" constant="false">
        <notes>
          <body xmlns="http://www.w3.org/1999/xhtml">
            <p>FORMULA:C7H7O5</p>
            <p>CHARGE:-1</p>
            <p>CARBONS:7</p>
          </body>
        </notes>
        <annotation>
          <rdf:RDF xmlns:rdf="http://www.w3.org/1999/02/22-rdf-syntax-ns#" xmlns:dc="http://purl.org/dc/elements/1.1/" xmlns:dcterms="http://purl.org/dc/terms/" xmlns:vCard="http://www.w3.org/2001/vcard-rdf/3.0#" xmlns:bqbiol="http://biomodels.net/biology-qualifiers/" xmlns:bqmodel="http://biomodels.net/model-qualifiers/">
            <rdf:Description rdf:about="#meta_s_0211">
              <bqbiol:is>
                <rdf:Bag>
                  <rdf:li rdf:resource="http://identifiers.org/chebi/CHEBI:16630"/>
                  <rdf:li rdf:resource="http://identifiers.org/kegg.compound/C02637"/>
                </rdf:Bag>
              </bqbiol:is>
            </rdf:Description>
          </rdf:RDF>
        </annotation>
      </species>
      <species metaid="meta_s_0212" sboTerm="SBO:0000247" id="s_0212" name="3-hexaprenyl-4,5-dihydroxybenzoic acid [cytoplasm]" speciesType="t_0113" compartment="c_03" initialConcentration="0" hasOnlySubstanceUnits="false" boundaryCondition="false" constant="false">
        <notes>
          <body xmlns="http://www.w3.org/1999/xhtml">
            <p>FORMULA:C37H53O4</p>
            <p>CHARGE:-1</p>
            <p>CARBONS:37</p>
          </body>
        </notes>
        <annotation>
          <rdf:RDF xmlns:rdf="http://www.w3.org/1999/02/22-rdf-syntax-ns#" xmlns:dc="http://purl.org/dc/elements/1.1/" xmlns:dcterms="http://purl.org/dc/terms/" xmlns:vCard="http://www.w3.org/2001/vcard-rdf/3.0#" xmlns:bqbiol="http://biomodels.net/biology-qualifiers/" xmlns:bqmodel="http://biomodels.net/model-qualifiers/">
            <rdf:Description rdf:about="#meta_s_0212">
              <bqbiol:is>
                <rdf:Bag>
                  <rdf:li rdf:resource="http://identifiers.org/chebi/CHEBI:58373"/>
                  <rdf:li rdf:resource="http://identifiers.org/kegg.compound/C05200"/>
                </rdf:Bag>
              </bqbiol:is>
            </rdf:Description>
          </rdf:RDF>
        </annotation>
      </species>
      <species metaid="meta_s_0213" sboTerm="SBO:0000247" id="s_0213" name="3-hexaprenyl-4,5-dihydroxybenzoic acid [mitochondrion]" speciesType="t_0113" compartment="c_11" initialConcentration="0" hasOnlySubstanceUnits="false" boundaryCondition="false" constant="false">
        <notes>
          <body xmlns="http://www.w3.org/1999/xhtml">
            <p>FORMULA:C37H53O4</p>
            <p>CHARGE:-1</p>
            <p>CARBONS:37</p>
          </body>
        </notes>
        <annotation>
          <rdf:RDF xmlns:rdf="http://www.w3.org/1999/02/22-rdf-syntax-ns#" xmlns:dc="http://purl.org/dc/elements/1.1/" xmlns:dcterms="http://purl.org/dc/terms/" xmlns:vCard="http://www.w3.org/2001/vcard-rdf/3.0#" xmlns:bqbiol="http://biomodels.net/biology-qualifiers/" xmlns:bqmodel="http://biomodels.net/model-qualifiers/">
            <rdf:Description rdf:about="#meta_s_0213">
              <bqbiol:is>
                <rdf:Bag>
                  <rdf:li rdf:resource="http://identifiers.org/chebi/CHEBI:58373"/>
                  <rdf:li rdf:resource="http://identifiers.org/kegg.compound/C05200"/>
                </rdf:Bag>
              </bqbiol:is>
            </rdf:Description>
          </rdf:RDF>
        </annotation>
      </species>
      <species metaid="meta_s_0214" sboTerm="SBO:0000247" id="s_0214" name="3-hexaprenyl-4-hydroxy-5-methoxybenzoic acid [mitochondrion]" speciesType="t_0114" compartment="c_11" initialConcentration="0" hasOnlySubstanceUnits="false" boundaryCondition="false" constant="false">
        <notes>
          <body xmlns="http://www.w3.org/1999/xhtml">
            <p>FORMULA:C38H55O4</p>
            <p>CHARGE:-1</p>
            <p>CARBONS:38</p>
          </body>
        </notes>
        <annotation>
          <rdf:RDF xmlns:rdf="http://www.w3.org/1999/02/22-rdf-syntax-ns#" xmlns:dc="http://purl.org/dc/elements/1.1/" xmlns:dcterms="http://purl.org/dc/terms/" xmlns:vCard="http://www.w3.org/2001/vcard-rdf/3.0#" xmlns:bqbiol="http://biomodels.net/biology-qualifiers/" xmlns:bqmodel="http://biomodels.net/model-qualifiers/">
            <rdf:Description rdf:about="#meta_s_0214">
              <bqbiol:is>
                <rdf:Bag>
                  <rdf:li rdf:resource="http://identifiers.org/chebi/CHEBI:57916"/>
                  <rdf:li rdf:resource="http://identifiers.org/kegg.compound/C05313"/>
                </rdf:Bag>
              </bqbiol:is>
            </rdf:Description>
          </rdf:RDF>
        </annotation>
      </species>
      <species metaid="meta_s_0215" sboTerm="SBO:0000247" id="s_0215" name="3-hexaprenyl-4-hydroxybenzoic acid [cytoplasm]" speciesType="t_0115" compartment="c_03" initialConcentration="0" hasOnlySubstanceUnits="false" boundaryCondition="false" constant="false">
        <notes>
          <body xmlns="http://www.w3.org/1999/xhtml">
            <p>FORMULA:C37H54O3</p>
            <p>CHARGE:0</p>
            <p>CARBONS:37</p>
          </body>
        </notes>
        <annotation>
          <rdf:RDF xmlns:rdf="http://www.w3.org/1999/02/22-rdf-syntax-ns#" xmlns:dc="http://purl.org/dc/elements/1.1/" xmlns:dcterms="http://purl.org/dc/terms/" xmlns:vCard="http://www.w3.org/2001/vcard-rdf/3.0#" xmlns:bqbiol="http://biomodels.net/biology-qualifiers/" xmlns:bqmodel="http://biomodels.net/model-qualifiers/">
            <rdf:Description rdf:about="#meta_s_0215">
              <bqbiol:is>
                <rdf:Bag>
                  <rdf:li rdf:resource="http://identifiers.org/chebi/CHEBI:31116"/>
                  <rdf:li rdf:resource="http://identifiers.org/kegg.compound/C13425"/>
                </rdf:Bag>
              </bqbiol:is>
            </rdf:Description>
          </rdf:RDF>
        </annotation>
      </species>
      <species metaid="meta_s_0216" sboTerm="SBO:0000247" id="s_0216" name="3-hexaprenyl-4-hydroxybenzoic acid [mitochondrion]" speciesType="t_0115" compartment="c_11" initialConcentration="0" hasOnlySubstanceUnits="false" boundaryCondition="false" constant="false">
        <notes>
          <body xmlns="http://www.w3.org/1999/xhtml">
            <p>FORMULA:C37H54O3</p>
            <p>CHARGE:0</p>
            <p>CARBONS:37</p>
          </body>
        </notes>
        <annotation>
          <rdf:RDF xmlns:rdf="http://www.w3.org/1999/02/22-rdf-syntax-ns#" xmlns:dc="http://purl.org/dc/elements/1.1/" xmlns:dcterms="http://purl.org/dc/terms/" xmlns:vCard="http://www.w3.org/2001/vcard-rdf/3.0#" xmlns:bqbiol="http://biomodels.net/biology-qualifiers/" xmlns:bqmodel="http://biomodels.net/model-qualifiers/">
            <rdf:Description rdf:about="#meta_s_0216">
              <bqbiol:is>
                <rdf:Bag>
                  <rdf:li rdf:resource="http://identifiers.org/chebi/CHEBI:31116"/>
                  <rdf:li rdf:resource="http://identifiers.org/kegg.compound/C13425"/>
                </rdf:Bag>
              </bqbiol:is>
            </rdf:Description>
          </rdf:RDF>
        </annotation>
      </species>
      <species metaid="meta_s_0217" sboTerm="SBO:0000247" id="s_0217" name="3-hydroxy-2-isopropyl-4-methoxy-4-oxobutanoate [cytoplasm]" speciesType="t_0116" compartment="c_03" initialConcentration="0" hasOnlySubstanceUnits="false" boundaryCondition="false" constant="false">
        <notes>
          <body xmlns="http://www.w3.org/1999/xhtml">
            <p>FORMULA:C8H13O5</p>
            <p>CHARGE:-1</p>
            <p>CARBONS:8</p>
          </body>
        </notes>
        <annotation>
          <rdf:RDF xmlns:rdf="http://www.w3.org/1999/02/22-rdf-syntax-ns#" xmlns:dc="http://purl.org/dc/elements/1.1/" xmlns:dcterms="http://purl.org/dc/terms/" xmlns:vCard="http://www.w3.org/2001/vcard-rdf/3.0#" xmlns:bqbiol="http://biomodels.net/biology-qualifiers/" xmlns:bqmodel="http://biomodels.net/model-qualifiers/">
            <rdf:Description rdf:about="#meta_s_0217">
              <bqbiol:is>
                <rdf:Bag>
                  <rdf:li rdf:resource="http://identifiers.org/chebi/CHEBI:52960"/>
                </rdf:Bag>
              </bqbiol:is>
            </rdf:Description>
          </rdf:RDF>
        </annotation>
      </species>
      <species metaid="meta_s_0218" sboTerm="SBO:0000247" id="s_0218" name="3-hydroxy-3-methylglutaryl-CoA [cytoplasm]" speciesType="t_0117" compartment="c_03" initialConcentration="0" hasOnlySubstanceUnits="false" boundaryCondition="false" constant="false">
        <notes>
          <body xmlns="http://www.w3.org/1999/xhtml">
            <p>FORMULA:C27H44N7O20P3S</p>
            <p>CHARGE:0</p>
            <p>CARBONS:27</p>
          </body>
        </notes>
        <annotation>
          <rdf:RDF xmlns:rdf="http://www.w3.org/1999/02/22-rdf-syntax-ns#" xmlns:dc="http://purl.org/dc/elements/1.1/" xmlns:dcterms="http://purl.org/dc/terms/" xmlns:vCard="http://www.w3.org/2001/vcard-rdf/3.0#" xmlns:bqbiol="http://biomodels.net/biology-qualifiers/" xmlns:bqmodel="http://biomodels.net/model-qualifiers/">
            <rdf:Description rdf:about="#meta_s_0218">
              <bqbiol:is>
                <rdf:Bag>
                  <rdf:li rdf:resource="http://identifiers.org/chebi/CHEBI:11814"/>
                  <rdf:li rdf:resource="http://identifiers.org/kegg.compound/C00356"/>
                </rdf:Bag>
              </bqbiol:is>
            </rdf:Description>
          </rdf:RDF>
        </annotation>
      </species>
      <species metaid="meta_s_0221" sboTerm="SBO:0000247" id="s_0221" name="3-hydroxy-3-methylglutaryl-CoA [mitochondrion]" speciesType="t_0117" compartment="c_11" initialConcentration="0" hasOnlySubstanceUnits="false" boundaryCondition="false" constant="false">
        <notes>
          <body xmlns="http://www.w3.org/1999/xhtml">
            <p>FORMULA:C27H44N7O20P3S</p>
            <p>CHARGE:0</p>
            <p>CARBONS:27</p>
          </body>
        </notes>
        <annotation>
          <rdf:RDF xmlns:rdf="http://www.w3.org/1999/02/22-rdf-syntax-ns#" xmlns:dc="http://purl.org/dc/elements/1.1/" xmlns:dcterms="http://purl.org/dc/terms/" xmlns:vCard="http://www.w3.org/2001/vcard-rdf/3.0#" xmlns:bqbiol="http://biomodels.net/biology-qualifiers/" xmlns:bqmodel="http://biomodels.net/model-qualifiers/">
            <rdf:Description rdf:about="#meta_s_0221">
              <bqbiol:is>
                <rdf:Bag>
                  <rdf:li rdf:resource="http://identifiers.org/chebi/CHEBI:11814"/>
                  <rdf:li rdf:resource="http://identifiers.org/kegg.compound/C00356"/>
                </rdf:Bag>
              </bqbiol:is>
            </rdf:Description>
          </rdf:RDF>
        </annotation>
      </species>
      <species metaid="meta_s_0222" sboTerm="SBO:0000247" id="s_0222" name="3-hydroxy-L-kynurenine [cytoplasm]" speciesType="t_0118" compartment="c_03" initialConcentration="0" hasOnlySubstanceUnits="false" boundaryCondition="false" constant="false">
        <notes>
          <body xmlns="http://www.w3.org/1999/xhtml">
            <p>FORMULA:C10H12N2O4</p>
            <p>CHARGE:0</p>
            <p>CARBONS:10</p>
          </body>
        </notes>
        <annotation>
          <rdf:RDF xmlns:rdf="http://www.w3.org/1999/02/22-rdf-syntax-ns#" xmlns:dc="http://purl.org/dc/elements/1.1/" xmlns:dcterms="http://purl.org/dc/terms/" xmlns:vCard="http://www.w3.org/2001/vcard-rdf/3.0#" xmlns:bqbiol="http://biomodels.net/biology-qualifiers/" xmlns:bqmodel="http://biomodels.net/model-qualifiers/">
            <rdf:Description rdf:about="#meta_s_0222">
              <bqbiol:is>
                <rdf:Bag>
                  <rdf:li rdf:resource="http://identifiers.org/chebi/CHEBI:17380"/>
                  <rdf:li rdf:resource="http://identifiers.org/kegg.compound/C03227"/>
                </rdf:Bag>
              </bqbiol:is>
            </rdf:Description>
          </rdf:RDF>
        </annotation>
      </species>
      <species metaid="meta_s_0224" sboTerm="SBO:0000247" id="s_0224" name="3-hydroxyanthranilate [cytoplasm]" speciesType="t_0120" compartment="c_03" initialConcentration="0" hasOnlySubstanceUnits="false" boundaryCondition="false" constant="false">
        <notes>
          <body xmlns="http://www.w3.org/1999/xhtml">
            <p>FORMULA:C7H6NO3</p>
            <p>CHARGE:-1</p>
            <p>CARBONS:7</p>
          </body>
        </notes>
        <annotation>
          <rdf:RDF xmlns:rdf="http://www.w3.org/1999/02/22-rdf-syntax-ns#" xmlns:dc="http://purl.org/dc/elements/1.1/" xmlns:dcterms="http://purl.org/dc/terms/" xmlns:vCard="http://www.w3.org/2001/vcard-rdf/3.0#" xmlns:bqbiol="http://biomodels.net/biology-qualifiers/" xmlns:bqmodel="http://biomodels.net/model-qualifiers/">
            <rdf:Description rdf:about="#meta_s_0224">
              <bqbiol:is>
                <rdf:Bag>
                  <rdf:li rdf:resource="http://identifiers.org/chebi/CHEBI:36559"/>
                  <rdf:li rdf:resource="http://identifiers.org/kegg.compound/C00632"/>
                </rdf:Bag>
              </bqbiol:is>
            </rdf:Description>
          </rdf:RDF>
        </annotation>
      </species>
      <species metaid="meta_s_0229" sboTerm="SBO:0000247" id="s_0229" name="3-hydroxyoctadecanoyl-CoA [peroxisome]" speciesType="t_0123" compartment="c_15" initialConcentration="0" hasOnlySubstanceUnits="false" boundaryCondition="false" constant="false">
        <notes>
          <body xmlns="http://www.w3.org/1999/xhtml">
            <p>FORMULA:C39H70N7O18P3S</p>
            <p>CHARGE:0</p>
            <p>CARBONS:39</p>
          </body>
        </notes>
        <annotation>
          <rdf:RDF xmlns:rdf="http://www.w3.org/1999/02/22-rdf-syntax-ns#" xmlns:dc="http://purl.org/dc/elements/1.1/" xmlns:dcterms="http://purl.org/dc/terms/" xmlns:vCard="http://www.w3.org/2001/vcard-rdf/3.0#" xmlns:bqbiol="http://biomodels.net/biology-qualifiers/" xmlns:bqmodel="http://biomodels.net/model-qualifiers/">
            <rdf:Description rdf:about="#meta_s_0229">
              <bqbiol:is>
                <rdf:Bag>
                  <rdf:li rdf:resource="http://identifiers.org/chebi/CHEBI:50583"/>
                  <rdf:li rdf:resource="http://identifiers.org/kegg.compound/C16217"/>
                </rdf:Bag>
              </bqbiol:is>
            </rdf:Description>
          </rdf:RDF>
        </annotation>
      </species>
      <species metaid="meta_s_0231" sboTerm="SBO:0000247" id="s_0231" name="3-ketosphinganine [endoplasmic reticulum]" speciesType="t_0125" compartment="c_04" initialConcentration="0" hasOnlySubstanceUnits="false" boundaryCondition="false" constant="false">
        <notes>
          <body xmlns="http://www.w3.org/1999/xhtml">
            <p>FORMULA:C18H38NO2</p>
            <p>CHARGE:+1</p>
            <p>CARBONS:18</p>
          </body>
        </notes>
        <annotation>
          <rdf:RDF xmlns:rdf="http://www.w3.org/1999/02/22-rdf-syntax-ns#" xmlns:dc="http://purl.org/dc/elements/1.1/" xmlns:dcterms="http://purl.org/dc/terms/" xmlns:vCard="http://www.w3.org/2001/vcard-rdf/3.0#" xmlns:bqbiol="http://biomodels.net/biology-qualifiers/" xmlns:bqmodel="http://biomodels.net/model-qualifiers/">
            <rdf:Description rdf:about="#meta_s_0231">
              <bqbiol:is>
                <rdf:Bag>
                  <rdf:li rdf:resource="http://identifiers.org/chebi/CHEBI:58299"/>
                  <rdf:li rdf:resource="http://identifiers.org/kegg.compound/C02934"/>
                </rdf:Bag>
              </bqbiol:is>
            </rdf:Description>
          </rdf:RDF>
        </annotation>
      </species>
      <species metaid="meta_s_0232" sboTerm="SBO:0000247" id="s_0232" name="3-methyl-2-oxobutanoate [cytoplasm]" speciesType="t_0126" compartment="c_03" initialConcentration="0" hasOnlySubstanceUnits="false" boundaryCondition="false" constant="false">
        <notes>
          <body xmlns="http://www.w3.org/1999/xhtml">
            <p>FORMULA:C5H7O3</p>
            <p>CHARGE:-1</p>
            <p>CARBONS:5</p>
          </body>
        </notes>
        <annotation>
          <rdf:RDF xmlns:rdf="http://www.w3.org/1999/02/22-rdf-syntax-ns#" xmlns:dc="http://purl.org/dc/elements/1.1/" xmlns:dcterms="http://purl.org/dc/terms/" xmlns:vCard="http://www.w3.org/2001/vcard-rdf/3.0#" xmlns:bqbiol="http://biomodels.net/biology-qualifiers/" xmlns:bqmodel="http://biomodels.net/model-qualifiers/">
            <rdf:Description rdf:about="#meta_s_0232">
              <bqbiol:is>
                <rdf:Bag>
                  <rdf:li rdf:resource="http://identifiers.org/chebi/CHEBI:11851"/>
                  <rdf:li rdf:resource="http://identifiers.org/kegg.compound/C00141"/>
                </rdf:Bag>
              </bqbiol:is>
            </rdf:Description>
          </rdf:RDF>
        </annotation>
      </species>
      <species metaid="meta_s_0233" sboTerm="SBO:0000247" id="s_0233" name="3-methyl-2-oxobutanoate [mitochondrion]" speciesType="t_0126" compartment="c_11" initialConcentration="0" hasOnlySubstanceUnits="false" boundaryCondition="false" constant="false">
        <notes>
          <body xmlns="http://www.w3.org/1999/xhtml">
            <p>FORMULA:C5H7O3</p>
            <p>CHARGE:-1</p>
            <p>CARBONS:5</p>
          </body>
        </notes>
        <annotation>
          <rdf:RDF xmlns:rdf="http://www.w3.org/1999/02/22-rdf-syntax-ns#" xmlns:dc="http://purl.org/dc/elements/1.1/" xmlns:dcterms="http://purl.org/dc/terms/" xmlns:vCard="http://www.w3.org/2001/vcard-rdf/3.0#" xmlns:bqbiol="http://biomodels.net/biology-qualifiers/" xmlns:bqmodel="http://biomodels.net/model-qualifiers/">
            <rdf:Description rdf:about="#meta_s_0233">
              <bqbiol:is>
                <rdf:Bag>
                  <rdf:li rdf:resource="http://identifiers.org/chebi/CHEBI:11851"/>
                  <rdf:li rdf:resource="http://identifiers.org/kegg.compound/C00141"/>
                </rdf:Bag>
              </bqbiol:is>
            </rdf:Description>
          </rdf:RDF>
        </annotation>
      </species>
      <species metaid="meta_s_0234" sboTerm="SBO:0000247" id="s_0234" name="3-methylbutanal [cytoplasm]" speciesType="t_0127" compartment="c_03" initialConcentration="0" hasOnlySubstanceUnits="false" boundaryCondition="false" constant="false">
        <notes>
          <body xmlns="http://www.w3.org/1999/xhtml">
            <p>FORMULA:C5H10O</p>
            <p>CHARGE:0</p>
            <p>CARBONS:5</p>
          </body>
        </notes>
        <annotation>
          <rdf:RDF xmlns:rdf="http://www.w3.org/1999/02/22-rdf-syntax-ns#" xmlns:dc="http://purl.org/dc/elements/1.1/" xmlns:dcterms="http://purl.org/dc/terms/" xmlns:vCard="http://www.w3.org/2001/vcard-rdf/3.0#" xmlns:bqbiol="http://biomodels.net/biology-qualifiers/" xmlns:bqmodel="http://biomodels.net/model-qualifiers/">
            <rdf:Description rdf:about="#meta_s_0234">
              <bqbiol:is>
                <rdf:Bag>
                  <rdf:li rdf:resource="http://identifiers.org/chebi/CHEBI:16638"/>
                  <rdf:li rdf:resource="http://identifiers.org/kegg.compound/C07329"/>
                </rdf:Bag>
              </bqbiol:is>
            </rdf:Description>
          </rdf:RDF>
        </annotation>
      </species>
      <species metaid="meta_s_0235" sboTerm="SBO:0000247" id="s_0235" name="3-methylbutanal [extracellular]" speciesType="t_0127" compartment="c_06" initialConcentration="0" hasOnlySubstanceUnits="false" boundaryCondition="false" constant="false">
        <notes>
          <body xmlns="http://www.w3.org/1999/xhtml">
            <p>FORMULA:C5H10O</p>
            <p>CHARGE:0</p>
            <p>CARBONS:5</p>
          </body>
        </notes>
        <annotation>
          <rdf:RDF xmlns:rdf="http://www.w3.org/1999/02/22-rdf-syntax-ns#" xmlns:dc="http://purl.org/dc/elements/1.1/" xmlns:dcterms="http://purl.org/dc/terms/" xmlns:vCard="http://www.w3.org/2001/vcard-rdf/3.0#" xmlns:bqbiol="http://biomodels.net/biology-qualifiers/" xmlns:bqmodel="http://biomodels.net/model-qualifiers/">
            <rdf:Description rdf:about="#meta_s_0235">
              <bqbiol:is>
                <rdf:Bag>
                  <rdf:li rdf:resource="http://identifiers.org/chebi/CHEBI:16638"/>
                  <rdf:li rdf:resource="http://identifiers.org/kegg.compound/C07329"/>
                </rdf:Bag>
              </bqbiol:is>
            </rdf:Description>
          </rdf:RDF>
        </annotation>
      </species>
      <species metaid="meta_s_0236" sboTerm="SBO:0000247" id="s_0236" name="3-methylbutanal [mitochondrion]" speciesType="t_0127" compartment="c_11" initialConcentration="0" hasOnlySubstanceUnits="false" boundaryCondition="false" constant="false">
        <notes>
          <body xmlns="http://www.w3.org/1999/xhtml">
            <p>FORMULA:C5H10O</p>
            <p>CHARGE:0</p>
            <p>CARBONS:5</p>
          </body>
        </notes>
        <annotation>
          <rdf:RDF xmlns:rdf="http://www.w3.org/1999/02/22-rdf-syntax-ns#" xmlns:dc="http://purl.org/dc/elements/1.1/" xmlns:dcterms="http://purl.org/dc/terms/" xmlns:vCard="http://www.w3.org/2001/vcard-rdf/3.0#" xmlns:bqbiol="http://biomodels.net/biology-qualifiers/" xmlns:bqmodel="http://biomodels.net/model-qualifiers/">
            <rdf:Description rdf:about="#meta_s_0236">
              <bqbiol:is>
                <rdf:Bag>
                  <rdf:li rdf:resource="http://identifiers.org/chebi/CHEBI:16638"/>
                  <rdf:li rdf:resource="http://identifiers.org/kegg.compound/C07329"/>
                </rdf:Bag>
              </bqbiol:is>
            </rdf:Description>
          </rdf:RDF>
        </annotation>
      </species>
      <species metaid="meta_s_0239" sboTerm="SBO:0000247" id="s_0239" name="3-oxodecanoyl-CoA [peroxisome]" speciesType="t_0128" compartment="c_15" initialConcentration="0" hasOnlySubstanceUnits="false" boundaryCondition="false" constant="false">
        <notes>
          <body xmlns="http://www.w3.org/1999/xhtml">
            <p>FORMULA:C31H52N7O18P3S</p>
            <p>CHARGE:0</p>
            <p>CARBONS:31</p>
          </body>
        </notes>
        <annotation>
          <rdf:RDF xmlns:rdf="http://www.w3.org/1999/02/22-rdf-syntax-ns#" xmlns:dc="http://purl.org/dc/elements/1.1/" xmlns:dcterms="http://purl.org/dc/terms/" xmlns:vCard="http://www.w3.org/2001/vcard-rdf/3.0#" xmlns:bqbiol="http://biomodels.net/biology-qualifiers/" xmlns:bqmodel="http://biomodels.net/model-qualifiers/">
            <rdf:Description rdf:about="#meta_s_0239">
              <bqbiol:is>
                <rdf:Bag>
                  <rdf:li rdf:resource="http://identifiers.org/chebi/CHEBI:28528"/>
                  <rdf:li rdf:resource="http://identifiers.org/kegg.compound/C05265"/>
                </rdf:Bag>
              </bqbiol:is>
            </rdf:Description>
          </rdf:RDF>
        </annotation>
      </species>
      <species metaid="meta_s_0243" sboTerm="SBO:0000247" id="s_0243" name="3-oxohexacosanoyl-CoA [peroxisome]" speciesType="t_0130" compartment="c_15" initialConcentration="0" hasOnlySubstanceUnits="false" boundaryCondition="false" constant="false">
        <notes>
          <body xmlns="http://www.w3.org/1999/xhtml">
            <p>FORMULA:C47H84N7O18P3S</p>
            <p>CHARGE:0</p>
            <p>CARBONS:47</p>
          </body>
        </notes>
        <annotation>
          <rdf:RDF xmlns:rdf="http://www.w3.org/1999/02/22-rdf-syntax-ns#" xmlns:dc="http://purl.org/dc/elements/1.1/" xmlns:dcterms="http://purl.org/dc/terms/" xmlns:vCard="http://www.w3.org/2001/vcard-rdf/3.0#" xmlns:bqbiol="http://biomodels.net/biology-qualifiers/" xmlns:bqmodel="http://biomodels.net/model-qualifiers/">
            <rdf:Description rdf:about="#meta_s_0243">
              <bqbiol:is>
                <rdf:Bag>
                  <rdf:li rdf:resource="http://identifiers.org/chebi/CHEBI:52977"/>
                </rdf:Bag>
              </bqbiol:is>
            </rdf:Description>
          </rdf:RDF>
        </annotation>
      </species>
      <species metaid="meta_s_0247" sboTerm="SBO:0000247" id="s_0247" name="3-oxolauroyl-CoA [peroxisome]" speciesType="t_0132" compartment="c_15" initialConcentration="0" hasOnlySubstanceUnits="false" boundaryCondition="false" constant="false">
        <notes>
          <body xmlns="http://www.w3.org/1999/xhtml">
            <p>FORMULA:C33H56N7O18P3S</p>
            <p>CHARGE:0</p>
            <p>CARBONS:33</p>
          </body>
        </notes>
        <annotation>
          <rdf:RDF xmlns:rdf="http://www.w3.org/1999/02/22-rdf-syntax-ns#" xmlns:dc="http://purl.org/dc/elements/1.1/" xmlns:dcterms="http://purl.org/dc/terms/" xmlns:vCard="http://www.w3.org/2001/vcard-rdf/3.0#" xmlns:bqbiol="http://biomodels.net/biology-qualifiers/" xmlns:bqmodel="http://biomodels.net/model-qualifiers/">
            <rdf:Description rdf:about="#meta_s_0247">
              <bqbiol:is>
                <rdf:Bag>
                  <rdf:li rdf:resource="http://identifiers.org/chebi/CHEBI:27868"/>
                  <rdf:li rdf:resource="http://identifiers.org/kegg.compound/C05263"/>
                </rdf:Bag>
              </bqbiol:is>
            </rdf:Description>
          </rdf:RDF>
        </annotation>
      </species>
      <species metaid="meta_s_0250" sboTerm="SBO:0000247" id="s_0250" name="3-oxooctadecanoyl-CoA [peroxisome]" speciesType="t_0133" compartment="c_15" initialConcentration="0" hasOnlySubstanceUnits="false" boundaryCondition="false" constant="false">
        <notes>
          <body xmlns="http://www.w3.org/1999/xhtml">
            <p>FORMULA:C39H68N7O18P3S</p>
            <p>CHARGE:0</p>
            <p>CARBONS:39</p>
          </body>
        </notes>
        <annotation>
          <rdf:RDF xmlns:rdf="http://www.w3.org/1999/02/22-rdf-syntax-ns#" xmlns:dc="http://purl.org/dc/elements/1.1/" xmlns:dcterms="http://purl.org/dc/terms/" xmlns:vCard="http://www.w3.org/2001/vcard-rdf/3.0#" xmlns:bqbiol="http://biomodels.net/biology-qualifiers/" xmlns:bqmodel="http://biomodels.net/model-qualifiers/">
            <rdf:Description rdf:about="#meta_s_0250">
              <bqbiol:is>
                <rdf:Bag>
                  <rdf:li rdf:resource="http://identifiers.org/chebi/CHEBI:50571"/>
                  <rdf:li rdf:resource="http://identifiers.org/kegg.compound/C16216"/>
                </rdf:Bag>
              </bqbiol:is>
            </rdf:Description>
          </rdf:RDF>
        </annotation>
      </species>
      <species metaid="meta_s_0253" sboTerm="SBO:0000247" id="s_0253" name="3-oxopalmitoyl-CoA [peroxisome]" speciesType="t_0134" compartment="c_15" initialConcentration="0" hasOnlySubstanceUnits="false" boundaryCondition="false" constant="false">
        <notes>
          <body xmlns="http://www.w3.org/1999/xhtml">
            <p>FORMULA:C37H60N7O18P3S</p>
            <p>CHARGE:-4</p>
            <p>CARBONS:37</p>
          </body>
        </notes>
        <annotation>
          <rdf:RDF xmlns:rdf="http://www.w3.org/1999/02/22-rdf-syntax-ns#" xmlns:dc="http://purl.org/dc/elements/1.1/" xmlns:dcterms="http://purl.org/dc/terms/" xmlns:vCard="http://www.w3.org/2001/vcard-rdf/3.0#" xmlns:bqbiol="http://biomodels.net/biology-qualifiers/" xmlns:bqmodel="http://biomodels.net/model-qualifiers/">
            <rdf:Description rdf:about="#meta_s_0253">
              <bqbiol:is>
                <rdf:Bag>
                  <rdf:li rdf:resource="http://identifiers.org/chebi/CHEBI:57349"/>
                  <rdf:li rdf:resource="http://identifiers.org/kegg.compound/C05259"/>
                </rdf:Bag>
              </bqbiol:is>
            </rdf:Description>
          </rdf:RDF>
        </annotation>
      </species>
      <species metaid="meta_s_0257" sboTerm="SBO:0000247" id="s_0257" name="3-oxotetradecanoyl-CoA [peroxisome]" speciesType="t_0136" compartment="c_15" initialConcentration="0" hasOnlySubstanceUnits="false" boundaryCondition="false" constant="false">
        <notes>
          <body xmlns="http://www.w3.org/1999/xhtml">
            <p>FORMULA:C35H60N7O18P3S</p>
            <p>CHARGE:0</p>
            <p>CARBONS:35</p>
          </body>
        </notes>
        <annotation>
          <rdf:RDF xmlns:rdf="http://www.w3.org/1999/02/22-rdf-syntax-ns#" xmlns:dc="http://purl.org/dc/elements/1.1/" xmlns:dcterms="http://purl.org/dc/terms/" xmlns:vCard="http://www.w3.org/2001/vcard-rdf/3.0#" xmlns:bqbiol="http://biomodels.net/biology-qualifiers/" xmlns:bqmodel="http://biomodels.net/model-qualifiers/">
            <rdf:Description rdf:about="#meta_s_0257">
              <bqbiol:is>
                <rdf:Bag>
                  <rdf:li rdf:resource="http://identifiers.org/chebi/CHEBI:28726"/>
                  <rdf:li rdf:resource="http://identifiers.org/kegg.compound/C05261"/>
                </rdf:Bag>
              </bqbiol:is>
            </rdf:Description>
          </rdf:RDF>
        </annotation>
      </species>
      <species metaid="meta_s_0258" sboTerm="SBO:0000247" id="s_0258" name="3-phospho-hydroxypyruvate [cytoplasm]" speciesType="t_0137" compartment="c_03" initialConcentration="0" hasOnlySubstanceUnits="false" boundaryCondition="false" constant="false">
        <notes>
          <body xmlns="http://www.w3.org/1999/xhtml">
            <p>FORMULA:C3H2O7P</p>
            <p>CHARGE:-3</p>
            <p>CARBONS:3</p>
          </body>
        </notes>
        <annotation>
          <rdf:RDF xmlns:rdf="http://www.w3.org/1999/02/22-rdf-syntax-ns#" xmlns:dc="http://purl.org/dc/elements/1.1/" xmlns:dcterms="http://purl.org/dc/terms/" xmlns:vCard="http://www.w3.org/2001/vcard-rdf/3.0#" xmlns:bqbiol="http://biomodels.net/biology-qualifiers/" xmlns:bqmodel="http://biomodels.net/model-qualifiers/">
            <rdf:Description rdf:about="#meta_s_0258">
              <bqbiol:is>
                <rdf:Bag>
                  <rdf:li rdf:resource="http://identifiers.org/chebi/CHEBI:18110"/>
                  <rdf:li rdf:resource="http://identifiers.org/kegg.compound/C03232"/>
                </rdf:Bag>
              </bqbiol:is>
            </rdf:Description>
          </rdf:RDF>
        </annotation>
      </species>
      <species metaid="meta_s_0259" sboTerm="SBO:0000247" id="s_0259" name="3-phospho-serine [cytoplasm]" speciesType="t_0138" compartment="c_03" initialConcentration="0" hasOnlySubstanceUnits="false" boundaryCondition="false" constant="false">
        <notes>
          <body xmlns="http://www.w3.org/1999/xhtml">
            <p>FORMULA:C3H6NO6P</p>
            <p>CHARGE:-2</p>
            <p>CARBONS:3</p>
          </body>
        </notes>
        <annotation>
          <rdf:RDF xmlns:rdf="http://www.w3.org/1999/02/22-rdf-syntax-ns#" xmlns:dc="http://purl.org/dc/elements/1.1/" xmlns:dcterms="http://purl.org/dc/terms/" xmlns:vCard="http://www.w3.org/2001/vcard-rdf/3.0#" xmlns:bqbiol="http://biomodels.net/biology-qualifiers/" xmlns:bqmodel="http://biomodels.net/model-qualifiers/">
            <rdf:Description rdf:about="#meta_s_0259">
              <bqbiol:is>
                <rdf:Bag>
                  <rdf:li rdf:resource="http://identifiers.org/chebi/CHEBI:57524"/>
                  <rdf:li rdf:resource="http://identifiers.org/kegg.compound/C01005"/>
                </rdf:Bag>
              </bqbiol:is>
            </rdf:Description>
          </rdf:RDF>
        </annotation>
      </species>
      <species metaid="meta_s_0260" sboTerm="SBO:0000247" id="s_0260" name="3-phosphoglycerate [cytoplasm]" speciesType="t_0139" compartment="c_03" initialConcentration="0" hasOnlySubstanceUnits="false" boundaryCondition="false" constant="false">
        <notes>
          <body xmlns="http://www.w3.org/1999/xhtml">
            <p>FORMULA:C3H4O7P</p>
            <p>CHARGE:-3</p>
            <p>CARBONS:3</p>
          </body>
        </notes>
        <annotation>
          <rdf:RDF xmlns:rdf="http://www.w3.org/1999/02/22-rdf-syntax-ns#" xmlns:dc="http://purl.org/dc/elements/1.1/" xmlns:dcterms="http://purl.org/dc/terms/" xmlns:vCard="http://www.w3.org/2001/vcard-rdf/3.0#" xmlns:bqbiol="http://biomodels.net/biology-qualifiers/" xmlns:bqmodel="http://biomodels.net/model-qualifiers/">
            <rdf:Description rdf:about="#meta_s_0260">
              <bqbiol:is>
                <rdf:Bag>
                  <rdf:li rdf:resource="http://identifiers.org/chebi/CHEBI:58272"/>
                  <rdf:li rdf:resource="http://identifiers.org/kegg.compound/C00197"/>
                </rdf:Bag>
              </bqbiol:is>
            </rdf:Description>
          </rdf:RDF>
        </annotation>
      </species>
      <species metaid="meta_s_0261" sboTerm="SBO:0000247" id="s_0261" name="3-phosphoshikimic acid [cytoplasm]" speciesType="t_0140" compartment="c_03" initialConcentration="0" hasOnlySubstanceUnits="false" boundaryCondition="false" constant="false">
        <notes>
          <body xmlns="http://www.w3.org/1999/xhtml">
            <p>FORMULA:C7H8O8P</p>
            <p>CHARGE:-3</p>
            <p>CARBONS:7</p>
          </body>
        </notes>
        <annotation>
          <rdf:RDF xmlns:rdf="http://www.w3.org/1999/02/22-rdf-syntax-ns#" xmlns:dc="http://purl.org/dc/elements/1.1/" xmlns:dcterms="http://purl.org/dc/terms/" xmlns:vCard="http://www.w3.org/2001/vcard-rdf/3.0#" xmlns:bqbiol="http://biomodels.net/biology-qualifiers/" xmlns:bqmodel="http://biomodels.net/model-qualifiers/">
            <rdf:Description rdf:about="#meta_s_0261">
              <bqbiol:is>
                <rdf:Bag>
                  <rdf:li rdf:resource="http://identifiers.org/chebi/CHEBI:145989"/>
                  <rdf:li rdf:resource="http://identifiers.org/kegg.compound/C03175"/>
                </rdf:Bag>
              </bqbiol:is>
            </rdf:Description>
          </rdf:RDF>
        </annotation>
      </species>
      <species metaid="meta_s_0262" sboTerm="SBO:0000247" id="s_0262" name="4,4-dimethyl-5alpha-cholesta-8,14,24-trien-3beta-ol [cytoplasm]" speciesType="t_0141" compartment="c_03" initialConcentration="0" hasOnlySubstanceUnits="false" boundaryCondition="false" constant="false">
        <notes>
          <body xmlns="http://www.w3.org/1999/xhtml">
            <p>FORMULA:C29H46O</p>
            <p>CHARGE:0</p>
            <p>CARBONS:29</p>
          </body>
        </notes>
        <annotation>
          <rdf:RDF xmlns:rdf="http://www.w3.org/1999/02/22-rdf-syntax-ns#" xmlns:dc="http://purl.org/dc/elements/1.1/" xmlns:dcterms="http://purl.org/dc/terms/" xmlns:vCard="http://www.w3.org/2001/vcard-rdf/3.0#" xmlns:bqbiol="http://biomodels.net/biology-qualifiers/" xmlns:bqmodel="http://biomodels.net/model-qualifiers/">
            <rdf:Description rdf:about="#meta_s_0262">
              <bqbiol:is>
                <rdf:Bag>
                  <rdf:li rdf:resource="http://identifiers.org/chebi/CHEBI:17813"/>
                  <rdf:li rdf:resource="http://identifiers.org/kegg.compound/C11455"/>
                </rdf:Bag>
              </bqbiol:is>
            </rdf:Description>
          </rdf:RDF>
        </annotation>
      </species>
      <species metaid="meta_s_0263" sboTerm="SBO:0000247" id="s_0263" name="4,5-bis(diphospho)-1D-myo-inositol tetrakisphosphate [cytoplasm]" speciesType="t_0142" compartment="c_03" initialConcentration="0" hasOnlySubstanceUnits="false" boundaryCondition="false" constant="false">
        <notes>
          <body xmlns="http://www.w3.org/1999/xhtml">
            <p>FORMULA:C6H20O30P8</p>
            <p>CHARGE:0</p>
            <p>CARBONS:6</p>
          </body>
        </notes>
        <annotation>
          <rdf:RDF xmlns:rdf="http://www.w3.org/1999/02/22-rdf-syntax-ns#" xmlns:dc="http://purl.org/dc/elements/1.1/" xmlns:dcterms="http://purl.org/dc/terms/" xmlns:vCard="http://www.w3.org/2001/vcard-rdf/3.0#" xmlns:bqbiol="http://biomodels.net/biology-qualifiers/" xmlns:bqmodel="http://biomodels.net/model-qualifiers/">
            <rdf:Description rdf:about="#meta_s_0263">
              <bqbiol:is>
                <rdf:Bag>
                  <rdf:li rdf:resource="http://identifiers.org/chebi/CHEBI:53066"/>
                </rdf:Bag>
              </bqbiol:is>
            </rdf:Description>
          </rdf:RDF>
        </annotation>
      </species>
      <species metaid="meta_s_0264" sboTerm="SBO:0000247" id="s_0264" name="4-(phosphonooxy)-L-threonine [cytoplasm]" speciesType="t_0143" compartment="c_03" initialConcentration="0" hasOnlySubstanceUnits="false" boundaryCondition="false" constant="false">
        <notes>
          <body xmlns="http://www.w3.org/1999/xhtml">
            <p>FORMULA:C4H8NO7P</p>
            <p>CHARGE:-2</p>
            <p>CARBONS:4</p>
          </body>
        </notes>
        <annotation>
          <rdf:RDF xmlns:rdf="http://www.w3.org/1999/02/22-rdf-syntax-ns#" xmlns:dc="http://purl.org/dc/elements/1.1/" xmlns:dcterms="http://purl.org/dc/terms/" xmlns:vCard="http://www.w3.org/2001/vcard-rdf/3.0#" xmlns:bqbiol="http://biomodels.net/biology-qualifiers/" xmlns:bqmodel="http://biomodels.net/model-qualifiers/">
            <rdf:Description rdf:about="#meta_s_0264">
              <bqbiol:is>
                <rdf:Bag>
                  <rdf:li rdf:resource="http://identifiers.org/chebi/CHEBI:58452"/>
                  <rdf:li rdf:resource="http://identifiers.org/kegg.compound/C06055"/>
                </rdf:Bag>
              </bqbiol:is>
            </rdf:Description>
          </rdf:RDF>
        </annotation>
      </species>
      <species metaid="meta_s_0267" sboTerm="SBO:0000247" id="s_0267" name="4-amino-2-methyl-5-diphosphomethylpyrimidine [cytoplasm]" speciesType="t_0144" compartment="c_03" initialConcentration="0" hasOnlySubstanceUnits="false" boundaryCondition="false" constant="false">
        <notes>
          <body xmlns="http://www.w3.org/1999/xhtml">
            <p>FORMULA:C6H8N3O7P2</p>
            <p>CHARGE:-3</p>
            <p>CARBONS:6</p>
          </body>
        </notes>
        <annotation>
          <rdf:RDF xmlns:rdf="http://www.w3.org/1999/02/22-rdf-syntax-ns#" xmlns:dc="http://purl.org/dc/elements/1.1/" xmlns:dcterms="http://purl.org/dc/terms/" xmlns:vCard="http://www.w3.org/2001/vcard-rdf/3.0#" xmlns:bqbiol="http://biomodels.net/biology-qualifiers/" xmlns:bqmodel="http://biomodels.net/model-qualifiers/">
            <rdf:Description rdf:about="#meta_s_0267">
              <bqbiol:is>
                <rdf:Bag>
                  <rdf:li rdf:resource="http://identifiers.org/chebi/CHEBI:57841"/>
                  <rdf:li rdf:resource="http://identifiers.org/kegg.compound/C04752"/>
                </rdf:Bag>
              </bqbiol:is>
            </rdf:Description>
          </rdf:RDF>
        </annotation>
      </species>
      <species metaid="meta_s_0268" sboTerm="SBO:0000247" id="s_0268" name="4-amino-2-methyl-5-phosphomethylpyrimidine [cytoplasm]" speciesType="t_0145" compartment="c_03" initialConcentration="0" hasOnlySubstanceUnits="false" boundaryCondition="false" constant="false">
        <notes>
          <body xmlns="http://www.w3.org/1999/xhtml">
            <p>FORMULA:C6H8N3O4P</p>
            <p>CHARGE:-2</p>
            <p>CARBONS:6</p>
          </body>
        </notes>
        <annotation>
          <rdf:RDF xmlns:rdf="http://www.w3.org/1999/02/22-rdf-syntax-ns#" xmlns:dc="http://purl.org/dc/elements/1.1/" xmlns:dcterms="http://purl.org/dc/terms/" xmlns:vCard="http://www.w3.org/2001/vcard-rdf/3.0#" xmlns:bqbiol="http://biomodels.net/biology-qualifiers/" xmlns:bqmodel="http://biomodels.net/model-qualifiers/">
            <rdf:Description rdf:about="#meta_s_0268">
              <bqbiol:is>
                <rdf:Bag>
                  <rdf:li rdf:resource="http://identifiers.org/chebi/CHEBI:58354"/>
                  <rdf:li rdf:resource="http://identifiers.org/kegg.compound/C04556"/>
                </rdf:Bag>
              </bqbiol:is>
            </rdf:Description>
          </rdf:RDF>
        </annotation>
      </species>
      <species metaid="meta_s_0269" sboTerm="SBO:0000247" id="s_0269" name="4-amino-4-deoxychorismate [cytoplasm]" speciesType="t_0146" compartment="c_03" initialConcentration="0" hasOnlySubstanceUnits="false" boundaryCondition="false" constant="false">
        <notes>
          <body xmlns="http://www.w3.org/1999/xhtml">
            <p>FORMULA:C10H9NO5</p>
            <p>CHARGE:-2</p>
            <p>CARBONS:10</p>
          </body>
        </notes>
        <annotation>
          <rdf:RDF xmlns:rdf="http://www.w3.org/1999/02/22-rdf-syntax-ns#" xmlns:dc="http://purl.org/dc/elements/1.1/" xmlns:dcterms="http://purl.org/dc/terms/" xmlns:vCard="http://www.w3.org/2001/vcard-rdf/3.0#" xmlns:bqbiol="http://biomodels.net/biology-qualifiers/" xmlns:bqmodel="http://biomodels.net/model-qualifiers/">
            <rdf:Description rdf:about="#meta_s_0269">
              <bqbiol:is>
                <rdf:Bag>
                  <rdf:li rdf:resource="http://identifiers.org/chebi/CHEBI:35181"/>
                  <rdf:li rdf:resource="http://identifiers.org/kegg.compound/C11355"/>
                </rdf:Bag>
              </bqbiol:is>
            </rdf:Description>
          </rdf:RDF>
        </annotation>
      </species>
      <species metaid="meta_s_0270" sboTerm="SBO:0000247" id="s_0270" name="4-amino-5-hydroxymethyl-2-methylpyrimidine [cytoplasm]" speciesType="t_0147" compartment="c_03" initialConcentration="0" hasOnlySubstanceUnits="false" boundaryCondition="false" constant="false">
        <notes>
          <body xmlns="http://www.w3.org/1999/xhtml">
            <p>FORMULA:C6H9N3O</p>
            <p>CHARGE:0</p>
            <p>CARBONS:6</p>
          </body>
        </notes>
        <annotation>
          <rdf:RDF xmlns:rdf="http://www.w3.org/1999/02/22-rdf-syntax-ns#" xmlns:dc="http://purl.org/dc/elements/1.1/" xmlns:dcterms="http://purl.org/dc/terms/" xmlns:vCard="http://www.w3.org/2001/vcard-rdf/3.0#" xmlns:bqbiol="http://biomodels.net/biology-qualifiers/" xmlns:bqmodel="http://biomodels.net/model-qualifiers/">
            <rdf:Description rdf:about="#meta_s_0270">
              <bqbiol:is>
                <rdf:Bag>
                  <rdf:li rdf:resource="http://identifiers.org/chebi/CHEBI:16892"/>
                  <rdf:li rdf:resource="http://identifiers.org/kegg.compound/C01279"/>
                </rdf:Bag>
              </bqbiol:is>
            </rdf:Description>
          </rdf:RDF>
        </annotation>
      </species>
      <species metaid="meta_s_0271" sboTerm="SBO:0000247" id="s_0271" name="4-aminobenzoate [cytoplasm]" speciesType="t_0148" compartment="c_03" initialConcentration="0" hasOnlySubstanceUnits="false" boundaryCondition="false" constant="false">
        <notes>
          <body xmlns="http://www.w3.org/1999/xhtml">
            <p>FORMULA:C7H6NO2</p>
            <p>CHARGE:-1</p>
            <p>CARBONS:7</p>
          </body>
        </notes>
        <annotation>
          <rdf:RDF xmlns:rdf="http://www.w3.org/1999/02/22-rdf-syntax-ns#" xmlns:dc="http://purl.org/dc/elements/1.1/" xmlns:dcterms="http://purl.org/dc/terms/" xmlns:vCard="http://www.w3.org/2001/vcard-rdf/3.0#" xmlns:bqbiol="http://biomodels.net/biology-qualifiers/" xmlns:bqmodel="http://biomodels.net/model-qualifiers/">
            <rdf:Description rdf:about="#meta_s_0271">
              <bqbiol:is>
                <rdf:Bag>
                  <rdf:li rdf:resource="http://identifiers.org/chebi/CHEBI:17836"/>
                  <rdf:li rdf:resource="http://identifiers.org/kegg.compound/C00568"/>
                </rdf:Bag>
              </bqbiol:is>
            </rdf:Description>
          </rdf:RDF>
        </annotation>
      </species>
      <species metaid="meta_s_0272" sboTerm="SBO:0000247" id="s_0272" name="4-aminobenzoate [extracellular]" speciesType="t_0148" compartment="c_06" initialConcentration="0" hasOnlySubstanceUnits="false" boundaryCondition="false" constant="false">
        <notes>
          <body xmlns="http://www.w3.org/1999/xhtml">
            <p>FORMULA:C7H6NO2</p>
            <p>CHARGE:-1</p>
            <p>CARBONS:7</p>
          </body>
        </notes>
        <annotation>
          <rdf:RDF xmlns:rdf="http://www.w3.org/1999/02/22-rdf-syntax-ns#" xmlns:dc="http://purl.org/dc/elements/1.1/" xmlns:dcterms="http://purl.org/dc/terms/" xmlns:vCard="http://www.w3.org/2001/vcard-rdf/3.0#" xmlns:bqbiol="http://biomodels.net/biology-qualifiers/" xmlns:bqmodel="http://biomodels.net/model-qualifiers/">
            <rdf:Description rdf:about="#meta_s_0272">
              <bqbiol:is>
                <rdf:Bag>
                  <rdf:li rdf:resource="http://identifiers.org/chebi/CHEBI:17836"/>
                  <rdf:li rdf:resource="http://identifiers.org/kegg.compound/C00568"/>
                </rdf:Bag>
              </bqbiol:is>
            </rdf:Description>
          </rdf:RDF>
        </annotation>
      </species>
      <species metaid="meta_s_0273" sboTerm="SBO:0000247" id="s_0273" name="4-aminobenzoate [mitochondrion]" speciesType="t_0148" compartment="c_11" initialConcentration="0" hasOnlySubstanceUnits="false" boundaryCondition="false" constant="false">
        <notes>
          <body xmlns="http://www.w3.org/1999/xhtml">
            <p>FORMULA:C7H6NO2</p>
            <p>CHARGE:-1</p>
            <p>CARBONS:7</p>
          </body>
        </notes>
        <annotation>
          <rdf:RDF xmlns:rdf="http://www.w3.org/1999/02/22-rdf-syntax-ns#" xmlns:dc="http://purl.org/dc/elements/1.1/" xmlns:dcterms="http://purl.org/dc/terms/" xmlns:vCard="http://www.w3.org/2001/vcard-rdf/3.0#" xmlns:bqbiol="http://biomodels.net/biology-qualifiers/" xmlns:bqmodel="http://biomodels.net/model-qualifiers/">
            <rdf:Description rdf:about="#meta_s_0273">
              <bqbiol:is>
                <rdf:Bag>
                  <rdf:li rdf:resource="http://identifiers.org/chebi/CHEBI:17836"/>
                  <rdf:li rdf:resource="http://identifiers.org/kegg.compound/C00568"/>
                </rdf:Bag>
              </bqbiol:is>
            </rdf:Description>
          </rdf:RDF>
        </annotation>
      </species>
      <species metaid="meta_s_0274" sboTerm="SBO:0000247" id="s_0274" name="4-aminobutanal [cytoplasm]" speciesType="t_0149" compartment="c_03" initialConcentration="0" hasOnlySubstanceUnits="false" boundaryCondition="false" constant="false">
        <notes>
          <body xmlns="http://www.w3.org/1999/xhtml">
            <p>FORMULA:C4H10NO</p>
            <p>CHARGE:+1</p>
            <p>CARBONS:4</p>
          </body>
        </notes>
        <annotation>
          <rdf:RDF xmlns:rdf="http://www.w3.org/1999/02/22-rdf-syntax-ns#" xmlns:dc="http://purl.org/dc/elements/1.1/" xmlns:dcterms="http://purl.org/dc/terms/" xmlns:vCard="http://www.w3.org/2001/vcard-rdf/3.0#" xmlns:bqbiol="http://biomodels.net/biology-qualifiers/" xmlns:bqmodel="http://biomodels.net/model-qualifiers/">
            <rdf:Description rdf:about="#meta_s_0274">
              <bqbiol:is>
                <rdf:Bag>
                  <rdf:li rdf:resource="http://identifiers.org/chebi/CHEBI:58264"/>
                  <rdf:li rdf:resource="http://identifiers.org/kegg.compound/C00555"/>
                </rdf:Bag>
              </bqbiol:is>
            </rdf:Description>
          </rdf:RDF>
        </annotation>
      </species>
      <species metaid="meta_s_0275" sboTerm="SBO:0000247" id="s_0275" name="4-aminobutanal [mitochondrion]" speciesType="t_0149" compartment="c_11" initialConcentration="0" hasOnlySubstanceUnits="false" boundaryCondition="false" constant="false">
        <notes>
          <body xmlns="http://www.w3.org/1999/xhtml">
            <p>FORMULA:C4H10NO</p>
            <p>CHARGE:+1</p>
            <p>CARBONS:4</p>
          </body>
        </notes>
        <annotation>
          <rdf:RDF xmlns:rdf="http://www.w3.org/1999/02/22-rdf-syntax-ns#" xmlns:dc="http://purl.org/dc/elements/1.1/" xmlns:dcterms="http://purl.org/dc/terms/" xmlns:vCard="http://www.w3.org/2001/vcard-rdf/3.0#" xmlns:bqbiol="http://biomodels.net/biology-qualifiers/" xmlns:bqmodel="http://biomodels.net/model-qualifiers/">
            <rdf:Description rdf:about="#meta_s_0275">
              <bqbiol:is>
                <rdf:Bag>
                  <rdf:li rdf:resource="http://identifiers.org/chebi/CHEBI:58264"/>
                  <rdf:li rdf:resource="http://identifiers.org/kegg.compound/C00555"/>
                </rdf:Bag>
              </bqbiol:is>
            </rdf:Description>
          </rdf:RDF>
        </annotation>
      </species>
      <species metaid="meta_s_0279" sboTerm="SBO:0000247" id="s_0279" name="4-diphospho-1D-myo-inositol pentakisphosphate [cytoplasm]" speciesType="t_0150" compartment="c_03" initialConcentration="0" hasOnlySubstanceUnits="false" boundaryCondition="false" constant="false">
        <notes>
          <body xmlns="http://www.w3.org/1999/xhtml">
            <p>FORMULA:C6H19O27P7</p>
            <p>CHARGE:0</p>
            <p>CARBONS:6</p>
          </body>
        </notes>
        <annotation>
          <rdf:RDF xmlns:rdf="http://www.w3.org/1999/02/22-rdf-syntax-ns#" xmlns:dc="http://purl.org/dc/elements/1.1/" xmlns:dcterms="http://purl.org/dc/terms/" xmlns:vCard="http://www.w3.org/2001/vcard-rdf/3.0#" xmlns:bqbiol="http://biomodels.net/biology-qualifiers/" xmlns:bqmodel="http://biomodels.net/model-qualifiers/">
            <rdf:Description rdf:about="#meta_s_0279">
              <bqbiol:is>
                <rdf:Bag>
                  <rdf:li rdf:resource="http://identifiers.org/chebi/CHEBI:53064"/>
                </rdf:Bag>
              </bqbiol:is>
            </rdf:Description>
          </rdf:RDF>
        </annotation>
      </species>
      <species metaid="meta_s_0280" sboTerm="SBO:0000247" id="s_0280" name="4-guanidinobutanamide [cytoplasm]" speciesType="t_0151" compartment="c_03" initialConcentration="0" hasOnlySubstanceUnits="false" boundaryCondition="false" constant="false">
        <notes>
          <body xmlns="http://www.w3.org/1999/xhtml">
            <p>FORMULA:C5H13N4O</p>
            <p>CHARGE:+1</p>
            <p>CARBONS:5</p>
          </body>
        </notes>
        <annotation>
          <rdf:RDF xmlns:rdf="http://www.w3.org/1999/02/22-rdf-syntax-ns#" xmlns:dc="http://purl.org/dc/elements/1.1/" xmlns:dcterms="http://purl.org/dc/terms/" xmlns:vCard="http://www.w3.org/2001/vcard-rdf/3.0#" xmlns:bqbiol="http://biomodels.net/biology-qualifiers/" xmlns:bqmodel="http://biomodels.net/model-qualifiers/">
            <rdf:Description rdf:about="#meta_s_0280">
              <bqbiol:is>
                <rdf:Bag>
                  <rdf:li rdf:resource="http://identifiers.org/chebi/CHEBI:58365"/>
                  <rdf:li rdf:resource="http://identifiers.org/kegg.compound/C03078"/>
                </rdf:Bag>
              </bqbiol:is>
            </rdf:Description>
          </rdf:RDF>
        </annotation>
      </species>
      <species metaid="meta_s_0281" sboTerm="SBO:0000247" id="s_0281" name="4-guanidinobutanoic acid [cytoplasm]" speciesType="t_0152" compartment="c_03" initialConcentration="0" hasOnlySubstanceUnits="false" boundaryCondition="false" constant="false">
        <notes>
          <body xmlns="http://www.w3.org/1999/xhtml">
            <p>FORMULA:C5H11N3O2</p>
            <p>CHARGE:0</p>
            <p>CARBONS:5</p>
          </body>
        </notes>
        <annotation>
          <rdf:RDF xmlns:rdf="http://www.w3.org/1999/02/22-rdf-syntax-ns#" xmlns:dc="http://purl.org/dc/elements/1.1/" xmlns:dcterms="http://purl.org/dc/terms/" xmlns:vCard="http://www.w3.org/2001/vcard-rdf/3.0#" xmlns:bqbiol="http://biomodels.net/biology-qualifiers/" xmlns:bqmodel="http://biomodels.net/model-qualifiers/">
            <rdf:Description rdf:about="#meta_s_0281">
              <bqbiol:is>
                <rdf:Bag>
                  <rdf:li rdf:resource="http://identifiers.org/chebi/CHEBI:15728"/>
                  <rdf:li rdf:resource="http://identifiers.org/kegg.compound/C01035"/>
                </rdf:Bag>
              </bqbiol:is>
            </rdf:Description>
          </rdf:RDF>
        </annotation>
      </species>
      <species metaid="meta_s_0282" sboTerm="SBO:0000247" id="s_0282" name="4-hydroxy-2-oxoglutarate [cytoplasm]" speciesType="t_0153" compartment="c_03" initialConcentration="0" hasOnlySubstanceUnits="false" boundaryCondition="false" constant="false">
        <notes>
          <body xmlns="http://www.w3.org/1999/xhtml">
            <p>FORMULA:C5H4O6</p>
            <p>CHARGE:-2</p>
            <p>CARBONS:5</p>
          </body>
        </notes>
        <annotation>
          <rdf:RDF xmlns:rdf="http://www.w3.org/1999/02/22-rdf-syntax-ns#" xmlns:dc="http://purl.org/dc/elements/1.1/" xmlns:dcterms="http://purl.org/dc/terms/" xmlns:vCard="http://www.w3.org/2001/vcard-rdf/3.0#" xmlns:bqbiol="http://biomodels.net/biology-qualifiers/" xmlns:bqmodel="http://biomodels.net/model-qualifiers/">
            <rdf:Description rdf:about="#meta_s_0282">
              <bqbiol:is>
                <rdf:Bag>
                  <rdf:li rdf:resource="http://identifiers.org/chebi/CHEBI:17742"/>
                  <rdf:li rdf:resource="http://identifiers.org/kegg.compound/C01127"/>
                </rdf:Bag>
              </bqbiol:is>
            </rdf:Description>
          </rdf:RDF>
        </annotation>
      </species>
      <species metaid="meta_s_0283" sboTerm="SBO:0000247" id="s_0283" name="4-hydroxy-2-oxoglutarate [mitochondrion]" speciesType="t_0153" compartment="c_11" initialConcentration="0" hasOnlySubstanceUnits="false" boundaryCondition="false" constant="false">
        <notes>
          <body xmlns="http://www.w3.org/1999/xhtml">
            <p>FORMULA:C5H4O6</p>
            <p>CHARGE:-2</p>
            <p>CARBONS:5</p>
          </body>
        </notes>
        <annotation>
          <rdf:RDF xmlns:rdf="http://www.w3.org/1999/02/22-rdf-syntax-ns#" xmlns:dc="http://purl.org/dc/elements/1.1/" xmlns:dcterms="http://purl.org/dc/terms/" xmlns:vCard="http://www.w3.org/2001/vcard-rdf/3.0#" xmlns:bqbiol="http://biomodels.net/biology-qualifiers/" xmlns:bqmodel="http://biomodels.net/model-qualifiers/">
            <rdf:Description rdf:about="#meta_s_0283">
              <bqbiol:is>
                <rdf:Bag>
                  <rdf:li rdf:resource="http://identifiers.org/chebi/CHEBI:17742"/>
                  <rdf:li rdf:resource="http://identifiers.org/kegg.compound/C01127"/>
                </rdf:Bag>
              </bqbiol:is>
            </rdf:Description>
          </rdf:RDF>
        </annotation>
      </species>
      <species metaid="meta_s_0284" sboTerm="SBO:0000247" id="s_0284" name="4-hydroxy-2-oxoglutarate [peroxisome]" speciesType="t_0153" compartment="c_15" initialConcentration="0" hasOnlySubstanceUnits="false" boundaryCondition="false" constant="false">
        <notes>
          <body xmlns="http://www.w3.org/1999/xhtml">
            <p>FORMULA:C5H4O6</p>
            <p>CHARGE:-2</p>
            <p>CARBONS:5</p>
          </body>
        </notes>
        <annotation>
          <rdf:RDF xmlns:rdf="http://www.w3.org/1999/02/22-rdf-syntax-ns#" xmlns:dc="http://purl.org/dc/elements/1.1/" xmlns:dcterms="http://purl.org/dc/terms/" xmlns:vCard="http://www.w3.org/2001/vcard-rdf/3.0#" xmlns:bqbiol="http://biomodels.net/biology-qualifiers/" xmlns:bqmodel="http://biomodels.net/model-qualifiers/">
            <rdf:Description rdf:about="#meta_s_0284">
              <bqbiol:is>
                <rdf:Bag>
                  <rdf:li rdf:resource="http://identifiers.org/chebi/CHEBI:17742"/>
                  <rdf:li rdf:resource="http://identifiers.org/kegg.compound/C01127"/>
                </rdf:Bag>
              </bqbiol:is>
            </rdf:Description>
          </rdf:RDF>
        </annotation>
      </species>
      <species metaid="meta_s_0285" sboTerm="SBO:0000247" id="s_0285" name="4-hydroxy-L-threonine [cytoplasm]" speciesType="t_0154" compartment="c_03" initialConcentration="0" hasOnlySubstanceUnits="false" boundaryCondition="false" constant="false">
        <notes>
          <body xmlns="http://www.w3.org/1999/xhtml">
            <p>FORMULA:C4H9NO4</p>
            <p>CHARGE:0</p>
            <p>CARBONS:4</p>
          </body>
        </notes>
        <annotation>
          <rdf:RDF xmlns:rdf="http://www.w3.org/1999/02/22-rdf-syntax-ns#" xmlns:dc="http://purl.org/dc/elements/1.1/" xmlns:dcterms="http://purl.org/dc/terms/" xmlns:vCard="http://www.w3.org/2001/vcard-rdf/3.0#" xmlns:bqbiol="http://biomodels.net/biology-qualifiers/" xmlns:bqmodel="http://biomodels.net/model-qualifiers/">
            <rdf:Description rdf:about="#meta_s_0285">
              <bqbiol:is>
                <rdf:Bag>
                  <rdf:li rdf:resource="http://identifiers.org/chebi/CHEBI:28330"/>
                  <rdf:li rdf:resource="http://identifiers.org/kegg.compound/C06056"/>
                </rdf:Bag>
              </bqbiol:is>
            </rdf:Description>
          </rdf:RDF>
        </annotation>
      </species>
      <species metaid="meta_s_0286" sboTerm="SBO:0000247" id="s_0286" name="4-hydroxybenzoate [cytoplasm]" speciesType="t_0155" compartment="c_03" initialConcentration="0" hasOnlySubstanceUnits="false" boundaryCondition="false" constant="false">
        <notes>
          <body xmlns="http://www.w3.org/1999/xhtml">
            <p>FORMULA:C7H5O3</p>
            <p>CHARGE:-1</p>
            <p>CARBONS:7</p>
          </body>
        </notes>
        <annotation>
          <rdf:RDF xmlns:rdf="http://www.w3.org/1999/02/22-rdf-syntax-ns#" xmlns:dc="http://purl.org/dc/elements/1.1/" xmlns:dcterms="http://purl.org/dc/terms/" xmlns:vCard="http://www.w3.org/2001/vcard-rdf/3.0#" xmlns:bqbiol="http://biomodels.net/biology-qualifiers/" xmlns:bqmodel="http://biomodels.net/model-qualifiers/">
            <rdf:Description rdf:about="#meta_s_0286">
              <bqbiol:is>
                <rdf:Bag>
                  <rdf:li rdf:resource="http://identifiers.org/chebi/CHEBI:17879"/>
                  <rdf:li rdf:resource="http://identifiers.org/kegg.compound/C00156"/>
                </rdf:Bag>
              </bqbiol:is>
            </rdf:Description>
          </rdf:RDF>
        </annotation>
      </species>
      <species metaid="meta_s_0287" sboTerm="SBO:0000247" id="s_0287" name="4-hydroxybenzoate [mitochondrion]" speciesType="t_0155" compartment="c_11" initialConcentration="0" hasOnlySubstanceUnits="false" boundaryCondition="false" constant="false">
        <notes>
          <body xmlns="http://www.w3.org/1999/xhtml">
            <p>FORMULA:C7H5O3</p>
            <p>CHARGE:-1</p>
            <p>CARBONS:7</p>
          </body>
        </notes>
        <annotation>
          <rdf:RDF xmlns:rdf="http://www.w3.org/1999/02/22-rdf-syntax-ns#" xmlns:dc="http://purl.org/dc/elements/1.1/" xmlns:dcterms="http://purl.org/dc/terms/" xmlns:vCard="http://www.w3.org/2001/vcard-rdf/3.0#" xmlns:bqbiol="http://biomodels.net/biology-qualifiers/" xmlns:bqmodel="http://biomodels.net/model-qualifiers/">
            <rdf:Description rdf:about="#meta_s_0287">
              <bqbiol:is>
                <rdf:Bag>
                  <rdf:li rdf:resource="http://identifiers.org/chebi/CHEBI:17879"/>
                  <rdf:li rdf:resource="http://identifiers.org/kegg.compound/C00156"/>
                </rdf:Bag>
              </bqbiol:is>
            </rdf:Description>
          </rdf:RDF>
        </annotation>
      </species>
      <species metaid="meta_s_0290" sboTerm="SBO:0000247" id="s_0290" name="4-hydroxybenzoyl-CoA [mitochondrion]" speciesType="t_0156" compartment="c_11" initialConcentration="0" hasOnlySubstanceUnits="false" boundaryCondition="false" constant="false">
        <notes>
          <body xmlns="http://www.w3.org/1999/xhtml">
            <p>FORMULA:C28H36N7O18P3S</p>
            <p>CHARGE:-4</p>
            <p>CARBONS:28</p>
          </body>
        </notes>
        <annotation>
          <rdf:RDF xmlns:rdf="http://www.w3.org/1999/02/22-rdf-syntax-ns#" xmlns:dc="http://purl.org/dc/elements/1.1/" xmlns:dcterms="http://purl.org/dc/terms/" xmlns:vCard="http://www.w3.org/2001/vcard-rdf/3.0#" xmlns:bqbiol="http://biomodels.net/biology-qualifiers/" xmlns:bqmodel="http://biomodels.net/model-qualifiers/">
            <rdf:Description rdf:about="#meta_s_0290">
              <bqbiol:is>
                <rdf:Bag>
                  <rdf:li rdf:resource="http://identifiers.org/chebi/CHEBI:57356"/>
                  <rdf:li rdf:resource="http://identifiers.org/kegg.compound/C02949"/>
                </rdf:Bag>
              </bqbiol:is>
            </rdf:Description>
          </rdf:RDF>
        </annotation>
      </species>
      <species metaid="meta_s_0291" sboTerm="SBO:0000247" id="s_0291" name="4-methyl-2-oxopentanoate [cytoplasm]" speciesType="t_0157" compartment="c_03" initialConcentration="0" hasOnlySubstanceUnits="false" boundaryCondition="false" constant="false">
        <notes>
          <body xmlns="http://www.w3.org/1999/xhtml">
            <p>FORMULA:C6H9O3</p>
            <p>CHARGE:-1</p>
            <p>CARBONS:6</p>
          </body>
        </notes>
        <annotation>
          <rdf:RDF xmlns:rdf="http://www.w3.org/1999/02/22-rdf-syntax-ns#" xmlns:dc="http://purl.org/dc/elements/1.1/" xmlns:dcterms="http://purl.org/dc/terms/" xmlns:vCard="http://www.w3.org/2001/vcard-rdf/3.0#" xmlns:bqbiol="http://biomodels.net/biology-qualifiers/" xmlns:bqmodel="http://biomodels.net/model-qualifiers/">
            <rdf:Description rdf:about="#meta_s_0291">
              <bqbiol:is>
                <rdf:Bag>
                  <rdf:li rdf:resource="http://identifiers.org/chebi/CHEBI:17865"/>
                  <rdf:li rdf:resource="http://identifiers.org/kegg.compound/C00233"/>
                </rdf:Bag>
              </bqbiol:is>
            </rdf:Description>
          </rdf:RDF>
        </annotation>
      </species>
      <species metaid="meta_s_0292" sboTerm="SBO:0000247" id="s_0292" name="4-methyl-2-oxopentanoate [mitochondrion]" speciesType="t_0157" compartment="c_11" initialConcentration="0" hasOnlySubstanceUnits="false" boundaryCondition="false" constant="false">
        <notes>
          <body xmlns="http://www.w3.org/1999/xhtml">
            <p>FORMULA:C6H9O3</p>
            <p>CHARGE:-1</p>
            <p>CARBONS:6</p>
          </body>
        </notes>
        <annotation>
          <rdf:RDF xmlns:rdf="http://www.w3.org/1999/02/22-rdf-syntax-ns#" xmlns:dc="http://purl.org/dc/elements/1.1/" xmlns:dcterms="http://purl.org/dc/terms/" xmlns:vCard="http://www.w3.org/2001/vcard-rdf/3.0#" xmlns:bqbiol="http://biomodels.net/biology-qualifiers/" xmlns:bqmodel="http://biomodels.net/model-qualifiers/">
            <rdf:Description rdf:about="#meta_s_0292">
              <bqbiol:is>
                <rdf:Bag>
                  <rdf:li rdf:resource="http://identifiers.org/chebi/CHEBI:17865"/>
                  <rdf:li rdf:resource="http://identifiers.org/kegg.compound/C00233"/>
                </rdf:Bag>
              </bqbiol:is>
            </rdf:Description>
          </rdf:RDF>
        </annotation>
      </species>
      <species metaid="meta_s_0293" sboTerm="SBO:0000247" id="s_0293" name="4-methyl-5-(2-phosphonooxyethyl)thiazole [cytoplasm]" speciesType="t_0158" compartment="c_03" initialConcentration="0" hasOnlySubstanceUnits="false" boundaryCondition="false" constant="false">
        <notes>
          <body xmlns="http://www.w3.org/1999/xhtml">
            <p>FORMULA:C6H8NO4PS</p>
            <p>CHARGE:-2</p>
            <p>CARBONS:6</p>
          </body>
        </notes>
        <annotation>
          <rdf:RDF xmlns:rdf="http://www.w3.org/1999/02/22-rdf-syntax-ns#" xmlns:dc="http://purl.org/dc/elements/1.1/" xmlns:dcterms="http://purl.org/dc/terms/" xmlns:vCard="http://www.w3.org/2001/vcard-rdf/3.0#" xmlns:bqbiol="http://biomodels.net/biology-qualifiers/" xmlns:bqmodel="http://biomodels.net/model-qualifiers/">
            <rdf:Description rdf:about="#meta_s_0293">
              <bqbiol:is>
                <rdf:Bag>
                  <rdf:li rdf:resource="http://identifiers.org/chebi/CHEBI:58296"/>
                  <rdf:li rdf:resource="http://identifiers.org/kegg.compound/C04327"/>
                </rdf:Bag>
              </bqbiol:is>
            </rdf:Description>
          </rdf:RDF>
        </annotation>
      </species>
      <species metaid="meta_s_0294" sboTerm="SBO:0000247" id="s_0294" name="4-methylthio-2-oxobutanoate [cytoplasm]" speciesType="t_0159" compartment="c_03" initialConcentration="0" hasOnlySubstanceUnits="false" boundaryCondition="false" constant="false">
        <notes>
          <body xmlns="http://www.w3.org/1999/xhtml">
            <p>FORMULA:C5H7O3S</p>
            <p>CHARGE:-1</p>
            <p>CARBONS:5</p>
          </body>
        </notes>
        <annotation>
          <rdf:RDF xmlns:rdf="http://www.w3.org/1999/02/22-rdf-syntax-ns#" xmlns:dc="http://purl.org/dc/elements/1.1/" xmlns:dcterms="http://purl.org/dc/terms/" xmlns:vCard="http://www.w3.org/2001/vcard-rdf/3.0#" xmlns:bqbiol="http://biomodels.net/biology-qualifiers/" xmlns:bqmodel="http://biomodels.net/model-qualifiers/">
            <rdf:Description rdf:about="#meta_s_0294">
              <bqbiol:is>
                <rdf:Bag>
                  <rdf:li rdf:resource="http://identifiers.org/chebi/CHEBI:16723"/>
                  <rdf:li rdf:resource="http://identifiers.org/kegg.compound/C01180"/>
                </rdf:Bag>
              </bqbiol:is>
            </rdf:Description>
          </rdf:RDF>
        </annotation>
      </species>
      <species metaid="meta_s_0295" sboTerm="SBO:0000247" id="s_0295" name="4-phospho-L-aspartate [cytoplasm]" speciesType="t_0160" compartment="c_03" initialConcentration="0" hasOnlySubstanceUnits="false" boundaryCondition="false" constant="false">
        <notes>
          <body xmlns="http://www.w3.org/1999/xhtml">
            <p>FORMULA:C4H5NO7P</p>
            <p>CHARGE:-3</p>
            <p>CARBONS:4</p>
          </body>
        </notes>
        <annotation>
          <rdf:RDF xmlns:rdf="http://www.w3.org/1999/02/22-rdf-syntax-ns#" xmlns:dc="http://purl.org/dc/elements/1.1/" xmlns:dcterms="http://purl.org/dc/terms/" xmlns:vCard="http://www.w3.org/2001/vcard-rdf/3.0#" xmlns:bqbiol="http://biomodels.net/biology-qualifiers/" xmlns:bqmodel="http://biomodels.net/model-qualifiers/">
            <rdf:Description rdf:about="#meta_s_0295">
              <bqbiol:is>
                <rdf:Bag>
                  <rdf:li rdf:resource="http://identifiers.org/chebi/CHEBI:30407"/>
                  <rdf:li rdf:resource="http://identifiers.org/kegg.compound/C03082"/>
                </rdf:Bag>
              </bqbiol:is>
            </rdf:Description>
          </rdf:RDF>
        </annotation>
      </species>
      <species metaid="meta_s_0296" sboTerm="SBO:0000247" id="s_0296" name="4alpha-methylzymosterol [cytoplasm]" speciesType="t_0161" compartment="c_03" initialConcentration="0" hasOnlySubstanceUnits="false" boundaryCondition="false" constant="false">
        <notes>
          <body xmlns="http://www.w3.org/1999/xhtml">
            <p>FORMULA:C28H46O</p>
            <p>CHARGE:0</p>
            <p>CARBONS:28</p>
          </body>
        </notes>
        <annotation>
          <rdf:RDF xmlns:rdf="http://www.w3.org/1999/02/22-rdf-syntax-ns#" xmlns:dc="http://purl.org/dc/elements/1.1/" xmlns:dcterms="http://purl.org/dc/terms/" xmlns:vCard="http://www.w3.org/2001/vcard-rdf/3.0#" xmlns:bqbiol="http://biomodels.net/biology-qualifiers/" xmlns:bqmodel="http://biomodels.net/model-qualifiers/">
            <rdf:Description rdf:about="#meta_s_0296">
              <bqbiol:is>
                <rdf:Bag>
                  <rdf:li rdf:resource="http://identifiers.org/chebi/CHEBI:1949"/>
                  <rdf:li rdf:resource="http://identifiers.org/kegg.compound/C05103"/>
                </rdf:Bag>
              </bqbiol:is>
            </rdf:Description>
          </rdf:RDF>
        </annotation>
      </species>
      <species metaid="meta_s_0297" sboTerm="SBO:0000247" id="s_0297" name="4beta-methylzymosterol-4alpha-carboxylic acid [cytoplasm]" speciesType="t_0162" compartment="c_03" initialConcentration="0" hasOnlySubstanceUnits="false" boundaryCondition="false" constant="false">
        <notes>
          <body xmlns="http://www.w3.org/1999/xhtml">
            <p>FORMULA:C29H46O3</p>
            <p>CHARGE:0</p>
            <p>CARBONS:29</p>
          </body>
        </notes>
        <annotation>
          <rdf:RDF xmlns:rdf="http://www.w3.org/1999/02/22-rdf-syntax-ns#" xmlns:dc="http://purl.org/dc/elements/1.1/" xmlns:dcterms="http://purl.org/dc/terms/" xmlns:vCard="http://www.w3.org/2001/vcard-rdf/3.0#" xmlns:bqbiol="http://biomodels.net/biology-qualifiers/" xmlns:bqmodel="http://biomodels.net/model-qualifiers/">
            <rdf:Description rdf:about="#meta_s_0297">
              <bqbiol:is>
                <rdf:Bag>
                  <rdf:li rdf:resource="http://identifiers.org/chebi/CHEBI:50591"/>
                </rdf:Bag>
              </bqbiol:is>
            </rdf:Description>
          </rdf:RDF>
        </annotation>
      </species>
      <species metaid="meta_s_0298" sboTerm="SBO:0000247" id="s_0298" name="5&apos;-adenylyl sulfate [cytoplasm]" speciesType="t_0163" compartment="c_03" initialConcentration="0" hasOnlySubstanceUnits="false" boundaryCondition="false" constant="false">
        <notes>
          <body xmlns="http://www.w3.org/1999/xhtml">
            <p>FORMULA:C10H12N5O10PS</p>
            <p>CHARGE:-2</p>
            <p>CARBONS:10</p>
          </body>
        </notes>
        <annotation>
          <rdf:RDF xmlns:rdf="http://www.w3.org/1999/02/22-rdf-syntax-ns#" xmlns:dc="http://purl.org/dc/elements/1.1/" xmlns:dcterms="http://purl.org/dc/terms/" xmlns:vCard="http://www.w3.org/2001/vcard-rdf/3.0#" xmlns:bqbiol="http://biomodels.net/biology-qualifiers/" xmlns:bqmodel="http://biomodels.net/model-qualifiers/">
            <rdf:Description rdf:about="#meta_s_0298">
              <bqbiol:is>
                <rdf:Bag>
                  <rdf:li rdf:resource="http://identifiers.org/chebi/CHEBI:58243"/>
                  <rdf:li rdf:resource="http://identifiers.org/kegg.compound/C00224"/>
                </rdf:Bag>
              </bqbiol:is>
            </rdf:Description>
          </rdf:RDF>
        </annotation>
      </species>
      <species metaid="meta_s_0299" sboTerm="SBO:0000247" id="s_0299" name="5&apos;-phosphoribosyl-4-(N-succinocarboxamide)-5-aminoimidazole [cytoplasm]" speciesType="t_0164" compartment="c_03" initialConcentration="0" hasOnlySubstanceUnits="false" boundaryCondition="false" constant="false">
        <notes>
          <body xmlns="http://www.w3.org/1999/xhtml">
            <p>FORMULA:C13H15N4O12P</p>
            <p>CHARGE:-4</p>
            <p>CARBONS:13</p>
          </body>
        </notes>
        <annotation>
          <rdf:RDF xmlns:rdf="http://www.w3.org/1999/02/22-rdf-syntax-ns#" xmlns:dc="http://purl.org/dc/elements/1.1/" xmlns:dcterms="http://purl.org/dc/terms/" xmlns:vCard="http://www.w3.org/2001/vcard-rdf/3.0#" xmlns:bqbiol="http://biomodels.net/biology-qualifiers/" xmlns:bqmodel="http://biomodels.net/model-qualifiers/">
            <rdf:Description rdf:about="#meta_s_0299">
              <bqbiol:is>
                <rdf:Bag>
                  <rdf:li rdf:resource="http://identifiers.org/chebi/CHEBI:58443"/>
                  <rdf:li rdf:resource="http://identifiers.org/kegg.compound/C04823"/>
                </rdf:Bag>
              </bqbiol:is>
            </rdf:Description>
          </rdf:RDF>
        </annotation>
      </species>
      <species metaid="meta_s_0300" sboTerm="SBO:0000247" id="s_0300" name="5&apos;-phosphoribosyl-5-aminoimidazole [cytoplasm]" speciesType="t_0165" compartment="c_03" initialConcentration="0" hasOnlySubstanceUnits="false" boundaryCondition="false" constant="false">
        <notes>
          <body xmlns="http://www.w3.org/1999/xhtml">
            <p>FORMULA:C8H13N3O7P</p>
            <p>CHARGE:-1</p>
            <p>CARBONS:8</p>
          </body>
        </notes>
        <annotation>
          <rdf:RDF xmlns:rdf="http://www.w3.org/1999/02/22-rdf-syntax-ns#" xmlns:dc="http://purl.org/dc/elements/1.1/" xmlns:dcterms="http://purl.org/dc/terms/" xmlns:vCard="http://www.w3.org/2001/vcard-rdf/3.0#" xmlns:bqbiol="http://biomodels.net/biology-qualifiers/" xmlns:bqmodel="http://biomodels.net/model-qualifiers/">
            <rdf:Description rdf:about="#meta_s_0300">
              <bqbiol:is>
                <rdf:Bag>
                  <rdf:li rdf:resource="http://identifiers.org/chebi/CHEBI:58592"/>
                  <rdf:li rdf:resource="http://identifiers.org/kegg.compound/C03373"/>
                </rdf:Bag>
              </bqbiol:is>
            </rdf:Description>
          </rdf:RDF>
        </annotation>
      </species>
      <species metaid="meta_s_0301" sboTerm="SBO:0000247" id="s_0301" name="5&apos;-phosphoribosyl-N-formylglycineamide [cytoplasm]" speciesType="t_0166" compartment="c_03" initialConcentration="0" hasOnlySubstanceUnits="false" boundaryCondition="false" constant="false">
        <notes>
          <body xmlns="http://www.w3.org/1999/xhtml">
            <p>FORMULA:C8H13N2O9P</p>
            <p>CHARGE:-2</p>
            <p>CARBONS:8</p>
          </body>
        </notes>
        <annotation>
          <rdf:RDF xmlns:rdf="http://www.w3.org/1999/02/22-rdf-syntax-ns#" xmlns:dc="http://purl.org/dc/elements/1.1/" xmlns:dcterms="http://purl.org/dc/terms/" xmlns:vCard="http://www.w3.org/2001/vcard-rdf/3.0#" xmlns:bqbiol="http://biomodels.net/biology-qualifiers/" xmlns:bqmodel="http://biomodels.net/model-qualifiers/">
            <rdf:Description rdf:about="#meta_s_0301">
              <bqbiol:is>
                <rdf:Bag>
                  <rdf:li rdf:resource="http://identifiers.org/chebi/CHEBI:58426"/>
                  <rdf:li rdf:resource="http://identifiers.org/kegg.compound/C04376"/>
                </rdf:Bag>
              </bqbiol:is>
            </rdf:Description>
          </rdf:RDF>
        </annotation>
      </species>
      <species metaid="meta_s_0302" sboTerm="SBO:0000247" id="s_0302" name="5&apos;-phosphoribosyl-N-formylglycineamidine [cytoplasm]" speciesType="t_0167" compartment="c_03" initialConcentration="0" hasOnlySubstanceUnits="false" boundaryCondition="false" constant="false">
        <notes>
          <body xmlns="http://www.w3.org/1999/xhtml">
            <p>FORMULA:C8H15N3O8P</p>
            <p>CHARGE:-1</p>
            <p>CARBONS:8</p>
          </body>
        </notes>
        <annotation>
          <rdf:RDF xmlns:rdf="http://www.w3.org/1999/02/22-rdf-syntax-ns#" xmlns:dc="http://purl.org/dc/elements/1.1/" xmlns:dcterms="http://purl.org/dc/terms/" xmlns:vCard="http://www.w3.org/2001/vcard-rdf/3.0#" xmlns:bqbiol="http://biomodels.net/biology-qualifiers/" xmlns:bqmodel="http://biomodels.net/model-qualifiers/">
            <rdf:Description rdf:about="#meta_s_0302">
              <bqbiol:is>
                <rdf:Bag>
                  <rdf:li rdf:resource="http://identifiers.org/chebi/CHEBI:58478"/>
                  <rdf:li rdf:resource="http://identifiers.org/kegg.compound/C04640"/>
                </rdf:Bag>
              </bqbiol:is>
            </rdf:Description>
          </rdf:RDF>
        </annotation>
      </species>
      <species metaid="meta_s_0303" sboTerm="SBO:0000247" id="s_0303" name="5&apos;-S-methyl-5&apos;-thioadenosine [cytoplasm]" speciesType="t_0168" compartment="c_03" initialConcentration="0" hasOnlySubstanceUnits="false" boundaryCondition="false" constant="false">
        <notes>
          <body xmlns="http://www.w3.org/1999/xhtml">
            <p>FORMULA:C11H15N5O3S</p>
            <p>CHARGE:0</p>
            <p>CARBONS:11</p>
          </body>
        </notes>
        <annotation>
          <rdf:RDF xmlns:rdf="http://www.w3.org/1999/02/22-rdf-syntax-ns#" xmlns:dc="http://purl.org/dc/elements/1.1/" xmlns:dcterms="http://purl.org/dc/terms/" xmlns:vCard="http://www.w3.org/2001/vcard-rdf/3.0#" xmlns:bqbiol="http://biomodels.net/biology-qualifiers/" xmlns:bqmodel="http://biomodels.net/model-qualifiers/">
            <rdf:Description rdf:about="#meta_s_0303">
              <bqbiol:is>
                <rdf:Bag>
                  <rdf:li rdf:resource="http://identifiers.org/chebi/CHEBI:17509"/>
                  <rdf:li rdf:resource="http://identifiers.org/kegg.compound/C00170"/>
                </rdf:Bag>
              </bqbiol:is>
            </rdf:Description>
          </rdf:RDF>
        </annotation>
      </species>
      <species metaid="meta_s_0304" sboTerm="SBO:0000247" id="s_0304" name="5,10-methenyl-THF [cytoplasm]" speciesType="t_0169" compartment="c_03" initialConcentration="0" hasOnlySubstanceUnits="false" boundaryCondition="false" constant="false">
        <notes>
          <body xmlns="http://www.w3.org/1999/xhtml">
            <p>FORMULA:C20H20N7O6</p>
            <p>CHARGE:-1</p>
            <p>CARBONS:20</p>
          </body>
        </notes>
        <annotation>
          <rdf:RDF xmlns:rdf="http://www.w3.org/1999/02/22-rdf-syntax-ns#" xmlns:dc="http://purl.org/dc/elements/1.1/" xmlns:dcterms="http://purl.org/dc/terms/" xmlns:vCard="http://www.w3.org/2001/vcard-rdf/3.0#" xmlns:bqbiol="http://biomodels.net/biology-qualifiers/" xmlns:bqmodel="http://biomodels.net/model-qualifiers/">
            <rdf:Description rdf:about="#meta_s_0304">
              <bqbiol:is>
                <rdf:Bag>
                  <rdf:li rdf:resource="http://identifiers.org/chebi/CHEBI:57455"/>
                  <rdf:li rdf:resource="http://identifiers.org/kegg.compound/C00445"/>
                </rdf:Bag>
              </bqbiol:is>
            </rdf:Description>
          </rdf:RDF>
        </annotation>
      </species>
      <species metaid="meta_s_0305" sboTerm="SBO:0000247" id="s_0305" name="5,10-methenyl-THF [mitochondrion]" speciesType="t_0169" compartment="c_11" initialConcentration="0" hasOnlySubstanceUnits="false" boundaryCondition="false" constant="false">
        <notes>
          <body xmlns="http://www.w3.org/1999/xhtml">
            <p>FORMULA:C20H20N7O6</p>
            <p>CHARGE:-1</p>
            <p>CARBONS:20</p>
          </body>
        </notes>
        <annotation>
          <rdf:RDF xmlns:rdf="http://www.w3.org/1999/02/22-rdf-syntax-ns#" xmlns:dc="http://purl.org/dc/elements/1.1/" xmlns:dcterms="http://purl.org/dc/terms/" xmlns:vCard="http://www.w3.org/2001/vcard-rdf/3.0#" xmlns:bqbiol="http://biomodels.net/biology-qualifiers/" xmlns:bqmodel="http://biomodels.net/model-qualifiers/">
            <rdf:Description rdf:about="#meta_s_0305">
              <bqbiol:is>
                <rdf:Bag>
                  <rdf:li rdf:resource="http://identifiers.org/chebi/CHEBI:57455"/>
                  <rdf:li rdf:resource="http://identifiers.org/kegg.compound/C00445"/>
                </rdf:Bag>
              </bqbiol:is>
            </rdf:Description>
          </rdf:RDF>
        </annotation>
      </species>
      <species metaid="meta_s_0306" sboTerm="SBO:0000247" id="s_0306" name="5,10-methylenetetrahydrofolate [cytoplasm]" speciesType="t_0170" compartment="c_03" initialConcentration="0" hasOnlySubstanceUnits="false" boundaryCondition="false" constant="false">
        <notes>
          <body xmlns="http://www.w3.org/1999/xhtml">
            <p>FORMULA:C20H21N7O6</p>
            <p>CHARGE:-2</p>
            <p>CARBONS:20</p>
          </body>
        </notes>
        <annotation>
          <rdf:RDF xmlns:rdf="http://www.w3.org/1999/02/22-rdf-syntax-ns#" xmlns:dc="http://purl.org/dc/elements/1.1/" xmlns:dcterms="http://purl.org/dc/terms/" xmlns:vCard="http://www.w3.org/2001/vcard-rdf/3.0#" xmlns:bqbiol="http://biomodels.net/biology-qualifiers/" xmlns:bqmodel="http://biomodels.net/model-qualifiers/">
            <rdf:Description rdf:about="#meta_s_0306">
              <bqbiol:is>
                <rdf:Bag>
                  <rdf:li rdf:resource="http://identifiers.org/chebi/CHEBI:12071"/>
                  <rdf:li rdf:resource="http://identifiers.org/kegg.compound/C00143"/>
                </rdf:Bag>
              </bqbiol:is>
            </rdf:Description>
          </rdf:RDF>
        </annotation>
      </species>
      <species metaid="meta_s_0307" sboTerm="SBO:0000247" id="s_0307" name="5,10-methylenetetrahydrofolate [mitochondrion]" speciesType="t_0170" compartment="c_11" initialConcentration="0" hasOnlySubstanceUnits="false" boundaryCondition="false" constant="false">
        <notes>
          <body xmlns="http://www.w3.org/1999/xhtml">
            <p>FORMULA:C20H21N7O6</p>
            <p>CHARGE:-2</p>
            <p>CARBONS:20</p>
          </body>
        </notes>
        <annotation>
          <rdf:RDF xmlns:rdf="http://www.w3.org/1999/02/22-rdf-syntax-ns#" xmlns:dc="http://purl.org/dc/elements/1.1/" xmlns:dcterms="http://purl.org/dc/terms/" xmlns:vCard="http://www.w3.org/2001/vcard-rdf/3.0#" xmlns:bqbiol="http://biomodels.net/biology-qualifiers/" xmlns:bqmodel="http://biomodels.net/model-qualifiers/">
            <rdf:Description rdf:about="#meta_s_0307">
              <bqbiol:is>
                <rdf:Bag>
                  <rdf:li rdf:resource="http://identifiers.org/chebi/CHEBI:12071"/>
                  <rdf:li rdf:resource="http://identifiers.org/kegg.compound/C00143"/>
                </rdf:Bag>
              </bqbiol:is>
            </rdf:Description>
          </rdf:RDF>
        </annotation>
      </species>
      <species metaid="meta_s_0308" sboTerm="SBO:0000247" id="s_0308" name="5,6,7,8-tetrahydrofolyl-L-glutamic acid [cytoplasm]" speciesType="t_0171" compartment="c_03" initialConcentration="0" hasOnlySubstanceUnits="false" boundaryCondition="false" constant="false">
        <notes>
          <body xmlns="http://www.w3.org/1999/xhtml">
            <p>FORMULA:C24H30N8O9</p>
            <p>CHARGE:0</p>
            <p>CARBONS:24</p>
          </body>
        </notes>
        <annotation>
          <rdf:RDF xmlns:rdf="http://www.w3.org/1999/02/22-rdf-syntax-ns#" xmlns:dc="http://purl.org/dc/elements/1.1/" xmlns:dcterms="http://purl.org/dc/terms/" xmlns:vCard="http://www.w3.org/2001/vcard-rdf/3.0#" xmlns:bqbiol="http://biomodels.net/biology-qualifiers/" xmlns:bqmodel="http://biomodels.net/model-qualifiers/">
            <rdf:Description rdf:about="#meta_s_0308">
              <bqbiol:is>
                <rdf:Bag>
                  <rdf:li rdf:resource="http://identifiers.org/chebi/CHEBI:27650"/>
                  <rdf:li rdf:resource="http://identifiers.org/kegg.compound/C09332"/>
                </rdf:Bag>
              </bqbiol:is>
            </rdf:Description>
          </rdf:RDF>
        </annotation>
      </species>
      <species metaid="meta_s_0309" sboTerm="SBO:0000247" id="s_0309" name="5,6-bis(diphospho)-1D-myo-inositol tetrakisphosphate [cytoplasm]" speciesType="t_0172" compartment="c_03" initialConcentration="0" hasOnlySubstanceUnits="false" boundaryCondition="false" constant="false">
        <notes>
          <body xmlns="http://www.w3.org/1999/xhtml">
            <p>FORMULA:C6H20O30P8</p>
            <p>CHARGE:0</p>
            <p>CARBONS:6</p>
          </body>
        </notes>
[truncated: 9,512,862 more chars]
